# Supplementary material for: Safety and tolerability of HIV-1 multiantigen pDNA vaccine given with IL-12 plasmid DNA via electroporation, boosted with a recombinant vesicular stomatitis virus HIV Gag vaccine in healthy volunteers in a randomized, controlled clinical trial
Source: PLoS One. 2018 Sep 20;13(9):e0202753. doi: 10.1371/journal.pone.0202753 (PMC6147413; doi:10.1371/journal.pone.0202753)
Supplement: S1 Dataset — (ZIP) [file pone.0202753.s007.zip]

Archive with 13 entries (13 files):
- Supporting Information. HVTN087_datasets/acceptability.csv
- Supporting Information. HVTN087_datasets/Adverse_Events.csv
- Supporting Information. HVTN087_datasets/AE_Summary.csv
- Supporting Information. HVTN087_datasets/HVTN087_datasets.docx
- Supporting Information. HVTN087_datasets/Lab_chemistry.csv
- Supporting Information. HVTN087_datasets/Pain_Score.csv
- Supporting Information. HVTN087_datasets/Reactogenicity_list.csv
- Supporting Information. HVTN087_datasets/Reactogenicity_summary.csv
- Supporting Information. HVTN087_datasets/Safety_lab.csv
- Supporting Information. HVTN087_datasets/Social_Impact.csv
- Supporting Information. HVTN087_datasets/Subject_Master.csv
- Supporting Information. HVTN087_datasets/Trucount.csv
- Supporting Information. HVTN087_datasets/Vaccination_detail.csv
