# Supplementary material for: Safety and tolerability of HIV-1 multiantigen pDNA vaccine given with IL-12 plasmid DNA via electroporation, boosted with a recombinant vesicular stomatitis virus HIV Gag vaccine in healthy volunteers in a randomized, controlled clinical trial
Source: PLoS One. 2018 Sep 20;13(9):e0202753. doi: 10.1371/journal.pone.0202753 (PMC6147413; doi:10.1371/journal.pone.0202753)
Supplement: S1 Dataset — (ZIP) [file pone.0202753.s007.zip › Supporting Information. HVTN087_datasets/acceptability.csv]

Publication ID	Visit Number	Form Completion Date(mm)	Form Completion Date(dd)	Form Completion Date(yy)	Form Completion Date	CQC EPA-1	1.Did ppt receive vacc?	2.EP for new vaccine?	3.EP incr effectiveness?	Comments
087-163	701	07	02	12	02/07/2012		Yes	definitely willing	definitely willing
087-163	1001	08	22	12	22/08/2012		Yes	definitely willing	definitely willing
087-163	501	06	04	12	04/06/2012		Yes	definitely willing	definitely willing
087-175	701	07	16	12	16/07/2012		Yes	definitely willing	definitely willing
087-175	1001	10	03	12	03/10/2012		Yes	definitely willing	probably willing
087-175	501	06	18	12	18/06/2012		Yes	definitely willing	probably willing
087-117	701	07	30	12	30/07/2012		Yes	probably willing	probably willing
087-117	1001	09	04	12	04/09/2012		Yes	probably willing	probably willing
087-117	501	06	20	12	20/06/2012		Yes	probably willing	probably willing
087-145	1001	04	01	13	01/04/2013		Yes	definitely willing	probably not willing
087-145	701	02	28	13	28/02/2013		Yes	definitely willing	probably willing
087-145	501	01	22	13	22/01/2013		Yes	definitely willing	probably willing
087-031	701	09	24	12	24/09/2012		Yes	definitely willing	probably willing
087-031	1001	11	29	12	29/11/2012		Yes	definitely willing	probably willing
087-031	501	08	20	12	20/08/2012		Yes	definitely willing	definitely willing
087-099	1001	12	04	12	04/12/2012		Yes	definitely willing	probably willing
087-099	701	09	25	12	25/09/2012		Yes	definitely willing	definitely willing
087-099	501	08	22	12	22/08/2012		Yes	definitely willing	probably willing
087-001	701	01	21	13	21/01/2013		No
087-001	1001	03	11	13	11/03/2013		Yes	definitely willing	probably willing
087-001	501	12	20	12	20/12/2012		Yes	definitely willing	probably willing
087-002	1001	11	26	12	26/11/2012		Yes	probably willing	probably willing
087-002	701	09	18	12	18/09/2012		Yes	definitely willing	probably willing
087-002	501	08	20	12	20/08/2012		Yes	probably willing	definitely willing
087-140	701	09	25	12	25/09/2012		Yes	definitely willing	probably willing
087-140	501	08	28	12	28/08/2012		Yes	probably willing	definitely willing
087-140	1001	11	20	12	20/11/2012		Yes	definitely willing	probably willing
087-034	1001	03	05	13	05/03/2013		Yes	probably willing	definitely not willing
087-034	701	01	21	13	21/01/2013		Yes	definitely willing	probably not willing
087-034	501	12	17	12	17/12/2012		Yes	definitely willing	probably not willing
087-007	501	08	29	12	29/08/2012		Yes	definitely willing	probably willing
087-007	701	10	04	12	04/10/2012		Yes	definitely willing	probably willing
087-007	1001	11	20	12	20/11/2012		Yes	definitely willing	probably willing
087-154	1001	03	06	13	06/03/2013		Yes	definitely willing	probably willing
087-154	701	01	16	13	16/01/2013		Yes	definitely willing	definitely willing
087-154	501	12	11	12	11/12/2012		Yes	definitely willing	probably willing
087-159	701	01	21	13	21/01/2013		Yes	probably willing	definitely not willing
087-159	501	12	11	12	11/12/2012		Yes	definitely willing	probably not willing
087-159	1001	03	05	13	05/03/2013		Yes	definitely willing	definitely not willing
087-178	701	01	17	13	17/01/2013		Yes	probably willing	probably not willing
087-178	501	12	10	12	10/12/2012		Yes	probably willing	definitely not willing
087-178	1001	03	06	13	06/03/2013		Yes	probably willing	definitely not willing
087-082	701	01	09	13	09/01/2013		Yes	probably willing	probably not willing
087-082	501	12	12	12	12/12/2012		Yes	probably willing	probably not willing
087-082	1001	03	20	13	20/03/2013		Yes	probably willing	probably not willing
087-038	1001	03	12	13	12/03/2013		Yes	probably willing	probably willing
087-038	701	01	28	13	28/01/2013		Yes	probably willing	probably willing
087-038	501	01	03	13	03/01/2013		Yes	probably willing	probably willing
087-107	701	01	15	13	15/01/2013		Yes	probably willing	probably willing
087-107	1001	03	05	13	05/03/2013		Yes	probably willing	probably willing
087-107	501	12	17	12	17/12/2012		Yes	probably willing	definitely willing
087-138	1001	04	17	13	17/04/2013		Yes	probably willing	probably willing
087-138	501	01	02	13	02/01/2013		Yes	definitely willing	definitely willing
087-138	701	02	06	13	06/02/2013		Yes	definitely willing	definitely willing
087-079	1001	05	16	13	16/05/2013		Yes	definitely willing	probably not willing
087-079	701	04	02	13	02/04/2013		Yes	definitely willing	probably willing
087-079	501	03	08	13	08/03/2013		Yes	definitely willing	probably willing
087-049	1001	03	25	13	25/03/2013		Yes	probably willing	probably willing
087-049	701	01	29	13	29/01/2013		Yes	probably willing	probably willing
087-049	501	01	03	13	03/01/2013		Yes	definitely willing	probably willing
087-059	1001	04	02	13	02/04/2013		Yes	probably willing	probably willing
087-059	501	01	22	13	22/01/2013		Yes	probably willing	probably willing
087-059	701	03	06	13	06/03/2013		Yes	probably willing	probably willing
087-008	701	03	06	13	06/03/2013		Yes	definitely willing	probably willing
087-008	1001	04	02	13	02/04/2013		Yes	definitely willing	probably willing
087-008	501	01	22	13	22/01/2013		Yes	definitely willing	probably willing
087-036	701	03	19	13	19/03/2013		Yes	probably willing	probably not willing
087-036	501	02	12	13	12/02/2013		Yes	definitely willing	probably not willing
087-036	1001	05	02	13	02/05/2013		Yes	probably willing	probably not willing
087-173	1001	05	28	13	28/05/2013		Yes	definitely willing	probably willing
087-173	701	04	15	13	15/04/2013		Yes	definitely willing	probably willing
087-173	501	03	18	13	18/03/2013		Yes	probably willing	probably willing
087-016	1001	06	12	13	12/06/2013		Yes	probably willing	probably not willing
087-016	501	03	13	13	13/03/2013		Yes	definitely willing	probably willing
087-153	1001	07	22	13	22/07/2013		Yes	definitely willing	probably willing
087-153	701	05	30	13	30/05/2013		Yes	definitely willing	probably willing
087-153	501	04	23	13	23/04/2013		Yes	definitely willing	definitely willing
087-051	1001	06	14	13	14/06/2013		Yes	definitely willing	definitely willing
087-051	701	05	03	13	03/05/2013		Yes	definitely willing	probably willing
087-051	501	04	02	13	02/04/2013		Yes	definitely willing	definitely willing
087-143	1001	08	01	13	01/08/2013		Yes	probably willing	probably not willing
087-143	701	06	20	13	20/06/2013		Yes	probably willing	probably not willing
087-143	501	05	16	13	16/05/2013		Yes	probably willing	probably not willing
087-060	1001	09	10	13	10/09/2013		Yes	definitely willing	definitely not willing
087-060	701	06	27	13	27/06/2013		Yes	definitely willing	definitely not willing
087-060	501	05	30	13	30/05/2013		Yes	definitely willing	definitely not willing
087-161	1001	08	21	13	21/08/2013		Yes	definitely willing	definitely willing
087-161	701	07	03	13	03/07/2013		Yes	definitely willing	probably willing
087-161	501	06	05	13	05/06/2013		Yes	definitely willing	definitely willing
087-087	1001	09	09	13	09/09/2013		Yes	definitely willing	probably willing
087-087	701	07	29	13	29/07/2013		Yes	definitely willing	probably willing
087-087	501	07	01	13	01/07/2013		Yes	definitely willing	definitely willing
087-062	1001	10	02	12	02/10/2012		Yes	definitely willing	definitely willing
087-062	701	08	07	12	07/08/2012		Yes	definitely willing	probably willing
087-062	501	07	10	12	10/07/2012		Yes	definitely willing	definitely willing
087-057	1001	10	03	12	03/10/2012		No
087-057	701	08	13	12	13/08/2012		Yes	definitely willing	probably willing
087-057	501	07	11	12	11/07/2012		Yes	definitely willing	probably willing	Y
087-078	1001	11	28	12	28/11/2012		Yes	probably willing	probably willing
087-078	701	10	01	12	01/10/2012		Yes	probably willing	probably willing
087-078	501	08	24	12	24/08/2012		Yes	definitely willing	definitely willing
087-190	1001	11	29	12	29/11/2012		Yes	definitely willing	definitely willing
087-190	701	09	24	12	24/09/2012		Yes	definitely willing	definitely willing
087-190	501	08	23	12	23/08/2012		Yes	definitely willing	definitely willing
087-116	1001	04	25	13	25/04/2013		Yes	probably willing	probably not willing
087-116	701	02	28	13	28/02/2013		Yes	definitely willing	probably not willing
087-116	501	01	31	13	31/01/2013		Yes	definitely willing	probably willing
087-131	501	08	29	12	29/08/2012		Yes	definitely willing	probably willing
087-021	1001	04	26	13	26/04/2013		Yes	definitely willing	probably willing
087-021	701	03	12	13	12/03/2013		Yes	probably willing	probably willing
087-021	501	02	01	13	01/02/2013		Yes	definitely willing	probably willing
087-073	1001	06	06	13	06/06/2013		No
087-073	701	03	19	13	19/03/2013		Yes	definitely willing	probably not willing
087-073	501	02	12	13	12/02/2013		Yes	definitely willing	probably not willing
087-022	1001	06	13	13	13/06/2013		Yes	probably willing	probably willing
087-022	701	04	19	13	19/04/2013		Yes	definitely willing	probably willing
087-022	501	03	21	13	21/03/2013		Yes	definitely willing	probably willing
087-023	1001	11	14	12	14/11/2012		Yes	definitely willing	probably willing
087-023	701	09	19	12	19/09/2012		Yes	definitely willing	definitely willing
087-023	501	08	22	12	22/08/2012		Yes	definitely willing	probably willing
087-033	1001	11	19	12	19/11/2012		Yes	probably willing	probably willing
087-033	701	09	24	12	24/09/2012		Yes	definitely willing	probably willing
087-033	501	08	27	12	27/08/2012		Yes	definitely willing	definitely willing
087-025	1001	03	11	13	11/03/2013		Yes	definitely willing	definitely willing
087-025	701	01	22	13	22/01/2013		Yes	definitely willing	definitely willing
087-025	501	12	11	12	11/12/2012		Yes	definitely willing	definitely willing
087-026	501	12	13	12	13/12/2012		Yes	definitely willing	probably willing
087-026	1001	02	28	13	28/02/2013		Yes	definitely willing	probably not willing
087-026	701	01	24	13	24/01/2013		Yes	definitely willing	probably willing
087-081	1001	03	20	13	20/03/2013		Yes	definitely willing	probably willing
087-081	701	01	23	13	23/01/2013		Yes	probably willing	probably willing
087-081	501	12	20	12	20/12/2012		Yes	definitely willing	definitely not willing
087-112	1001	03	15	13	15/03/2013		Yes	definitely willing	probably willing
087-112	701	01	28	13	28/01/2013		Yes	definitely willing	probably willing
087-112	501	12	21	12	21/12/2012		Yes	probably willing	probably willing
087-063	501	01	07	13	07/01/2013		Yes	definitely willing	definitely willing
087-047	1001	03	27	13	27/03/2013		Yes	definitely willing	probably not willing
087-047	701	02	07	13	07/02/2013		Yes	probably willing	probably not willing
087-047	611	01	30	13	30/01/2013		Yes	probably willing	probably not willing
087-047	501	01	02	13	02/01/2013		Yes	definitely willing	probably not willing
087-048	1001	07	26	13	26/07/2013		Yes	definitely willing	probably willing
087-048	701	05	29	13	29/05/2013		Yes	definitely willing	probably willing
087-048	501	04	29	13	29/04/2013		Yes	definitely willing	probably willing
087-174	1001	08	05	13	05/08/2013		Yes	definitely willing	probably willing
087-174	701	06	11	13	11/06/2013		Yes	definitely willing	definitely willing
087-174	501	05	09	13	09/05/2013		Yes	definitely willing	probably willing
087-046	1001	08	06	13	06/08/2013		Yes	definitely willing	probably willing
087-046	701	06	11	13	11/06/2013		Yes	definitely willing	probably willing
087-046	501	05	13	13	13/05/2013		Yes	definitely willing	definitely willing
087-041	1001	08	27	13	27/08/2013		Yes	probably willing	definitely not willing
087-041	701	07	03	13	03/07/2013		Yes	definitely willing	probably not willing
087-041	501	06	04	13	04/06/2013		Yes	probably willing	probably willing
087-012	1001	08	29	13	29/08/2013		Yes	definitely willing	probably willing
087-012	701	07	16	13	16/07/2013		Yes	definitely willing	definitely willing
087-012	501	06	12	13	12/06/2013		Yes	definitely willing	probably not willing
087-100	1001	03	22	13	22/03/2013		Yes	probably willing	probably willing
087-100	701	01	29	13	29/01/2013		Yes	probably willing	probably willing
087-100	501	01	02	13	02/01/2013		Yes	definitely willing	probably willing
087-040	1001	11	07	12	07/11/2012		Yes	definitely willing	definitely willing
087-040	701	09	18	12	18/09/2012		Yes	definitely willing	definitely willing
087-040	501	08	22	12	22/08/2012		Yes	definitely willing	definitely willing
087-185	1001	03	14	13	14/03/2013		Yes	probably willing	probably willing
087-185	701	01	23	13	23/01/2013		Yes	probably willing	probably willing
087-185	501	12	18	12	18/12/2012		Yes	probably willing	probably not willing
087-113	1001	07	23	13	23/07/2013		Yes	probably willing	probably not willing
087-113	701	05	28	13	28/05/2013		Yes	probably willing	probably not willing
087-113	501	04	23	13	23/04/2013		Yes	definitely willing	probably willing
087-183	1001	03	06	13	06/03/2013		Yes	probably willing	probably willing
087-183	701	01	23	13	23/01/2013		Yes	probably willing	probably willing
087-183	501	12	18	12	18/12/2012		Yes	probably willing	definitely willing
087-125	701	06	12	13	12/06/2013		Yes	definitely willing	probably willing
087-125	501	05	14	13	14/05/2013		Yes	probably willing	probably willing
087-104	1001	07	29	13	29/07/2013		Yes	definitely willing	definitely willing
087-104	701	06	05	13	05/06/2013		Yes	probably willing	probably willing
087-104	501	05	13	13	13/05/2013		Yes	definitely willing	definitely willing
087-115	501	06	25	12	25/06/2012		Yes	probably willing	probably willing
087-182	1001	09	20	12	20/09/2012		Yes	probably willing	probably willing
087-182	701	07	30	12	30/07/2012		Yes	definitely willing	probably not willing
087-182	501	07	03	12	03/07/2012		Yes	definitely willing	probably not willing
087-091	1001	09	12	12	12/09/2012		Yes	probably willing	probably not willing
087-091	701	08	13	12	13/08/2012		Yes	probably willing	definitely not willing
087-091	501	07	05	12	05/07/2012		Yes	probably willing	probably not willing
087-056	1001	09	26	12	26/09/2012		Yes	definitely willing	definitely willing
087-056	701	07	31	12	31/07/2012		Yes	definitely willing	definitely willing
087-056	501	07	05	12	05/07/2012		Yes	definitely willing	definitely willing
087-164	701	08	22	12	22/08/2012		Yes	probably willing	probably willing
087-164	501	07	24	12	24/07/2012		Yes	probably willing	probably not willing
087-095	1001	10	11	12	11/10/2012		Yes	NA	NA	Y
087-095	701	08	29	12	29/08/2012		Yes	definitely willing	probably not willing
087-095	501	08	01	12	01/08/2012		Yes	probably willing	probably not willing
087-070	1001	10	16	12	16/10/2012		Yes	probably willing	probably willing
087-070	501	07	25	12	25/07/2012		Yes	probably willing	probably willing
087-146	1001	11	01	12	01/11/2012		Yes	probably willing	probably willing
087-146	701	09	20	12	20/09/2012		Yes	definitely willing	definitely willing
087-146	501	08	20	12	20/08/2012		Yes	definitely willing	probably willing
087-045	1001	11	07	12	07/11/2012		Yes	probably willing	probably willing
087-045	701	09	20	12	20/09/2012		Yes	probably willing	probably willing
087-045	501	08	20	12	20/08/2012		Yes	probably not willing	definitely not willing
087-072	1001	03	12	13	12/03/2013		Yes	definitely not willing	definitely not willing
087-072	701	01	16	13	16/01/2013		Yes	probably willing	probably not willing
087-072	501	12	18	12	18/12/2012		Yes	probably not willing	probably not willing
087-097	1011	03	04	13	04/03/2013		Yes	probably willing	definitely not willing
087-097	501	12	10	12	10/12/2012		Yes	probably willing	probably not willing
087-141	701	01	31	13	31/01/2013		Yes	definitely willing	definitely not willing
087-141	501	01	02	13	02/01/2013		Yes	probably willing	probably not willing
087-121	701	02	04	13	04/02/2013		Yes	definitely willing	probably willing
087-121	501	01	02	13	02/01/2013		Yes	definitely willing	probably willing
087-092	1001	09	26	12	26/09/2012		Yes	definitely willing	definitely willing
087-092	701	07	26	12	26/07/2012		Yes	probably willing	probably willing
087-092	501	06	27	12	27/06/2012		Yes	definitely willing	probably willing
087-111	1001	10	18	12	18/10/2012		Yes	definitely willing	probably willing
087-111	701	08	13	12	13/08/2012		Yes	probably willing	probably not willing
087-111	501	07	16	12	16/07/2012		Yes	definitely willing	probably willing
087-027	1001	10	16	12	16/10/2012		No
087-027	701	08	20	12	20/08/2012		No
087-027	501	07	19	12	19/07/2012		Yes	probably willing	probably not willing
087-018	1001	11	05	12	05/11/2012		Yes	definitely willing	definitely not willing
087-018	701	09	20	12	20/09/2012		Yes	definitely willing	definitely not willing
087-018	501	08	20	12	20/08/2012		Yes	definitely willing	definitely not willing
087-028	1001	11	08	12	08/11/2012		Yes	definitely willing	probably not willing
087-028	701	09	18	12	18/09/2012		Yes	definitely willing	probably not willing
087-028	501	08	21	12	21/08/2012		Yes	definitely willing	probably not willing
087-155	1001	03	25	13	25/03/2013		Yes	definitely willing	definitely willing
087-155	701	01	29	13	29/01/2013		Yes	definitely willing	probably willing
087-155	501	01	03	13	03/01/2013		Yes	definitely willing	definitely willing
087-013	1001	03	07	13	07/03/2013		Yes	definitely willing	definitely willing
087-013	701	01	11	13	11/01/2013		Yes	probably willing	probably willing
087-013	501	12	10	12	10/12/2012		Yes	probably willing	probably willing
087-151	1001	03	05	13	05/03/2013		Yes	probably willing	probably not willing
087-151	701	01	16	13	16/01/2013		Yes	probably willing	probably not willing
087-151	501	12	10	12	10/12/2012		Yes	probably willing	probably not willing
087-010	1001	03	14	13	14/03/2013		Yes	definitely willing	definitely willing
087-010	701	01	16	13	16/01/2013		Yes	definitely willing	definitely willing
087-010	501	12	17	12	17/12/2012		Yes	definitely willing	definitely willing
087-068	1001	03	08	13	08/03/2013		Yes	probably willing	probably willing
087-068	701	01	10	13	10/01/2013		Yes	probably willing	probably willing
087-068	501	12	13	12	13/12/2012		Yes	probably willing	probably willing
087-080	1001	03	26	13	26/03/2013		Yes	definitely willing	probably willing
087-080	701	01	22	13	22/01/2013		Yes	definitely willing	probably not willing
087-080	501	12	18	12	18/12/2012		Yes	definitely willing	probably willing
087-180	501	01	08	13	08/01/2013		Yes	probably willing	probably not willing
087-096	1001	06	05	13	05/06/2013		Yes	definitely willing	definitely willing
087-096	701	04	16	13	16/04/2013		Yes	definitely willing	definitely willing
087-096	501	03	18	13	18/03/2013		Yes	definitely willing	definitely willing
087-069	1001	04	16	13	16/04/2013		Yes	definitely willing	definitely willing
087-069	701	02	19	13	19/02/2013		Yes	definitely willing	probably willing
087-069	501	01	22	13	22/01/2013		Yes	definitely willing	definitely willing
087-055	1001	05	06	13	06/05/2013		Yes	definitely willing	definitely willing
087-055	701	03	11	13	11/03/2013		Yes	definitely willing	definitely willing
087-055	501	02	11	13	11/02/2013		Yes	definitely willing	definitely willing
087-101	1001	05	06	13	06/05/2013		Yes	definitely willing	definitely willing
087-101	701	03	11	13	11/03/2013		Yes	definitely willing	definitely willing
087-101	501	02	11	13	11/02/2013		Yes	definitely willing	definitely willing
087-169	701	04	24	13	24/04/2013		Yes	definitely willing	definitely willing
087-169	501	03	22	13	22/03/2013		Yes	definitely willing	definitely willing
087-169	1001	06	14	13	14/06/2013		Yes	definitely willing	definitely willing
087-015	1001	06	03	13	03/06/2013		Yes	definitely willing	probably willing
087-015	701	04	09	13	09/04/2013		No
087-015	501	03	11	13	11/03/2013		Yes	probably willing	probably willing
087-102	1001	06	11	13	11/06/2013		Yes	definitely willing	definitely willing
087-102	701	04	09	13	09/04/2013		Yes	probably willing	probably willing
087-102	501	03	11	13	11/03/2013		Yes	probably willing	probably willing
087-191	1001	06	19	13	19/06/2013		Yes	definitely willing	probably willing
087-191	701	05	02	13	02/05/2013		Yes	probably willing	probably willing
087-191	501	04	02	13	02/04/2013		Yes	definitely willing	probably willing
087-133	1001	08	07	13	07/08/2013		Yes	probably willing	definitely willing
087-133	701	06	06	13	06/06/2013		Yes	probably willing	probably willing
087-133	501	05	08	13	08/05/2013		Yes	probably willing	definitely willing
087-157	1001	08	26	13	26/08/2013		Yes	definitely willing	definitely willing
087-157	701	07	02	13	02/07/2013		Yes	definitely willing	probably willing
087-157	501	06	05	13	05/06/2013		Yes	definitely willing	definitely willing
087-064	1001	08	21	13	21/08/2013		Yes	probably willing	definitely willing
087-064	701	06	19	13	19/06/2013		Yes	definitely willing	definitely willing
087-064	501	05	22	13	22/05/2013		Yes	probably willing	probably willing
087-181	1001	08	21	13	21/08/2013		Yes	definitely willing	definitely willing
087-181	701	06	26	13	26/06/2013		Yes	definitely willing	definitely willing
087-181	501	05	28	13	28/05/2013		Yes	definitely willing	definitely willing
087-162	1001	08	22	13	22/08/2013		Yes	definitely willing	definitely willing
087-162	701	06	13	13	13/06/2013		Yes	definitely willing	probably willing
087-162	501	05	17	13	17/05/2013		Yes	definitely willing	definitely willing
087-014	1001	09	09	13	09/09/2013		Yes	definitely willing	probably willing
087-014	501	06	04	13	04/06/2013		Yes	definitely willing	probably willing
087-009	1001	09	06	13	06/09/2013		Yes	definitely willing	probably not willing
087-009	701	07	03	13	03/07/2013		Yes	definitely willing	definitely not willing
087-009	501	06	07	13	07/06/2013		Yes	definitely willing	probably not willing
