# Supplementary material for: Safety and tolerability of HIV-1 multiantigen pDNA vaccine given with IL-12 plasmid DNA via electroporation, boosted with a recombinant vesicular stomatitis virus HIV Gag vaccine in healthy volunteers in a randomized, controlled clinical trial
Source: PLoS One. 2018 Sep 20;13(9):e0202753. doi: 10.1371/journal.pone.0202753 (PMC6147413; doi:10.1371/journal.pone.0202753)
Supplement: S1 Dataset — (ZIP) [file pone.0202753.s007.zip › Supporting Information. HVTN087_datasets/Adverse_Events.csv]

Publication ID	10.Visit Code reported	Visit Number	Onset Date	Outcome Date	MedDRA text Preferred	MedDRA text SOC	1.Adverse Experience (AE)	9.Reported as EAE?	8.SAE according to ICH?	Duration of Ongoing AE in Days	Relationship to Study Product	SAE/EAE	EAE number	Severity	AE subsumed	12.AESI?	Number of days onset post-vaccination	Closest Previous Vac Date
087-001	7	6001	14JAN2013	23JAN2013	Cough	Respiratory, thoracic and mediastinal disorders	dry cough	No	No		Not Related			Mild		No	41	04DEC2012
087-001	16	6002	11AUG2013	20AUG2013	Muscle strain	Injury, poisoning and procedural complications	muscle strain - lower back	No	No		Not Related			Mild		No	83	20MAY2013
087-002	5	6001	20AUG2012	27AUG2012	Blood creatinine increased	Investigations	elevated creatinine	No	No		Not Related			Mild		No	13	07AUG2012
087-002	12	6002	04JAN2013	10JAN2013	Lymphocyte count decreased	Investigations	decreased lymphocytes	No	No		Related			Moderate		No	1	03JAN2013
087-007	11	6001	28DEC2012	03JAN2013	Nasal congestion	Respiratory, thoracic and mediastinal disorders	nasal congestion	No	No		Not Related			Mild		No	52	06NOV2012
087-007	11	6002	14JAN2013	24JAN2013	Aphthous stomatitis	Gastrointestinal disorders	exacerbation oF apthous ulcer right upper mucol...	No	No		Not Related			Mild		No	69	06NOV2012
087-007	15	6003	29JAN2013	26FEB2013	Blood creatine phosphokinase increased	Investigations	elevated creatine kinase	No	No		Not Related			Moderate		No	14	15JAN2013
087-008	11	6001	23MAY2013	30MAY2013	Upper respiratory tract infection	Infections and infestations	upper respiratory infection	No	No		Not Related			Mild		No	65	19MAR2013
087-008	12	6002	05JUN2013	07JUN2013	Lymphocyte count decreased	Investigations	decreased lymphocytes	No	No		Related			Moderate		No	1	04JUN2013
087-008	16	6004	02AUG2013	15AUG2013	Pneumonia	Infections and infestations	pneumonia	No	No		Not Related			Moderate		No	59	04JUN2013
087-008	16	6005	28AUG2013	03SEP2013	Bacterial vaginosis	Infections and infestations	bacterial vaginosis	No	No		Not Related			Mild		No	85	04JUN2013
087-008	16	6006	06SEP2013	13OCT2013	Contusion	Injury, poisoning and procedural complications	pain related to left pinky contusion	No	No		Not Related			Mild		No	94	04JUN2013
087-008	17	6007	31DEC2013	10JAN2014	Upper respiratory tract infection	Infections and infestations	upper respiratory infection	No	No		Not Related			Mild		No	210	04JUN2013
087-010	4.1	6001	08DEC2012	17DEC2012	Urethritis gonococcal	Infections and infestations	acute gonococcal urethritis	No	No		Not Related			Mild		No	5	03DEC2012
087-010	16	6002	18JUN2013	09JUL2013	Upper respiratory tract infection	Infections and infestations	upper respiratory infection	No	No		Not Related			Mild		No	29	20MAY2013
087-010	16	6003	18JUN2013		Gastrooesophageal reflux disease	Gastrointestinal disorders	GERD	No	No	560	Not Related			Mild		No	29	20MAY2013
087-012	5	6001	01JUN2013	14JUN2013	Rash papular	Skin and subcutaneous tissue disorders	papular rash on forhead and left arm	No	No		Not Related			Mild		No	3	29MAY2013
087-012	7	6002	07JUL2013	10JUL2013	Pharyngitis bacterial	Infections and infestations	acute bacterial pharyngitis	No	No		Not Related			Moderate		No	6	01JUL2013
087-012	10	6003	19AUG2013	22AUG2013	Upper respiratory tract infection	Infections and infestations	upper respiratory infection	No	No		Not Related			Mild		No	5	14AUG2013
087-012	11.1	6004	16NOV2013	16NOV2013	Diarrhoea	Gastrointestinal disorders	diarrhea	No	No		Not Related			Mild		No	3	13NOV2013
087-012	15	6005	25NOV2013	26NOV2013	Diarrhoea	Gastrointestinal disorders	diarrhea	No	No		Not Related			Mild		No	12	13NOV2013
087-013	12	6001	15MAY2013	17MAY2013	Lymphocyte count decreased	Investigations	decreased absolute lymphocyte count	No	No		Related			Severe		No	1	14MAY2013
087-013	13	6002	17MAY2013	23MAY2013	Neutrophil count decreased	Investigations	decreased absolute neutrophil count	No	No		Related			Mild		No	3	14MAY2013
087-014	8	6001	26AUG2013	27AUG2013	Palpitations	Cardiac disorders	sensation of "racing heart"	No	No		Related			Mild		No	0	26AUG2013
087-014	15.1	6002	11NOV2013	16JUN2014	Borderline glaucoma	Eye disorders	open angle glaucoma with borderline findings, ...	No	No		Not Related			Mild		No	77	26AUG2013
087-014	15.1	6003	01NOV2013		Dysphagia	Gastrointestinal disorders	dysphagia - worsening of pre-existing condition	No	No	424	Not Related			Mild		No	67	26AUG2013
087-014	16	6004	27JAN2014		Neutropenia	Blood and lymphatic system disorders	neutropenla	No	No	337	Not Related			Mild		No	154	26AUG2013
087-015	11	6001	01JUN2013	30JUN2013	Constipation	Gastrointestinal disorders	constipation	No	No		Not Related			Mild		No	12	20MAY2013
087-015	18	6002	30MAY2014		Coeliac disease	Gastrointestinal disorders	celiac disease	No	No	214	Not Related			Mild		Yes	290	13AUG2013
087-016	3	6001	26FEB2013	05MAR2013	Vessel puncture site bruise	General disorders and administration site conditions	bruising left antecubital related to phlebotomy...	No	No		Not Related			Mild		No	0	26FEB2013
087-016	8	6002	29MAY2013	03JUN2013	Injection site bruising	General disorders and administration site conditions	bruising at injection site-left deltoid	No	No		Related			Mild		No	0	29MAY2013
087-018	5	6001	20AUG2012	26AUG2012	Fatigue	General disorders and administration site conditions	fatigue	No	No		Related			Moderate		No	14	06AUG2012
087-018	14	6002	29JAN2013	31JAN2013	Mouth ulceration	Gastrointestinal disorders	oral ulcer	No	No		Related			Mild		No	7	22JAN2013
087-018	16	6003	11JAN2013	01JUL2013	Abdominal pain	Gastrointestinal disorders	abdominal cramping	No	No		Not Related			Mild		No	81	22OCT2012
087-018	16	6004	15MAR2013	10JUN2013	Colon adenoma	Neoplasms benign, malignant and unspecified (incl cysts and polyps)	mixed serrated/tubular colonic adenoma at hepa...	No	No		Not Related			Moderate		No	52	22JAN2013
087-018	16	6005	JAN2013	JUN2013	Haemorrhoids	Gastrointestinal disorders	external hemorrhoids	No	No		Not Related			Moderate		No	85	22OCT2012
087-018	16	6007	10JUN2013	10JUN2013	Large intestine polyp	Gastrointestinal disorders	hepatic flexure and rectal polyps; hyperplastic...	No	No		Not Related			Mild		No	139	22JAN2013
087-021	11	6001	14JUN2013	16JUN2013	Musculoskeletal stiffness	Musculoskeletal and connective tissue disorders	left arm stiffness	No	No		Related			Moderate		No	0	14JUN2013
087-021	11	6002	14JUN2013	16JUN2013	Paraesthesia	Nervous system disorders	left arm-tingling	No	No		Related			Moderate		No	0	14JUN2013
087-022	17	6001	FEB2014	01MAR2014	Influenza like illness	General disorders and administration site conditions	flu-like illness	No	No		Not Related			Mild		No	178	21AUG2013
087-022	17	6002	08MAR2014	10MAR2014	Upper respiratory tract infection	Infections and infestations	upper respiratory infection	No	No		Not Related			Mild		No	199	21AUG2013
087-023	10	6001	14NOV2012	21NOV2012	Blood creatine phosphokinase increased	Investigations	elevated cpk	No	No		Not Related			Mild		No	20	25OCT2012
087-023	11	6002	20JAN2013	27JAN2013	Laceration	Injury, poisoning and procedural complications	laceration left wrist	No	No		Not Related			Mild		No	87	25OCT2012
087-023	13	6003	15FEB2013	19FEB2013	Neutrophil count decreased	Investigations	decreased neutrophils	No	No		Related			Mild		No	3	12FEB2013
087-025	6	6001	18DEC2012	23DEC2012	Viral upper respiratory tract infection	Infections and infestations	upper respiratory tract infection (viral)	No	No		Not Related			Mild		No	22	26NOV2012
087-025	7	6002	15JAN2013	01FEB2013	Fatigue	General disorders and administration site conditions	fatigue	No	No		Not Related			Mild		No	8	07JAN2013
087-025	8	6003	04FEB2013	08FEB2013	Upper respiratory tract infection	Infections and infestations	upper respiratory track infection	No	No		Not Related			Mild		No	28	07JAN2013
087-025	11	6004	24MAR2013	01APR2013	Upper respiratory tract infection	Infections and infestations	upper respiratory tract infection	No	No		Not Related			Mild		No	32	20FEB2013
087-025	11.1	6005	26MAY2013	08JUN2013	Mouth ulceration	Gastrointestinal disorders	oral ulcer	No	No		Not Related			Mild		No	6	20MAY2013
087-025	16	6006	APR2013	16SEP2013	Skin hyperpigmentation	Skin and subcutaneous tissue disorders	hyperpigmented patches on back	No	No		Not Related			Mild		No	54	20FEB2013
087-025	17	6007	29OCT2013	12NOV2013	Laceration	Injury, poisoning and procedural complications	laceration tip of right thumb	No	No		Not Related			Mild		No	162	20MAY2013
087-026	5	6001	13DEC2012	17DEC2012	Protein urine present	Investigations	increased Protein (2+) in urine	No	No		Not Related			Moderate		No	14	29NOV2012
087-026	11	6002	29MAY2013	03AUG2013	Joint injury	Injury, poisoning and procedural complications	left knee pain due to trauma	No	No		Not Related			Mild		No	104	14FEB2013
087-027	2	6001	05JUL2012	05JUL2012	Presyncope	Nervous system disorders	vasavagal episode immediately after injection	No	No		Related			Mild		No	0	05JUL2012
087-027	17	6002	06MAY2013	06MAY2013	Borderline mucinous tumour of ovary	Neoplasms benign, malignant and unspecified (incl cysts and polyps)	borderline mucinous tumor, right ovary	Yes	Yes		Not Related	SAE/EAE	2013105887	Severe		No	153	04DEC2012
087-028	12	6001	23JAN2013	25JAN2013	Lymphocyte count decreased	Investigations	decreased absolute lymphocyte count	No	No		Related			Mild		No	1	22JAN2013
087-031	5	6001	20AUG2012	24SEP2012	Blood creatine phosphokinase increased	Investigations	elevated CK	No	No		Related			Mild		No	13	07AUG2012
087-031	17	6002	04JUL2013	19JUL2013	Arthropod bite	Injury, poisoning and procedural complications	mosquito bites bilateral lower legs	No	No		Not Related			Mild		No	171	14JAN2013
087-033	4	6001	16AUG2012	17AUG2012	Urinary tract infection	Infections and infestations	urinary frequency secondary urinary tract in...	No	No		Not Related			Mild		No	3	13AUG2012
087-033	5	6002	25AUG2012	04SEP2012	Pharyngitis	Infections and infestations	pharyngitis	No	No		Not Related			Mild		No	12	13AUG2012
087-033	7	6003	03SEP2012		Tooth fracture	Injury, poisoning and procedural complications	chipped tooth	No	No	848	Not Related			Mild		No	21	13AUG2012
087-033	8	6004	01NOV2012	12NOV2012	Rash pruritic	Skin and subcutaneous tissue disorders	pruritic rash upper right back	No	No		Not Related			Mild		No	52	10SEP2012
087-033	7	6005	SEP2012	SEP2012	Nausea	Gastrointestinal disorders	nausea	No	No		Not Related			Mild		No	5	10SEP2012
087-034	2	6001	04DEC2012	07DEC2012	Injection site bruising	General disorders and administration site conditions	bruise right arm at injection site 2cm x 1cm	No	No		Not Related			Mild		No	1	03DEC2012
087-034	8	6002	21FEB2013	24FEB2013	Injection site bruising	General disorders and administration site conditions	bruising at injection site - right deltoid	No	No		Not Related			Mild		No	0	21FEB2013
087-034	12	6003	21MAY2013	23MAY2013	Haemoglobin decreased	Investigations	decreased hemoglobin	No	No		Not Related			Mild		No	1	20MAY2013
087-034	14	6004	29MAY2013	04JUN2013	Flank pain	Musculoskeletal and connective tissue disorders	right flank pain	No	No		Not Related			Mild		No	9	20MAY2013
087-036	7	6001	19MAR2013	02MAY2013	Aspartate aminotransferase increased	Investigations	elevated AST	No	No		Related			Mild		No	19	28FEB2013
087-036	7	6002	19MAR2013	02MAY2013	Alanine aminotransferase increased	Investigations	elevated alt	No	No		Related			Mild		No	19	28FEB2013
087-036	16	6003	29SEP2013	06OCT2013	Upper respiratory tract infection	Infections and infestations	upper respiratory infection	No	No		Not Related			Mild		No	55	05AUG2013
087-036	17	6004	13JAN2014	31JAN2014	Conjunctivitis	Infections and infestations	bilateral conjunctivitis	No	No		Not Related			Mild		No	161	05AUG2013
087-038	7	6001	28JAN2013	11JUN2013	Blood creatinine increased	Investigations	elevated creatnine	No	No		Not Related			Mild		No	12	16JAN2013
087-038	8	6002	26FEB2013	26FEB2013	Palpitations	Cardiac disorders	heart palpitations	No	No		Not Related			Mild		No	0	26FEB2013
087-040	5	6001	22AUG2012	18SEP2012	Anaemia	Blood and lymphatic system disorders	anemia	No	No		Related			Mild		No	15	07AUG2012
087-040	15.1	6002	26JAN2013	31JAN2013	Urinary tract infection bacterial	Infections and infestations	urinary tract infection -etiology bacterial	No	No		Not Related			Mild		No	17	09JAN2013
087-040	15.1	6003	31JAN2013	31JAN2013	Swelling face	Skin and subcutaneous tissue disorders	right facial swelling	No	No		Not Related			Mild		No	22	09JAN2013
087-040	15.1	6004	31JAN2013	31JAN2013	Hemiparesis	Nervous system disorders	r sided weakness	No	No		Not Related			Mild		No	22	09JAN2013
087-040	16	6005	07MAY2013	08AUG2013	Anaemia	Blood and lymphatic system disorders	anemia	No	No		Not Related			Mild		No	118	09JAN2013
087-041	7	6001	25JUN2013	25JUN2013	Headache	Nervous system disorders	headache	No	No		Not Related			Severe		No	5	20JUN2013
087-041	7	6002	28MAY2013	DEC2013	Aphthous stomatitis	Gastrointestinal disorders	canker sore	No	No		Not Related			Mild		No	7	21MAY2013
087-041	8	6004	02AUG2013	31OCT2013	Stress	Psychiatric disorders	stress	No	No		Not Related			Mild		No	43	20JUN2013
087-041	10	6005	20AUG2013	JAN2014	Periodontal disease	Gastrointestinal disorders	periodontal disease	No	No		Not Related			Mild		No	7	13AUG2013
087-041	10	6006	25AUG2013	04SEP2013	Acute sinusitis	Infections and infestations	acute sinusitis	No	No		Not Related			Mild		No	12	13AUG2013
087-041	15	6007	20NOV2013	11DEC2013	Viral upper respiratory tract infection	Infections and infestations	upper respiratory tract viral infection	No	No		Not Related			Mild		No	0	20NOV2013
087-041	15	6008	04DEC2013	04DEC2013	Procedural nausea	Injury, poisoning and procedural complications	nausea secondary to venipuncture	No	No		Not Related			Mild		No	14	20NOV2013
087-041	16	6009	DEC2013	01MAR2014	Depression	Psychiatric disorders	situational depression	No	No		Not Related			Moderate		No	25	20NOV2013
087-041	16	6010	03JAN2014	13JAN2014	Ear infection	Infections and infestations	bilateral ear infection	No	No		Not Related			Mild		No	44	20NOV2013
087-041	16	6011	31JAN2014	26FEB2014	Ear infection fungal	Infections and infestations	fungal infection of ears	No	No		Not Related			Mild		No	72	20NOV2013
087-041	18	6012	01JUL2014	11AUG2014	Cheilitis	Gastrointestinal disorders	cheilitis	No	No		Not Related			Mild		No	223	20NOV2013
087-045	3	6001	07AUG2012	11AUG2012	Myalgia	Musculoskeletal and connective tissue disorders	muscle tenderness	No	No		Related			Mild		No	0	07AUG2012
087-045	5	6002	16AUG2012	27AUG2012	Upper respiratory tract infection	Infections and infestations	upper respiratory infection	No	No		Not Related			Mild		No	9	07AUG2012
087-045	7.2	6004	17OCT2012	24OCT2012	Blood pressure increased	Investigations	elevated blood pressure	No	No		Not Related			Mild		No	43	04SEP2012
087-045	13	6007	11JAN2013	24JAN2013	Blood pressure increased	Investigations	elevated blood pressure	No	No		Not Related			Mild		No	3	08JAN2013
087-045	17	6008	10APR2013		Aspartate aminotransferase increased	Investigations	elevated AST:45 ULN=35 (1.25x uln= 43.7)	No	No	629	Not Related			Mild		No	92	08JAN2013
087-045	15.1	6009	24JAN2013		Alanine aminotransferase increased	Investigations	increased alt	No	No	705	Not Related			Mild		No	16	08JAN2013
087-046	7	6001	03JUN2013	08JUN2013	Upper respiratory tract infection	Infections and infestations	upper respiratory infection	No	No		Not Related			Mild		No	6	28MAY2013
087-046	16	6002	23DEC2013	02JAN2014	Influenza	Infections and infestations	probable influenza	No	No		Not Related			Severe		No	69	15OCT2013
087-047	7	6001	07FEB2013	18MAR2013	Blood pressure increased	Investigations	elevated blood pressure	No	No		Not Related			Mild		No	16	22JAN2013
087-047	10	6002	27MAR2013	05JUN2013	Blood pressure increased	Investigations	elevated blood pressure	No	No		Not Related			Mild		No	12	15MAR2013
087-047	16.2	6004	03OCT2013		Asthma	Respiratory, thoracic and mediastinal disorders	recurrentasthma	No	No	453	Not Related			Mild		No	120	05JUN2013
087-047	16.2	6005	03OCT2013		Panic disorder	Psychiatric disorders	panic disorder	No	No	453	Not Related			Mild		No	120	05JUN2013
087-047	17	6006	14DEC2013	15DEC2013	Gastroenteritis	Infections and infestations	gastroenteritis	No	No		Not Related			Mild		No	192	05JUN2013
087-048	2.1	6001	16APR2013	16APR2013	Abdominal pain	Gastrointestinal disorders	abdominal cramps	No	No		Related			Mild		No	1	15APR2013
087-048	5	6002	26APR2013	04MAY2013	Oral herpes	Infections and infestations	cold sore - upper lip	No	No		Not Related			Mild		No	11	15APR2013
087-048	5	6003	29APR2013	01MAY2013	Mouth ulceration	Gastrointestinal disorders	ulceration - right buccal mucosa	No	No		Not Related			Mild		No	14	15APR2013
087-048	16	6004	09JAN2014	11JAN2014	Oral herpes	Infections and infestations	cold sore - upper lip	No	No		Not Related			Mild		No	182	11JUL2013
087-048	16	6005	07NOV2013	14NOV2013	Urinary tract infection	Infections and infestations	uti	No	No		Not Related			Mild		No	119	11JUL2013
087-048	16	6006	12NOV2013	13NOV2013	Fungal infection	Infections and infestations	yeast infection	No	No		Not Related			Mild		No	124	11JUL2013
087-048	16	6007	25NOV2013	26NOV2013	Chlamydial infection	Infections and infestations	chlamydia	No	No		Not Related			Mild		No	137	11JUL2013
087-048	16	6008	09DEC2013	12DEC2013	Fungal infection	Infections and infestations	yeast infection	No	No		Not Related			Mild		No	151	11JUL2013
087-048	17	6009	27JAN2014	03MAR2014	Menorrhagia	Reproductive system and breast disorders	prolonged menses	No	No		Not Related			Moderate		No	200	11JUL2013
087-049	3	6001	18DEC2012	27DEC2012	Vessel puncture site bruise	General disorders and administration site conditions	bruise - right antecubital 1 inch x 0.5inch rel...	No	No		Not Related			Mild		No	0	18DEC2012
087-049	10	6002	16MAR2013	27MAR2013	Upper respiratory tract infection	Infections and infestations	upper respiratory infection	No	No		Not Related			Mild		No	9	07MAR2013
087-049	11	6003	17MAY2013	27MAY2013	Upper respiratory tract infection	Infections and infestations	upper respiratory infection	No	No		Not Related			Mild		No	71	07MAR2013
087-049	16	6004	01AUG2013	09AUG2013	Upper respiratory tract infection	Infections and infestations	upper respiratory infection	No	No		Not Related			Mild		No	73	20MAY2013
087-049	17	6005	26OCT2013	08NOV2013	Upper respiratory tract infection	Infections and infestations	upper respiratoary infection	No	No		Not Related			Mild		No	159	20MAY2013
087-051	17	6001	18JAN2014	03FEB2014	Pneumonia	Infections and infestations	pneumonia	No	No		Not Related			Moderate		No	158	13AUG2013
087-055	5	6001	03FEB2013	12FEB2013	Myalgia	Musculoskeletal and connective tissue disorders	myalgia	No	No		Not Related			Moderate		No	6	28JAN2013
087-055	6	6002	24FEB2013	02MAR2013	Upper respiratory tract infection	Infections and infestations	upper respiratory infection	No	No		Not Related			Mild		No	27	28JAN2013
087-055	10	6003	04MAY2013	30MAY2013	Toothache	Gastrointestinal disorders	tooth pain	No	No		Not Related			Mild		No	12	22APR2013
087-055	15	6004	12AUG2013		Aspartate aminotransferase increased	Investigations	increased AST	No	No	505	Related			Mild		No	21	22JUL2013
087-057	11	6001	24NOV2012	07DEC2012	Upper respiratory tract infection	Infections and infestations	URI	No	No		Not Related			Mild		No	122	25JUL2012
087-057	12	6002	04DEC2012	06DEC2012	Lymphocyte count decreased	Investigations	decreased lymphocytes	No	No		Related			Severe		No	1	03DEC2012
087-057	18	6003	01JUL2013		Nasal septum deviation	Respiratory, thoracic and mediastinal disorders	deviated nasal septum	No	No	547	Not Related			Moderate		No	210	03DEC2012
087-057	18	6004	01JUL2013		Nasal oedema	Respiratory, thoracic and mediastinal disorders	nasal turbinates edema	No	No	547	Not Related			Moderate		No	210	03DEC2012
087-059	5	6001	21JAN2013	24JAN2013	Fatigue	General disorders and administration site conditions	fatigue	No	No		Not Related			Mild		No	13	08JAN2013
087-059	5	6002	21JAN2013	24JAN2013	Pharyngitis	Infections and infestations	pharyngitis	No	No		Not Related			Mild		No	13	08JAN2013
087-059	6	6003	04FEB2013	04MAR2013	Upper respiratory tract infection	Infections and infestations	upper respiratory infection	No	No		Not Related			Mild		No	27	08JAN2013
087-059	16	6004	02SEP2013	12SEP2013	Viral infection	Infections and infestations	viral illness	No	No		Not Related			Moderate		No	69	25JUN2013
087-060	2	6001	16MAY2013	16MAY2013	Dizziness	Nervous system disorders	dizziness	No	No		Not Related			Mild		No	2	14MAY2013
087-060	5	6002	21MAY2013	31MAY2013	Fatigue	General disorders and administration site conditions	intermittent fatigue	No	No		Not Related			Mild		No	7	14MAY2013
087-060	8	6003	07AUG2013		Papilloma viral infection	Infections and infestations	human papillomavirus	No	No	510	Not Related			Mild		No	55	13JUN2013
087-060	8	6004	29JUL2013	31JUL2013	Upper respiratory tract infection	Infections and infestations	upper respiratory infection	No	No		Not Related			Mild		No	46	13JUN2013
087-060	8	6005	22AUG2013	30AUG2013	Injection site bruising	General disorders and administration site conditions	bruise on right deltoid at injection site	No	No		Not Related			Mild		No	1	21AUG2013
087-060	11.1	6006	23OCT2013	23OCT2013	Dyspnoea	Respiratory, thoracic and mediastinal disorders	shortness of breath	No	No		Related			Mild		No	1	22OCT2013
087-060	16	6007	DEC2013	09JAN2014	Ligament rupture	Injury, poisoning and procedural complications	torn left anterior cruciate ligament	No	No		Not Related			Moderate		No	54	22OCT2013
087-062	6	6001	24JUL2012	28JUL2012	Injection site bruising	General disorders and administration site conditions	bruising at injection site (right arm)	No	No		Related			Mild		No	0	24JUL2012
087-062	7	6002	30JUL2012	15AUG2012	Dyspepsia	Gastrointestinal disorders	dyspepsia	No	No		Not Related			Mild		No	6	24JUL2012
087-062	12	6003	05DEC2012	07DEC2012	Lymphocyte count decreased	Investigations	decreased lymphocytes	No	No		Related			Severe		No	1	04DEC2012
087-063	16	6002	17SEP2013	15OCT2013	Blood creatinine increased	Investigations	increased creatinine	No	No		Not Related			Moderate		No	274	17DEC2012
087-068	2	6001	30NOV2012	30NOV2012	Night sweats	Skin and subcutaneous tissue disorders	night sweats	No	No		Related			Mild		No	1	29NOV2012
087-068	2	6002	01DEC2012	10DEC2012	Injection site bruising	General disorders and administration site conditions	bruising at injection site - bilateral	No	No		Related			Mild		No	2	29NOV2012
087-069	2	6001	08JAN2013	08JAN2013	Presyncope	Nervous system disorders	vasovagal episode immediately following first i...	No	No		Related			Mild		No	0	08JAN2013
087-069	5	6002	19JAN2013	27JAN2013	Influenza like illness	General disorders and administration site conditions	influenza-like virus	No	No		Not Related			Mild		No	11	08JAN2013
087-069	8	6003	28MAR2013	12APR2013	Aphthous stomatitis	Gastrointestinal disorders	aphthous ulcer-buccal mucosa	No	No		Not Related			Mild		No	51	05FEB2013
087-069	9	6004	08APR2013	12APR2013	Oral papule	Gastrointestinal disorders	oral papule-right buccal mucosa	No	No		Not Related			Mild		No	5	03APR2013
087-069	9	6005	08APR2013	15APR2013	Oral papule	Gastrointestinal disorders	oral papule-left buccal mucosa	No	No		Not Related			Mild		No	5	03APR2013
087-069	13	6006	07JUN2013	10JUN2013	Neutrophil count decreased	Investigations	decreased absolute neutrophil count	No	No		Related			Moderate		No	3	04JUN2013
087-069	15	6007	17JUN2013	08OCT2013	Haemoglobin decreased	Investigations	decreased hemoglobin	No	No		Not Related			Mild		No	13	04JUN2013
087-070	3	6001	12JUL2012	14JUL2012	Haemoglobin decreased	Investigations	Low hemoglobin = 10.9	No	No		Not Related			Mild		No	1	11JUL2012
087-070	16	6002	20MAR2013	25JUN2013	Blood creatinine increased	Investigations	elevated creatinine of 1.4	No	No		Not Related			Mild		No	71	08JAN2013
087-070	16	6003	20MAR2013	20MAR2013	Sinus tachycardia	Cardiac disorders	sinus tachycardia	No	No		Not Related			Mild		No	71	08JAN2013
087-073	10	6001	25APR2013		Cough	Respiratory, thoracic and mediastinal disorders	cough related to air conditioner exhaust	No	No	614	Not Related			Mild		No	52	04MAR2013
087-078	7	6001	30SEP2012	30SEP2012	Arthropod sting	Injury, poisoning and procedural complications	bee sting	No	No		Not Related			Mild		No	13	17SEP2012
087-078	8	6002	14OCT2012	04NOV2012	Upper respiratory tract infection	Infections and infestations	uri	No	No		Not Related			Mild		No	27	17SEP2012
087-078	11	6003	06JAN2013	09JAN2013	Sinus congestion	Respiratory, thoracic and mediastinal disorders	sinus congestion	No	No		Not Related			Mild		No	53	14NOV2012
087-078	16	6004	11MAR2013	08APR2013	Sinusitis	Infections and infestations	sinus infection	No	No		Not Related			Mild		No	48	22JAN2013
087-079	5	6001	22FEB2013	01MAR2013	Acne	Skin and subcutaneous tissue disorders	exacerbation of acne to face	No	No		Not Related			Mild		No	4	18FEB2013
087-079	7	6002	25MAR2013	09APR2013	Upper respiratory tract infection	Infections and infestations	upper respiratory infection	No	No		Not Related			Mild		No	6	19MAR2013
087-079	11	6003	22JUL2013	29JUL2013	Lymphadenopathy	Blood and lymphatic system disorders	enlarged submandibular lymphnode - left 0.5 x...	No	No		Not Related			Mild		No	0	22JUL2013
087-079	11	6004	22JUL2013	23JUL2013	Musculoskeletal stiffness	Musculoskeletal and connective tissue disorders	neck stiffness-left side	No	No		Not Related			Mild		No	0	22JUL2013
087-079	12	6005	23JUL2013	24JUL2013	Oral papule	Gastrointestinal disorders	cluster of oral papules on rt. side of tongue	No	No		Related			Mild		No	1	22JUL2013
087-079	12	6006	23JUL2013	23JUL2013	Musculoskeletal pain	Musculoskeletal and connective tissue disorders	musculoskeletal pain below ribs	No	No		Not Related			Mild		No	1	22JUL2013
087-079	12	6007	23JUL2013	25JUL2013	Lymphocyte count decreased	Investigations	decreased lymphocytes	No	No		Related			Severe		No	1	22JUL2013
087-079	13	6008	25JUL2013	29JUL2013	Neutrophil count decreased	Investigations	decreased neutrophils	No	No		Related			Mild		No	3	22JUL2013
087-080	4	6001	06DEC2012	09DEC2012	Mouth ulceration	Gastrointestinal disorders	oral ulcer	No	No		Related			Mild		No	2	04DEC2012
087-080	11	6002	23APR2013	26APR2013	Nausea	Gastrointestinal disorders	nausea	No	No		Not Related			Mild		No	42	12MAR2013
087-080	11	6003	23APR2013	26APR2013	Dizziness	Nervous system disorders	light-headedness	No	No		Not Related			Mild		No	42	12MAR2013
087-080	12	6004	01MAY2013	03MAY2013	Lymphocyte count decreased	Investigations	decreased absolute lymphocyte count	No	No		Related			Severe		No	1	30APR2013
087-081	8	6001	28FEB2013	03MAR2013	Upper respiratory tract infection	Infections and infestations	URI	No	No		Not Related			Mild		No	56	03JAN2013
087-081	16	6002	19AUG2013	19AUG2013	Oesophageal obstruction	Gastrointestinal disorders	esophageal obstruction	Yes	Yes		Not Related	SAE/EAE	2013106146	Potentially life-threatening		No	83	28MAY2013
087-082	5	6001	12DEC2012	06MAR2013	Alanine aminotransferase increased	Investigations	elevated alt	No	No		Not Related			Mild		No	14	28NOV2012
087-082	5	6002	10DEC2012	15DEC2012	Musculoskeletal pain	Musculoskeletal and connective tissue disorders	musculoskeletal pain (thighs & buttocks)	No	No		Not Related			Mild		No	12	28NOV2012
087-082	6	6003	27DEC2012	28DEC2012	Injection site erythema	General disorders and administration site conditions	redness at injection site right arm	No	No		Related			Mild		No	0	27DEC2012
087-082	6	6004	27DEC2012	28DEC2012	Injection site pain	General disorders and administration site conditions	right arm pain at injection site	No	No		Related			Mild		No	0	27DEC2012
087-082	15	6005	01JUN2013	02JUN2013	Headache	Nervous system disorders	headache	No	No		Not Related			Mild		No	17	15MAY2013
087-087	11	6001	02NOV2013	09NOV2013	Viral infection	Infections and infestations	viral illness	No	No		Not Related			Moderate		No	68	26AUG2013
087-087	17	6002	12JUN2014		Folliculitis	Infections and infestations	folliculitis of chest	No	No	201	Not Related			Mild		No	191	03DEC2013
087-092	12	6001	04DEC2012	06DEC2012	Lymphocyte count decreased	Investigations	decreased absolute lymphocyte count	No	No		Related			Potentially life-threatening		No	1	03DEC2012
087-092	13	6002	06DEC2012	10DEC2012	White blood cell count decreased	Investigations	decreased total WBCs	No	No		Related			Mild		No	3	03DEC2012
087-092	13	6003	06DEC2012	10DEC2012	Neutrophil count decreased	Investigations	decreased absolute neutrophil count	No	No		Related			Mild		No	3	03DEC2012
087-092	16	6004	11MAR2013	18MAR2013	Aspartate aminotransferase increased	Investigations	elevated AST	No	No		Not Related			Mild		No	98	03DEC2012
087-092	16	6006	11MAR2013	18MAR2013	Blood creatine phosphokinase increased	Investigations	elevated CK	No	No		Not Related			Potentially life-threatening		No	98	03DEC2012
087-095	15	6001	29JAN2013	10FEB2013	Urinary tract infection bacterial	Infections and infestations	urinary tract infection bacterial	No	No		Not Related			Moderate		No	15	14JAN2013
087-096	7	6001	15APR2013	15APR2013	Hypoaesthesia	Nervous system disorders	numbness-left side upper and lower extremities	No	No		Not Related			Mild		No	14	01APR2013
087-096	12	6002	20AUG2013	22AUG2013	Lymphocyte count decreased	Investigations	decreased absolute lymphocyte count	No	No		Related			Moderate		No	1	19AUG2013
087-096	13	6003	22AUG2013	26AUG2013	White blood cell count decreased	Investigations	decreased total wbcs	No	No		Related			Mild		No	3	19AUG2013
087-096	13	6004	22AUG2013	26AUG2013	Neutrophil count decreased	Investigations	decreased neutrophil count	No	No		Related			Moderate		No	3	19AUG2013
087-096	15	6005	03SEP2013	17SEP2013	Neutrophil count decreased	Investigations	decreased absolute neutrophil count	No	No		Related			Mild		No	15	19AUG2013
087-099	6	6001	12SEP2012	21SEP2012	Upper respiratory tract infection	Infections and infestations	upper respiratory infection	No	No		Not Related			Mild		No	35	08AUG2012
087-099	8	6002	09NOV2012	12NOV2012	Viral infection	Infections and infestations	viral illness	No	No		Not Related			Mild		No	57	13SEP2012
087-099	15	6003	07FEB2013	19FEB2013	Blood creatine phosphokinase increased	Investigations	elevated ck	No	No		Not Related			Mild		No	14	24JAN2013
087-099	15.1	6004	13FEB2013	23FEB2013	Upper respiratory tract infection	Infections and infestations	upper respiratory infection	No	No		Not Related			Mild		No	20	24JAN2013
087-100	15	6001	19JUN2013	10JUL2013	Neutrophil count decreased	Investigations	decreased absolute neutrophil count	No	No		Related			Moderate		No	14	05JUN2013
087-100	16	6002	12SEP2013	18NOV2013	Neutrophil count decreased	Investigations	decreased absolute neutrophil count	No	No		Not Related			Mild		No	99	05JUN2013
087-101	6	6001	20FEB2013	27FEB2013	Upper respiratory tract infection	Infections and infestations	upper respiratory infection	No	No		Not Related			Mild		No	23	28JAN2013
087-101	10	6002	06MAY2013	14MAY2013	CD4 lymphocytes decreased	Investigations	decreased absolute cd4 (+) count	No	No		Related			Mild		No	14	22APR2013
087-101	12	6003	16JUL2013	18JUL2013	Lymphocyte count decreased	Investigations	decreased absolute lymphocyte count	No	No		Related			Severe		No	1	15JUL2013
087-101	15	6004	27JUL2013	05AUG2013	Upper respiratory tract infection	Infections and infestations	upper respiratory infection	No	No		Not Related			Mild		No	12	15JUL2013
087-101	16	6005	28OCT2013	27JAN2014	Blood creatine phosphokinase increased	Investigations	elevated creatine phospho-kinase	No	No		Not Related			Mild		No	105	15JUL2013
087-101	16	6006	09NOV2013	11NOV2013	Craniocerebral injury	Injury, poisoning and procedural complications	closed injury head unspecified consciousness state	No	No		Not Related			Mild		No	117	15JUL2013
087-101	16	6007	09NOV2013	11NOV2013	Concussion	Injury, poisoning and procedural complications	concussion	No	No		Not Related			Mild		No	117	15JUL2013
087-101	16	6008	09NOV2013	11NOV2013	Skin abrasion	Injury, poisoning and procedural complications	right knee abrasion	No	No		Not Related			Mild		No	117	15JUL2013
087-102	10	6001	09JUN2013	10JUN2013	Viral upper respiratory tract infection	Infections and infestations	viral URI	No	No		Not Related			Mild		No	12	28MAY2013
087-102	16	6002	16DEC2013	25FEB2014	Blood creatine phosphokinase increased	Investigations	elevated creatine kinase	No	No		Not Related			Mild		No	202	28MAY2013
087-104	2	6001	24APR2013	25APR2013	Dizziness	Nervous system disorders	light headed	No	No		Not Related			Mild		No	1	23APR2013
087-104	2	6002	24APR2013	25APR2013	Hyperhidrosis	Skin and subcutaneous tissue disorders	diaphoretic	No	No		Not Related			Mild		No	1	23APR2013
087-104	7	6003	29MAY2013	16JUL2013	Suicidal ideation	Psychiatric disorders	suicidal ideation	Yes	Yes		Not Related	SAE/EAE	2013105822	Potentially life-threatening		No	7	22MAY2013
087-104	11	6004	09OCT2013	10OCT2013	Viral infection	Infections and infestations	viral syndrome	No	No		Related			Severe		No	1	08OCT2013
087-107	6	6001	25DEC2012	30DEC2012	Pharyngitis	Infections and infestations	pharyngitis	No	No		Not Related			Mild		No	22	03DEC2012
087-107	7	6003	12JAN2013	18JAN2013	Pharyngitis	Infections and infestations	pharyngitis	No	No		Not Related			Mild		No	10	02JAN2013
087-107	7	6006	12JAN2013		Folliculitis	Infections and infestations	folliculitis	No	No	717	Not Related			Mild		No	10	02JAN2013
087-107	11	6007	24APR2013	01DEC2013	Stress	Psychiatric disorders	stress r/t family issues	No	No		Not Related			Moderate		No	62	21FEB2013
087-107	11	6008	15APR2013	26APR2013	Upper respiratory tract infection	Infections and infestations	URI	No	No		Not Related			Mild		No	53	21FEB2013
087-107	12	6010	12JUN2013	14JUN2013	Lymphocyte count decreased	Investigations	decreased lymphocytes	No	No		Related			Severe		No	1	11JUN2013
087-107	15.1	6011	10JUL2013	14JUL2013	Musculoskeletal chest pain	Musculoskeletal and connective tissue disorders	intermittent left sided chest pain musculoskeletal	No	No		Not Related			Mild		No	29	11JUN2013
087-107	16	6012	04JUL2013	06JUL2013	Stress	Psychiatric disorders	increased anxiety r/t stress	No	No		Not Related			Severe		No	23	11JUN2013
087-111	6.1	6001	08AUG2012	10AUG2012	Pain in jaw	Musculoskeletal and connective tissue disorders	jaw pain - right side	No	No		Not Related			Mild		No	9	30JUL2012
087-111	8	6002	03OCT2012	05OCT2012	Mouth ulceration	Gastrointestinal disorders	oral ulcer	No	No		Not Related			Mild		No	0	03OCT2012
087-112	5	6001	21DEC2012	28JAN2013	Protein urine present	Investigations	Increased protein in urine (1+)	No	No		Not Related			Mild		No	14	07DEC2012
087-112	6	6002	04JAN2013	18JAN2013	Upper respiratory tract infection	Infections and infestations	upper respiratory infection	No	No		Not Related			Mild		No	28	07DEC2012
087-112	8	6003	23FEB2013	08MAR2013	Carbuncle	Infections and infestations	carbuncle - left, lower, posterior neck	No	No		Not Related			Mild		No	43	11JAN2013
087-112	11	6004	20MAY2013	24MAY2013	Sinusitis	Infections and infestations	sinusitus	No	No		Not Related			Moderate		No	80	01MAR2013
087-112	11.1	6005	01JUN2013	07JUN2013	Oral disorder	Gastrointestinal disorders	erythematous lesion on right upper gum	No	No		Related			Mild		No	1	31MAY2013
087-112	15	6006	13JUN2013	16JUN2013	Tongue ulceration	Gastrointestinal disorders	ulceration at inferior aspect of tongue	No	No		Related			Mild		No	13	31MAY2013
087-113	8	6001	28JUN2013	02JUL2013	Upper respiratory tract infection	Infections and infestations	upper respiratory infection	No	No		Not Related			Mild		No	52	07MAY2013
087-113	8	6002	17JUN2013	18JUN2013	Alcoholic hangover	Psychiatric disorders	hangover secondary to alcohol intake	No	No		Not Related			Severe		No	41	07MAY2013
087-115	4	6001	15JUN2012	16JUN2012	Alcohol poisoning	Injury, poisoning and procedural complications	acute alcohol intoxication	No	No		Not Related			Moderate		No	2	13JUN2012
087-115	4	6002	18JUN2012	25JUN2012	Thrombocytopenia	Blood and lymphatic system disorders	thrombocytopenia, mild platelet = 120,000	No	No		Not Related			Mild		No	5	13JUN2012
087-116	6	6001	11FEB2013	21FEB2013	Upper respiratory tract infection	Infections and infestations	uri	No	No		Not Related			Mild		No	25	17JAN2013
087-117	5	6001	14JUN2012	19JUL2012	Procedural pain	Injury, poisoning and procedural complications	right knee pain post surgical	No	No		Not Related			Moderate		No	9	05JUN2012
087-117	9	6002	14JUN2012	04SEP2012	Post procedural swelling	Injury, poisoning and procedural complications	right foot & lower leg swelling - intermittent ...	No	No		Not Related			Mild		No	9	05JUN2012
087-117	15.1	6003	10DEC2012	13DEC2012	Influenza like illness	General disorders and administration site conditions	flu like illness	No	No		Not Related			Moderate		No	117	15AUG2012
087-131	4	6001	18AUG2012		Viral upper respiratory tract infection	Infections and infestations	uri [-viral]	No	No	864	Not Related			Moderate		No	5	13AUG2012
087-131	5	6002	19AUG2012		Haematochezia	Gastrointestinal disorders	blood on stool	No	No	863	Not Related			Mild		No	6	13AUG2012
087-133	17	6001	14APR2014	30APR2014	Body tinea	Infections and infestations	tinea corporis	No	No		Not Related			Mild		No	186	10OCT2013
087-138	3	6001	17DEC2012	23DEC2012	Injection site bruising	General disorders and administration site conditions	bruised right deltoid 1.4cm X 1.0cm at injectio...	No	No		Related			Mild		No	0	17DEC2012
087-138	5	6002	01JAN2013	23JAN2013	Rash maculo-papular	Skin and subcutaneous tissue disorders	maculopapular rash - upper torso and extremitie...	No	No		Not Related			Mild		No	15	17DEC2012
087-138	5	6003	02JAN2013	10JAN2013	Aspartate aminotransferase increased	Investigations	elevated AST	No	No		Not Related			Mild		No	16	17DEC2012
087-138	5	6004	02JAN2013	10JAN2013	Alanine aminotransferase increased	Investigations	elevated ALT	No	No		Not Related			Mild		No	16	17DEC2012
087-138	5	6005	02JAN2013	10JAN2013	Blood creatine phosphokinase increased	Investigations	elevated CK	No	No		Not Related			Severe		No	16	17DEC2012
087-138	6	6006	20JAN2013	28JAN2013	Oral herpes	Infections and infestations	exacerbation herpes simplex (right lower lip)	No	No		Not Related			Mild		No	34	17DEC2012
087-138	6	6007	23JAN2013	25JAN2013	Injection site bruising	General disorders and administration site conditions	bruise right deltoid 0.2 cm x 0.3 cm at injecti...	No	No		Related			Mild		No	0	23JAN2013
087-138	6	6008	23JAN2013	25JAN2013	Injection site bruising	General disorders and administration site conditions	bruise left deltoid 0.5 cm x 1.0 cm at injectio...	No	No		Related			Mild		No	0	23JAN2013
087-138	7	6009	01FEB2013	25FEB2013	Oral herpes	Infections and infestations	exacerbation herpes simplex roof of mouth	No	No		Not Related			Mild		No	9	23JAN2013
087-138	11	6010	29MAY2013	11JUN2013	Upper respiratory tract infection	Infections and infestations	Upper Respiratory Infection	No	No		Not Related			Moderate		No	63	27MAR2013
087-138	12	6011	11JUN2013	13JUN2013	Lymphocyte count decreased	Investigations	decreased lymphocytes	No	No		Related			Severe		No	1	10JUN2013
087-138	14	6012	13JUN2013	24JUN2013	Oral herpes	Infections and infestations	papule -roof of mouth 1x1 cm oral herpes lesion	No	No		Related			Mild		No	3	10JUN2013
087-140	11	6001	01JAN2013	23JAN2013	Skin abrasion	Injury, poisoning and procedural complications	bilateral abrasions to knees	No	No		Not Related			Mild		No	57	05NOV2012
087-140	12	6002	09JAN2013	11JAN2013	Lymphocyte count decreased	Investigations	decreased lymphocytes	No	No		Related			Moderate		No	1	08JAN2013
087-140	14	6003	13JAN2013	18JAN2013	Skin injury	Injury, poisoning and procedural complications	rt thumb avulsion - skin	No	No		Not Related			Mild		No	5	08JAN2013
087-140	15	6004	23JAN2013	27FEB2013	Blood creatinine increased	Investigations	elevated creatinine	No	No		Related			Mild		No	15	08JAN2013
087-143	6	6001	15MAY2013	31MAY2013	Anxiety	Psychiatric disorders	anxiety	No	No		Related			Moderate		No	13	02MAY2013
087-143	7	6002	20JUN2013	24JUN2013	Pharyngitis	Infections and infestations	pharyngitis	No	No		Not Related			Mild		No	21	30MAY2013
087-143	8	6003	04JUL2013	11JUL2013	Upper respiratory tract infection	Infections and infestations	Upper Respiratory Infection	No	No		Not Related			Mild		No	35	30MAY2013
087-145	8	6001	11MAR2013	14MAR2013	Aphthous stomatitis	Gastrointestinal disorders	exacerbation of aphthous ulcer - lower mucolabi...	No	No		Not Related			Mild		No	27	12FEB2013
087-145	16	6002	19AUG2013	28AUG2013	Infected bites	Infections and infestations	infection - left thumb - status post dog bite	No	No		Not Related			Mild		No	77	03JUN2013
087-146	5	6001	17AUG2012	27AUG2012	Upper respiratory tract infection	Infections and infestations	upper respiratory infection	No	No		Not Related			Mild		No	10	07AUG2012
087-151	5	6001	04DEC2012	10DEC2012	Upper respiratory tract infection	Infections and infestations	upper respiratory infection	No	No		Not Related			Mild		No	8	26NOV2012
087-151	8	6002	07FEB2013	12FEB2013	Upper respiratory tract infection	Infections and infestations	upper respiratory infection	No	No		Not Related			Mild		No	36	02JAN2013
087-151	12	6003	14MAY2013	16MAY2013	Lymphocyte count decreased	Investigations	decreased absolute lymphocyte count	No	No		Related			Moderate		No	1	13MAY2013
087-153	17	6001	17MAR2014		Lymphadenopathy	Blood and lymphatic system disorders	two swollen lymph nodes 2x2 cm lt posterior chain	No	No	288	Not Related			Mild		No	186	12SEP2013
087-154	11	6001	04MAY2013	07MAY2013	Ligament sprain	Injury, poisoning and procedural complications	pain status post right ankle sprain	No	No		Not Related			Mild		No	74	19FEB2013
087-155	5	6001	02JAN2013	10JAN2013	Upper respiratory tract infection	Infections and infestations	upper respiratory tract infection	No	No		Not Related			Mild		No	16	17DEC2012
087-155	5	6002	30DEC2012	05JAN2013	Muscle strain	Injury, poisoning and procedural complications	cervical strain	No	No		Not Related			Mild		No	13	17DEC2012
087-157	10	6001	26AUG2013	26AUG2013	Presyncope	Nervous system disorders	vasovagal episode	No	No		Not Related			Moderate		No	13	13AUG2013
087-157	11	6002	01NOV2013	06NOV2013	Viral upper respiratory tract infection	Infections and infestations	viral upper respiratory infection	No	No		Not Related			Mild		No	80	13AUG2013
087-157	16	6003	09FEB2014	16FEB2014	Viral upper respiratory tract infection	Infections and infestations	viral upper respitory infection	No	No		Not Related			Mild		No	94	07NOV2013
087-159	7	6001	20JAN2013	01FEB2013	Influenza like illness	General disorders and administration site conditions	flu like symptoms	No	No		Not Related			Mild		No	18	02JAN2013
087-159	7	6002	21JAN2013	28FEB2013	CD4 lymphocytes decreased	Investigations	low CD4 count	No	No		Related			Moderate		No	19	02JAN2013
087-159	7	6003	21JAN2013	28FEB2013	Lymphopenia	Blood and lymphatic system disorders	lymphocytopenia	No	No		Related			Moderate		No	19	02JAN2013
087-159	12	6004	25APR2013	27APR2013	Lymphopenia	Blood and lymphatic system disorders	lymphocytopenia	No	No		Related			Moderate		No	1	24APR2013
087-161	11.1	6001	06NOV2013	06NOV2013	Panic attack	Psychiatric disorders	possible panic attack	No	No		Related			Moderate		No	1	05NOV2013
087-161	16	6002	20DEC2013	02JAN2014	Upper respiratory tract infection	Infections and infestations	upper respiratory infection	No	No		Not Related			Mild		No	45	05NOV2013
087-162	6	6001	20MAY2013	05JUN2013	Urinary tract infection	Infections and infestations	urinary tract infection	No	No		Not Related			Mild		No	17	03MAY2013
087-162	16	6002	31JAN2014	06MAY2014	Blood creatine phosphokinase increased	Investigations	increased creatine kinase	No	No		Not Related			Mild		No	105	18OCT2013
087-163	11	6001	29SEP2012	02OCT2012	Upper respiratory tract infection	Infections and infestations	upper respiratory infection	No	No		Not Related			Mild		No	54	06AUG2012
087-163	12	6002	13NOV2012	15NOV2012	Photophobia	Eye disorders	photophobia	No	No		Related			Mild		No	1	12NOV2012
087-163	13	6003	15NOV2012	19NOV2012	Haemoglobin decreased	Investigations	decreased hemoglobin	No	No		Related			Mild		No	3	12NOV2012
087-163	16	6004	20JAN2013	25JAN2013	Influenza like illness	General disorders and administration site conditions	flu like illness	No	No		Not Related			Moderate		No	69	12NOV2012
087-173	5	6001	08MAR2013	08APR2013	Ligament sprain	Injury, poisoning and procedural complications	left ankle sprain	No	No		Not Related			Mild		No	4	04MAR2013
087-173	11	6002	29JUL2013	11AUG2013	Upper respiratory tract infection	Infections and infestations	upper respiratory infection	No	No		Not Related			Mild		No	0	29JUL2013
087-173	16	6003	27OCT2013	06NOV2013	Upper respiratory tract infection	Infections and infestations	upper respiratory infection	No	No		Not Related			Mild		No	90	29JUL2013
087-173	17	6004	27JAN2014	31JAN2014	Gastroenteritis norovirus	Infections and infestations	norovirus	No	No		Not Related			Mild		No	182	29JUL2013
087-173	18	6005	APR2014	APR2014	Tooth infection	Infections and infestations	dental inFection (upper right rear molar)	No	No		Not Related			Mild		No	260	29JUL2013
087-174	16	6001	01DEC2013		Rotator cuff syndrome	Musculoskeletal and connective tissue disorders	left rotator cuff injury	No	No	394	Not Related			Mild		No	54	08OCT2013
087-175	2	6001	04JUN2012	04JUN2012	Presyncope	Nervous system disorders	vasovagal episode	No	No		Related			Mild		No	0	04JUN2012
087-178	5	6001	10DEC2012	17JAN2013	Neutrophil count decreased	Investigations	decreased neutrophils	No	No		Not Related			Mild		No	14	26NOV2012
087-178	7	6002	17JAN2013	20FEB2013	Blood creatine phosphokinase increased	Investigations	elevated ck	No	No		Not Related			Mild		No	14	03JAN2013
087-178	9	6003	25FEB2013	28FEB2013	Upper respiratory tract infection	Infections and infestations	upper respiratory infection	No	No		Not Related			Mild		No	5	20FEB2013
087-178	11	6004	29APR2013	13MAY2013	Cough	Respiratory, thoracic and mediastinal disorders	cough	No	No		Not Related			Mild		No	68	20FEB2013
087-178	13	6005	09MAY2013	13MAY2013	Neutrophil count decreased	Investigations	decreased neutrophils	No	No		Related			Moderate		No	3	06MAY2013
087-178	15	6006	14MAY2013	18MAY2013	Pharyngitis	Infections and infestations	pharyngitis	No	No		Not Related			Mild		No	8	06MAY2013
087-178	15	6007	14MAY2013	16MAY2013	Migraine	Nervous system disorders	exacerbation of migraine headaches	No	No		Not Related			Severe		No	8	06MAY2013
087-178	16	6008	06AUG2013	06NOV2013	Neutrophil count decreased	Investigations	decreased neutrophils	No	No		Not Related			Mild		No	92	06MAY2013
087-180	2	6001	20DEC2012	20DEC2012	Presyncope	Nervous system disorders	vasovagal response immediately following first ...	No	No		Related			Moderate		No	0	20DEC2012
087-181	8	6001	03AUG2013	10AUG2013	Viral upper respiratory tract infection	Infections and infestations	viral upper respiratory infection	No	No		Not Related			Mild		No	53	11JUN2013
087-183	5	6001	18DEC2012	08JAN2013	Blood pressure increased	Investigations	elevated blood pressure	No	No		Not Related			Mild		No	21	27NOV2012
087-183	15	6002	19JUN2013	02JUL2013	Blood creatine phosphokinase increased	Investigations	elevated creatine kinase	No	No		Not Related			Mild		No	20	30MAY2013
087-183	16	6003	29AUG2013	16SEP2013	Aspartate aminotransferase increased	Investigations	increased AST	No	No		Not Related			Moderate		No	91	30MAY2013
087-183	16	6005	29AUG2013	16SEP2013	Blood creatine phosphokinase increased	Investigations	elevated CK	Yes	Yes		Not Related	SAE/EAE	2013106139	Potentially life-threatening		No	91	30MAY2013
087-185	2.1	6001	10DEC2012	30DEC2012	Viral upper respiratory tract infection	Infections and infestations	URI related to cold virus	No	No		Not Related			Mild		No	5	05DEC2012
087-185	2	6002	06DEC2012	01JAN2013	Injection site bruising	General disorders and administration site conditions	bruising at injection site bilaterally	No	No		Related			Mild		No	1	05DEC2012
087-185	8	6003	06MAR2013	08MAR2013	Injection site bruising	General disorders and administration site conditions	bruising at injection site b/l	No	No		Related			Mild		No	6	28FEB2013
087-190	8	6001	05NOV2012		Vitamin D deficiency	Metabolism and nutrition disorders	vitamin D deficiency	No	No	785	Not Related			Mild		No	56	10SEP2012
087-190	11	6002	10DEC2012	04JAN2013	Thyroid neoplasm	Neoplasms benign, malignant and unspecified (incl cysts and polyps)	multi- nodular thyroid	No	No		Not Related			Moderate		No	25	15NOV2012
087-190	11	6003	04JAN2013	11JAN2013	Lip injury	Injury, poisoning and procedural complications	lip ulcer right side [due to biting injury]	No	No		Not Related			Mild		No	50	15NOV2012
087-190	17	6004	12MAY2013	10JUL2013	Intervertebral disc protrusion	Musculoskeletal and connective tissue disorders	ruptured disks (back) l-2 & l-3	Yes	Yes		Not Related	SAE/EAE	2013106063	Severe		No	178	15NOV2012
087-191	5	6001	02APR2013	02MAY2013	Blood pressure systolic increased	Investigations	elevated systolic blood pressure	No	No		Not Related			Mild		No	20	13MAR2013
087-191	11	6002	30AUG2013	17MAR2014	Blood pressure systolic increased	Investigations	elevated systolic bp	No	No		Not Related			Mild		No	0	30AUG2013
