# Supplementary material for: Safety and tolerability of HIV-1 multiantigen pDNA vaccine given with IL-12 plasmid DNA via electroporation, boosted with a recombinant vesicular stomatitis virus HIV Gag vaccine in healthy volunteers in a randomized, controlled clinical trial
Source: PLoS One. 2018 Sep 20;13(9):e0202753. doi: 10.1371/journal.pone.0202753 (PMC6147413; doi:10.1371/journal.pone.0202753)
Supplement: S1 Dataset — (ZIP) [file pone.0202753.s007.zip › Supporting Information. HVTN087_datasets/AE_Summary.csv]

MedDRA Level (0-5)	Most Severe	Most Severe (text)	Visit/page for most severe	Most Related	Most Related (text)	Visit/page for most related	Data Description #1	Data Description #2	MedDRA text SOC	MedDRA text Preferred	Publication ID
0	Mild	Mild	6001	Not Related	Not Related	6001	AE Summary Data Excluding Reactogenicity Events				087-001
1	Mild	Mild	6002	Not Related	Not Related	6002	AE Summary Data Excluding Reactogenicity Events		Injury, poisoning and procedural complications		087-001
4	Mild	Mild	6002	Not Related	Not Related	6002	AE Summary Data Excluding Reactogenicity Events		Injury, poisoning and procedural complications	Muscle strain	087-001
1	Mild	Mild	6001	Not Related	Not Related	6001	AE Summary Data Excluding Reactogenicity Events		Respiratory, thoracic and mediastinal disorders		087-001
4	Mild	Mild	6001	Not Related	Not Related	6001	AE Summary Data Excluding Reactogenicity Events		Respiratory, thoracic and mediastinal disorders	Cough	087-001
0	Moderate	Moderate	6002	Related	Related	6002	AE Summary Data Excluding Reactogenicity Events				087-002
1	Moderate	Moderate	6002	Related	Related	6002	AE Summary Data Excluding Reactogenicity Events		Investigations		087-002
4	Mild	Mild	6001	Not Related	Not Related	6001	AE Summary Data Excluding Reactogenicity Events		Investigations	Blood creatinine increased	087-002
4	Moderate	Moderate	6002	Related	Related	6002	AE Summary Data Excluding Reactogenicity Events		Investigations	Lymphocyte count decreased	087-002
0	Moderate	Moderate	6003	Not Related	Not Related	6001	AE Summary Data Excluding Reactogenicity Events				087-007
1	Mild	Mild	6002	Not Related	Not Related	6002	AE Summary Data Excluding Reactogenicity Events		Gastrointestinal disorders		087-007
4	Mild	Mild	6002	Not Related	Not Related	6002	AE Summary Data Excluding Reactogenicity Events		Gastrointestinal disorders	Aphthous stomatitis	087-007
1	Moderate	Moderate	6003	Not Related	Not Related	6003	AE Summary Data Excluding Reactogenicity Events		Investigations		087-007
4	Moderate	Moderate	6003	Not Related	Not Related	6003	AE Summary Data Excluding Reactogenicity Events		Investigations	Blood creatine phosphokinase increased	087-007
1	Mild	Mild	6001	Not Related	Not Related	6001	AE Summary Data Excluding Reactogenicity Events		Respiratory, thoracic and mediastinal disorders		087-007
4	Mild	Mild	6001	Not Related	Not Related	6001	AE Summary Data Excluding Reactogenicity Events		Respiratory, thoracic and mediastinal disorders	Nasal congestion	087-007
0	Moderate	Moderate	6002	Related	Related	6002	AE Summary Data Excluding Reactogenicity Events				087-008
1	Moderate	Moderate	6004	Not Related	Not Related	6001	AE Summary Data Excluding Reactogenicity Events		Infections and infestations		087-008
4	Mild	Mild	6005	Not Related	Not Related	6005	AE Summary Data Excluding Reactogenicity Events		Infections and infestations	Bacterial vaginosis	087-008
4	Moderate	Moderate	6004	Not Related	Not Related	6004	AE Summary Data Excluding Reactogenicity Events		Infections and infestations	Pneumonia	087-008
4	Mild	Mild	6001	Not Related	Not Related	6001	AE Summary Data Excluding Reactogenicity Events		Infections and infestations	Upper respiratory tract infection	087-008
1	Mild	Mild	6006	Not Related	Not Related	6006	AE Summary Data Excluding Reactogenicity Events		Injury, poisoning and procedural complications		087-008
4	Mild	Mild	6006	Not Related	Not Related	6006	AE Summary Data Excluding Reactogenicity Events		Injury, poisoning and procedural complications	Contusion	087-008
1	Moderate	Moderate	6002	Related	Related	6002	AE Summary Data Excluding Reactogenicity Events		Investigations		087-008
4	Moderate	Moderate	6002	Related	Related	6002	AE Summary Data Excluding Reactogenicity Events		Investigations	Lymphocyte count decreased	087-008
0	Mild	Mild	6001	Not Related	Not Related	6001	AE Summary Data Excluding Reactogenicity Events				087-010
1	Mild	Mild	6003	Not Related	Not Related	6003	AE Summary Data Excluding Reactogenicity Events		Gastrointestinal disorders		087-010
4	Mild	Mild	6003	Not Related	Not Related	6003	AE Summary Data Excluding Reactogenicity Events		Gastrointestinal disorders	Gastrooesophageal reflux disease	087-010
1	Mild	Mild	6001	Not Related	Not Related	6001	AE Summary Data Excluding Reactogenicity Events		Infections and infestations		087-010
4	Mild	Mild	6002	Not Related	Not Related	6002	AE Summary Data Excluding Reactogenicity Events		Infections and infestations	Upper respiratory tract infection	087-010
4	Mild	Mild	6001	Not Related	Not Related	6001	AE Summary Data Excluding Reactogenicity Events		Infections and infestations	Urethritis gonococcal	087-010
0	Moderate	Moderate	6002	Not Related	Not Related	6001	AE Summary Data Excluding Reactogenicity Events				087-012
1	Mild	Mild	6004	Not Related	Not Related	6004	AE Summary Data Excluding Reactogenicity Events		Gastrointestinal disorders		087-012
4	Mild	Mild	6004	Not Related	Not Related	6004	AE Summary Data Excluding Reactogenicity Events		Gastrointestinal disorders	Diarrhoea	087-012
1	Moderate	Moderate	6002	Not Related	Not Related	6002	AE Summary Data Excluding Reactogenicity Events		Infections and infestations		087-012
4	Moderate	Moderate	6002	Not Related	Not Related	6002	AE Summary Data Excluding Reactogenicity Events		Infections and infestations	Pharyngitis bacterial	087-012
4	Mild	Mild	6003	Not Related	Not Related	6003	AE Summary Data Excluding Reactogenicity Events		Infections and infestations	Upper respiratory tract infection	087-012
1	Mild	Mild	6001	Not Related	Not Related	6001	AE Summary Data Excluding Reactogenicity Events		Skin and subcutaneous tissue disorders		087-012
4	Mild	Mild	6001	Not Related	Not Related	6001	AE Summary Data Excluding Reactogenicity Events		Skin and subcutaneous tissue disorders	Rash papular	087-012
0	Severe	Severe	6001	Related	Related	6001	AE Summary Data Excluding Reactogenicity Events				087-013
1	Severe	Severe	6001	Related	Related	6001	AE Summary Data Excluding Reactogenicity Events		Investigations		087-013
4	Severe	Severe	6001	Related	Related	6001	AE Summary Data Excluding Reactogenicity Events		Investigations	Lymphocyte count decreased	087-013
4	Mild	Mild	6002	Related	Related	6002	AE Summary Data Excluding Reactogenicity Events		Investigations	Neutrophil count decreased	087-013
0	Mild	Mild	6001	Related	Related	6001	AE Summary Data Excluding Reactogenicity Events				087-014
1	Mild	Mild	6004	Not Related	Not Related	6004	AE Summary Data Excluding Reactogenicity Events		Blood and lymphatic system disorders		087-014
4	Mild	Mild	6004	Not Related	Not Related	6004	AE Summary Data Excluding Reactogenicity Events		Blood and lymphatic system disorders	Neutropenia	087-014
1	Mild	Mild	6001	Related	Related	6001	AE Summary Data Excluding Reactogenicity Events		Cardiac disorders		087-014
4	Mild	Mild	6001	Related	Related	6001	AE Summary Data Excluding Reactogenicity Events		Cardiac disorders	Palpitations	087-014
1	Mild	Mild	6002	Not Related	Not Related	6002	AE Summary Data Excluding Reactogenicity Events		Eye disorders		087-014
4	Mild	Mild	6002	Not Related	Not Related	6002	AE Summary Data Excluding Reactogenicity Events		Eye disorders	Borderline glaucoma	087-014
1	Mild	Mild	6003	Not Related	Not Related	6003	AE Summary Data Excluding Reactogenicity Events		Gastrointestinal disorders		087-014
4	Mild	Mild	6003	Not Related	Not Related	6003	AE Summary Data Excluding Reactogenicity Events		Gastrointestinal disorders	Dysphagia	087-014
0	Mild	Mild	6001	Not Related	Not Related	6001	AE Summary Data Excluding Reactogenicity Events				087-015
1	Mild	Mild	6001	Not Related	Not Related	6001	AE Summary Data Excluding Reactogenicity Events		Gastrointestinal disorders		087-015
4	Mild	Mild	6002	Not Related	Not Related	6002	AE Summary Data Excluding Reactogenicity Events		Gastrointestinal disorders	Coeliac disease	087-015
4	Mild	Mild	6001	Not Related	Not Related	6001	AE Summary Data Excluding Reactogenicity Events		Gastrointestinal disorders	Constipation	087-015
0	Mild	Mild	6001	Related	Related	6002	AE Summary Data Excluding Reactogenicity Events				087-016
1	Mild	Mild	6001	Related	Related	6002	AE Summary Data Excluding Reactogenicity Events		General disorders and administration site conditions		087-016
4	Mild	Mild	6002	Related	Related	6002	AE Summary Data Excluding Reactogenicity Events		General disorders and administration site conditions	Injection site bruising	087-016
4	Mild	Mild	6001	Not Related	Not Related	6001	AE Summary Data Excluding Reactogenicity Events		General disorders and administration site conditions	Vessel puncture site bruise	087-016
0	Moderate	Moderate	6001	Related	Related	6001	AE Summary Data Excluding Reactogenicity Events				087-018
1	Moderate	Moderate	6005	Related	Related	6002	AE Summary Data Excluding Reactogenicity Events		Gastrointestinal disorders		087-018
4	Mild	Mild	6003	Not Related	Not Related	6003	AE Summary Data Excluding Reactogenicity Events		Gastrointestinal disorders	Abdominal pain	087-018
4	Moderate	Moderate	6005	Not Related	Not Related	6005	AE Summary Data Excluding Reactogenicity Events		Gastrointestinal disorders	Haemorrhoids	087-018
4	Mild	Mild	6007	Not Related	Not Related	6007	AE Summary Data Excluding Reactogenicity Events		Gastrointestinal disorders	Large intestine polyp	087-018
4	Mild	Mild	6002	Related	Related	6002	AE Summary Data Excluding Reactogenicity Events		Gastrointestinal disorders	Mouth ulceration	087-018
1	Moderate	Moderate	6001	Related	Related	6001	AE Summary Data Excluding Reactogenicity Events		General disorders and administration site conditions		087-018
4	Moderate	Moderate	6001	Related	Related	6001	AE Summary Data Excluding Reactogenicity Events		General disorders and administration site conditions	Fatigue	087-018
1	Moderate	Moderate	6004	Not Related	Not Related	6004	AE Summary Data Excluding Reactogenicity Events		Neoplasms benign, malignant and unspecified (incl cysts and polyps)		087-018
4	Moderate	Moderate	6004	Not Related	Not Related	6004	AE Summary Data Excluding Reactogenicity Events		Neoplasms benign, malignant and unspecified (incl cysts and polyps)	Colon adenoma	087-018
0	Moderate	Moderate	6001	Related	Related	6001	AE Summary Data Excluding Reactogenicity Events				087-021
1	Moderate	Moderate	6001	Related	Related	6001	AE Summary Data Excluding Reactogenicity Events		Musculoskeletal and connective tissue disorders		087-021
4	Moderate	Moderate	6001	Related	Related	6001	AE Summary Data Excluding Reactogenicity Events		Musculoskeletal and connective tissue disorders	Musculoskeletal stiffness	087-021
1	Moderate	Moderate	6002	Related	Related	6002	AE Summary Data Excluding Reactogenicity Events		Nervous system disorders		087-021
4	Moderate	Moderate	6002	Related	Related	6002	AE Summary Data Excluding Reactogenicity Events		Nervous system disorders	Paraesthesia	087-021
0	Mild	Mild	6001	Not Related	Not Related	6001	AE Summary Data Excluding Reactogenicity Events				087-022
1	Mild	Mild	6001	Not Related	Not Related	6001	AE Summary Data Excluding Reactogenicity Events		General disorders and administration site conditions		087-022
4	Mild	Mild	6001	Not Related	Not Related	6001	AE Summary Data Excluding Reactogenicity Events		General disorders and administration site conditions	Influenza like illness	087-022
1	Mild	Mild	6002	Not Related	Not Related	6002	AE Summary Data Excluding Reactogenicity Events		Infections and infestations		087-022
4	Mild	Mild	6002	Not Related	Not Related	6002	AE Summary Data Excluding Reactogenicity Events		Infections and infestations	Upper respiratory tract infection	087-022
0	Mild	Mild	6001	Related	Related	6003	AE Summary Data Excluding Reactogenicity Events				087-023
1	Mild	Mild	6002	Not Related	Not Related	6002	AE Summary Data Excluding Reactogenicity Events		Injury, poisoning and procedural complications		087-023
4	Mild	Mild	6002	Not Related	Not Related	6002	AE Summary Data Excluding Reactogenicity Events		Injury, poisoning and procedural complications	Laceration	087-023
1	Mild	Mild	6001	Related	Related	6003	AE Summary Data Excluding Reactogenicity Events		Investigations		087-023
4	Mild	Mild	6001	Not Related	Not Related	6001	AE Summary Data Excluding Reactogenicity Events		Investigations	Blood creatine phosphokinase increased	087-023
4	Mild	Mild	6003	Related	Related	6003	AE Summary Data Excluding Reactogenicity Events		Investigations	Neutrophil count decreased	087-023
0	Mild	Mild	6001	Not Related	Not Related	6001	AE Summary Data Excluding Reactogenicity Events				087-025
1	Mild	Mild	6005	Not Related	Not Related	6005	AE Summary Data Excluding Reactogenicity Events		Gastrointestinal disorders		087-025
4	Mild	Mild	6005	Not Related	Not Related	6005	AE Summary Data Excluding Reactogenicity Events		Gastrointestinal disorders	Mouth ulceration	087-025
1	Mild	Mild	6002	Not Related	Not Related	6002	AE Summary Data Excluding Reactogenicity Events		General disorders and administration site conditions		087-025
4	Mild	Mild	6002	Not Related	Not Related	6002	AE Summary Data Excluding Reactogenicity Events		General disorders and administration site conditions	Fatigue	087-025
1	Mild	Mild	6001	Not Related	Not Related	6001	AE Summary Data Excluding Reactogenicity Events		Infections and infestations		087-025
4	Mild	Mild	6003	Not Related	Not Related	6003	AE Summary Data Excluding Reactogenicity Events		Infections and infestations	Upper respiratory tract infection	087-025
4	Mild	Mild	6001	Not Related	Not Related	6001	AE Summary Data Excluding Reactogenicity Events		Infections and infestations	Viral upper respiratory tract infection	087-025
1	Mild	Mild	6007	Not Related	Not Related	6007	AE Summary Data Excluding Reactogenicity Events		Injury, poisoning and procedural complications		087-025
4	Mild	Mild	6007	Not Related	Not Related	6007	AE Summary Data Excluding Reactogenicity Events		Injury, poisoning and procedural complications	Laceration	087-025
1	Mild	Mild	6006	Not Related	Not Related	6006	AE Summary Data Excluding Reactogenicity Events		Skin and subcutaneous tissue disorders		087-025
4	Mild	Mild	6006	Not Related	Not Related	6006	AE Summary Data Excluding Reactogenicity Events		Skin and subcutaneous tissue disorders	Skin hyperpigmentation	087-025
0	Moderate	Moderate	6001	Not Related	Not Related	6001	AE Summary Data Excluding Reactogenicity Events				087-026
1	Mild	Mild	6002	Not Related	Not Related	6002	AE Summary Data Excluding Reactogenicity Events		Injury, poisoning and procedural complications		087-026
4	Mild	Mild	6002	Not Related	Not Related	6002	AE Summary Data Excluding Reactogenicity Events		Injury, poisoning and procedural complications	Joint injury	087-026
1	Moderate	Moderate	6001	Not Related	Not Related	6001	AE Summary Data Excluding Reactogenicity Events		Investigations		087-026
4	Moderate	Moderate	6001	Not Related	Not Related	6001	AE Summary Data Excluding Reactogenicity Events		Investigations	Protein urine present	087-026
0	Severe	Severe	6002	Related	Related	6001	AE Summary Data Excluding Reactogenicity Events				087-027
1	Severe	Severe	6002	Not Related	Not Related	6002	AE Summary Data Excluding Reactogenicity Events		Neoplasms benign, malignant and unspecified (incl cysts and polyps)		087-027
4	Severe	Severe	6002	Not Related	Not Related	6002	AE Summary Data Excluding Reactogenicity Events		Neoplasms benign, malignant and unspecified (incl cysts and polyps)	Borderline mucinous tumour of ovary	087-027
1	Mild	Mild	6001	Related	Related	6001	AE Summary Data Excluding Reactogenicity Events		Nervous system disorders		087-027
4	Mild	Mild	6001	Related	Related	6001	AE Summary Data Excluding Reactogenicity Events		Nervous system disorders	Presyncope	087-027
0	Mild	Mild	6001	Related	Related	6001	AE Summary Data Excluding Reactogenicity Events				087-028
1	Mild	Mild	6001	Related	Related	6001	AE Summary Data Excluding Reactogenicity Events		Investigations		087-028
4	Mild	Mild	6001	Related	Related	6001	AE Summary Data Excluding Reactogenicity Events		Investigations	Lymphocyte count decreased	087-028
0	Mild	Mild	6001	Related	Related	6001	AE Summary Data Excluding Reactogenicity Events				087-031
1	Mild	Mild	6002	Not Related	Not Related	6002	AE Summary Data Excluding Reactogenicity Events		Injury, poisoning and procedural complications		087-031
4	Mild	Mild	6002	Not Related	Not Related	6002	AE Summary Data Excluding Reactogenicity Events		Injury, poisoning and procedural complications	Arthropod bite	087-031
1	Mild	Mild	6001	Related	Related	6001	AE Summary Data Excluding Reactogenicity Events		Investigations		087-031
4	Mild	Mild	6001	Related	Related	6001	AE Summary Data Excluding Reactogenicity Events		Investigations	Blood creatine phosphokinase increased	087-031
0	Mild	Mild	6001	Not Related	Not Related	6001	AE Summary Data Excluding Reactogenicity Events				087-033
1	Mild	Mild	6005	Not Related	Not Related	6005	AE Summary Data Excluding Reactogenicity Events		Gastrointestinal disorders		087-033
4	Mild	Mild	6005	Not Related	Not Related	6005	AE Summary Data Excluding Reactogenicity Events		Gastrointestinal disorders	Nausea	087-033
1	Mild	Mild	6001	Not Related	Not Related	6001	AE Summary Data Excluding Reactogenicity Events		Infections and infestations		087-033
4	Mild	Mild	6002	Not Related	Not Related	6002	AE Summary Data Excluding Reactogenicity Events		Infections and infestations	Pharyngitis	087-033
4	Mild	Mild	6001	Not Related	Not Related	6001	AE Summary Data Excluding Reactogenicity Events		Infections and infestations	Urinary tract infection	087-033
1	Mild	Mild	6003	Not Related	Not Related	6003	AE Summary Data Excluding Reactogenicity Events		Injury, poisoning and procedural complications		087-033
4	Mild	Mild	6003	Not Related	Not Related	6003	AE Summary Data Excluding Reactogenicity Events		Injury, poisoning and procedural complications	Tooth fracture	087-033
1	Mild	Mild	6004	Not Related	Not Related	6004	AE Summary Data Excluding Reactogenicity Events		Skin and subcutaneous tissue disorders		087-033
4	Mild	Mild	6004	Not Related	Not Related	6004	AE Summary Data Excluding Reactogenicity Events		Skin and subcutaneous tissue disorders	Rash pruritic	087-033
0	Mild	Mild	6001	Not Related	Not Related	6001	AE Summary Data Excluding Reactogenicity Events				087-034
1	Mild	Mild	6001	Not Related	Not Related	6001	AE Summary Data Excluding Reactogenicity Events		General disorders and administration site conditions		087-034
4	Mild	Mild	6001	Not Related	Not Related	6001	AE Summary Data Excluding Reactogenicity Events		General disorders and administration site conditions	Injection site bruising	087-034
1	Mild	Mild	6003	Not Related	Not Related	6003	AE Summary Data Excluding Reactogenicity Events		Investigations		087-034
4	Mild	Mild	6003	Not Related	Not Related	6003	AE Summary Data Excluding Reactogenicity Events		Investigations	Haemoglobin decreased	087-034
1	Mild	Mild	6004	Not Related	Not Related	6004	AE Summary Data Excluding Reactogenicity Events		Musculoskeletal and connective tissue disorders		087-034
4	Mild	Mild	6004	Not Related	Not Related	6004	AE Summary Data Excluding Reactogenicity Events		Musculoskeletal and connective tissue disorders	Flank pain	087-034
0	Mild	Mild	6001	Related	Related	6001	AE Summary Data Excluding Reactogenicity Events				087-036
1	Mild	Mild	6003	Not Related	Not Related	6003	AE Summary Data Excluding Reactogenicity Events		Infections and infestations		087-036
4	Mild	Mild	6004	Not Related	Not Related	6004	AE Summary Data Excluding Reactogenicity Events		Infections and infestations	Conjunctivitis	087-036
4	Mild	Mild	6003	Not Related	Not Related	6003	AE Summary Data Excluding Reactogenicity Events		Infections and infestations	Upper respiratory tract infection	087-036
1	Mild	Mild	6001	Related	Related	6001	AE Summary Data Excluding Reactogenicity Events		Investigations		087-036
4	Mild	Mild	6002	Related	Related	6002	AE Summary Data Excluding Reactogenicity Events		Investigations	Alanine aminotransferase increased	087-036
4	Mild	Mild	6001	Related	Related	6001	AE Summary Data Excluding Reactogenicity Events		Investigations	Aspartate aminotransferase increased	087-036
0	Mild	Mild	6001	Not Related	Not Related	6001	AE Summary Data Excluding Reactogenicity Events				087-038
1	Mild	Mild	6002	Not Related	Not Related	6002	AE Summary Data Excluding Reactogenicity Events		Cardiac disorders		087-038
4	Mild	Mild	6002	Not Related	Not Related	6002	AE Summary Data Excluding Reactogenicity Events		Cardiac disorders	Palpitations	087-038
1	Mild	Mild	6001	Not Related	Not Related	6001	AE Summary Data Excluding Reactogenicity Events		Investigations		087-038
4	Mild	Mild	6001	Not Related	Not Related	6001	AE Summary Data Excluding Reactogenicity Events		Investigations	Blood creatinine increased	087-038
0	Mild	Mild	6001	Related	Related	6001	AE Summary Data Excluding Reactogenicity Events				087-040
1	Mild	Mild	6001	Related	Related	6001	AE Summary Data Excluding Reactogenicity Events		Blood and lymphatic system disorders		087-040
4	Mild	Mild	6001	Related	Related	6001	AE Summary Data Excluding Reactogenicity Events		Blood and lymphatic system disorders	Anaemia	087-040
1	Mild	Mild	6002	Not Related	Not Related	6002	AE Summary Data Excluding Reactogenicity Events		Infections and infestations		087-040
4	Mild	Mild	6002	Not Related	Not Related	6002	AE Summary Data Excluding Reactogenicity Events		Infections and infestations	Urinary tract infection bacterial	087-040
1	Mild	Mild	6004	Not Related	Not Related	6004	AE Summary Data Excluding Reactogenicity Events		Nervous system disorders		087-040
4	Mild	Mild	6004	Not Related	Not Related	6004	AE Summary Data Excluding Reactogenicity Events		Nervous system disorders	Hemiparesis	087-040
1	Mild	Mild	6003	Not Related	Not Related	6003	AE Summary Data Excluding Reactogenicity Events		Skin and subcutaneous tissue disorders		087-040
4	Mild	Mild	6003	Not Related	Not Related	6003	AE Summary Data Excluding Reactogenicity Events		Skin and subcutaneous tissue disorders	Swelling face	087-040
0	Severe	Severe	6001	Not Related	Not Related	6001	AE Summary Data Excluding Reactogenicity Events				087-041
1	Mild	Mild	6002	Not Related	Not Related	6002	AE Summary Data Excluding Reactogenicity Events		Gastrointestinal disorders		087-041
4	Mild	Mild	6002	Not Related	Not Related	6002	AE Summary Data Excluding Reactogenicity Events		Gastrointestinal disorders	Aphthous stomatitis	087-041
4	Mild	Mild	6012	Not Related	Not Related	6012	AE Summary Data Excluding Reactogenicity Events		Gastrointestinal disorders	Cheilitis	087-041
4	Mild	Mild	6005	Not Related	Not Related	6005	AE Summary Data Excluding Reactogenicity Events		Gastrointestinal disorders	Periodontal disease	087-041
1	Mild	Mild	6006	Not Related	Not Related	6006	AE Summary Data Excluding Reactogenicity Events		Infections and infestations		087-041
4	Mild	Mild	6006	Not Related	Not Related	6006	AE Summary Data Excluding Reactogenicity Events		Infections and infestations	Acute sinusitis	087-041
4	Mild	Mild	6010	Not Related	Not Related	6010	AE Summary Data Excluding Reactogenicity Events		Infections and infestations	Ear infection	087-041
4	Mild	Mild	6011	Not Related	Not Related	6011	AE Summary Data Excluding Reactogenicity Events		Infections and infestations	Ear infection fungal	087-041
4	Mild	Mild	6007	Not Related	Not Related	6007	AE Summary Data Excluding Reactogenicity Events		Infections and infestations	Viral upper respiratory tract infection	087-041
1	Mild	Mild	6008	Not Related	Not Related	6008	AE Summary Data Excluding Reactogenicity Events		Injury, poisoning and procedural complications		087-041
4	Mild	Mild	6008	Not Related	Not Related	6008	AE Summary Data Excluding Reactogenicity Events		Injury, poisoning and procedural complications	Procedural nausea	087-041
1	Severe	Severe	6001	Not Related	Not Related	6001	AE Summary Data Excluding Reactogenicity Events		Nervous system disorders		087-041
4	Severe	Severe	6001	Not Related	Not Related	6001	AE Summary Data Excluding Reactogenicity Events		Nervous system disorders	Headache	087-041
1	Moderate	Moderate	6009	Not Related	Not Related	6004	AE Summary Data Excluding Reactogenicity Events		Psychiatric disorders		087-041
4	Moderate	Moderate	6009	Not Related	Not Related	6009	AE Summary Data Excluding Reactogenicity Events		Psychiatric disorders	Depression	087-041
4	Mild	Mild	6004	Not Related	Not Related	6004	AE Summary Data Excluding Reactogenicity Events		Psychiatric disorders	Stress	087-041
0	Mild	Mild	6001	Related	Related	6001	AE Summary Data Excluding Reactogenicity Events				087-045
1	Mild	Mild	6002	Not Related	Not Related	6002	AE Summary Data Excluding Reactogenicity Events		Infections and infestations		087-045
4	Mild	Mild	6002	Not Related	Not Related	6002	AE Summary Data Excluding Reactogenicity Events		Infections and infestations	Upper respiratory tract infection	087-045
1	Mild	Mild	6004	Not Related	Not Related	6004	AE Summary Data Excluding Reactogenicity Events		Investigations		087-045
4	Mild	Mild	6009	Not Related	Not Related	6009	AE Summary Data Excluding Reactogenicity Events		Investigations	Alanine aminotransferase increased	087-045
4	Mild	Mild	6008	Not Related	Not Related	6008	AE Summary Data Excluding Reactogenicity Events		Investigations	Aspartate aminotransferase increased	087-045
4	Mild	Mild	6004	Not Related	Not Related	6004	AE Summary Data Excluding Reactogenicity Events		Investigations	Blood pressure increased	087-045
1	Mild	Mild	6001	Related	Related	6001	AE Summary Data Excluding Reactogenicity Events		Musculoskeletal and connective tissue disorders		087-045
4	Mild	Mild	6001	Related	Related	6001	AE Summary Data Excluding Reactogenicity Events		Musculoskeletal and connective tissue disorders	Myalgia	087-045
0	Severe	Severe	6002	Not Related	Not Related	6001	AE Summary Data Excluding Reactogenicity Events				087-046
1	Severe	Severe	6002	Not Related	Not Related	6001	AE Summary Data Excluding Reactogenicity Events		Infections and infestations		087-046
4	Severe	Severe	6002	Not Related	Not Related	6002	AE Summary Data Excluding Reactogenicity Events		Infections and infestations	Influenza	087-046
4	Mild	Mild	6001	Not Related	Not Related	6001	AE Summary Data Excluding Reactogenicity Events		Infections and infestations	Upper respiratory tract infection	087-046
0	Mild	Mild	6001	Not Related	Not Related	6001	AE Summary Data Excluding Reactogenicity Events				087-047
1	Mild	Mild	6006	Not Related	Not Related	6006	AE Summary Data Excluding Reactogenicity Events		Infections and infestations		087-047
4	Mild	Mild	6006	Not Related	Not Related	6006	AE Summary Data Excluding Reactogenicity Events		Infections and infestations	Gastroenteritis	087-047
1	Mild	Mild	6001	Not Related	Not Related	6001	AE Summary Data Excluding Reactogenicity Events		Investigations		087-047
4	Mild	Mild	6001	Not Related	Not Related	6001	AE Summary Data Excluding Reactogenicity Events		Investigations	Blood pressure increased	087-047
1	Mild	Mild	6005	Not Related	Not Related	6005	AE Summary Data Excluding Reactogenicity Events		Psychiatric disorders		087-047
4	Mild	Mild	6005	Not Related	Not Related	6005	AE Summary Data Excluding Reactogenicity Events		Psychiatric disorders	Panic disorder	087-047
1	Mild	Mild	6004	Not Related	Not Related	6004	AE Summary Data Excluding Reactogenicity Events		Respiratory, thoracic and mediastinal disorders		087-047
4	Mild	Mild	6004	Not Related	Not Related	6004	AE Summary Data Excluding Reactogenicity Events		Respiratory, thoracic and mediastinal disorders	Asthma	087-047
0	Moderate	Moderate	6009	Related	Related	6001	AE Summary Data Excluding Reactogenicity Events				087-048
1	Mild	Mild	6001	Related	Related	6001	AE Summary Data Excluding Reactogenicity Events		Gastrointestinal disorders		087-048
4	Mild	Mild	6001	Related	Related	6001	AE Summary Data Excluding Reactogenicity Events		Gastrointestinal disorders	Abdominal pain	087-048
4	Mild	Mild	6003	Not Related	Not Related	6003	AE Summary Data Excluding Reactogenicity Events		Gastrointestinal disorders	Mouth ulceration	087-048
1	Mild	Mild	6002	Not Related	Not Related	6002	AE Summary Data Excluding Reactogenicity Events		Infections and infestations		087-048
4	Mild	Mild	6007	Not Related	Not Related	6007	AE Summary Data Excluding Reactogenicity Events		Infections and infestations	Chlamydial infection	087-048
4	Mild	Mild	6006	Not Related	Not Related	6006	AE Summary Data Excluding Reactogenicity Events		Infections and infestations	Fungal infection	087-048
4	Mild	Mild	6002	Not Related	Not Related	6002	AE Summary Data Excluding Reactogenicity Events		Infections and infestations	Oral herpes	087-048
4	Mild	Mild	6005	Not Related	Not Related	6005	AE Summary Data Excluding Reactogenicity Events		Infections and infestations	Urinary tract infection	087-048
1	Moderate	Moderate	6009	Not Related	Not Related	6009	AE Summary Data Excluding Reactogenicity Events		Reproductive system and breast disorders		087-048
4	Moderate	Moderate	6009	Not Related	Not Related	6009	AE Summary Data Excluding Reactogenicity Events		Reproductive system and breast disorders	Menorrhagia	087-048
0	Mild	Mild	6001	Not Related	Not Related	6001	AE Summary Data Excluding Reactogenicity Events				087-049
1	Mild	Mild	6001	Not Related	Not Related	6001	AE Summary Data Excluding Reactogenicity Events		General disorders and administration site conditions		087-049
4	Mild	Mild	6001	Not Related	Not Related	6001	AE Summary Data Excluding Reactogenicity Events		General disorders and administration site conditions	Vessel puncture site bruise	087-049
1	Mild	Mild	6002	Not Related	Not Related	6002	AE Summary Data Excluding Reactogenicity Events		Infections and infestations		087-049
4	Mild	Mild	6002	Not Related	Not Related	6002	AE Summary Data Excluding Reactogenicity Events		Infections and infestations	Upper respiratory tract infection	087-049
0	Moderate	Moderate	6001	Not Related	Not Related	6001	AE Summary Data Excluding Reactogenicity Events				087-051
1	Moderate	Moderate	6001	Not Related	Not Related	6001	AE Summary Data Excluding Reactogenicity Events		Infections and infestations		087-051
4	Moderate	Moderate	6001	Not Related	Not Related	6001	AE Summary Data Excluding Reactogenicity Events		Infections and infestations	Pneumonia	087-051
0	Moderate	Moderate	6001	Related	Related	6004	AE Summary Data Excluding Reactogenicity Events				087-055
1	Mild	Mild	6003	Not Related	Not Related	6003	AE Summary Data Excluding Reactogenicity Events		Gastrointestinal disorders		087-055
4	Mild	Mild	6003	Not Related	Not Related	6003	AE Summary Data Excluding Reactogenicity Events		Gastrointestinal disorders	Toothache	087-055
1	Mild	Mild	6002	Not Related	Not Related	6002	AE Summary Data Excluding Reactogenicity Events		Infections and infestations		087-055
4	Mild	Mild	6002	Not Related	Not Related	6002	AE Summary Data Excluding Reactogenicity Events		Infections and infestations	Upper respiratory tract infection	087-055
1	Mild	Mild	6004	Related	Related	6004	AE Summary Data Excluding Reactogenicity Events		Investigations		087-055
4	Mild	Mild	6004	Related	Related	6004	AE Summary Data Excluding Reactogenicity Events		Investigations	Aspartate aminotransferase increased	087-055
1	Moderate	Moderate	6001	Not Related	Not Related	6001	AE Summary Data Excluding Reactogenicity Events		Musculoskeletal and connective tissue disorders		087-055
4	Moderate	Moderate	6001	Not Related	Not Related	6001	AE Summary Data Excluding Reactogenicity Events		Musculoskeletal and connective tissue disorders	Myalgia	087-055
0	Severe	Severe	6002	Related	Related	6002	AE Summary Data Excluding Reactogenicity Events				087-057
1	Mild	Mild	6001	Not Related	Not Related	6001	AE Summary Data Excluding Reactogenicity Events		Infections and infestations		087-057
4	Mild	Mild	6001	Not Related	Not Related	6001	AE Summary Data Excluding Reactogenicity Events		Infections and infestations	Upper respiratory tract infection	087-057
1	Severe	Severe	6002	Related	Related	6002	AE Summary Data Excluding Reactogenicity Events		Investigations		087-057
4	Severe	Severe	6002	Related	Related	6002	AE Summary Data Excluding Reactogenicity Events		Investigations	Lymphocyte count decreased	087-057
1	Moderate	Moderate	6003	Not Related	Not Related	6003	AE Summary Data Excluding Reactogenicity Events		Respiratory, thoracic and mediastinal disorders		087-057
4	Moderate	Moderate	6004	Not Related	Not Related	6004	AE Summary Data Excluding Reactogenicity Events		Respiratory, thoracic and mediastinal disorders	Nasal oedema	087-057
4	Moderate	Moderate	6003	Not Related	Not Related	6003	AE Summary Data Excluding Reactogenicity Events		Respiratory, thoracic and mediastinal disorders	Nasal septum deviation	087-057
0	Moderate	Moderate	6004	Not Related	Not Related	6001	AE Summary Data Excluding Reactogenicity Events				087-059
1	Mild	Mild	6001	Not Related	Not Related	6001	AE Summary Data Excluding Reactogenicity Events		General disorders and administration site conditions		087-059
4	Mild	Mild	6001	Not Related	Not Related	6001	AE Summary Data Excluding Reactogenicity Events		General disorders and administration site conditions	Fatigue	087-059
1	Moderate	Moderate	6004	Not Related	Not Related	6002	AE Summary Data Excluding Reactogenicity Events		Infections and infestations		087-059
4	Mild	Mild	6002	Not Related	Not Related	6002	AE Summary Data Excluding Reactogenicity Events		Infections and infestations	Pharyngitis	087-059
4	Mild	Mild	6003	Not Related	Not Related	6003	AE Summary Data Excluding Reactogenicity Events		Infections and infestations	Upper respiratory tract infection	087-059
4	Moderate	Moderate	6004	Not Related	Not Related	6004	AE Summary Data Excluding Reactogenicity Events		Infections and infestations	Viral infection	087-059
0	Moderate	Moderate	6007	Related	Related	6006	AE Summary Data Excluding Reactogenicity Events				087-060
1	Mild	Mild	6002	Not Related	Not Related	6002	AE Summary Data Excluding Reactogenicity Events		General disorders and administration site conditions		087-060
4	Mild	Mild	6002	Not Related	Not Related	6002	AE Summary Data Excluding Reactogenicity Events		General disorders and administration site conditions	Fatigue	087-060
4	Mild	Mild	6005	Not Related	Not Related	6005	AE Summary Data Excluding Reactogenicity Events		General disorders and administration site conditions	Injection site bruising	087-060
1	Mild	Mild	6003	Not Related	Not Related	6003	AE Summary Data Excluding Reactogenicity Events		Infections and infestations		087-060
4	Mild	Mild	6003	Not Related	Not Related	6003	AE Summary Data Excluding Reactogenicity Events		Infections and infestations	Papilloma viral infection	087-060
4	Mild	Mild	6004	Not Related	Not Related	6004	AE Summary Data Excluding Reactogenicity Events		Infections and infestations	Upper respiratory tract infection	087-060
1	Moderate	Moderate	6007	Not Related	Not Related	6007	AE Summary Data Excluding Reactogenicity Events		Injury, poisoning and procedural complications		087-060
4	Moderate	Moderate	6007	Not Related	Not Related	6007	AE Summary Data Excluding Reactogenicity Events		Injury, poisoning and procedural complications	Ligament rupture	087-060
1	Mild	Mild	6001	Not Related	Not Related	6001	AE Summary Data Excluding Reactogenicity Events		Nervous system disorders		087-060
4	Mild	Mild	6001	Not Related	Not Related	6001	AE Summary Data Excluding Reactogenicity Events		Nervous system disorders	Dizziness	087-060
1	Mild	Mild	6006	Related	Related	6006	AE Summary Data Excluding Reactogenicity Events		Respiratory, thoracic and mediastinal disorders		087-060
4	Mild	Mild	6006	Related	Related	6006	AE Summary Data Excluding Reactogenicity Events		Respiratory, thoracic and mediastinal disorders	Dyspnoea	087-060
0	Severe	Severe	6003	Related	Related	6001	AE Summary Data Excluding Reactogenicity Events				087-062
1	Mild	Mild	6002	Not Related	Not Related	6002	AE Summary Data Excluding Reactogenicity Events		Gastrointestinal disorders		087-062
4	Mild	Mild	6002	Not Related	Not Related	6002	AE Summary Data Excluding Reactogenicity Events		Gastrointestinal disorders	Dyspepsia	087-062
1	Mild	Mild	6001	Related	Related	6001	AE Summary Data Excluding Reactogenicity Events		General disorders and administration site conditions		087-062
4	Mild	Mild	6001	Related	Related	6001	AE Summary Data Excluding Reactogenicity Events		General disorders and administration site conditions	Injection site bruising	087-062
1	Severe	Severe	6003	Related	Related	6003	AE Summary Data Excluding Reactogenicity Events		Investigations		087-062
4	Severe	Severe	6003	Related	Related	6003	AE Summary Data Excluding Reactogenicity Events		Investigations	Lymphocyte count decreased	087-062
0	Moderate	Moderate	6002	Not Related	Not Related	6002	AE Summary Data Excluding Reactogenicity Events				087-063
1	Moderate	Moderate	6002	Not Related	Not Related	6002	AE Summary Data Excluding Reactogenicity Events		Investigations		087-063
4	Moderate	Moderate	6002	Not Related	Not Related	6002	AE Summary Data Excluding Reactogenicity Events		Investigations	Blood creatinine increased	087-063
0	Mild	Mild	6001	Related	Related	6001	AE Summary Data Excluding Reactogenicity Events				087-068
1	Mild	Mild	6002	Related	Related	6002	AE Summary Data Excluding Reactogenicity Events		General disorders and administration site conditions		087-068
4	Mild	Mild	6002	Related	Related	6002	AE Summary Data Excluding Reactogenicity Events		General disorders and administration site conditions	Injection site bruising	087-068
1	Mild	Mild	6001	Related	Related	6001	AE Summary Data Excluding Reactogenicity Events		Skin and subcutaneous tissue disorders		087-068
4	Mild	Mild	6001	Related	Related	6001	AE Summary Data Excluding Reactogenicity Events		Skin and subcutaneous tissue disorders	Night sweats	087-068
0	Moderate	Moderate	6006	Related	Related	6001	AE Summary Data Excluding Reactogenicity Events				087-069
1	Mild	Mild	6003	Not Related	Not Related	6003	AE Summary Data Excluding Reactogenicity Events		Gastrointestinal disorders		087-069
4	Mild	Mild	6003	Not Related	Not Related	6003	AE Summary Data Excluding Reactogenicity Events		Gastrointestinal disorders	Aphthous stomatitis	087-069
4	Mild	Mild	6004	Not Related	Not Related	6004	AE Summary Data Excluding Reactogenicity Events		Gastrointestinal disorders	Oral papule	087-069
1	Mild	Mild	6002	Not Related	Not Related	6002	AE Summary Data Excluding Reactogenicity Events		General disorders and administration site conditions		087-069
4	Mild	Mild	6002	Not Related	Not Related	6002	AE Summary Data Excluding Reactogenicity Events		General disorders and administration site conditions	Influenza like illness	087-069
1	Moderate	Moderate	6006	Related	Related	6006	AE Summary Data Excluding Reactogenicity Events		Investigations		087-069
4	Mild	Mild	6007	Not Related	Not Related	6007	AE Summary Data Excluding Reactogenicity Events		Investigations	Haemoglobin decreased	087-069
4	Moderate	Moderate	6006	Related	Related	6006	AE Summary Data Excluding Reactogenicity Events		Investigations	Neutrophil count decreased	087-069
1	Mild	Mild	6001	Related	Related	6001	AE Summary Data Excluding Reactogenicity Events		Nervous system disorders		087-069
4	Mild	Mild	6001	Related	Related	6001	AE Summary Data Excluding Reactogenicity Events		Nervous system disorders	Presyncope	087-069
0	Mild	Mild	6001	Not Related	Not Related	6001	AE Summary Data Excluding Reactogenicity Events				087-070
1	Mild	Mild	6003	Not Related	Not Related	6003	AE Summary Data Excluding Reactogenicity Events		Cardiac disorders		087-070
4	Mild	Mild	6003	Not Related	Not Related	6003	AE Summary Data Excluding Reactogenicity Events		Cardiac disorders	Sinus tachycardia	087-070
1	Mild	Mild	6001	Not Related	Not Related	6001	AE Summary Data Excluding Reactogenicity Events		Investigations		087-070
4	Mild	Mild	6002	Not Related	Not Related	6002	AE Summary Data Excluding Reactogenicity Events		Investigations	Blood creatinine increased	087-070
4	Mild	Mild	6001	Not Related	Not Related	6001	AE Summary Data Excluding Reactogenicity Events		Investigations	Haemoglobin decreased	087-070
0	Mild	Mild	6001	Not Related	Not Related	6001	AE Summary Data Excluding Reactogenicity Events				087-073
1	Mild	Mild	6001	Not Related	Not Related	6001	AE Summary Data Excluding Reactogenicity Events		Respiratory, thoracic and mediastinal disorders		087-073
4	Mild	Mild	6001	Not Related	Not Related	6001	AE Summary Data Excluding Reactogenicity Events		Respiratory, thoracic and mediastinal disorders	Cough	087-073
0	Mild	Mild	6001	Not Related	Not Related	6001	AE Summary Data Excluding Reactogenicity Events				087-078
1	Mild	Mild	6002	Not Related	Not Related	6002	AE Summary Data Excluding Reactogenicity Events		Infections and infestations		087-078
4	Mild	Mild	6004	Not Related	Not Related	6004	AE Summary Data Excluding Reactogenicity Events		Infections and infestations	Sinusitis	087-078
4	Mild	Mild	6002	Not Related	Not Related	6002	AE Summary Data Excluding Reactogenicity Events		Infections and infestations	Upper respiratory tract infection	087-078
1	Mild	Mild	6001	Not Related	Not Related	6001	AE Summary Data Excluding Reactogenicity Events		Injury, poisoning and procedural complications		087-078
4	Mild	Mild	6001	Not Related	Not Related	6001	AE Summary Data Excluding Reactogenicity Events		Injury, poisoning and procedural complications	Arthropod sting	087-078
1	Mild	Mild	6003	Not Related	Not Related	6003	AE Summary Data Excluding Reactogenicity Events		Respiratory, thoracic and mediastinal disorders		087-078
4	Mild	Mild	6003	Not Related	Not Related	6003	AE Summary Data Excluding Reactogenicity Events		Respiratory, thoracic and mediastinal disorders	Sinus congestion	087-078
0	Severe	Severe	6007	Related	Related	6005	AE Summary Data Excluding Reactogenicity Events				087-079
1	Mild	Mild	6003	Not Related	Not Related	6003	AE Summary Data Excluding Reactogenicity Events		Blood and lymphatic system disorders		087-079
4	Mild	Mild	6003	Not Related	Not Related	6003	AE Summary Data Excluding Reactogenicity Events		Blood and lymphatic system disorders	Lymphadenopathy	087-079
1	Mild	Mild	6005	Related	Related	6005	AE Summary Data Excluding Reactogenicity Events		Gastrointestinal disorders		087-079
4	Mild	Mild	6005	Related	Related	6005	AE Summary Data Excluding Reactogenicity Events		Gastrointestinal disorders	Oral papule	087-079
1	Mild	Mild	6002	Not Related	Not Related	6002	AE Summary Data Excluding Reactogenicity Events		Infections and infestations		087-079
4	Mild	Mild	6002	Not Related	Not Related	6002	AE Summary Data Excluding Reactogenicity Events		Infections and infestations	Upper respiratory tract infection	087-079
1	Severe	Severe	6007	Related	Related	6007	AE Summary Data Excluding Reactogenicity Events		Investigations		087-079
4	Severe	Severe	6007	Related	Related	6007	AE Summary Data Excluding Reactogenicity Events		Investigations	Lymphocyte count decreased	087-079
4	Mild	Mild	6008	Related	Related	6008	AE Summary Data Excluding Reactogenicity Events		Investigations	Neutrophil count decreased	087-079
1	Mild	Mild	6004	Not Related	Not Related	6004	AE Summary Data Excluding Reactogenicity Events		Musculoskeletal and connective tissue disorders		087-079
4	Mild	Mild	6006	Not Related	Not Related	6006	AE Summary Data Excluding Reactogenicity Events		Musculoskeletal and connective tissue disorders	Musculoskeletal pain	087-079
4	Mild	Mild	6004	Not Related	Not Related	6004	AE Summary Data Excluding Reactogenicity Events		Musculoskeletal and connective tissue disorders	Musculoskeletal stiffness	087-079
1	Mild	Mild	6001	Not Related	Not Related	6001	AE Summary Data Excluding Reactogenicity Events		Skin and subcutaneous tissue disorders		087-079
4	Mild	Mild	6001	Not Related	Not Related	6001	AE Summary Data Excluding Reactogenicity Events		Skin and subcutaneous tissue disorders	Acne	087-079
0	Severe	Severe	6004	Related	Related	6001	AE Summary Data Excluding Reactogenicity Events				087-080
1	Mild	Mild	6001	Related	Related	6001	AE Summary Data Excluding Reactogenicity Events		Gastrointestinal disorders		087-080
4	Mild	Mild	6001	Related	Related	6001	AE Summary Data Excluding Reactogenicity Events		Gastrointestinal disorders	Mouth ulceration	087-080
4	Mild	Mild	6002	Not Related	Not Related	6002	AE Summary Data Excluding Reactogenicity Events		Gastrointestinal disorders	Nausea	087-080
1	Severe	Severe	6004	Related	Related	6004	AE Summary Data Excluding Reactogenicity Events		Investigations		087-080
4	Severe	Severe	6004	Related	Related	6004	AE Summary Data Excluding Reactogenicity Events		Investigations	Lymphocyte count decreased	087-080
1	Mild	Mild	6003	Not Related	Not Related	6003	AE Summary Data Excluding Reactogenicity Events		Nervous system disorders		087-080
4	Mild	Mild	6003	Not Related	Not Related	6003	AE Summary Data Excluding Reactogenicity Events		Nervous system disorders	Dizziness	087-080
0	Potentially life-threatening	Potentially life-thr	6002	Not Related	Not Related	6001	AE Summary Data Excluding Reactogenicity Events				087-081
1	Potentially life-threatening	Potentially life-thr	6002	Not Related	Not Related	6002	AE Summary Data Excluding Reactogenicity Events		Gastrointestinal disorders		087-081
4	Potentially life-threatening	Potentially life-thr	6002	Not Related	Not Related	6002	AE Summary Data Excluding Reactogenicity Events		Gastrointestinal disorders	Oesophageal obstruction	087-081
1	Mild	Mild	6001	Not Related	Not Related	6001	AE Summary Data Excluding Reactogenicity Events		Infections and infestations		087-081
4	Mild	Mild	6001	Not Related	Not Related	6001	AE Summary Data Excluding Reactogenicity Events		Infections and infestations	Upper respiratory tract infection	087-081
0	Mild	Mild	6001	Related	Related	6003	AE Summary Data Excluding Reactogenicity Events				087-082
1	Mild	Mild	6003	Related	Related	6003	AE Summary Data Excluding Reactogenicity Events		General disorders and administration site conditions		087-082
4	Mild	Mild	6003	Related	Related	6003	AE Summary Data Excluding Reactogenicity Events		General disorders and administration site conditions	Injection site erythema	087-082
4	Mild	Mild	6004	Related	Related	6004	AE Summary Data Excluding Reactogenicity Events		General disorders and administration site conditions	Injection site pain	087-082
1	Mild	Mild	6001	Not Related	Not Related	6001	AE Summary Data Excluding Reactogenicity Events		Investigations		087-082
4	Mild	Mild	6001	Not Related	Not Related	6001	AE Summary Data Excluding Reactogenicity Events		Investigations	Alanine aminotransferase increased	087-082
1	Mild	Mild	6002	Not Related	Not Related	6002	AE Summary Data Excluding Reactogenicity Events		Musculoskeletal and connective tissue disorders		087-082
4	Mild	Mild	6002	Not Related	Not Related	6002	AE Summary Data Excluding Reactogenicity Events		Musculoskeletal and connective tissue disorders	Musculoskeletal pain	087-082
1	Mild	Mild	6005	Not Related	Not Related	6005	AE Summary Data Excluding Reactogenicity Events		Nervous system disorders		087-082
4	Mild	Mild	6005	Not Related	Not Related	6005	AE Summary Data Excluding Reactogenicity Events		Nervous system disorders	Headache	087-082
0	Moderate	Moderate	6001	Not Related	Not Related	6001	AE Summary Data Excluding Reactogenicity Events				087-087
1	Moderate	Moderate	6001	Not Related	Not Related	6001	AE Summary Data Excluding Reactogenicity Events		Infections and infestations		087-087
4	Mild	Mild	6002	Not Related	Not Related	6002	AE Summary Data Excluding Reactogenicity Events		Infections and infestations	Folliculitis	087-087
4	Moderate	Moderate	6001	Not Related	Not Related	6001	AE Summary Data Excluding Reactogenicity Events		Infections and infestations	Viral infection	087-087
0	Potentially life-threatening	Potentially life-thr	6001	Related	Related	6001	AE Summary Data Excluding Reactogenicity Events				087-092
1	Potentially life-threatening	Potentially life-thr	6001	Related	Related	6001	AE Summary Data Excluding Reactogenicity Events		Investigations		087-092
4	Mild	Mild	6004	Not Related	Not Related	6004	AE Summary Data Excluding Reactogenicity Events		Investigations	Aspartate aminotransferase increased	087-092
4	Potentially life-threatening	Potentially life-thr	6006	Not Related	Not Related	6006	AE Summary Data Excluding Reactogenicity Events		Investigations	Blood creatine phosphokinase increased	087-092
4	Potentially life-threatening	Potentially life-thr	6001	Related	Related	6001	AE Summary Data Excluding Reactogenicity Events		Investigations	Lymphocyte count decreased	087-092
4	Mild	Mild	6003	Related	Related	6003	AE Summary Data Excluding Reactogenicity Events		Investigations	Neutrophil count decreased	087-092
4	Mild	Mild	6002	Related	Related	6002	AE Summary Data Excluding Reactogenicity Events		Investigations	White blood cell count decreased	087-092
0	Moderate	Moderate	6001	Not Related	Not Related	6001	AE Summary Data Excluding Reactogenicity Events				087-095
1	Moderate	Moderate	6001	Not Related	Not Related	6001	AE Summary Data Excluding Reactogenicity Events		Infections and infestations		087-095
4	Moderate	Moderate	6001	Not Related	Not Related	6001	AE Summary Data Excluding Reactogenicity Events		Infections and infestations	Urinary tract infection bacterial	087-095
0	Moderate	Moderate	6002	Related	Related	6002	AE Summary Data Excluding Reactogenicity Events				087-096
1	Moderate	Moderate	6002	Related	Related	6002	AE Summary Data Excluding Reactogenicity Events		Investigations		087-096
4	Moderate	Moderate	6002	Related	Related	6002	AE Summary Data Excluding Reactogenicity Events		Investigations	Lymphocyte count decreased	087-096
4	Moderate	Moderate	6004	Related	Related	6004	AE Summary Data Excluding Reactogenicity Events		Investigations	Neutrophil count decreased	087-096
4	Mild	Mild	6003	Related	Related	6003	AE Summary Data Excluding Reactogenicity Events		Investigations	White blood cell count decreased	087-096
1	Mild	Mild	6001	Not Related	Not Related	6001	AE Summary Data Excluding Reactogenicity Events		Nervous system disorders		087-096
4	Mild	Mild	6001	Not Related	Not Related	6001	AE Summary Data Excluding Reactogenicity Events		Nervous system disorders	Hypoaesthesia	087-096
0	Mild	Mild	6001	Not Related	Not Related	6001	AE Summary Data Excluding Reactogenicity Events				087-099
1	Mild	Mild	6001	Not Related	Not Related	6001	AE Summary Data Excluding Reactogenicity Events		Infections and infestations		087-099
4	Mild	Mild	6001	Not Related	Not Related	6001	AE Summary Data Excluding Reactogenicity Events		Infections and infestations	Upper respiratory tract infection	087-099
4	Mild	Mild	6002	Not Related	Not Related	6002	AE Summary Data Excluding Reactogenicity Events		Infections and infestations	Viral infection	087-099
1	Mild	Mild	6003	Not Related	Not Related	6003	AE Summary Data Excluding Reactogenicity Events		Investigations		087-099
4	Mild	Mild	6003	Not Related	Not Related	6003	AE Summary Data Excluding Reactogenicity Events		Investigations	Blood creatine phosphokinase increased	087-099
0	Moderate	Moderate	6001	Related	Related	6001	AE Summary Data Excluding Reactogenicity Events				087-100
1	Moderate	Moderate	6001	Related	Related	6001	AE Summary Data Excluding Reactogenicity Events		Investigations		087-100
4	Moderate	Moderate	6001	Related	Related	6001	AE Summary Data Excluding Reactogenicity Events		Investigations	Neutrophil count decreased	087-100
0	Severe	Severe	6003	Related	Related	6002	AE Summary Data Excluding Reactogenicity Events				087-101
1	Mild	Mild	6001	Not Related	Not Related	6001	AE Summary Data Excluding Reactogenicity Events		Infections and infestations		087-101
4	Mild	Mild	6001	Not Related	Not Related	6001	AE Summary Data Excluding Reactogenicity Events		Infections and infestations	Upper respiratory tract infection	087-101
1	Mild	Mild	6006	Not Related	Not Related	6006	AE Summary Data Excluding Reactogenicity Events		Injury, poisoning and procedural complications		087-101
4	Mild	Mild	6007	Not Related	Not Related	6007	AE Summary Data Excluding Reactogenicity Events		Injury, poisoning and procedural complications	Concussion	087-101
4	Mild	Mild	6006	Not Related	Not Related	6006	AE Summary Data Excluding Reactogenicity Events		Injury, poisoning and procedural complications	Craniocerebral injury	087-101
4	Mild	Mild	6008	Not Related	Not Related	6008	AE Summary Data Excluding Reactogenicity Events		Injury, poisoning and procedural complications	Skin abrasion	087-101
1	Severe	Severe	6003	Related	Related	6002	AE Summary Data Excluding Reactogenicity Events		Investigations		087-101
4	Mild	Mild	6005	Not Related	Not Related	6005	AE Summary Data Excluding Reactogenicity Events		Investigations	Blood creatine phosphokinase increased	087-101
4	Mild	Mild	6002	Related	Related	6002	AE Summary Data Excluding Reactogenicity Events		Investigations	CD4 lymphocytes decreased	087-101
4	Severe	Severe	6003	Related	Related	6003	AE Summary Data Excluding Reactogenicity Events		Investigations	Lymphocyte count decreased	087-101
0	Mild	Mild	6001	Not Related	Not Related	6001	AE Summary Data Excluding Reactogenicity Events				087-102
1	Mild	Mild	6001	Not Related	Not Related	6001	AE Summary Data Excluding Reactogenicity Events		Infections and infestations		087-102
4	Mild	Mild	6001	Not Related	Not Related	6001	AE Summary Data Excluding Reactogenicity Events		Infections and infestations	Viral upper respiratory tract infection	087-102
1	Mild	Mild	6002	Not Related	Not Related	6002	AE Summary Data Excluding Reactogenicity Events		Investigations		087-102
4	Mild	Mild	6002	Not Related	Not Related	6002	AE Summary Data Excluding Reactogenicity Events		Investigations	Blood creatine phosphokinase increased	087-102
0	Potentially life-threatening	Potentially life-thr	6003	Related	Related	6004	AE Summary Data Excluding Reactogenicity Events				087-104
1	Severe	Severe	6004	Related	Related	6004	AE Summary Data Excluding Reactogenicity Events		Infections and infestations		087-104
4	Severe	Severe	6004	Related	Related	6004	AE Summary Data Excluding Reactogenicity Events		Infections and infestations	Viral infection	087-104
1	Mild	Mild	6001	Not Related	Not Related	6001	AE Summary Data Excluding Reactogenicity Events		Nervous system disorders		087-104
4	Mild	Mild	6001	Not Related	Not Related	6001	AE Summary Data Excluding Reactogenicity Events		Nervous system disorders	Dizziness	087-104
1	Potentially life-threatening	Potentially life-thr	6003	Not Related	Not Related	6003	AE Summary Data Excluding Reactogenicity Events		Psychiatric disorders		087-104
4	Potentially life-threatening	Potentially life-thr	6003	Not Related	Not Related	6003	AE Summary Data Excluding Reactogenicity Events		Psychiatric disorders	Suicidal ideation	087-104
1	Mild	Mild	6002	Not Related	Not Related	6002	AE Summary Data Excluding Reactogenicity Events		Skin and subcutaneous tissue disorders		087-104
4	Mild	Mild	6002	Not Related	Not Related	6002	AE Summary Data Excluding Reactogenicity Events		Skin and subcutaneous tissue disorders	Hyperhidrosis	087-104
0	Severe	Severe	6010	Related	Related	6010	AE Summary Data Excluding Reactogenicity Events				087-107
1	Mild	Mild	6001	Not Related	Not Related	6001	AE Summary Data Excluding Reactogenicity Events		Infections and infestations		087-107
4	Mild	Mild	6006	Not Related	Not Related	6006	AE Summary Data Excluding Reactogenicity Events		Infections and infestations	Folliculitis	087-107
4	Mild	Mild	6001	Not Related	Not Related	6001	AE Summary Data Excluding Reactogenicity Events		Infections and infestations	Pharyngitis	087-107
4	Mild	Mild	6008	Not Related	Not Related	6008	AE Summary Data Excluding Reactogenicity Events		Infections and infestations	Upper respiratory tract infection	087-107
1	Severe	Severe	6010	Related	Related	6010	AE Summary Data Excluding Reactogenicity Events		Investigations		087-107
4	Severe	Severe	6010	Related	Related	6010	AE Summary Data Excluding Reactogenicity Events		Investigations	Lymphocyte count decreased	087-107
1	Mild	Mild	6011	Not Related	Not Related	6011	AE Summary Data Excluding Reactogenicity Events		Musculoskeletal and connective tissue disorders		087-107
4	Mild	Mild	6011	Not Related	Not Related	6011	AE Summary Data Excluding Reactogenicity Events		Musculoskeletal and connective tissue disorders	Musculoskeletal chest pain	087-107
1	Severe	Severe	6012	Not Related	Not Related	6007	AE Summary Data Excluding Reactogenicity Events		Psychiatric disorders		087-107
4	Severe	Severe	6012	Not Related	Not Related	6007	AE Summary Data Excluding Reactogenicity Events		Psychiatric disorders	Stress	087-107
0	Mild	Mild	6001	Not Related	Not Related	6001	AE Summary Data Excluding Reactogenicity Events				087-111
1	Mild	Mild	6002	Not Related	Not Related	6002	AE Summary Data Excluding Reactogenicity Events		Gastrointestinal disorders		087-111
4	Mild	Mild	6002	Not Related	Not Related	6002	AE Summary Data Excluding Reactogenicity Events		Gastrointestinal disorders	Mouth ulceration	087-111
1	Mild	Mild	6001	Not Related	Not Related	6001	AE Summary Data Excluding Reactogenicity Events		Musculoskeletal and connective tissue disorders		087-111
4	Mild	Mild	6001	Not Related	Not Related	6001	AE Summary Data Excluding Reactogenicity Events		Musculoskeletal and connective tissue disorders	Pain in jaw	087-111
0	Moderate	Moderate	6004	Related	Related	6005	AE Summary Data Excluding Reactogenicity Events				087-112
1	Mild	Mild	6005	Related	Related	6005	AE Summary Data Excluding Reactogenicity Events		Gastrointestinal disorders		087-112
4	Mild	Mild	6005	Related	Related	6005	AE Summary Data Excluding Reactogenicity Events		Gastrointestinal disorders	Oral disorder	087-112
4	Mild	Mild	6006	Related	Related	6006	AE Summary Data Excluding Reactogenicity Events		Gastrointestinal disorders	Tongue ulceration	087-112
1	Moderate	Moderate	6004	Not Related	Not Related	6002	AE Summary Data Excluding Reactogenicity Events		Infections and infestations		087-112
4	Mild	Mild	6003	Not Related	Not Related	6003	AE Summary Data Excluding Reactogenicity Events		Infections and infestations	Carbuncle	087-112
4	Moderate	Moderate	6004	Not Related	Not Related	6004	AE Summary Data Excluding Reactogenicity Events		Infections and infestations	Sinusitis	087-112
4	Mild	Mild	6002	Not Related	Not Related	6002	AE Summary Data Excluding Reactogenicity Events		Infections and infestations	Upper respiratory tract infection	087-112
1	Mild	Mild	6001	Not Related	Not Related	6001	AE Summary Data Excluding Reactogenicity Events		Investigations		087-112
4	Mild	Mild	6001	Not Related	Not Related	6001	AE Summary Data Excluding Reactogenicity Events		Investigations	Protein urine present	087-112
0	Severe	Severe	6002	Not Related	Not Related	6001	AE Summary Data Excluding Reactogenicity Events				087-113
1	Mild	Mild	6001	Not Related	Not Related	6001	AE Summary Data Excluding Reactogenicity Events		Infections and infestations		087-113
4	Mild	Mild	6001	Not Related	Not Related	6001	AE Summary Data Excluding Reactogenicity Events		Infections and infestations	Upper respiratory tract infection	087-113
1	Severe	Severe	6002	Not Related	Not Related	6002	AE Summary Data Excluding Reactogenicity Events		Psychiatric disorders		087-113
4	Severe	Severe	6002	Not Related	Not Related	6002	AE Summary Data Excluding Reactogenicity Events		Psychiatric disorders	Alcoholic hangover	087-113
0	Moderate	Moderate	6001	Not Related	Not Related	6001	AE Summary Data Excluding Reactogenicity Events				087-115
1	Mild	Mild	6002	Not Related	Not Related	6002	AE Summary Data Excluding Reactogenicity Events		Blood and lymphatic system disorders		087-115
4	Mild	Mild	6002	Not Related	Not Related	6002	AE Summary Data Excluding Reactogenicity Events		Blood and lymphatic system disorders	Thrombocytopenia	087-115
1	Moderate	Moderate	6001	Not Related	Not Related	6001	AE Summary Data Excluding Reactogenicity Events		Injury, poisoning and procedural complications		087-115
4	Moderate	Moderate	6001	Not Related	Not Related	6001	AE Summary Data Excluding Reactogenicity Events		Injury, poisoning and procedural complications	Alcohol poisoning	087-115
0	Mild	Mild	6001	Not Related	Not Related	6001	AE Summary Data Excluding Reactogenicity Events				087-116
1	Mild	Mild	6001	Not Related	Not Related	6001	AE Summary Data Excluding Reactogenicity Events		Infections and infestations		087-116
4	Mild	Mild	6001	Not Related	Not Related	6001	AE Summary Data Excluding Reactogenicity Events		Infections and infestations	Upper respiratory tract infection	087-116
0	Moderate	Moderate	6001	Not Related	Not Related	6001	AE Summary Data Excluding Reactogenicity Events				087-117
1	Moderate	Moderate	6003	Not Related	Not Related	6003	AE Summary Data Excluding Reactogenicity Events		General disorders and administration site conditions		087-117
4	Moderate	Moderate	6003	Not Related	Not Related	6003	AE Summary Data Excluding Reactogenicity Events		General disorders and administration site conditions	Influenza like illness	087-117
1	Moderate	Moderate	6001	Not Related	Not Related	6001	AE Summary Data Excluding Reactogenicity Events		Injury, poisoning and procedural complications		087-117
4	Mild	Mild	6002	Not Related	Not Related	6002	AE Summary Data Excluding Reactogenicity Events		Injury, poisoning and procedural complications	Post procedural swelling	087-117
4	Moderate	Moderate	6001	Not Related	Not Related	6001	AE Summary Data Excluding Reactogenicity Events		Injury, poisoning and procedural complications	Procedural pain	087-117
0	Moderate	Moderate	6001	Not Related	Not Related	6001	AE Summary Data Excluding Reactogenicity Events				087-131
1	Mild	Mild	6002	Not Related	Not Related	6002	AE Summary Data Excluding Reactogenicity Events		Gastrointestinal disorders		087-131
4	Mild	Mild	6002	Not Related	Not Related	6002	AE Summary Data Excluding Reactogenicity Events		Gastrointestinal disorders	Haematochezia	087-131
1	Moderate	Moderate	6001	Not Related	Not Related	6001	AE Summary Data Excluding Reactogenicity Events		Infections and infestations		087-131
4	Moderate	Moderate	6001	Not Related	Not Related	6001	AE Summary Data Excluding Reactogenicity Events		Infections and infestations	Viral upper respiratory tract infection	087-131
0	Mild	Mild	6001	Not Related	Not Related	6001	AE Summary Data Excluding Reactogenicity Events				087-133
1	Mild	Mild	6001	Not Related	Not Related	6001	AE Summary Data Excluding Reactogenicity Events		Infections and infestations		087-133
4	Mild	Mild	6001	Not Related	Not Related	6001	AE Summary Data Excluding Reactogenicity Events		Infections and infestations	Body tinea	087-133
0	Severe	Severe	6005	Related	Related	6001	AE Summary Data Excluding Reactogenicity Events				087-138
1	Mild	Mild	6001	Related	Related	6001	AE Summary Data Excluding Reactogenicity Events		General disorders and administration site conditions		087-138
4	Mild	Mild	6001	Related	Related	6001	AE Summary Data Excluding Reactogenicity Events		General disorders and administration site conditions	Injection site bruising	087-138
1	Moderate	Moderate	6010	Related	Related	6012	AE Summary Data Excluding Reactogenicity Events		Infections and infestations		087-138
4	Mild	Mild	6006	Related	Related	6012	AE Summary Data Excluding Reactogenicity Events		Infections and infestations	Oral herpes	087-138
4	Moderate	Moderate	6010	Not Related	Not Related	6010	AE Summary Data Excluding Reactogenicity Events		Infections and infestations	Upper respiratory tract infection	087-138
1	Severe	Severe	6005	Related	Related	6011	AE Summary Data Excluding Reactogenicity Events		Investigations		087-138
4	Mild	Mild	6004	Not Related	Not Related	6004	AE Summary Data Excluding Reactogenicity Events		Investigations	Alanine aminotransferase increased	087-138
4	Mild	Mild	6003	Not Related	Not Related	6003	AE Summary Data Excluding Reactogenicity Events		Investigations	Aspartate aminotransferase increased	087-138
4	Severe	Severe	6005	Not Related	Not Related	6005	AE Summary Data Excluding Reactogenicity Events		Investigations	Blood creatine phosphokinase increased	087-138
4	Severe	Severe	6011	Related	Related	6011	AE Summary Data Excluding Reactogenicity Events		Investigations	Lymphocyte count decreased	087-138
1	Mild	Mild	6002	Not Related	Not Related	6002	AE Summary Data Excluding Reactogenicity Events		Skin and subcutaneous tissue disorders		087-138
4	Mild	Mild	6002	Not Related	Not Related	6002	AE Summary Data Excluding Reactogenicity Events		Skin and subcutaneous tissue disorders	Rash maculo-papular	087-138
0	Moderate	Moderate	6002	Related	Related	6002	AE Summary Data Excluding Reactogenicity Events				087-140
1	Mild	Mild	6001	Not Related	Not Related	6001	AE Summary Data Excluding Reactogenicity Events		Injury, poisoning and procedural complications		087-140
4	Mild	Mild	6001	Not Related	Not Related	6001	AE Summary Data Excluding Reactogenicity Events		Injury, poisoning and procedural complications	Skin abrasion	087-140
4	Mild	Mild	6003	Not Related	Not Related	6003	AE Summary Data Excluding Reactogenicity Events		Injury, poisoning and procedural complications	Skin injury	087-140
1	Moderate	Moderate	6002	Related	Related	6002	AE Summary Data Excluding Reactogenicity Events		Investigations		087-140
4	Mild	Mild	6004	Related	Related	6004	AE Summary Data Excluding Reactogenicity Events		Investigations	Blood creatinine increased	087-140
4	Moderate	Moderate	6002	Related	Related	6002	AE Summary Data Excluding Reactogenicity Events		Investigations	Lymphocyte count decreased	087-140
0	Moderate	Moderate	6001	Related	Related	6001	AE Summary Data Excluding Reactogenicity Events				087-143
1	Mild	Mild	6002	Not Related	Not Related	6002	AE Summary Data Excluding Reactogenicity Events		Infections and infestations		087-143
4	Mild	Mild	6002	Not Related	Not Related	6002	AE Summary Data Excluding Reactogenicity Events		Infections and infestations	Pharyngitis	087-143
4	Mild	Mild	6003	Not Related	Not Related	6003	AE Summary Data Excluding Reactogenicity Events		Infections and infestations	Upper respiratory tract infection	087-143
1	Moderate	Moderate	6001	Related	Related	6001	AE Summary Data Excluding Reactogenicity Events		Psychiatric disorders		087-143
4	Moderate	Moderate	6001	Related	Related	6001	AE Summary Data Excluding Reactogenicity Events		Psychiatric disorders	Anxiety	087-143
0	Mild	Mild	6001	Not Related	Not Related	6001	AE Summary Data Excluding Reactogenicity Events				087-145
1	Mild	Mild	6001	Not Related	Not Related	6001	AE Summary Data Excluding Reactogenicity Events		Gastrointestinal disorders		087-145
4	Mild	Mild	6001	Not Related	Not Related	6001	AE Summary Data Excluding Reactogenicity Events		Gastrointestinal disorders	Aphthous stomatitis	087-145
1	Mild	Mild	6002	Not Related	Not Related	6002	AE Summary Data Excluding Reactogenicity Events		Infections and infestations		087-145
4	Mild	Mild	6002	Not Related	Not Related	6002	AE Summary Data Excluding Reactogenicity Events		Infections and infestations	Infected bites	087-145
0	Mild	Mild	6001	Not Related	Not Related	6001	AE Summary Data Excluding Reactogenicity Events				087-146
1	Mild	Mild	6001	Not Related	Not Related	6001	AE Summary Data Excluding Reactogenicity Events		Infections and infestations		087-146
4	Mild	Mild	6001	Not Related	Not Related	6001	AE Summary Data Excluding Reactogenicity Events		Infections and infestations	Upper respiratory tract infection	087-146
0	Moderate	Moderate	6003	Related	Related	6003	AE Summary Data Excluding Reactogenicity Events				087-151
1	Mild	Mild	6001	Not Related	Not Related	6001	AE Summary Data Excluding Reactogenicity Events		Infections and infestations		087-151
4	Mild	Mild	6001	Not Related	Not Related	6001	AE Summary Data Excluding Reactogenicity Events		Infections and infestations	Upper respiratory tract infection	087-151
1	Moderate	Moderate	6003	Related	Related	6003	AE Summary Data Excluding Reactogenicity Events		Investigations		087-151
4	Moderate	Moderate	6003	Related	Related	6003	AE Summary Data Excluding Reactogenicity Events		Investigations	Lymphocyte count decreased	087-151
0	Mild	Mild	6001	Not Related	Not Related	6001	AE Summary Data Excluding Reactogenicity Events				087-153
1	Mild	Mild	6001	Not Related	Not Related	6001	AE Summary Data Excluding Reactogenicity Events		Blood and lymphatic system disorders		087-153
4	Mild	Mild	6001	Not Related	Not Related	6001	AE Summary Data Excluding Reactogenicity Events		Blood and lymphatic system disorders	Lymphadenopathy	087-153
0	Mild	Mild	6001	Not Related	Not Related	6001	AE Summary Data Excluding Reactogenicity Events				087-154
1	Mild	Mild	6001	Not Related	Not Related	6001	AE Summary Data Excluding Reactogenicity Events		Injury, poisoning and procedural complications		087-154
4	Mild	Mild	6001	Not Related	Not Related	6001	AE Summary Data Excluding Reactogenicity Events		Injury, poisoning and procedural complications	Ligament sprain	087-154
0	Mild	Mild	6001	Not Related	Not Related	6001	AE Summary Data Excluding Reactogenicity Events				087-155
1	Mild	Mild	6001	Not Related	Not Related	6001	AE Summary Data Excluding Reactogenicity Events		Infections and infestations		087-155
4	Mild	Mild	6001	Not Related	Not Related	6001	AE Summary Data Excluding Reactogenicity Events		Infections and infestations	Upper respiratory tract infection	087-155
1	Mild	Mild	6002	Not Related	Not Related	6002	AE Summary Data Excluding Reactogenicity Events		Injury, poisoning and procedural complications		087-155
4	Mild	Mild	6002	Not Related	Not Related	6002	AE Summary Data Excluding Reactogenicity Events		Injury, poisoning and procedural complications	Muscle strain	087-155
0	Moderate	Moderate	6001	Not Related	Not Related	6001	AE Summary Data Excluding Reactogenicity Events				087-157
1	Mild	Mild	6002	Not Related	Not Related	6002	AE Summary Data Excluding Reactogenicity Events		Infections and infestations		087-157
4	Mild	Mild	6002	Not Related	Not Related	6002	AE Summary Data Excluding Reactogenicity Events		Infections and infestations	Viral upper respiratory tract infection	087-157
1	Moderate	Moderate	6001	Not Related	Not Related	6001	AE Summary Data Excluding Reactogenicity Events		Nervous system disorders		087-157
4	Moderate	Moderate	6001	Not Related	Not Related	6001	AE Summary Data Excluding Reactogenicity Events		Nervous system disorders	Presyncope	087-157
0	Moderate	Moderate	6002	Related	Related	6002	AE Summary Data Excluding Reactogenicity Events				087-159
1	Moderate	Moderate	6003	Related	Related	6003	AE Summary Data Excluding Reactogenicity Events		Blood and lymphatic system disorders		087-159
4	Moderate	Moderate	6003	Related	Related	6003	AE Summary Data Excluding Reactogenicity Events		Blood and lymphatic system disorders	Lymphopenia	087-159
1	Mild	Mild	6001	Not Related	Not Related	6001	AE Summary Data Excluding Reactogenicity Events		General disorders and administration site conditions		087-159
4	Mild	Mild	6001	Not Related	Not Related	6001	AE Summary Data Excluding Reactogenicity Events		General disorders and administration site conditions	Influenza like illness	087-159
1	Moderate	Moderate	6002	Related	Related	6002	AE Summary Data Excluding Reactogenicity Events		Investigations		087-159
4	Moderate	Moderate	6002	Related	Related	6002	AE Summary Data Excluding Reactogenicity Events		Investigations	CD4 lymphocytes decreased	087-159
0	Moderate	Moderate	6001	Related	Related	6001	AE Summary Data Excluding Reactogenicity Events				087-161
1	Mild	Mild	6002	Not Related	Not Related	6002	AE Summary Data Excluding Reactogenicity Events		Infections and infestations		087-161
4	Mild	Mild	6002	Not Related	Not Related	6002	AE Summary Data Excluding Reactogenicity Events		Infections and infestations	Upper respiratory tract infection	087-161
1	Moderate	Moderate	6001	Related	Related	6001	AE Summary Data Excluding Reactogenicity Events		Psychiatric disorders		087-161
4	Moderate	Moderate	6001	Related	Related	6001	AE Summary Data Excluding Reactogenicity Events		Psychiatric disorders	Panic attack	087-161
0	Mild	Mild	6001	Not Related	Not Related	6001	AE Summary Data Excluding Reactogenicity Events				087-162
1	Mild	Mild	6001	Not Related	Not Related	6001	AE Summary Data Excluding Reactogenicity Events		Infections and infestations		087-162
4	Mild	Mild	6001	Not Related	Not Related	6001	AE Summary Data Excluding Reactogenicity Events		Infections and infestations	Urinary tract infection	087-162
1	Mild	Mild	6002	Not Related	Not Related	6002	AE Summary Data Excluding Reactogenicity Events		Investigations		087-162
4	Mild	Mild	6002	Not Related	Not Related	6002	AE Summary Data Excluding Reactogenicity Events		Investigations	Blood creatine phosphokinase increased	087-162
0	Moderate	Moderate	6004	Related	Related	6002	AE Summary Data Excluding Reactogenicity Events				087-163
1	Mild	Mild	6002	Related	Related	6002	AE Summary Data Excluding Reactogenicity Events		Eye disorders		087-163
4	Mild	Mild	6002	Related	Related	6002	AE Summary Data Excluding Reactogenicity Events		Eye disorders	Photophobia	087-163
1	Moderate	Moderate	6004	Not Related	Not Related	6004	AE Summary Data Excluding Reactogenicity Events		General disorders and administration site conditions		087-163
4	Moderate	Moderate	6004	Not Related	Not Related	6004	AE Summary Data Excluding Reactogenicity Events		General disorders and administration site conditions	Influenza like illness	087-163
1	Mild	Mild	6001	Not Related	Not Related	6001	AE Summary Data Excluding Reactogenicity Events		Infections and infestations		087-163
4	Mild	Mild	6001	Not Related	Not Related	6001	AE Summary Data Excluding Reactogenicity Events		Infections and infestations	Upper respiratory tract infection	087-163
1	Mild	Mild	6003	Related	Related	6003	AE Summary Data Excluding Reactogenicity Events		Investigations		087-163
4	Mild	Mild	6003	Related	Related	6003	AE Summary Data Excluding Reactogenicity Events		Investigations	Haemoglobin decreased	087-163
0	Mild	Mild	6001	Not Related	Not Related	6001	AE Summary Data Excluding Reactogenicity Events				087-173
1	Mild	Mild	6002	Not Related	Not Related	6002	AE Summary Data Excluding Reactogenicity Events		Infections and infestations		087-173
4	Mild	Mild	6004	Not Related	Not Related	6004	AE Summary Data Excluding Reactogenicity Events		Infections and infestations	Gastroenteritis norovirus	087-173
4	Mild	Mild	6005	Not Related	Not Related	6005	AE Summary Data Excluding Reactogenicity Events		Infections and infestations	Tooth infection	087-173
4	Mild	Mild	6002	Not Related	Not Related	6002	AE Summary Data Excluding Reactogenicity Events		Infections and infestations	Upper respiratory tract infection	087-173
1	Mild	Mild	6001	Not Related	Not Related	6001	AE Summary Data Excluding Reactogenicity Events		Injury, poisoning and procedural complications		087-173
4	Mild	Mild	6001	Not Related	Not Related	6001	AE Summary Data Excluding Reactogenicity Events		Injury, poisoning and procedural complications	Ligament sprain	087-173
0	Mild	Mild	6001	Not Related	Not Related	6001	AE Summary Data Excluding Reactogenicity Events				087-174
1	Mild	Mild	6001	Not Related	Not Related	6001	AE Summary Data Excluding Reactogenicity Events		Musculoskeletal and connective tissue disorders		087-174
4	Mild	Mild	6001	Not Related	Not Related	6001	AE Summary Data Excluding Reactogenicity Events		Musculoskeletal and connective tissue disorders	Rotator cuff syndrome	087-174
0	Mild	Mild	6001	Related	Related	6001	AE Summary Data Excluding Reactogenicity Events				087-175
1	Mild	Mild	6001	Related	Related	6001	AE Summary Data Excluding Reactogenicity Events		Nervous system disorders		087-175
4	Mild	Mild	6001	Related	Related	6001	AE Summary Data Excluding Reactogenicity Events		Nervous system disorders	Presyncope	087-175
0	Severe	Severe	6007	Related	Related	6005	AE Summary Data Excluding Reactogenicity Events				087-178
1	Mild	Mild	6003	Not Related	Not Related	6003	AE Summary Data Excluding Reactogenicity Events		Infections and infestations		087-178
4	Mild	Mild	6006	Not Related	Not Related	6006	AE Summary Data Excluding Reactogenicity Events		Infections and infestations	Pharyngitis	087-178
4	Mild	Mild	6003	Not Related	Not Related	6003	AE Summary Data Excluding Reactogenicity Events		Infections and infestations	Upper respiratory tract infection	087-178
1	Moderate	Moderate	6005	Related	Related	6005	AE Summary Data Excluding Reactogenicity Events		Investigations		087-178
4	Mild	Mild	6002	Not Related	Not Related	6002	AE Summary Data Excluding Reactogenicity Events		Investigations	Blood creatine phosphokinase increased	087-178
4	Moderate	Moderate	6005	Related	Related	6005	AE Summary Data Excluding Reactogenicity Events		Investigations	Neutrophil count decreased	087-178
1	Severe	Severe	6007	Not Related	Not Related	6007	AE Summary Data Excluding Reactogenicity Events		Nervous system disorders		087-178
4	Severe	Severe	6007	Not Related	Not Related	6007	AE Summary Data Excluding Reactogenicity Events		Nervous system disorders	Migraine	087-178
1	Mild	Mild	6004	Not Related	Not Related	6004	AE Summary Data Excluding Reactogenicity Events		Respiratory, thoracic and mediastinal disorders		087-178
4	Mild	Mild	6004	Not Related	Not Related	6004	AE Summary Data Excluding Reactogenicity Events		Respiratory, thoracic and mediastinal disorders	Cough	087-178
0	Moderate	Moderate	6001	Related	Related	6001	AE Summary Data Excluding Reactogenicity Events				087-180
1	Moderate	Moderate	6001	Related	Related	6001	AE Summary Data Excluding Reactogenicity Events		Nervous system disorders		087-180
4	Moderate	Moderate	6001	Related	Related	6001	AE Summary Data Excluding Reactogenicity Events		Nervous system disorders	Presyncope	087-180
0	Mild	Mild	6001	Not Related	Not Related	6001	AE Summary Data Excluding Reactogenicity Events				087-181
1	Mild	Mild	6001	Not Related	Not Related	6001	AE Summary Data Excluding Reactogenicity Events		Infections and infestations		087-181
4	Mild	Mild	6001	Not Related	Not Related	6001	AE Summary Data Excluding Reactogenicity Events		Infections and infestations	Viral upper respiratory tract infection	087-181
0	Potentially life-threatening	Potentially life-thr	6005	Not Related	Not Related	6001	AE Summary Data Excluding Reactogenicity Events				087-183
1	Potentially life-threatening	Potentially life-thr	6005	Not Related	Not Related	6001	AE Summary Data Excluding Reactogenicity Events		Investigations		087-183
4	Moderate	Moderate	6003	Not Related	Not Related	6003	AE Summary Data Excluding Reactogenicity Events		Investigations	Aspartate aminotransferase increased	087-183
4	Potentially life-threatening	Potentially life-thr	6005	Not Related	Not Related	6002	AE Summary Data Excluding Reactogenicity Events		Investigations	Blood creatine phosphokinase increased	087-183
4	Mild	Mild	6001	Not Related	Not Related	6001	AE Summary Data Excluding Reactogenicity Events		Investigations	Blood pressure increased	087-183
0	Mild	Mild	6001	Related	Related	6002	AE Summary Data Excluding Reactogenicity Events				087-185
1	Mild	Mild	6002	Related	Related	6002	AE Summary Data Excluding Reactogenicity Events		General disorders and administration site conditions		087-185
4	Mild	Mild	6002	Related	Related	6002	AE Summary Data Excluding Reactogenicity Events		General disorders and administration site conditions	Injection site bruising	087-185
1	Mild	Mild	6001	Not Related	Not Related	6001	AE Summary Data Excluding Reactogenicity Events		Infections and infestations		087-185
4	Mild	Mild	6001	Not Related	Not Related	6001	AE Summary Data Excluding Reactogenicity Events		Infections and infestations	Viral upper respiratory tract infection	087-185
0	Severe	Severe	6004	Not Related	Not Related	6001	AE Summary Data Excluding Reactogenicity Events				087-190
1	Mild	Mild	6003	Not Related	Not Related	6003	AE Summary Data Excluding Reactogenicity Events		Injury, poisoning and procedural complications		087-190
4	Mild	Mild	6003	Not Related	Not Related	6003	AE Summary Data Excluding Reactogenicity Events		Injury, poisoning and procedural complications	Lip injury	087-190
1	Mild	Mild	6001	Not Related	Not Related	6001	AE Summary Data Excluding Reactogenicity Events		Metabolism and nutrition disorders		087-190
4	Mild	Mild	6001	Not Related	Not Related	6001	AE Summary Data Excluding Reactogenicity Events		Metabolism and nutrition disorders	Vitamin D deficiency	087-190
1	Severe	Severe	6004	Not Related	Not Related	6004	AE Summary Data Excluding Reactogenicity Events		Musculoskeletal and connective tissue disorders		087-190
4	Severe	Severe	6004	Not Related	Not Related	6004	AE Summary Data Excluding Reactogenicity Events		Musculoskeletal and connective tissue disorders	Intervertebral disc protrusion	087-190
1	Moderate	Moderate	6002	Not Related	Not Related	6002	AE Summary Data Excluding Reactogenicity Events		Neoplasms benign, malignant and unspecified (incl cysts and polyps)		087-190
4	Moderate	Moderate	6002	Not Related	Not Related	6002	AE Summary Data Excluding Reactogenicity Events		Neoplasms benign, malignant and unspecified (incl cysts and polyps)	Thyroid neoplasm	087-190
0	Mild	Mild	6001	Not Related	Not Related	6001	AE Summary Data Excluding Reactogenicity Events				087-191
1	Mild	Mild	6001	Not Related	Not Related	6001	AE Summary Data Excluding Reactogenicity Events		Investigations		087-191
4	Mild	Mild	6001	Not Related	Not Related	6001	AE Summary Data Excluding Reactogenicity Events		Investigations	Blood pressure systolic increased	087-191
