# Supplementary material for: Safety and tolerability of HIV-1 multiantigen pDNA vaccine given with IL-12 plasmid DNA via electroporation, boosted with a recombinant vesicular stomatitis virus HIV Gag vaccine in healthy volunteers in a randomized, controlled clinical trial
Source: PLoS One. 2018 Sep 20;13(9):e0202753. doi: 10.1371/journal.pone.0202753 (PMC6147413; doi:10.1371/journal.pone.0202753)
Supplement: S1 Dataset — (ZIP) [file pone.0202753.s007.zip › Supporting Information. HVTN087_datasets/Lab_chemistry.csv]

Publication ID	Visit Number	Initial Collection Date	1a. Alkaline Phosphatase	1c.ALT (SGPT)	1b.AST (SGOT)	3a. CPK	2a.Creatinine	2k.Atyp lymphs cells/mm3	2j.Basophils cells/mm3	2i.Eosinophils cells/mm3	2b.Hematocrit	2a.Hemoglobin	2g.Lymphocytes cells/mm3	2c.MCV	2h.Monocytes cells/mm3	2f.Neutrophils cells/mm3	2l.Other cells/mm3	2d.Platelets	2e.WBC	WBC (cells/mm^3)	neutrophils_percent	lymphocytes_percent	monocytes_percent	eosinophils_percent	basophils_percent	bands	bands_percent	atypical_lymphocytes_percent	other_percent	visitno	Study Acronym	Protocol (text key for merges)	Number of Days from enroll to visit	Enrollment Date	n_days
087-163	101	17/04/2012	53	16	22	192	0.8		17	70	40	13.7	1815	79	586	3312		280	5.8	5800										1	v087	HVTN 087	-56	21MAY2012	-34
087-163	201	21/05/2012							31	108	41	14.1	1879	80	678	5005		289	7.7	7700										2	v087	HVTN 087	0	21MAY2012	0
087-163	301	22/05/2012							33	116	40	13.8	2000	79	739	5412		290	8.3	8300										3	v087	HVTN 087	1	21MAY2012	1
087-163	401	24/05/2012							19	113	37	13	1537	79	712	3919		255	6.3	6300										4	v087	HVTN 087	3	21MAY2012	3
087-163	501	04/06/2012	70	28	23	269	0.8		43	94	40	13.4	1598	81	734	4730		290	7.2	7200										5	v087	HVTN 087	14	21MAY2012	14
087-163	701	02/07/2012	68	22	24	365	0.8		20	163	40	13.6	1520	81	525	2871		245	5.1	5100										7	v087	HVTN 087	42	21MAY2012	42
087-163	901	13/08/2012							27	141	39	12.7	1749	81	643	4141		262	6.7	6700										9	v087	HVTN 087	91	21MAY2012	84
087-163	1001	22/08/2012	66	31	23	197	0.8		9	92	41	13.7	1932	79	483	2084		310	4.6	4600										10	v087	HVTN 087	98	21MAY2012	93
087-163	1101	12/11/2012						213	0	241	39	12.8	1271	82	362	5034		335	7.1	7100										11	v087	HVTN 087	168	21MAY2012	175
087-163	1201	13/11/2012							22	81	38	12.8	851	80	1117	5328		300	7.4	7400										12	v087	HVTN 087	169	21MAY2012	176
087-163	1301	15/11/2012							19	151	36	11.6	1852	81	529	3749		286	6.3	6300										13	v087	HVTN 087	171	21MAY2012	178
087-163	1401	19/11/2012							28	151	40	13.2	1798	81	728	2895		355	5.6	5600										14	v087	HVTN 087	175	21MAY2012	182
087-163	1501	26/11/2012	70	18	19	217	0.9		22	112	40	13.6	1842	80	605	3018		327	5.6	5600										15	v087	HVTN 087	182	21MAY2012	189
087-163	1601	28/01/2013	68	18	22	233	0.8		31	139	40	13.7	1740	78	531	5259		265	7.7	7700										16	v087	HVTN 087	273	21MAY2012	252
087-163	1611	07/03/2013							28	182	40	14.1	1920	78	451	2921		284	5.5	5500										16	v087	HVTN 087	273	21MAY2012	290
087-175	101	02/05/2012	50	17	17	75	0.8		28	101	44	15.6	2335	88	717	2419		248	5.6	5600										1	v087	HVTN 087	-56	04JUN2012	-33
087-175	201	04/06/2012							27	184	45	15.6	2774	90	694	3121		248	6.8	6800										2	v087	HVTN 087	0	04JUN2012	0
087-175	301	05/06/2012							28	140	43	14.8	1960	88	633	2839		239	5.6	5600										3	v087	HVTN 087	1	04JUN2012	1
087-175	401	07/06/2012							18	162	44	15	2070	88	738	3012		252	6	6000										4	v087	HVTN 087	3	04JUN2012	3
087-175	501	18/06/2012	55	17	21	75	0.9		12	162	42	14.7	2244	87	576	3006		257	6	6000										5	v087	HVTN 087	14	04JUN2012	14
087-175	701	16/07/2012	52	16	19	73	0.9		32	147	44	15.1	2458	88	621	3142		256	6.4	6400										7	v087	HVTN 087	42	04JUN2012	42
087-175	901	24/09/2012							21	172	43	14.5	2012	88	484	2512		218	5.2	5200										9	v087	HVTN 087	91	04JUN2012	112
087-175	1001	03/10/2012	52	23	25	70	0.8		30	162	43	14.6	2160	88	582	3066		225	6	6000										10	v087	HVTN 087	98	04JUN2012	121
087-175	1101	12/11/2012							38	167	42	14.4	2025	87	610	2560		235	5.4	5400										11	v087	HVTN 087	168	04JUN2012	161
087-175	1201	13/11/2012							31	88	42	13.9	1102	89	1201	2777		215	5.2	5200										12	v087	HVTN 087	169	04JUN2012	162
087-175	1301	15/11/2012							23	97	40	13.8	2311	89	637	2333		228	5.4	5400										13	v087	HVTN 087	171	04JUN2012	164
087-175	1401	20/11/2012							20	132	42	14.2	2831	88	759	2858		271	6.6	6600										14	v087	HVTN 087	175	04JUN2012	169
087-175	1501	30/11/2012	51	21	17	65	0.9		28	119	40	14.2	3150	88	672	3031		243	7	7000										15	v087	HVTN 087	182	04JUN2012	179
087-175	1601	26/02/2013	57	22	24	82	0.9																							16	v087	HVTN 087	273	04JUN2012	267
087-175	1601	04/03/2013							31	122	43	14.7	2989	87	580	2379		252	6.1	6100										16	v087	HVTN 087	273	04JUN2012	273
087-117	101	15/05/2012	75	14	15	60	0.5		20	269	35	11.5	2091	92	718	3802		305	6.9	6900										1	v087	HVTN 087	-56	05JUN2012	-21
087-117	201	05/06/2012							17	487	38	12.2	2293	95	823	4780		402	8.4	8400										2	v087	HVTN 087	0	05JUN2012	0
087-117	301	06/06/2012							38	380	35	11.3	2451	95	1074	5558		384	9.5	9500										3	v087	HVTN 087	1	05JUN2012	1
087-117	411	11/06/2012							0	422	35	11.8	3139	94	931	5098		347	9.6	9600										4	v087	HVTN 087	3	05JUN2012	6
087-117	501	20/06/2012	78	17	18	57	0.6		16	320	36	12	2009	94	787	5068		353	8.2	8200										5	v087	HVTN 087	14	05JUN2012	15
087-117	701	30/07/2012	81	27	27	67	0.5		37	586	38	12.3	2055	96	763	5859		337	9.3	9300										7	v087	HVTN 087	42	05JUN2012	55
087-117	901	22/08/2012							16	418	37	11.5	1919	97	738	5109		323	8.2	8200										9	v087	HVTN 087	91	05JUN2012	78
087-117	1001	04/09/2012	80	19	21	77	0.6		23	228	37	11.9	1771	95	646	4932		366	7.6	7600										10	v087	HVTN 087	98	05JUN2012	91
087-117	1101	20/11/2012							20	422	36	11.5	1498	93	409	4250		235	6.6	6600										11	v087	HVTN 087	168	05JUN2012	168
087-117	1401	29/11/2012							27	610	37	12.1	1956	93	710	3397		383	6.7	6700										14	v087	HVTN 087	175	05JUN2012	177
087-117	1511	14/12/2012	90	17	14	51	0.6		34	542	39	12.6	2497	95	678	7548		365	11.3	11300										15	v087	HVTN 087	182	05JUN2012	192
087-117	1601	05/02/2013	81	17	20	52	0.6		17	451	39	12.8	2151	94	476	5406		325	8.5	8500										16	v087	HVTN 087	273	05JUN2012	245
087-145	101	05/12/2012	40	21	23	106	0.7		28	129	40	13.5	1568	83	370	3506		283	5.6	5600										1	v087	HVTN 087	-56	07JAN2013	-33
087-145	501	22/01/2013	43	19	25	117	0.7		42	133	43	13.7	1834	84	343	4648		335	7	7000										5	v087	HVTN 087	14	07JAN2013	15
087-145	701	28/02/2013	42	17	29	410	0.7		48	138	41	13.8	1932	84	483	4299		306	6.9	6900										7	v087	HVTN 087	42	07JAN2013	52
087-145	1001	01/04/2013	44	21	26	111	0.8	371	133	350	43	14.3	1129	83	133	3169		291	5.3	5300										10	v087	HVTN 087	98	07JAN2013	84
087-145	1501	18/06/2013	42	20	22	139	0.7		62	172	41	13.9	1664	83	333	2969		277	5.2	5200										15	v087	HVTN 087	182	07JAN2013	162
087-145	1601	09/09/2013	42	21	24	104	0.7		31	140	43	14	1482	83	360	4087		298	6.1	6100										16	v087	HVTN 087	273	07JAN2013	245
087-031	101	18/06/2012	87	45	26	181	0.9		24	155	43	14.5	1642	90	797	9282		221	11.9	11900										1	v087	HVTN 087	-56	07AUG2012	-50
087-031	501	20/08/2012	75	38	51	909	0.9		17	506	42	14	2615	91	548	4615		229	8.3	8300										5	v087	HVTN 087	14	07AUG2012	13
087-031	701	24/09/2012	77	33	26	249	1		9	473	44	15	2903	90	619	5096		255	9.1	9100										7	v087	HVTN 087	42	07AUG2012	48
087-031	1001	29/11/2012	72	44	27	144	1		18	510	41	13.9	3140	91	664	4768		246	9.1	9100										10	v087	HVTN 087	98	07AUG2012	114
087-031	1501	28/01/2013	77	54	23	138	1		22	400	43	14.5	2538	90	496	3944		240	7.4	7400										15	v087	HVTN 087	182	07AUG2012	174
087-031	1601	15/04/2013	71	27	19	144	1		8	584	44	14.7	2448	91	576	4384		240	8	8000										16	v087	HVTN 087	273	07AUG2012	251
087-099	101	21/06/2012	58	20	22	86	0.9		19	81	42	14.5	2468	84	508	3125		250	6.2	6200										1	v087	HVTN 087	-56	08AUG2012	-48
087-099	501	22/08/2012	44	22	24	148	1		11	40	42	14.3	1955	86	393	3300		233	5.7	5700										5	v087	HVTN 087	14	08AUG2012	14
087-099	701	25/09/2012	60	30	32	270	1		11	40	47	16.4	2160	85	502	2987		236	5.7	5700										7	v087	HVTN 087	42	08AUG2012	48
087-099	1001	04/12/2012	52	29	29	284	1		7	40	42	14.3	2285	85	503	3866		241	6.7	6700										10	v087	HVTN 087	98	08AUG2012	118
087-099	1501	07/02/2013	56	30	47	966	1		7	48	46	15.4	2251	86	653	3842		257	6.8	6800										15	v087	HVTN 087	182	08AUG2012	183
087-099	1511	19/02/2013				270																								15	v087	HVTN 087	182	08AUG2012	195
087-099	1601	07/05/2013	50	33	28	98	1		13	63	44	15.3	2476	84	422	3326		212	6.3	6300										16	v087	HVTN 087	273	08AUG2012	272
087-001	101	15/11/2012	70	18	25	68	0.9		11	103	43	14.8	1409	93	470	3407		310	5.4	5400										1	v087	HVTN 087	-56	04DEC2012	-19
087-001	501	20/12/2012	66	14	22	104	0.9		11	137	42	13.9	1642	93	456	3454		280	5.7	5700										5	v087	HVTN 087	14	04DEC2012	16
087-001	701	21/01/2013	64	14	23	122	0.9		9	129	42	14.4	1357	94	428	2677		289	4.6	4600										7	v087	HVTN 087	42	04DEC2012	48
087-001	1001	11/03/2013	72	14	20	71	0.9		8	119	44	15.3	1144	92	303	2526		288	4.1	4100										10	v087	HVTN 087	98	04DEC2012	97
087-001	1501	05/06/2013	71	17	24	113	0.9		20	27	46	15.3	1265	94	320	5168		342	6.8	6800										15	v087	HVTN 087	182	04DEC2012	183
087-001	1601	12/08/2013	67	15	20	90	0.9		7	97	42	14.5	1546	92	407	4844		309	6.9	6900										16	v087	HVTN 087	273	04DEC2012	251
087-002	101	26/06/2012	63	16	23	215	1		39	61	39	13.6	1865	88	308	3229		225	5.5	5500										1	v087	HVTN 087	-56	07AUG2012	-42
087-002	201	07/08/2012							40	52	39	13	1628	89	252	2028		219	4	4000										2	v087	HVTN 087	0	07AUG2012	0
087-002	301	08/08/2012							40	50	40	13.6	2125	88	405	2380		232	5	5000										3	v087	HVTN 087	1	07AUG2012	1
087-002	401	10/08/2012							51	92	39	13.2	1826	89	308	2323		230	4.6	4600										4	v087	HVTN 087	3	07AUG2012	3
087-002	501	20/08/2012	68	19	32	307	1.4		151	52	38	12.9	1966	90	151	3480		255	5.8	5800										5	v087	HVTN 087	14	07AUG2012	13
087-002	511	27/08/2012					1		48	32	39	13.1	2173	89	387	2661		292	5.3	5300										5	v087	HVTN 087	14	07AUG2012	20
087-002	701	18/09/2012	70	19	26	233	1		39	78	39	13.7	2262	88	358	3764		221	6.5	6500										7	v087	HVTN 087	42	07AUG2012	42
087-002	901	16/11/2012							48	182	42	14.3	2078	89	322	2170		232	4.8	4800										9	v087	HVTN 087	91	07AUG2012	101
087-002	1001	26/11/2012	64	16	27	262	1.1		42	90	39	13.5	2172	87	372	3324		254	6	6000										10	v087	HVTN 087	98	07AUG2012	111
087-002	1101	03/01/2013							58	149	39	13.2	2203	89	389	2002		238	4.8	4800										11	v087	HVTN 087	168	07AUG2012	149
087-002	1201	04/01/2013							41	31	39	13.2	561	88	530	3937		214	5.1	5100										12	v087	HVTN 087	169	07AUG2012	150
087-002	1311	07/01/2013							38	58	36	12.2	1853	87	326	2525		216	4.8	4800										13	v087	HVTN 087	171	07AUG2012	153
087-002	1401	10/01/2013							31	68	37	12.8	1841	87	359	2902		231	5.2	5200										14	v087	HVTN 087	175	07AUG2012	156
087-002	1501	18/01/2013	58	16	24	239	1		50	99	36	12.3	2039	87	405	1908		294	4.5	4500										15	v087	HVTN 087	182	07AUG2012	164
087-002	1601	03/05/2013	68	17	28	363	1		61	89	41	14.1	1523	88	385	2641		258	4.7	4700										16	v087	HVTN 087	273	07AUG2012	269
087-140	101	28/06/2012	87	21	19	216	1																							1	v087	HVTN 087	-56	13AUG2012	-46
087-140	101	28/07/2012							31	485	41	13.8	1702	81	755	4728		308	7.7	7700										1	v087	HVTN 087	-56	13AUG2012	-16
087-140	201	13/08/2012							53	563	40	13.2	1605	82	623	4658		311	7.5	7500										2	v087	HVTN 087	0	13AUG2012	0
087-140	301	14/08/2012							50	482	41	13.3	1872	82	583	4212		322	7.2	7200										3	v087	HVTN 087	1	13AUG2012	1
087-140	401	16/08/2012							77	476	40	13.4	1862	82	525	4060		308	7	7000										4	v087	HVTN 087	3	13AUG2012	3
087-140	501	28/08/2012	82	25	21	300	1		43	582	39	13.2	2102	82	540	3834		290	7.1	7100										5	v087	HVTN 087	14	13AUG2012	15
087-140	701	25/09/2012	69	29	21	200	1		33	376	39	13.4	1947	81	535	3709		308	6.6	6600										7	v087	HVTN 087	42	13AUG2012	43
087-140	901	14/11/2012							19	435	42	14.1	1920	83	531	3494		333	6.4	6400										9	v087	HVTN 087	91	13AUG2012	93
087-140	1001	20/11/2012	80	25	26	370	1		50	422	40	13.4	1808	82	340	3679		309	6.3	6300										10	v087	HVTN 087	98	13AUG2012	99
087-140	1101	08/01/2013						984	0	0	42	13.9	1353	81	426	5346	82	317	8.2	8200										11	v087	HVTN 087	168	13AUG2012	148
087-140	1201	09/01/2013							22	238	40	13.5	533	81	684	5724		271	7.2	7200										12	v087	HVTN 087	169	13AUG2012	149
087-140	1301	11/01/2013							30	313	41	14	1776	81	714	3068		300	5.9	5900										13	v087	HVTN 087	171	13AUG2012	151
087-140	1401	15/01/2013							43	447	42	13.6	2002	83	547	4061		348	7.1	7100										14	v087	HVTN 087	175	13AUG2012	155
087-140	1501	23/01/2013	79	25	26	229	1.3		43	288	42	14.3	1505	82	583	4781		367	7.2	7200										15	v087	HVTN 087	182	13AUG2012	163
087-140	1511	27/02/2013					1.1																							15	v087	HVTN 087	182	13AUG2012	198
087-140	1601	15/04/2013	79	27	21	234	1.1		30	326	40	13.4	1894	80	525	4625		318	7.4	7400										16	v087	HVTN 087	273	13AUG2012	245
087-034	101	22/10/2012	52	15	17	95	0.7		26	17	35	11.4	1940	82	713	6003		234	8.7	8700										1	v087	HVTN 087	-56	03DEC2012	-42
087-034	201	03/12/2012							47	0	37	12.3	2323	80	624	4906		233	7.9	7900										2	v087	HVTN 087	0	03DEC2012	0
087-034	301	04/12/2012							31	8	35	11.6	1927	81	718	5117		208	7.8	7800										3	v087	HVTN 087	1	03DEC2012	1
087-034	401	06/12/2012							32	0	37	11.6	1645	81	493	4230		216	6.4	6400										4	v087	HVTN 087	3	03DEC2012	3
087-034	501	17/12/2012	54	16	15	90	0.7		31	0	36	11.6	1978	81	440	3751		287	6.2	6200										5	v087	HVTN 087	14	03DEC2012	14
087-034	701	21/01/2013	55	16	21	93	0.7				38	12		79				236	8.2	8200										7	v087	HVTN 087	42	03DEC2012	49
087-034	901	28/02/2013							21	0	37	11.7	2009	78	490	4580		249	7.1	7100										9	v087	HVTN 087	91	03DEC2012	87
087-034	1001	05/03/2013	51	14	19	67	0.7		20	0	37	11.6	1869	78	389	4422		254	6.7	6700										10	v087	HVTN 087	98	03DEC2012	92
087-034	1101	20/05/2013							35	0	34	11	2169	78	615	8781		200	11.6	11600										11	v087	HVTN 087	168	03DEC2012	168
087-034	1201	21/05/2013							28	0	33	10.5	683	79	697	5492		185	6.9	6900										12	v087	HVTN 087	169	03DEC2012	169
087-034	1301	23/05/2013							32	0	35	11	2010	79	662	3597		227	6.3	6300										13	v087	HVTN 087	171	03DEC2012	171
087-034	1401	29/05/2013							54	0	36	11.5	2192	79	562	7992		297	10.8	10800										14	v087	HVTN 087	175	03DEC2012	177
087-034	1501	05/06/2013	52	16	18	67	0.7		29	0	36	11.3	2088	77	642	4541		294	7.3	7300										15	v087	HVTN 087	182	03DEC2012	184
087-034	1511	20/01/2013							50	0	35	11.1	1725	77	533	4793		292	7.1	7100										15	v087	HVTN 087	182	03DEC2012	48
087-034	1601	05/08/2013	53	14	15	124	0.8		44	0	36	11.3	1936	76	466	6353		293	8.8	8800										16	v087	HVTN 087	273	03DEC2012	245
087-007	101	20/06/2012	75	19	27	306	1		41	279	43	15.2	972	86	385	2423		177	4.1	4100										1	v087	HVTN 087	-56	14AUG2012	-55
087-007	501	29/08/2012	78	15	23	149	1.1		59	281	43	15.1	1285	86	383	2192		194	4.2	4200										5	v087	HVTN 087	14	14AUG2012	15
087-007	701	04/10/2012	74	20	29	225	1		51	290	44	15.3	1426	89	432	2401		196	4.6	4600										7	v087	HVTN 087	42	14AUG2012	51
087-007	1001	20/11/2012	88	20	24	201	1		60	290	44	14.9	1362	88	524	2364		201	4.6	4600										10	v087	HVTN 087	98	14AUG2012	98
087-007	1501	29/01/2013	89	22	38	1045	1		70	299	43	15.2	1329	87	436	2266		214	4.4	4400										15	v087	HVTN 087	182	14AUG2012	168
087-007	1511	26/02/2013				301			61	259	44	15.1	1073	87	331	1876		215	3.6	3600										15	v087	HVTN 087	182	14AUG2012	196
087-007	1601	18/04/2013	73	23	26	246	1		51	183	45	15.8	1135	86	304	2227		204	3.9	3900										16	v087	HVTN 087	273	14AUG2012	247
087-154	101	30/10/2012	48	7	17	128	0.8		43	94	38	12.4	1987	86	547	4529		264	7.2	7200										1	v087	HVTN 087	-56	27NOV2012	-28
087-154	201	27/11/2012							69	97	40	13.1	2394	89	511	3830		265	6.9	6900										2	v087	HVTN 087	0	27NOV2012	0
087-154	301	28/11/2012							49	122	38	12.4	2900	86	518	4512		242	8.1	8100										3	v087	HVTN 087	1	27NOV2012	1
087-154	401	30/11/2012							31	128	38	12.7	2031	86	451	3459		236	6.1	6100										4	v087	HVTN 087	3	27NOV2012	3
087-154	501	11/12/2012	55	8	20	132	0.8		38	122	38	12.3	2751	85	517	4172		263	7.6	7600										5	v087	HVTN 087	14	27NOV2012	14
087-154	701	16/01/2013	50	10	21	142	0.9		37	102	41	12.9	2672	87	489	4000		278	7.3	7300										7	v087	HVTN 087	42	27NOV2012	50
087-154	901	27/02/2013							66	116	40	12.9	2498	86	623	4997		297	8.3	8300										9	v087	HVTN 087	91	27NOV2012	92
087-154	1001	06/03/2013	60	11	24	133	0.9		39	101	39	12.9	2543	86	554	4563		287	7.8	7800										10	v087	HVTN 087	98	27NOV2012	99
087-154	1101	06/05/2013						176	0	0	40	13.2	1514	84	299	6829		282	8.8	8800										11	v087	HVTN 087	168	27NOV2012	160
087-154	1201	07/05/2013							47	112	39	12.7	2251	85	744	6147		303	9.3	9300										12	v087	HVTN 087	169	27NOV2012	161
087-154	1301	09/05/2013							52	177	39	12.7	2756	85	686	6729		310	10.4	10400										13	v087	HVTN 087	171	27NOV2012	163
087-154	1401	15/05/2013							38	137	38	12.3	2204	85	502	4720		276	7.6	7600										14	v087	HVTN 087	175	27NOV2012	169
087-154	1501	21/05/2013	61	8	18	156	0.8		28	129	39	12.9	2374	84	515	6155		285	9.2	9200										15	v087	HVTN 087	182	27NOV2012	175
087-154	1601	06/08/2013	61	12	21	169	0.9		42	199	40	13.2	2631	83	556	4872		305	8.3	8300										16	v087	HVTN 087	273	27NOV2012	252
087-159	101	23/10/2012	46	17	22	78	0.8		43	101	41	13.6	1886	83	684	4486		223	7.2	7200										1	v087	HVTN 087	-56	26NOV2012	-34
087-159	201	26/11/2012							50	130	44	14.5	1767	84	570	3683		210	6.2	6200										2	v087	HVTN 087	0	26NOV2012	0
087-159	301	27/11/2012							38	91	41	13.4	1429	82	722	5320		206	7.6	7600										3	v087	HVTN 087	1	26NOV2012	1
087-159	401	29/11/2012							39	118	40	13	1697	83	515	3231		194	5.6	5600										4	v087	HVTN 087	3	26NOV2012	3
087-159	501	11/12/2012	51	15	21	96	0.9		32	80	41	13.2	1576	83	568	5744		194	8	8000										5	v087	HVTN 087	14	26NOV2012	15
087-159	701	21/01/2013	55	19	21	70	0.9		19	28	42	14.1	649	84	719	3285		181	4.7	4700										7	v087	HVTN 087	42	26NOV2012	56
087-159	901	28/02/2013							31	130	41	12.9	1591	83	525	2922		186	5.2	5200										9	v087	HVTN 087	91	26NOV2012	94
087-159	1001	05/03/2013	52	20	24	103	0.9		39	69	42	13.4	1274	83	372	3146		210	4.9	4900										10	v087	HVTN 087	98	26NOV2012	99
087-159	1101	24/04/2013							32	108	42	14	1766	84	508	2986		198	5.4	5400										11	v087	HVTN 087	168	26NOV2012	149
087-159	1201	25/04/2013							30	12	41	13.5	576	83	1074	4308		179	6	6000										12	v087	HVTN 087	169	26NOV2012	150
087-159	1301	27/04/2013							31	109	42	13.7	1490	83	554	1716		184	3.9	3900										13	v087	HVTN 087	171	26NOV2012	152
087-159	1401	01/05/2013							30	70	39	12.8	1625	82	410	2865		196	5	5000										14	v087	HVTN 087	175	26NOV2012	156
087-159	1501	14/05/2013	51	14	19	80	0.9		37	87	42	13.8	1587	83	465	4024		229	6.2	6200										15	v087	HVTN 087	182	26NOV2012	169
087-159	1511	29/05/2013							29	73	40	13.2	1679	83	555	4964		190	7.3	7300										15	v087	HVTN 087	182	26NOV2012	184
087-159	1601	29/07/2013	52	13	21	81	0.9		42	80	43	14.3	1294	83	470	2314		188	4.2	4200										16	v087	HVTN 087	273	26NOV2012	245
087-178	101	31/10/2012	58	14	25	178	0.9		21	180	41	13.4	2296	92	373	1230		249	4.1	4100										1	v087	HVTN 087	-56	26NOV2012	-26
087-178	201	26/11/2012							39	191	41	13.7	1919	91	300	1451		216	3.9	3900										2	v087	HVTN 087	0	26NOV2012	0
087-178	301	27/11/2012							40	211	40	13.1	2213	91	422	1514		220	4.4	4400										3	v087	HVTN 087	1	26NOV2012	1
087-178	401	29/11/2012							42	101	37	11.9	1915	91	622	1520		213	4.2	4200										4	v087	HVTN 087	3	26NOV2012	3
087-178	501	10/12/2012	58	14	23	142	1		38	147	43	13.9	2436	91	349	1231		259	4.2	4200										5	v087	HVTN 087	14	26NOV2012	14
087-178	701	17/01/2013	62	18	30	670	0.9		9	179	41	13.5	2444	92	329	1739		246	4.7	4700										7	v087	HVTN 087	42	26NOV2012	52
087-178	801	20/02/2013				185																								8	v087	HVTN 087	84	26NOV2012	86
087-178	901	27/02/2013							11	99	42	13	2030	92	576	2783		253	5.5	5500										9	v087	HVTN 087	91	26NOV2012	93
087-178	1001	06/03/2013	60	18	23	282	0.9		41	131	41	13.1	2178	91	392	1760		253	4.5	4500										10	v087	HVTN 087	98	26NOV2012	100
087-178	1101	06/05/2013							32	170	43	13.8	2102	93	465	1831		246	4.6	4600										11	v087	HVTN 087	168	26NOV2012	161
087-178	1201	07/05/2013							19	52	39	13	667	90	790	3173		222	4.7	4700										12	v087	HVTN 087	169	26NOV2012	162
087-178	1301	09/05/2013						96	0	166	39	12.9	1949	91	224	778		207	3.2	3200										13	v087	HVTN 087	171	26NOV2012	164
087-178	1401	13/05/2013							31	101	40	13.3	1829	92	347	1591		231	3.9	3900										14	v087	HVTN 087	175	26NOV2012	168
087-178	1501	20/05/2013	58	15	23	197	0.9		29	88	38	12.5	2142	90	378	1562		262	4.2	4200										15	v087	HVTN 087	182	26NOV2012	175
087-178	1511	05/06/2013						208	47	88	39	12.9	1628	92	588	2668		295	5.2	5200										15	v087	HVTN 087	182	26NOV2012	191
087-178	1601	06/08/2013	55	14	22	277	0.9		11	158	39	12.9	1944	91	220	1267		223	3.6	3600										16	v087	HVTN 087	273	26NOV2012	253
087-178	1701	06/11/2013							19	141	39	12.8	1638	91	376	1626		219	3.8	3800										17	v087	HVTN 087	364	26NOV2012	345
087-082	101	10/10/2012	55	36	26	56	1		33	83	46	16.1	2162	86	594	2629		270	5.5	5500										1	v087	HVTN 087	-56	28NOV2012	-49
087-082	501	12/12/2012	71	79	35	76	0.9		51	122	46	15.2	2330	88	730	3168		275	6.4	6400										5	v087	HVTN 087	14	28NOV2012	14
087-082	701	09/01/2013	57	65	39	203	0.8		50	73	45	15.2	1809	88	633	3035		246	5.6	5600										7	v087	HVTN 087	42	28NOV2012	42
087-082	801	06/03/2013		37																										8	v087	HVTN 087	84	28NOV2012	98
087-082	1001	20/03/2013	63	41	30	67	0.9		30	89	47	15.9	2277	86	507	2997		294	5.9	5900										10	v087	HVTN 087	98	28NOV2012	112
087-082	1501	04/06/2013	50	20	20	51	1		43	163	44	15.1	2485	86	824	3586		251	7.1	7100										15	v087	HVTN 087	182	28NOV2012	188
087-082	1601	08/08/2013	54	30	22	81	1		43	128	44	15.6	2239	86	653	3038		247	6.1	6100										16	v087	HVTN 087	273	28NOV2012	253
087-038	101	30/10/2012	110	15	22	97	1		33	99	41	13.2	2035	86	1023	7810		388	11	11000										1	v087	HVTN 087	-56	18DEC2012	-49
087-038	501	03/01/2013	109	12	20	104	1.2		38	88	39	12.3	2583	85	1159	8732		420	12.6	12600										5	v087	HVTN 087	14	18DEC2012	16
087-038	601	16/01/2013					1		31	143	40	13.1	1550	84	734	7742		352	10.2	10200										6	v087	HVTN 087	28	18DEC2012	29
087-038	701	28/01/2013	115	18	21	135	1.3		27	108	38	12.4	2457	86	1175	9734		442	13.5	13500										7	v087	HVTN 087	42	18DEC2012	41
087-038	801	26/02/2013					1.3																							8	v087	HVTN 087	84	18DEC2012	70
087-038	1001	12/03/2013	109	14	20	124	1.3		35	105	37	12	2188	84	1076	8295		390	11.7	11700										10	v087	HVTN 087	98	18DEC2012	84
087-038	1501	11/06/2013	112	17	19	109	1.1		24	85	37	12	1912	82	835	9244		425	12.1	12100										15	v087	HVTN 087	182	18DEC2012	175
087-038	1601	03/09/2013	114	18	17	90	1.2		20	69	39	12.8	1762	82	851	7197		400	9.9	9900										16	v087	HVTN 087	273	18DEC2012	259
087-107	101	01/11/2012	79	24	25	141	0.9		90	237	42	14.2	3808	94	915	6249		303	11.3	11300										1	v087	HVTN 087	-56	03DEC2012	-32
087-107	201	03/12/2012							83	374	42	14.1	3973	94	926	5044		274	10.4	10400										2	v087	HVTN 087	0	03DEC2012	0
087-107	301	04/12/2012							90	397	39	13.4	4493	92	1050	6771		265	12.8	12800										3	v087	HVTN 087	1	03DEC2012	1
087-107	401	06/12/2012							62	354	39	13	3401	93	1113	5470		251	10.4	10400										4	v087	HVTN 087	3	03DEC2012	3
087-107	501	17/12/2012	88	27	24	99	1.1		119	356	42	14.4	3283	93	896	6145		299	10.8	10800										5	v087	HVTN 087	14	03DEC2012	14
087-107	701	15/01/2013	89	39	30	148	1		90	345	42	14.7	4200	92	1455	8910		304	15	15000										7	v087	HVTN 087	42	03DEC2012	43
087-107	901	27/02/2013							80	376	42	13.8	3967	93	1243	5734		276	11.4	11400										9	v087	HVTN 087	91	03DEC2012	86
087-107	1001	05/03/2013	84	23	29	205	1.2	798	120	239	42	14.6	2806	92	1051	8286		278	13.3	13300										10	v087	HVTN 087	98	03DEC2012	92
087-107	1101	11/06/2013							62	258	40	13.4	3752	93	996	7232		281	12.3	12300										11	v087	HVTN 087	168	03DEC2012	190
087-107	1201	12/06/2013							197	197	38	12.9	499	93	1090	9616		242	11.6	11600										12	v087	HVTN 087	169	03DEC2012	191
087-107	1301	14/06/2013							61	287	38	12.9	3480	93	1183	3689		231	8.7	8700										13	v087	HVTN 087	171	03DEC2012	193
087-107	1401	18/06/2013							220	220	44	15.1	3190	92	770	6380	220	278	11	11000										14	v087	HVTN 087	175	03DEC2012	197
087-107	1501	25/06/2013	82	21	26	122	1	318	0	466	37	12.6	2512	91	562	6784		279	10.6	10600										15	v087	HVTN 087	182	03DEC2012	204
087-107	1511	12/07/2013							90	246	36	12.4	3326	92	1064	6474		237	11.2	11200										15	v087	HVTN 087	182	03DEC2012	221
087-107	1601	24/09/2013	86	26	23	110	1		106	484	41	13.8	4260	92	1097	5853		286	11.8	11800										16	v087	HVTN 087	273	03DEC2012	295
087-138	101	30/10/2012	44	21	22	100	0.7		12	180	40	13.7	2579	87	453	2976		245	6.2	6200										1	v087	HVTN 087	-56	17DEC2012	-48
087-138	201	17/12/2012							7	168	37	12.6	3263	87	431	3431		262	7.3	7300										2	v087	HVTN 087	0	17DEC2012	0
087-138	301	18/12/2012							23	152	34	11.6	3435	87	448	3542		246	7.6	7600										3	v087	HVTN 087	1	17DEC2012	1
087-138	401	20/12/2012							13	172	33	11.4	2765	87	449	3201		238	6.6	6600										4	v087	HVTN 087	3	17DEC2012	3
087-138	501	02/01/2013	42	65	69	1478	0.8		10	117	37	12.3	2315	90	367	2290		221	5.1	5100										5	v087	HVTN 087	14	17DEC2012	16
087-138	511	10/01/2013		27	23	149																								5	v087	HVTN 087	14	17DEC2012	24
087-138	701	06/02/2013	42	24	21	96	0.7		17	94	40	13.3	2797	88	417	5177		267	8.5	8500										7	v087	HVTN 087	42	17DEC2012	51
087-138	901	05/04/2013							20	252	42	14	2264	88	401	3862		262	6.8	6800										9	v087	HVTN 087	91	17DEC2012	109
087-138	1001	17/04/2013	41	25	30	179	0.8		28	280	38	13.1	2559	88	274	2458		256	5.6	5600										10	v087	HVTN 087	98	17DEC2012	121
087-138	1101	10/06/2013							12	30	35	12.3	2610	86	420	2928		239	6	6000										11	v087	HVTN 087	168	17DEC2012	175
087-138	1201	11/06/2013							0	10	34	11.9	454	87	406	2330		219	3.2	3200										12	v087	HVTN 087	169	17DEC2012	176
087-138	1301	13/06/2013							0	10	35	12.2	2387	87	380	2423		236	5.2	5200										13	v087	HVTN 087	171	17DEC2012	178
087-138	1401	20/06/2013							12	12	35	11.9	2652	88	438	2886		283	6	6000										14	v087	HVTN 087	175	17DEC2012	185
087-138	1501	24/06/2013	39	27	20	169	0.7		13	19	34	11.4	2948	88	460	2860		274	6.3	6300										15	v087	HVTN 087	182	17DEC2012	189
087-138	1511	08/07/2013							0	0	34	11.5	2174	90	360	2266		242	4.8	4800										15	v087	HVTN 087	182	17DEC2012	203
087-138	1601	19/08/2013	39	17	18	141	0.7		0	103	36	12.4	2575	87	442	4780		224	7.9	7900										16	v087	HVTN 087	273	17DEC2012	245
087-079	101	28/01/2013	89	15	25	99	0.8		22	119	42	14.6	1728	89	400	3132		230	5.4	5400										1	v087	HVTN 087	-56	18FEB2013	-21
087-079	201	18/02/2013							28	138	44	14.9	1794	90	359	2282		226	4.6	4600										2	v087	HVTN 087	0	18FEB2013	0
087-079	301	19/02/2013							39	179	42	13.9	1999	90	582	2800		219	5.6	5600										3	v087	HVTN 087	1	18FEB2013	1
087-079	401	21/02/2013							29	172	41	14.4	2038	90	441	2220		202	4.9	4900										4	v087	HVTN 087	3	18FEB2013	3
087-079	501	08/03/2013	80	15	25	141	0.9		53	167	40	14	2592	89	616	4172		216	7.6	7600										5	v087	HVTN 087	14	18FEB2013	18
087-079	701	02/04/2013	87	26	26	87	1		31	201	45	16	2410	89	525	2934		244	6.1	6100										7	v087	HVTN 087	42	18FEB2013	43
087-079	901	09/05/2013							49	221	43	14.9	2019	89	382	2230		216	4.9	4900										9	v087	HVTN 087	91	18FEB2013	80
087-079	1001	16/05/2013	76	17	25	99	0.9		60	170	42	14.2	1619	90	363	2387		202	4.6	4600										10	v087	HVTN 087	98	18FEB2013	87
087-079	1101	22/07/2013							50	151	42	14.5	2061	89	543	2794		200	5.6	5600										11	v087	HVTN 087	168	18FEB2013	154
087-079	1201	23/07/2013							18	122	41	14.3	366	88	458	5136		153	6.1	6100										12	v087	HVTN 087	169	18FEB2013	155
087-079	1301	25/07/2013							39	112	43	14.8	1645	89	452	1253		152	3.5	3500										13	v087	HVTN 087	171	18FEB2013	157
087-079	1401	29/07/2013							22	132	41	14.5	1690	86	383	2174		181	4.4	4400										14	v087	HVTN 087	175	18FEB2013	161
087-079	1501	08/08/2013	85	15	26	239	1.1		30	159	42	14.6	2685	89	643	2384		232	5.9	5900										15	v087	HVTN 087	182	18FEB2013	171
087-079	1511	23/08/2013							48	210	42	14.8	2640	89	570	2532		180	6	6000										15	v087	HVTN 087	182	18FEB2013	186
087-079	1601	06/12/2013	83	31	33	183	1																							16	v087	HVTN 087	273	18FEB2013	291
087-079	1601	09/12/2013							39	215	44	15.6	2587	89	657	3003		205	6.5	6500										16	v087	HVTN 087	273	18FEB2013	294
087-049	101	01/11/2012	56	16	22	60	0.7		29	122	42	13.4	1989	91	458	3202		432	5.8	5800										1	v087	HVTN 087	-56	18DEC2012	-47
087-049	201	18/12/2012							32	140	41	13.7	2198	89	383	2646		382	5.4	5400										2	v087	HVTN 087	0	18DEC2012	0
087-049	301	19/12/2012							32	119	40	13.5	2030	89	378	2840		381	5.4	5400										3	v087	HVTN 087	1	18DEC2012	1
087-049	401	21/12/2012							22	140	38	12.8	2055	90	420	2962		394	5.6	5600										4	v087	HVTN 087	3	18DEC2012	3
087-049	501	03/01/2013	55	18	22	57	0.8		17	227	40	13.4	2377	90	512	5267		387	8.4	8400										5	v087	HVTN 087	14	18DEC2012	16
087-049	701	29/01/2013	56	16	17	62	0.7		23	203	42	13.8	2310	91	570	4395		430	7.5	7500										7	v087	HVTN 087	42	18DEC2012	42
087-049	901	15/03/2013							18	228	39	13.2	2757	89	737	5360		347	9.1	9100										9	v087	HVTN 087	91	18DEC2012	87
087-049	1001	25/03/2013	67	24	24	69	0.7		44	219	40	13.6	2424	89	694	3920		403	7.3	7300										10	v087	HVTN 087	98	18DEC2012	97
087-049	1101	20/05/2013							20	182	40	13.1	1919	91	636	7343		393	10.1	10100										11	v087	HVTN 087	168	18DEC2012	153
087-049	1201	21/05/2013							29	139	39	12.9	1085	90	893	3654		379	5.8	5800										12	v087	HVTN 087	169	18DEC2012	154
087-049	1301	23/05/2013							41	180	41	13.7	2627	89	505	2448		407	5.8	5800										13	v087	HVTN 087	171	18DEC2012	156
087-049	1401	28/05/2013							21	159	41	13.7	2677	90	518	3526		462	6.9	6900										14	v087	HVTN 087	175	18DEC2012	161
087-049	1501	03/06/2013	49	13	19	64	0.8		43	159	38	12.8	2440	89	561	2898		408	6.1	6100										15	v087	HVTN 087	182	18DEC2012	167
087-049	1511	24/06/2013							41	218	39	12.9	2108	90	490	3944		399	6.8	6800										15	v087	HVTN 087	182	18DEC2012	188
087-049	1601	20/08/2013	61	17	17	48	0.7			261	39	13.4	2268	88	447	2796		413	5.8	5800										16	v087	HVTN 087	273	18DEC2012	245
087-059	101	28/11/2012	71	29	25	203	0.9		27	108	44	15.1	2057	88	459	2754		260	5.4	5400										1	v087	HVTN 087	-56	08JAN2013	-41
087-059	201	08/01/2013							19	91	47	15.6	1834	89	427	2429		256	4.8	4800										2	v087	HVTN 087	0	08JAN2013	0
087-059	301	09/01/2013							18	108	40	13.9	1962	87	492	3420		226	6	6000										3	v087	HVTN 087	1	08JAN2013	1
087-059	401	11/01/2013							28	101	42	14.2	2257	88	532	2682		234	5.6	5600										4	v087	HVTN 087	3	08JAN2013	3
087-059	501	22/01/2013	67	28	35	467	1.1		31	161	44	15.1	1867	89	442	2699		242	5.2	5200										5	v087	HVTN 087	14	08JAN2013	14
087-059	701	06/03/2013	77	28	31	244	1.1		19	161	45	15.3	2492	86	521	3007		266	6.2	6200										7	v087	HVTN 087	42	08JAN2013	57
087-059	901	26/03/2013							20	158	43	15	2137	87	408	2377		238	5.1	5100										9	v087	HVTN 087	91	08JAN2013	77
087-059	1001	02/04/2013	64	20	26	280	1		20	139	42	14.5	1907	88	561	3973		239	6.6	6600										10	v087	HVTN 087	98	08JAN2013	84
087-059	1101	25/06/2013							19	139	43	14.5	2501	88	504	3137		230	6.3	6300										11	v087	HVTN 087	168	08JAN2013	168
087-059	1201	26/06/2013							23	122	41	13.9	927	87	365	6164		203	7.6	7600										12	v087	HVTN 087	169	08JAN2013	169
087-059	1301	28/06/2013							29	97	41	14.3	3221	87	718	1636		204	5.7	5700										13	v087	HVTN 087	171	08JAN2013	171
087-059	1401	02/07/2013							22	88	44	14.7	2426	87	556	2409		251	5.5	5500										14	v087	HVTN 087	175	08JAN2013	175
087-059	1501	09/07/2013	68	25	22	151	1		20	140	41	13.9	1850	87	585	2405		269	5	5000										15	v087	HVTN 087	182	08JAN2013	182
087-059	1511	25/07/2013							33	191	43	14.7	2746	87	640	2990		234	6.6	6600										15	v087	HVTN 087	182	08JAN2013	198
087-059	1601	10/09/2013	87	21	20	147	1.1	84	0	179	43	14.7	1512	87	714	7298		221	10.5	10500										16	v087	HVTN 087	273	08JAN2013	245
087-008	101	28/11/2012	42	33	23	47	0.7		50	88	40	12.5	2835	90	422	2904		290	6.3	6300										1	v087	HVTN 087	-56	08JAN2013	-41
087-008	201	08/01/2013							29	122	41	12.7	3149	90	342	2158		234	5.8	5800										2	v087	HVTN 087	0	08JAN2013	0
087-008	301	09/01/2013							17	128	39	12.5	2529	88	348	2778		224	5.8	5800										3	v087	HVTN 087	1	08JAN2013	1
087-008	501	22/01/2013	37	20	23	70	0.8		30	129	43	14.1	3770	89	410	3260		275	7.6	7600										5	v087	HVTN 087	14	08JAN2013	14
087-008	701	06/03/2013	43	32	29	66	0.9		29	122	43	13.3	2256	90	400	2993		238	5.8	5800										7	v087	HVTN 087	42	08JAN2013	57
087-008	901	26/03/2013							28	129	38	12.2	2615	90	330	2498		230	5.6	5600										9	v087	HVTN 087	91	08JAN2013	77
087-008	1001	02/04/2013	47	33	28	75	0.8		69	101	41	12.8	2741	89	391	2999		281	6.3	6300										10	v087	HVTN 087	98	08JAN2013	84
087-008	1101	04/06/2013							63	119	40	12.7	2653	90	399	3766		327	7	7000										11	v087	HVTN 087	168	08JAN2013	147
087-008	1201	05/06/2013							12	29	36	11.6	551	89	371	4837		248	5.8	5800										12	v087	HVTN 087	169	08JAN2013	148
087-008	1301	07/06/2013							29	68	37	11.8	2314	89	462	2827		240	5.7	5700										13	v087	HVTN 087	171	08JAN2013	150
087-008	1401	10/06/2013							22	103	38	11.8	2192	90	464	2619		253	5.4	5400										14	v087	HVTN 087	175	08JAN2013	153
087-008	1501	17/06/2013	48	33	26	54	0.8		41	122	37	11.5	2187	90	458	2993		256	5.8	5800										15	v087	HVTN 087	182	08JAN2013	160
087-008	1511	09/07/2013							52	151	36	11.4	2283	89	421	2293		264	5.2	5200										15	v087	HVTN 087	182	08JAN2013	182
087-008	1601	13/09/2013	46	39	35	55	0.7		61	122	39	12.3	2440	87	390	3087		256	6.1	6100										16	v087	HVTN 087	273	08JAN2013	248
087-036	101	26/12/2012	61	34	42	190	0.9		22	50	40	13.9	1293	88	363	3773		208	5.5	5500										1	v087	HVTN 087	-56	31JAN2013	-36
087-036	501	12/02/2013	54	28	38	204	0.7		21	62	40	13.2	1867	89	322	2928		205	5.2	5200										5	v087	HVTN 087	14	31JAN2013	12
087-036	701	19/03/2013	60	77	64	380	0.8		21	90	42	14	1749	90	408	3032		198	5.3	5300										7	v087	HVTN 087	42	31JAN2013	47
087-036	801	18/04/2013		101	65																									8	v087	HVTN 087	84	31JAN2013	77
087-036	1001	02/05/2013	70	38	35	150	0.8		31	83	36	12.4	2600	88	385	2101		197	5.2	5200										10	v087	HVTN 087	98	31JAN2013	91
087-036	1501	19/08/2013	55	29	33	173	0.8		71	78	38	12.7	2746	89	473	1882		209	5.2	5200										15	v087	HVTN 087	182	31JAN2013	200
087-036	1511	03/09/2013							32	97	36	12.6	2506	87	389	2376		180	5.4	5400										15	v087	HVTN 087	182	31JAN2013	215
087-036	1601	07/10/2013	63	38	38	247	0.8		38	137	38	13.1	2964	89	570	3891		200	7.6	7600										16	v087	HVTN 087	273	31JAN2013	249
087-173	101	21/01/2013	72	30	29	84	0.9		46	193	44	14.7	2029	92	380	4250		212	6.9	6900										1	v087	HVTN 087	-56	04MAR2013	-42
087-173	501	18/03/2013	69	26	26	76	0.8		28	132	41	14	1551	90	468	3322		211	5.5	5500										5	v087	HVTN 087	14	04MAR2013	14
087-173	701	15/04/2013	63	20	23	96	0.8		41	139	40	13.4	1763	88	325	3532		215	5.8	5800										7	v087	HVTN 087	42	04MAR2013	42
087-173	1001	28/05/2013	61	22	23	113	0.8		28	149	42	14.3	1546	89	374	3405		201	5.5	5500										10	v087	HVTN 087	98	04MAR2013	85
087-173	1501	12/08/2013	64	22	18	65	0.9		37	62	45	15.1	1736	89	378	3987		250	6.2	6200										15	v087	HVTN 087	182	04MAR2013	161
087-173	1601	11/11/2013	68	23	23	134	0.8		52	111	42	14.2	1998	88	496	4743		220	7.4	7400										16	v087	HVTN 087	273	04MAR2013	252
087-016	101	13/02/2013	61	33	22	54	0.8		50	108	39	13.3	2923	87	461	3658		271	7.2	7200										1	v087	HVTN 087	-56	26FEB2013	-13
087-016	201	26/02/2013							28	182	40	13.3	2457	87	630	3703		263	7	7000										2	v087	HVTN 087	0	26FEB2013	0
087-016	301	27/02/2013							29	153	38	12.6	2336	87	482	4300		260	7.3	7300										3	v087	HVTN 087	1	26FEB2013	1
087-016	401	01/03/2013							21	122	38	12.9	2067	87	445	2645		258	5.3	5300										4	v087	HVTN 087	3	26FEB2013	3
087-016	501	13/03/2013	56	15	20	61	0.6		31	99	37	12.7	2106	86	530	2434		256	5.2	5200										5	v087	HVTN 087	14	26FEB2013	15
087-016	711	19/04/2013	58	15	18	63	0.6		30	83	38	12.9	2460	87	443	2885		254	5.9	5900										7	v087	HVTN 087	42	26FEB2013	52
087-016	901	05/06/2013							22	141	39	13.2	1961	86	688	4588		227	7.4	7400										9	v087	HVTN 087	91	26FEB2013	99
087-016	1001	12/06/2013	64	10	15	43	0.6		41	197	39	13.3	2158	87	441	2964		265	5.8	5800										10	v087	HVTN 087	98	26FEB2013	106
087-016	1101	23/07/2013							31	122	38	12.7	1622	88	474	2851		243	5.1	5100										11	v087	HVTN 087	168	26FEB2013	147
087-016	1201	24/07/2013							18	81	37	12.4	657	87	788	2957		215	4.5	4500										12	v087	HVTN 087	169	26FEB2013	148
087-016	1301	26/07/2013							31	109	37	12.7	1534	86	520	3006		223	5.2	5200										13	v087	HVTN 087	171	26FEB2013	150
087-016	1401	30/07/2013							38	139	36	12.5	1690	85	389	2544		252	4.8	4800										14	v087	HVTN 087	175	26FEB2013	154
087-016	1501	06/08/2013	61	10	11	42	0.7		42	108	37	12.4	1860	87	582	3408		280	6	6000										15	v087	HVTN 087	182	26FEB2013	161
087-016	1511	26/08/2013							32	129	35	11.5	1532	87	524	2383		286	4.6	4600										15	v087	HVTN 087	182	26FEB2013	181
087-016	1601	29/10/2013	65	14	17	41	0.6		57	198	39	12.8	1534	83	697	2714		296	5.2	5200										16	v087	HVTN 087	273	26FEB2013	245
087-153	101	19/03/2013	81	22	29	256	1		41	142	45	15.6	2744	88	608	2366		238	5.9	5900										1	v087	HVTN 087	-56	08APR2013	-20
087-153	501	23/04/2013	81	27	33	217	1		30	83	44	15.5	2063	88	683	4643		295	7.5	7500										5	v087	HVTN 087	14	08APR2013	15
087-153	701	30/05/2013	71	24	25	225	1.1		27	67	44.5	14.9	2211	92.2	503	3893		240	6.7	6700										7	v087	HVTN 087	42	08APR2013	52
087-153	1001	22/07/2013	76	19	21	154	1		15	74	44.9	14.9	2058	93.6	323	2430		206	4.9	4900										10	v087	HVTN 087	98	08APR2013	105
087-153	1501	26/09/2013	80	24	32	300	0.9		30	113	43	14.5	1890	87	578	4890		261	7.5	7500										15	v087	HVTN 087	182	08APR2013	171
087-153	1601	10/12/2013	63	28	24	167	1		28	72	44	15	1969	87	440	2992		232	5.5	5500										16	v087	HVTN 087	273	08APR2013	246
087-051	101	28/02/2013	72	27	22	108	0.7		32	140	43	14.8	2012	88	351	1967		280	4.5	4500										1	v087	HVTN 087	-56	18MAR2013	-18
087-051	501	02/04/2013	66	22	17	89	0.8		29	144	42	14	1579	90	262	2087		264	4.1	4100										5	v087	HVTN 087	14	18MAR2013	15
087-051	701	03/05/2013	65	24	24	115	0.8		31	101	40	13.5	1962	90	396	1910		256	4.4	4400										7	v087	HVTN 087	42	18MAR2013	46
087-051	1001	14/06/2013	66	27	24	95	0.9		31	192	41	13.7	2241	89	390	2345		283	5.2	5200										10	v087	HVTN 087	98	18MAR2013	88
087-051	1501	27/08/2013	74	43	36	295	0.9		43	174	41	13.4	2350	88.8	965	3165		292	6.2	6200										15	v087	HVTN 087	182	18MAR2013	162
087-051	1601	21/11/2013	78	22	22	162	0.9		37	143	41	13.6	1829	87	415	3776		292	6.2	6200										16	v087	HVTN 087	273	18MAR2013	248
087-143	101	18/04/2013	63	20	20	93	0.8		29	182	45	14.9	2029	90	433	3027		179	5.7	5700										1	v087	HVTN 087	-56	02MAY2013	-14
087-143	501	16/05/2013	72	22	22	95	0.8		19	223	46	15.6	1872	90	409	3677		201	6.2	6200										5	v087	HVTN 087	14	02MAY2013	14
087-143	701	20/06/2013	64	16	16	84	0.8		29	188	45	15.3	1927	89	348	3209		189	5.7	5700										7	v087	HVTN 087	42	02MAY2013	49
087-143	1001	01/08/2013	62	19	19	73	0.9		28	171	45	15.7	1969	89	308	3025		182	5.5	5500										10	v087	HVTN 087	98	02MAY2013	91
087-143	1501	24/10/2013	62	23	20	76	0.8		19	167	45	15.4	2244	89	372	3398		174	6.2	6200										15	v087	HVTN 087	182	02MAY2013	175
087-143	1601	09/01/2014	70	23	23	77	0.9		19	167	47	15.8	2139	89	428	3447		184	6.2	6200										16	v087	HVTN 087	273	02MAY2013	252
087-060	101	16/04/2013	29	17	25	133	0.8		20	33	39	12.6	2204	81	297	4046		249	6.6	6600										1	v087	HVTN 087	-56	14MAY2013	-28
087-060	501	30/05/2013	26	16	25	150	1		29	51	35	11.3	2668	83	342	2611		235	5.7	5700										5	v087	HVTN 087	14	14MAY2013	16
087-060	701	27/06/2013	30	20	29	273	0.9		23	69	34	11.2	2949	83	462	4197		264	7.7	7700										7	v087	HVTN 087	42	14MAY2013	44
087-060	1001	10/09/2013	37	19	24	107	0.9		29	73	38	12.3	2460	81	329	4409		220	7.3	7300										10	v087	HVTN 087	98	14MAY2013	119
087-060	1501	07/11/2013	28	13	29	212	0.9		34	51	39.6	12.7	2346	81	510	5559		286	8.5	8500										15	v087	HVTN 087	182	14MAY2013	177
087-060	1601	24/02/2014	32	23	27	252	1		42	63	37	11.6	1806	82	525	8064		282	10.5	10500										16	v087	HVTN 087	273	14MAY2013	286
087-161	101	01/05/2013	72	11	15	86	0.7		20	67	42	14.9	2392	88	583	3638		281	6.7	6700										1	v087	HVTN 087	-56	22MAY2013	-21
087-161	501	05/06/2013	70	12	15	77	0.7		13	101	41	14	2451	90	454	3282		254	6.3	6300										5	v087	HVTN 087	14	22MAY2013	14
087-161	701	03/07/2013	68	12	14	67	0.8		18	78	40	13.9	2370	89	582	2952		285	6	6000										7	v087	HVTN 087	42	22MAY2013	42
087-161	1001	21/08/2013	82	12	15	69	0.7		19	93	43	14.4	2201	89	521	3367		238	6.2	6200										10	v087	HVTN 087	98	22MAY2013	91
087-161	1501	21/11/2013	71	13	15	75	0.7		22	99	42	14.5	2651	89	880	7348		246	11	11000										15	v087	HVTN 087	182	22MAY2013	183
087-161	1601	29/01/2014	65	18	17	59	0.7	56	0	291	42	14.4	1932	88	336	2946	56	225	5.6	5600										16	v087	HVTN 087	273	22MAY2013	252
087-087	101	07/06/2013	45	16	26	153	1.1		30	100	47	16	1717	84	814	3239		183	5.9	5900										1	v087	HVTN 087	-56	17JUN2013	-10
087-087	501	01/07/2013	44	14	17	68	0.9		17	128	46	15.4	2227	85	638	2790		199	5.8	5800										5	v087	HVTN 087	14	17JUN2013	14
087-087	701	29/07/2013	41	15	18	70	1		19	120	46	15.5	2167	85	743	3251		193	6.3	6300										7	v087	HVTN 087	42	17JUN2013	42
087-087	1001	09/09/2013	40	16	17	85	1		30	138	44	14.7	1998	84	558	3276		211	6	6000										10	v087	HVTN 087	98	17JUN2013	84
087-087	1501	17/12/2013	40	17	21	86	0.9		13	69	46	15.2	1846	84	636	3736		206	6.3	6300										15	v087	HVTN 087	182	17JUN2013	183
087-087	1601	18/02/2014	43	14	21	80	1.1		21	28	46	15.7	1028	84	780	5044		187	6.9	6900										16	v087	HVTN 087	273	17JUN2013	246
087-062	101	05/06/2012	50	15	16	46	0.7		40	190	39	13.2	2390	89	470	3310		279	6.4	6400										1	v087	HVTN 087	-56	26JUN2012	-21
087-062	201	26/06/2012							40	190	41	13.6	2720	90	460	3270		281	6.7	6700										2	v087	HVTN 087	0	26JUN2012	0
087-062	301	27/06/2012							40	170	39	12.9	2170	90	520	3340		248	6.3	6300										3	v087	HVTN 087	1	26JUN2012	1
087-062	401	28/06/2012							30	120	37	12.6	1620	90	610	2970		250	5.4	5400										4	v087	HVTN 087	3	26JUN2012	2
087-062	501	10/07/2012	52	17	18	32	0.7		40	180	40	13.7	2560	89	480	3860		297	7.1	7100										5	v087	HVTN 087	14	26JUN2012	14
087-062	701	07/08/2012	50	15	18	43	0.7		30	130	38	13.3	2210	87	440	3370		293	6.2	6200										7	v087	HVTN 087	42	26JUN2012	42
087-062	901	25/09/2012							40	310	41	13.4	2380	90	430	2870		277	6	6000										9	v087	HVTN 087	91	26JUN2012	91
087-062	1001	02/10/2012	54	15	19	61	0.7		30	170	39	13.2	2300	89	580	3300		272	6.4	6400										10	v087	HVTN 087	98	26JUN2012	98
087-062	1101	04/12/2012							30	230	38	12.9	2590	89	340	4260		294	7.5	7500										11	v087	HVTN 087	168	26JUN2012	161
087-062	1201	05/12/2012							10	120	38	13	420	88	620	4790		244	6	6000										12	v087	HVTN 087	169	26JUN2012	162
087-062	1301	07/12/2012							20	90	39	13.2	2420	87	470	2190		282	5.2	5200										13	v087	HVTN 087	171	26JUN2012	164
087-062	1401	12/12/2012							30	230	40	13.4	2450	88	440	3890		301	7.1	7100										14	v087	HVTN 087	175	26JUN2012	169
087-062	1501	18/12/2012	56	14	17	42	0.7		40	230	39	13.1	2710	87	590	3670		302	7.3	7300										15	v087	HVTN 087	182	26JUN2012	175
087-062	1511	12/02/2013							20	170	39	13.3	2720	89	450	3770		299	7.1	7100										15	v087	HVTN 087	182	26JUN2012	231
087-062	1601	05/03/2013	57	14	17	47	0.8		40	150	38	13.4	2470	87	390	2640		273	5.7	5700										16	v087	HVTN 087	273	26JUN2012	252
087-057	101	12/06/2012	50	16	24	134	0.8		30	200	40.6	12.9	1680	85	230	2600		219	4.8	4800										1	v087	HVTN 087	-56	27JUN2012	-15
087-057	201	27/06/2012							30	170	39	13	1960	85	300	2850		220	5.3	5300										2	v087	HVTN 087	0	27JUN2012	0
087-057	301	28/06/2012							40	160	37	12.4	1760	85	360	3530		194	5.9	5900										3	v087	HVTN 087	1	27JUN2012	1
087-057	401	02/07/2012							40	270	40	12.8	2070	85	440	3170		228	6	6000										4	v087	HVTN 087	3	27JUN2012	5
087-057	501	11/07/2012	45	12	19	82	0.8		30	160	40	13.2	1750	85	200	4070		223	6.2	6200										5	v087	HVTN 087	14	27JUN2012	14
087-057	701	13/08/2012	45	13	20	91	0.7		30	320	39	12.7	1930	83	300	2410		186	5	5000										7	v087	HVTN 087	42	27JUN2012	47
087-057	901	26/09/2012							30	270	41	13.2	1560	85	350	2870		189	5.1	5100										9	v087	HVTN 087	91	27JUN2012	91
087-057	1001	03/10/2012	45	16	21	109	0.7		50	190	40	13.3	2110	85	320	3430		197	6.1	6100										10	v087	HVTN 087	98	27JUN2012	98
087-057	1101	03/12/2012							30	200	38	13.1	1710	82	260	2500		184	4.7	4700										11	v087	HVTN 087	168	27JUN2012	159
087-057	1201	04/12/2012							10	10	36	12.4	380	81	420	3900		173	4.7	4700										12	v087	HVTN 087	169	27JUN2012	160
087-057	1301	06/12/2012							20	90	36	12.3	1880	82	270	1480		199	3.8	3800										13	v087	HVTN 087	171	27JUN2012	162
087-057	1401	10/12/2012							30	150	39	13.2	2060	82	290	3090		237	5.6	5600										14	v087	HVTN 087	175	27JUN2012	166
087-057	1501	17/12/2012	43	13	20	239	0.8		20	140	38	12.9	1650	83	320	2450		204	4.6	4600										15	v087	HVTN 087	182	27JUN2012	173
087-057	1511	12/02/2013							20	130	41	14	1710	85	270	2590		217	4.7	4700										15	v087	HVTN 087	182	27JUN2012	230
087-057	1601	04/03/2013	40	14	18	78	1.2		30	120	41	13.7	1770	85	310	2070		177	4.3	4300										16	v087	HVTN 087	273	27JUN2012	250
087-078	101	14/06/2012	70	40	35	150	0.9		20	300	44	15	2060	89	500	3440		265	6.3	6300										1	v087	HVTN 087	-56	09AUG2012	-56
087-078	201	09/08/2012							10	360	42	14.2	1760	88	490	4210		276	6.8	6800										2	v087	HVTN 087	0	09AUG2012	0
087-078	501	24/08/2012	66	31	30	143	1		10	170	42	14.1	1710	89	450	3070		271	5.4	5400										5	v087	HVTN 087	14	09AUG2012	15
087-078	701	01/10/2012	63	26	32	202	1		10	210	44	14.6	1410	91	460	3650		256	5.8	5800										7	v087	HVTN 087	42	09AUG2012	53
087-078	1001	28/11/2012	69	32	30	134	1		20	210	44	14.9	1740	89	570	4370		275	6.9	6900										10	v087	HVTN 087	98	09AUG2012	111
087-078	1501	05/02/2013	76	38	32	141	1.1		20	340	43	14.5	1560	88	460	3580		281	6	6000										15	v087	HVTN 087	182	09AUG2012	180
087-078	1601	22/04/2013	72	33	34	258	1		20	160	44	15	1810	89	440	3450		283	5.9	5900										16	v087	HVTN 087	273	09AUG2012	256
087-190	101	12/07/2012	68	23	29	167	0.9		30	130	40	13.3	2090	84	250	2530		188	5	5000										1	v087	HVTN 087	-56	09AUG2012	-28
087-190	201	09/08/2012							30	130	42	14.1	1790	84	220	2710		191	4.9	4900										2	v087	HVTN 087	0	09AUG2012	0
087-190	301	10/08/2012							30	120	42	13.9	2070	86	260	3540		190	6	6000										3	v087	HVTN 087	1	09AUG2012	1
087-190	401	13/08/2012							20	80	41	14	1740	84	280	2270		171	4.4	4400										4	v087	HVTN 087	3	09AUG2012	4
087-190	501	23/08/2012	67	22	29	184	0.8		30	140	42	14	2770	86	300	2930		167	6.2	6200										5	v087	HVTN 087	14	09AUG2012	14
087-190	701	24/09/2012	61	19	22	165	0.9		30	120	40	13.7	2190	84	250	2950		200	5.6	5600										7	v087	HVTN 087	42	09AUG2012	46
087-190	901	21/11/2012							20	110	40	13.8	2340	85	390	3350		188	6.2	6200										9	v087	HVTN 087	91	09AUG2012	104
087-190	1001	29/11/2012	80	22	27	140	0.7		40	160	38	13.2	2620	84	460	3888		221	7.2	7200										10	v087	HVTN 087	98	09AUG2012	112
087-190	1101	08/01/2013							20	160	39	12.9	2510	85	390	3680		202	6.8	6800										11	v087	HVTN 087	168	09AUG2012	152
087-190	1501	24/01/2013	71	33	25	118	0.8		30	130	37	12.6	1980	83	190	2830		202	5.2	5200										15	v087	HVTN 087	182	09AUG2012	168
087-190	1601	31/05/2013	72	18	26	172	0.9		30	90	37	12.3	1510	80	300	5110		233	7.1	7100										16	v087	HVTN 087	273	09AUG2012	295
087-116	101	11/12/2012	63	19	32	67	0.8		100	170	45	15.7	2510	85	610	3930		333	7.3	7300										1	v087	HVTN 087	-56	17JAN2013	-37
087-116	201	17/01/2013							70	220	41	14	2130	86	710	3300		230	6.5	6500										2	v087	HVTN 087	0	17JAN2013	0
087-116	501	31/01/2013	62	15	27	60	0.9		90	220	40	13.7	1660	88	560	3220		248	5.8	5800										5	v087	HVTN 087	14	17JAN2013	14
087-116	701	28/02/2013	72	20	31	63	0.8		90	260	44	14.6	1990	89	640	3980		257	7	7000										7	v087	HVTN 087	42	17JAN2013	42
087-116	1001	25/04/2013	70	17	25	67	0.9		100	260	42	14	2030	89	540	3180		284	6.1	6100										10	v087	HVTN 087	98	17JAN2013	98
087-116	1501	19/08/2013	65	18	33	68	0.7		70	130	43	14.4	1720	90	520	3350		274	5.8	5800										15	v087	HVTN 087	182	17JAN2013	214
087-116	1601	23/09/2013	62	12	28	64	0.7																							16	v087	HVTN 087	273	17JAN2013	249
087-116	1601	24/09/2013							80	250	41	13.6	1570	90	540	3800		244	6.3	6300										16	v087	HVTN 087	273	17JAN2013	250
087-131	101	27/06/2012	101	22	32	174	0.9		40	170	48	16.3	1360	91	630	3750		207	6	6000										1	v087	HVTN 087	-56	13AUG2012	-47
087-131	201	13/08/2012							40	280	46	15.8	2690	90	830	4270		206	8.1	8100										2	v087	HVTN 087	0	13AUG2012	0
087-131	301	14/08/2012							30	250	45	15.2	2350	91	770	4280		219	7.7	7700										3	v087	HVTN 087	1	13AUG2012	1
087-131	401	17/08/2012							20	250	42	14.1	2190	89	790	2920		214	6.2	6200										4	v087	HVTN 087	3	13AUG2012	4
087-131	501	29/08/2012	73	21	35	157	0.8		40	400	41	13.8	2410	91	560	5020		297	8.5	8500										5	v087	HVTN 087	14	13AUG2012	16
087-021	101	19/12/2012	48	19	35	128	0.9		30	110	42	14.4	2540	88	500	4900		269	8.1	8100										1	v087	HVTN 087	-56	18JAN2013	-30
087-021	201	18/01/2013							30	130	39	13.6	2130	85	550	4330		230	7.2	7200										2	v087	HVTN 087	0	18JAN2013	0
087-021	501	01/02/2013	46	18	25	105	0.9		50	110	37	13	1960	88	390	3250		220	5.8	5800										5	v087	HVTN 087	14	18JAN2013	14
087-021	701	12/03/2013	43	14	22	96	0.9		20	100	39	13.3	1930	89	380	3110		252	5.6	5600										7	v087	HVTN 087	42	18JAN2013	53
087-021	1001	26/04/2013	51	21	27	139	1		50	220	42	14.4	1770	88	380	3210		270	5.6	5600										10	v087	HVTN 087	98	18JAN2013	98
087-021	1501	28/06/2013	42	15	22	108	0.9		30	120	40	13.6	2020	87	510	3150		249	5.8	5800										15	v087	HVTN 087	182	18JAN2013	161
087-021	1601	03/10/2013	64	15	19	164	0.9		30	490	37	12.5	7650	86	880	3060		727	12.1	12100										16	v087	HVTN 087	273	18JAN2013	258
087-073	101	23/01/2013	66	15	32	134	1.2		30	120	43	14.4	2290	96	550	4250		263	7.3	7300										1	v087	HVTN 087	-56	31JAN2013	-8
087-073	201	31/01/2013							30	200	44	14.3	2110	98	390	4240		269	7	7000										2	v087	HVTN 087	0	31JAN2013	0
087-073	501	12/02/2013	69	15	18	156	0.9		10	230	42	14.1	2250	97	480	3870		272	6.9	6900										5	v087	HVTN 087	14	31JAN2013	12
087-073	701	19/03/2013	69	21	21	174	1.1		30	210	46	14.8	2460	99	370	3630		255	6.7	6700										7	v087	HVTN 087	42	31JAN2013	47
087-073	1001	06/06/2013	70	24	25	247	1		20	210	46	15.2	2320	97	400	5480		303	8.4	8400										10	v087	HVTN 087	98	31JAN2013	126
087-022	101	30/01/2013	69	24	24	140	1.3		30	420	44	15.6	2490	86	520	2920		258	6.4	6400										1	v087	HVTN 087	-56	06MAR2013	-35
087-022	201	06/03/2013							20	280	42	14.5	1940	89	430	2110		221	4.8	4800										2	v087	HVTN 087	0	06MAR2013	0
087-022	501	21/03/2013	68	19	21	118	1.2		20	360	43	14.7	2550	88	630	2980		223	6.6	6600										5	v087	HVTN 087	14	06MAR2013	15
087-022	701	19/04/2013	61	15	26	153	1.3		30	310	41	14.3	2400	87	610	1760		234	5.1	5100										7	v087	HVTN 087	42	06MAR2013	44
087-022	1001	13/06/2013	63	21	24	216	1.3		20	220	43	15.2	1910	86	590	2470		226	5.2	5200										10	v087	HVTN 087	98	06MAR2013	99
087-022	1501	06/09/2013	63	22	30	496	1.3		20	340	43	14.5	2670	89	460	2720		255	6.2	6200										15	v087	HVTN 087	182	06MAR2013	184
087-022	1601	11/12/2013	70	24	28	118	1.2		30	380	44	15.1	2100	88	570	2550		217	5.6	5600										16	v087	HVTN 087	273	06MAR2013	280
087-023	101	11/07/2012	70	16	18	290	1		30	460	40.8	13.3	2540	90.3	680	3120		244	6.8	6800										1	v087	HVTN 087	-56	08AUG2012	-28
087-023	201	08/08/2012							20	230	43.1	14	1700	90.5	320	1570		250	3.8	3800										2	v087	HVTN 087	0	08AUG2012	0
087-023	301	09/08/2012							10	320	39.5	12.9	2370	89.4	350	2010		222	5.1	5100										3	v087	HVTN 087	1	08AUG2012	1
087-023	401	13/08/2012							20	290	38.3	12.4	1920	89.1	500	2220		223	5	5000										4	v087	HVTN 087	3	08AUG2012	5
087-023	501	22/08/2012	59	16	18	187	1		20	260	39.5	13	2010	89.4	290	1970		240	4.6	4600										5	v087	HVTN 087	14	08AUG2012	14
087-023	701	19/09/2012	69	20	20	352	1		20	270	42.5	13.9	1700	90.6	310	2050		277	4.4	4400										7	v087	HVTN 087	42	08AUG2012	42
087-023	901	01/11/2012							20	300	39.8	12.5	2230	90.7	260	2210		257	5	5000										9	v087	HVTN 087	91	08AUG2012	85
087-023	1001	14/11/2012	64	21	31	1523	1.1		10	200	40.1	12.8	1740	90.1	270	1400		262	3.6	3600										10	v087	HVTN 087	98	08AUG2012	98
087-023	1011	21/11/2012				354																								10	v087	HVTN 087	98	08AUG2012	105
087-023	1101	12/02/2013							10	30	40.3	13.4	1640	89.6	300	1970		268	4	4000										11	v087	HVTN 087	168	08AUG2012	188
087-023	1201	13/02/2013							20	30	41.4	13.8	940	89	410	4490		257	5.9	5900										12	v087	HVTN 087	169	08AUG2012	189
087-023	1301	15/02/2013							10	10	43.8	14.3	1390	91.3	360	1010		259	2.8	2800										13	v087	HVTN 087	171	08AUG2012	191
087-023	1401	19/02/2013							10	30	40.9	13	1540	90.3	350	1560		291	3.5	3500										14	v087	HVTN 087	175	08AUG2012	195
087-023	1501	25/02/2013	65	13	16	247	1.1		10	90	42.9	14.2	1630	89.6	300	1850		221	3.9	3900										15	v087	HVTN 087	182	08AUG2012	201
087-023	1601	02/05/2013	60	21	26	566	1.2		10	30	44.6	14.6	1940	91.2	290	1830		272	4.4	4400										16	v087	HVTN 087	273	08AUG2012	267
087-033	101	25/07/2012	78	13	16	80	0.8		70	310	44.8	15.5	3550	86.7	970	5570		305	10.5	10500										1	v087	HVTN 087	-56	13AUG2012	-19
087-033	201	13/08/2012							90	470	45.8	15.6	2830	87.1	730	4920		264	9	9000										2	v087	HVTN 087	0	13AUG2012	0
087-033	301	14/08/2012							70	570	44.2	15.2	3030	87.7	760	5070		271	9.5	9500										3	v087	HVTN 087	1	13AUG2012	1
087-033	401	17/08/2012							40	310	43.7	14.6	1240	89	630	4560		214	6.8	6800										4	v087	HVTN 087	3	13AUG2012	4
087-033	501	27/08/2012	83	30	25	68	0.6		90	160	40.5	13.9	1950	85.4	700	2670		188	5.6	5600										5	v087	HVTN 087	14	13AUG2012	14
087-033	701	24/09/2012	95	17	20	145	0.8		80	450	42.5	14.6	3010	84.7	960	4150		215	8.7	8700										7	v087	HVTN 087	42	13AUG2012	42
087-033	901	12/11/2012							60	610	39.6	13.4	3900	82.3	470	5430		275	10.5	10500										9	v087	HVTN 087	91	13AUG2012	91
087-033	1001	19/11/2012	89	22	24	133	0.7		70	720	41.4	13.8	3220	83.6	850	3840		319	8.7	8700										10	v087	HVTN 087	98	13AUG2012	98
087-033	1021	13/12/2012	98	20	23	144	0.8			1600	41.8	14.3	1330	83.3	890	4530		260	8.9	8900										10	v087	HVTN 087	98	13AUG2012	122
087-025	101	02/10/2012	43	10	13	56	1.2		10	210	42.9	15.3	2000	86	360	2370		258	5	5000										1	v087	HVTN 087	-56	26NOV2012	-55
087-025	501	11/12/2012	42	10	12	69	1.2		30	150	40.7	14.4	2130	87.2	450	2380		288	5.1	5100										5	v087	HVTN 087	14	26NOV2012	15
087-025	701	22/01/2013	44	16	15	72	1.3		20	260	44.9	15.3	2190	87	390	2500		297	5.4	5400										7	v087	HVTN 087	42	26NOV2012	57
087-025	1001	11/03/2013	45	11	12	63	1.1		20	230	44.4	15.2	2260	88.3	390	3210		308	6.1	6100										10	v087	HVTN 087	98	26NOV2012	105
087-025	1501	04/06/2013	50	30	19	107	1.2		30	290	46.2	15.9	2070	86.4	470	3240		311	6.1	6100										15	v087	HVTN 087	182	26NOV2012	190
087-025	1601	09/09/2013	45	14	15	72	1.1		20	140	45.1	15.7	1780	88.1	420	3310		275	5.7	5700										16	v087	HVTN 087	273	26NOV2012	287
087-026	101	08/10/2012	68	16	16	150	0.8		20	60	37.3	12	2290	85.6	410	2220		361	5	5000										1	v087	HVTN 087	-56	29NOV2012	-52
087-026	201	29/11/2012							20	60	37.3	12	2290	85.6	410	2220		361	5	5000										2	v087	HVTN 087	0	29NOV2012	0
087-026	501	13/12/2012	70	23	24	203	0.8		20	80	34.6	11.3	1640	84.4	370	1310		326	3.4	3400										5	v087	HVTN 087	14	29NOV2012	14
087-026	701	24/01/2013	66	19	19	179	0.9		20	60	39.9	12.9	1680	87.9	340	1480		315	3.6	3600										7	v087	HVTN 087	42	29NOV2012	56
087-026	1001	28/02/2013	71	13	16	212	0.8		30	40	38.7	12.4	1920	85.4	380	1370		396	3.7	3700										10	v087	HVTN 087	98	29NOV2012	91
087-026	1501	13/06/2013	59	10	15	168	0.9		20	60	40.2	12.9	1990	85.7	450	2020		263	4.5	4500										15	v087	HVTN 087	182	29NOV2012	196
087-026	1601	29/08/2013	59	13	15	294	0.8		20	100	39.7	12.8	1710	84.1	320	1340		333	3.5	3500										16	v087	HVTN 087	273	29NOV2012	273
087-081	101	29/11/2012	56	13	13	183	1.1		10	120	40	13	2510	87.1	340	2460		208	5.4	5400										1	v087	HVTN 087	-56	06DEC2012	-7
087-081	201	06/12/2012							20	120	39.1	12.9	2190	87.3	440	2990		202	5.8	5800										2	v087	HVTN 087	0	06DEC2012	0
087-081	301	07/12/2012							10	90	38.4	12.7	1960	86.9	300	2880		200	5.2	5200										3	v087	HVTN 087	1	06DEC2012	1
087-081	501	20/12/2012	55	14	21	433	1.2		30	100	41.5	13.2	1760	88.7	270	2420		248	4.6	4600										5	v087	HVTN 087	14	06DEC2012	14
087-081	701	23/01/2013	56	14	18	324	1		20	80	42	13.9	1950	85.4	360	2210		239	4.6	4600										7	v087	HVTN 087	42	06DEC2012	48
087-081	901	12/03/2013							20	130	44.1	14.4	1820	89.6	320	3290		264	5.6	5600										9	v087	HVTN 087	91	06DEC2012	96
087-081	1001	20/03/2013	60	11	14	209	1		30	90	41.4	13.6	2340	88.1	290	2670		253	5.4	5400										10	v087	HVTN 087	98	06DEC2012	104
087-081	1101	28/05/2013							20	120	43	13.9	2310	87.9	390	3000		234	5.8	5800										11	v087	HVTN 087	168	06DEC2012	173
087-081	1201	29/05/2013							10	30	40.1	13.2	1050	86.4	740	3930		200	5.8	5800										12	v087	HVTN 087	169	06DEC2012	174
087-081	1301	31/05/2013							10	100	41.8	13.7	1800	88.6	350	1580		205	3.8	3800										13	v087	HVTN 087	171	06DEC2012	176
087-081	1401	04/06/2013							20	120	42.1	13.4	2090	87.5	390	2440		228	5.1	5100										14	v087	HVTN 087	175	06DEC2012	180
087-081	1501	11/06/2013	52	15	15	343	1.2		10	100	39.5	12.7	2230	87.4	410	2860		247	5.6	5600										15	v087	HVTN 087	182	06DEC2012	187
087-081	1601	05/09/2013	57	18	17	224	1																							16	v087	HVTN 087	273	06DEC2012	273
087-081	1601	11/09/2013							20	80	42.5	13.8	1900	88.5	290	2430		215	4.7	4700										16	v087	HVTN 087	273	06DEC2012	279
087-112	101	16/11/2012	63	12	16	142	1		30	30	40	13.6	1770	89.3	150	4320		257	6.3	6300										1	v087	HVTN 087	-56	07DEC2012	-21
087-112	501	21/12/2012	71	15	18	81	0.9		20	30	43.5	14.4	1360	93.8	430	2740		285	4.6	4600										5	v087	HVTN 087	14	07DEC2012	14
087-112	701	28/01/2013	71	11	17	90	0.9		20	30	42.2	13.8	1300	94.8	380	2780		252	4.5	4500										7	v087	HVTN 087	42	07DEC2012	52
087-112	1001	15/03/2013	73	14	16	73	0.9		10	20	40.8	13.3	1630	92.9	320	3720		300	5.7	5700										10	v087	HVTN 087	98	07DEC2012	98
087-112	1501	13/06/2013	70	9	15	62	0.8		30	40	44.1	14.3	1210	94	550	4000		298	5.8	5800										15	v087	HVTN 087	182	07DEC2012	188
087-112	1601	04/09/2013	57	12	14	67	0.9		20	20	41.9	14	1830	93.9	380	4820		254	7.1	7100										16	v087	HVTN 087	273	07DEC2012	271
087-063	101	26/11/2012	70	21	19	211	1		20	80	42.9	14.7	1170	89.4	490	2040		177	3.8	3800										1	v087	HVTN 087	-56	17DEC2012	-21
087-063	201	17/12/2012							40	80	43.6	14.5	1750	91.2	270	1190		228	3.3	3300										2	v087	HVTN 087	0	17DEC2012	0
087-063	301	18/12/2012							20	60	43.7	14.4	1570	91.2	310	1430		225	3.4	3400										3	v087	HVTN 087	1	17DEC2012	1
087-063	401	20/12/2012									42.4	13.8		90.6				239	3.7	3700										4	v087	HVTN 087	3	17DEC2012	3
087-063	501	07/01/2013	59	19	18	159	1		20	50	44.3	14.5	1330	92.1	240	2950		215	4.6	4600										5	v087	HVTN 087	14	17DEC2012	21
087-063	1101	17/05/2013							30	200	43.2	14.6	1970	89.4	330	1770		277	4.3	4300										11	v087	HVTN 087	168	17DEC2012	151
087-063	1301	20/05/2013							50	250	44.4	14.8	1670	92.5	270	1250		272	3.5	3500										13	v087	HVTN 087	171	17DEC2012	154
087-063	1401	24/05/2013							40	220	41.2	13.8	1720	89.8	400	1540		261	3.9	3900										14	v087	HVTN 087	175	17DEC2012	158
087-063	1501	31/05/2013	57	39	27	149	1.3		40	170	43.1	14.4	1890	90.9	360	2330		285	4.8	4800										15	v087	HVTN 087	182	17DEC2012	165
087-063	1601	17/09/2013	78	16	17	214	1.7		30	240	46	15.6	1830	90.6	270	1300		244	3.7	3700										16	v087	HVTN 087	273	17DEC2012	274
087-063	1611	15/10/2013					1.1																							16	v087	HVTN 087	273	17DEC2012	302
087-047	101	04/12/2012	70	14	17	149	1.2		30	60	44.9	15.2	1620	81.8	80	2290		197	4.1	4100										1	v087	HVTN 087	-56	19DEC2012	-15
087-047	501	02/01/2013	67	22	22	187	1.1		20	120	45.3	14.8	1160	85.6	360	3390		182	5.1	5100										5	v087	HVTN 087	14	19DEC2012	14
087-047	611	30/01/2013	53	12	16	162	1		20	100	42.8	14.2	1190	82.9	270	2310		176	3.9	3900										6	v087	HVTN 087	28	19DEC2012	42
087-047	701	07/02/2013																												7	v087	HVTN 087	42	19DEC2012	50
087-047	1001	27/03/2013	66	15	18	131	1.1		20	70	45.9	15.5	1350	83.2	240	2460		189	4.1	4100										10	v087	HVTN 087	98	19DEC2012	98
087-047	1501	24/06/2013	59	22	22	172	1.1		10	60	45.3	15.4	1370	83.6	460	3660		229	5.6	5600										15	v087	HVTN 087	182	19DEC2012	187
087-047	1601	18/09/2013	75	26	26	358	1.3		20	90	46.2	15.3	1330	82.8	410	2170		200	4	4000										16	v087	HVTN 087	273	19DEC2012	273
087-047	1611	03/10/2013					1.2																							16	v087	HVTN 087	273	19DEC2012	288
087-048	101	20/03/2013							40	70	40.7	13	2210	89.8	490	2790		267	5.6	5600										1	v087	HVTN 087	-56	15APR2013	-26
087-048	101	21/03/2013	61	12	15	40	0.7																							1	v087	HVTN 087	-56	15APR2013	-25
087-048	501	29/04/2013	59	11	13	35	0.7		30	80	37.7	12.1	2040	88.7	510	3680		324	6.3	6300										5	v087	HVTN 087	14	15APR2013	14
087-048	701	29/05/2013	59	9	13	38	0.7		20	80	38.6	12.4	1990	88.5	310	2830		321	5.2	5200										7	v087	HVTN 087	42	15APR2013	44
087-048	1001	26/07/2013	51	6	13	52	0.8		20	80	41.7	13.7	2500	87.1	510	3790		320	6.9	6900										10	v087	HVTN 087	98	15APR2013	102
087-048	1601	16/01/2014	55	10	15	82	0.7		20	40	39.5	12.5	1980	84.6	340	3010		303	5.4	5400										16	v087	HVTN 087	273	15APR2013	276
087-174	101	12/04/2013	61	18	23	116	1		10	90	45.1	15.6	1400	85.9	440	2720		215	4.7	4700										1	v087	HVTN 087	-56	23APR2013	-11
087-174	501	09/05/2013	55	18	22	141	0.9		10	80	41.6	14.5	1400	86.3	330	3650		198	5.5	5500										5	v087	HVTN 087	14	23APR2013	16
087-174	701	11/06/2013	55	17	20	94	1.1		10	80	44.8	15.7	1260	88.7	350	3180		157	4.9	4900										7	v087	HVTN 087	42	23APR2013	49
087-174	1001	05/08/2013	56	18	24	120	0.9		20	120	45.3	15.4	1450	86.6	430	2230		196	4.2	4200										10	v087	HVTN 087	98	23APR2013	104
087-174	1501	23/10/2013	64	14	19	74	0.9		20	90	46.6	16.4	1430	87.1	540	3090		176	5.2	5200										15	v087	HVTN 087	182	23APR2013	183
087-174	1601	21/01/2014	63	17	22	90	1		1	11	44.8	16	1240	84.1	440	2780		189	4.6	4600										16	v087	HVTN 087	273	23APR2013	273
087-046	101	22/04/2013	71	23	28	289	1		60	290	46.5	15.4	2640	84.9	510	4050		284	7.6	7600										1	v087	HVTN 087	-56	30APR2013	-8
087-046	501	13/05/2013	69	24	25	127	1		80	460	46.6	14.9	2380	87.3	440	3890		290	7.2	7200										5	v087	HVTN 087	14	30APR2013	13
087-046	701	11/06/2013	65	20	24	195	1.1		50	260	42.8	13.9	2460	86.3	490	4970		243	8.2	8200										7	v087	HVTN 087	42	30APR2013	42
087-046	1001	06/08/2013	72	21	23	181	1.1		60	200	44	14.7	2570	85.9	590	3720		241	7.1	7100										10	v087	HVTN 087	98	30APR2013	98
087-046	1501	31/10/2013	87	26	26	212	1.2		50	170	42.7	14.3	2490	84.7	560	5090		251	8.4	8400										15	v087	HVTN 087	182	30APR2013	184
087-046	1601	28/01/2014	74	37	30	277	1.3		60	180	45.5	15.9	2350	81.5	550	5190		257	8.3	8300										16	v087	HVTN 087	273	30APR2013	273
087-041	101	06/05/2013	38	14	16	38	0.6		20	120	39.3	13.2	1450	91.4	320	3020		309	4.9	4900										1	v087	HVTN 087	-56	21MAY2013	-15
087-041	501	04/06/2013	40	14	15	53	0.6		30	200	42.8	14	2000	91.1	380	3490		333	6.1	6100										5	v087	HVTN 087	14	21MAY2013	14
087-041	701	03/07/2013	42	11	17	58	0.6		20	190	39.7	13.6	1610	90.6	310	2900		336	5	5000										7	v087	HVTN 087	42	21MAY2013	43
087-041	1001	27/08/2013	36	12	15	52	0.6		30	170	39.5	13.3	1880	90.6	390	2800		291	5.3	5300										10	v087	HVTN 087	98	21MAY2013	98
087-041	1501	04/12/2013	38	7	14	44	0.6		40	220	38.5	12.8	1980	91.4	370	2570		250	5.2	5200										15	v087	HVTN 087	182	21MAY2013	197
087-041	1601	18/02/2014	45	12	17	50	0.7		20	160	41.2	13.8	1950	90.4	400	2460		302	5	5000										16	v087	HVTN 087	273	21MAY2013	273
087-012	101	10/05/2013	77	12	16	98	0.8		30	250	44.5	14.6	1700	83.3	290	2890		314	5.2	5200										1	v087	HVTN 087	-56	29MAY2013	-19
087-012	501	12/06/2013	71	17	15	93	0.9		20	200	42	13.7	1500	82.4	240	2790		341	4.8	4800										5	v087	HVTN 087	14	29MAY2013	14
087-012	701	16/07/2013	77	22	24	127	0.9		50	250	44.2	14.2	2100	85.7	400	4030		378	6.8	6800										7	v087	HVTN 087	42	29MAY2013	48
087-012	1001	29/08/2013	62	22	25	240	0.9		10	120	42.1	13.7	1530	84.5	200	2530		281	4.4	4400										10	v087	HVTN 087	98	29MAY2013	92
087-012	1501	25/11/2013	74	14	16	109	0.8		20	230	43.5	13.8	1490	84.5	330	2730		271	4.8	4800										15	v087	HVTN 087	182	29MAY2013	180
087-012	1601	26/02/2014	69	18	18	202	1		30	290	42.3	13.8	1690	82.5	320	3610		319	5.9	5900										16	v087	HVTN 087	273	29MAY2013	273
087-100	101	18/10/2012	47	27	28	241	1.1		13	75	41.5	13.9	1857	91.5	343	2112		187	4.4	4400										1	v087	HVTN 087	-56	13DEC2012	-56
087-100	501	02/01/2013	48	37	41	537	0.9		14	124	37.8	12.6	1398	90.2	262	2801		178	4.6	4600										5	v087	HVTN 087	14	13DEC2012	20
087-100	701	29/01/2013	50	26	28	348	1		15	84	38.6	12.7	1642	91.5	350	1710		174	3.8	3800										7	v087	HVTN 087	42	13DEC2012	47
087-100	1001	22/03/2013	46	24	20	276	1.1		12	74	40.6	13.4	1833	89.6	347	1634		164	3.9	3900										10	v087	HVTN 087	98	13DEC2012	99
087-100	1501	19/06/2013	55	26	30	462	1		14	73	36	12.2	1377	88.3	243	994		182	2.7	2700										15	v087	HVTN 087	182	13DEC2012	188
087-100	1511	10/07/2013							5	46	37.5	12.4	1946	89.2	248	2355		168	4.6	4600										15	v087	HVTN 087	182	13DEC2012	209
087-100	1601	12/09/2013	52	29	26	231			27	293	38.5	12.4	2136	89.9	247	1098		172	3.8	3800										16	v087	HVTN 087	273	13DEC2012	273
087-100	1701	18/11/2013							20	160	37.4	12.2	2005	89	257	1459		171	3.9	3900										17	v087	HVTN 087	364	13DEC2012	340
087-040	101	19/06/2012	54	13	16	137	0.9		40	224	36.6	12.5	2872	88.3	456	4408		188	8	8000										1	v087	HVTN 087	-56	07AUG2012	-49
087-040	501	22/08/2012	42	11	13	125	1		32	64	30.9	10.3	1968	89.5	424	5512		194	8	8000										5	v087	HVTN 087	14	07AUG2012	15
087-040	511	30/08/2012							24	120	32.3	10.8	1854	89.3	378	3624		190	6	6000										5	v087	HVTN 087	14	07AUG2012	23
087-040	701	18/09/2012	43	15	14	130	0.9		24	146	35.3	11.9	1775	90	384	3770		191	6.1	6100										7	v087	HVTN 087	42	07AUG2012	42
087-040	1001	07/11/2012	45	14	12	150	1		91	210	33.6	11.1	2037	90.2	469	4193		190	7	7000										10	v087	HVTN 087	98	07AUG2012	92
087-040	1501	23/01/2013	63	15	15	97	1.2		26	103	36.6	12	1694	89.9	688	6089		186	8.6	8600										15	v087	HVTN 087	182	07AUG2012	169
087-040	1601	07/05/2013	50	10	14	139	1		22	65	32.6	10.8	1750	89.9	288	5076		170	7.2	7200										16	v087	HVTN 087	273	07AUG2012	273
087-040	1611	14/05/2013							40	101	32.9	10.6	1447	90.1	208	4904		189	6.7	6700										16	v087	HVTN 087	273	07AUG2012	280
087-185	101	20/11/2012	49	11	20	81	0.8		22	284	39.9	13.3	1183	92.4	271	2541		194	4.3	4300										1	v087	HVTN 087	-56	05DEC2012	-15
087-185	501	18/12/2012	50	11	25	342	0.6																							5	v087	HVTN 087	14	05DEC2012	13
087-185	701	23/01/2013	58	10	22	80	0.6		29	196	39.8	13.2	1152	92.1	377	3146		184	4.9	4900										7	v087	HVTN 087	42	05DEC2012	49
087-185	1001	14/03/2013	79	11	24	113	0.7		24	254	43.6	14.1	1176	94.1	211	3134		202	4.8	4800										10	v087	HVTN 087	98	05DEC2012	99
087-185	1501	12/06/2013	60	10	20	79	0.7		15	137	40.5	13.5	1607	93.1	368	2773		176	4.9	4900										15	v087	HVTN 087	182	05DEC2012	189
087-185	1601	29/08/2013	58	10	23	102	0.7		23	175	40.1	12.8	1417	94.8	271	2714		215	4.6	4600										16	v087	HVTN 087	273	05DEC2012	267
087-113	101	29/03/2013	81	43	30	157	1.1		28	413	44.3	14.4	1435	93.8	455	4669		155	7	7000										1	v087	HVTN 087	-56	09APR2013	-11
087-113	501	23/04/2013	73	20	28	150	1.1		27	272	41.7	14.3	1346	91.2	537	4617		164	6.8	6800										5	v087	HVTN 087	14	09APR2013	14
087-113	701	28/05/2013	70	14	21	133	1		24	258	39.5	13.3	1368	92.3	498	3852		141	6	6000										7	v087	HVTN 087	42	09APR2013	49
087-113	1001	23/07/2013	75	20	27	184	0.9		11	496	44.9	14.8	1459	92.2	530	3203		167	5.7	5700										10	v087	HVTN 087	98	09APR2013	105
087-113	1501	09/10/2013	70	13	22	167	1.1		16	424	43.9	14.5	1880	89.7	592	5088		196	8	8000										15	v087	HVTN 087	182	09APR2013	183
087-113	1601	07/01/2014	62	21	27	186	1		32	244	42.1	14.1	1304	90.2	530	3191		167	5.3	5300										16	v087	HVTN 087	273	09APR2013	273
087-183	101	22/10/2012	73	22	25	354	1.1		19	182	42.1	13.5	1502	82.4	360	2736		216	4.8	4800										1	v087	HVTN 087	-56	27NOV2012	-36
087-183	501	18/12/2012	68	21	26	378	1.1		23	110	42.2	13.6	1491	81.7	354	3822		229	5.8	5800										5	v087	HVTN 087	14	27NOV2012	21
087-183	701	23/01/2013	67	20	22	262	1.1		13	138	42.7	14.3	1445	78.8	331	2374		189	4.3	4300										7	v087	HVTN 087	42	27NOV2012	57
087-183	1001	06/03/2013	52	22	24	390			20	124	39.9	13.1	1788	80.4	416	4154		225	6.5	6500										10	v087	HVTN 087	98	27NOV2012	99
087-183	1011	19/03/2013					1.1																							10	v087	HVTN 087	98	27NOV2012	112
087-183	1501	19/06/2013	68	23	29	709	1.2		27	80	41.5	13.4	1738	80.7	408	3048		229	5.3	5300										15	v087	HVTN 087	182	27NOV2012	204
087-183	1601	29/08/2013	77	66	161	5251	1.2		34	102	43.6	14	1318	81.9	697	6350		236	8.5	8500										16	v087	HVTN 087	273	27NOV2012	275
087-183	1611	05/09/2013		47	50	962			14	277	42.9	13.9	1448	82	277	5275		252	7.1	7100										16	v087	HVTN 087	273	27NOV2012	282
087-183	1621	16/09/2013		22	27	367																								16	v087	HVTN 087	273	27NOV2012	293
087-125	101	09/04/2013	45	19	23	142	1		10	77	40	12.9	2131	97.7	264	2318		226	4.8	4800										1	v087	HVTN 087	-56	30APR2013	-21
087-125	501	14/05/2013	48	15	26	156	0.9		0	19	37.6	12.6	1181	93.7	288	3312		200	4.8	4800										5	v087	HVTN 087	14	30APR2013	14
087-125	701	12/06/2013	41	11	22	96	1		23	72	37.2	12.2	1323	92.3	189	2894		223	4.5	4500										7	v087	HVTN 087	42	30APR2013	43
087-104	101	27/03/2013	68	29	25	72	1.1		33	80	44.5	14.9	2195	94.9	639	1753		182	4.7	4700										1	v087	HVTN 087	-56	23APR2013	-27
087-104	501	13/05/2013	74	32	29	132	1.1		17	46	44.1	14.5	1807	96.7	405	3426		204	5.7	5700										5	v087	HVTN 087	14	23APR2013	20
087-104	701	05/06/2013	64	23	24	394	0.9		28	112	42.8	14.4	1883	95.8	672	4305		187	7	7000										7	v087	HVTN 087	42	23APR2013	43
087-104	1001	29/07/2013	64	49	35	84	0.9		44	132	47.4	15.9	2211	95.2	580	3333		226	6.3	6300										10	v087	HVTN 087	98	23APR2013	97
087-104	1501	22/10/2013	54	44	29	69	1		30	102	41.9	13.8	1818	94.7	522	3528		263	6	6000										15	v087	HVTN 087	182	23APR2013	182
087-104	1601	21/01/2014	66	17	16	105	0.9		21	121	41.5	14	1903	90.6	547	4509		239	7.1	7100										16	v087	HVTN 087	273	23APR2013	273
087-115	101	10/05/2012	73	17	19	248	0.8		24	104	41	13.4	1964	95.3	336	3672		192	6.1	6100										1	v087	HVTN 087	-56	13JUN2012	-34
087-115	201	13/06/2012							30	52	42.9	14.1	1495	97	289	5535		141	7.4	7400										2	v087	HVTN 087	0	13JUN2012	0
087-115	301	14/06/2012							22	95	41.9	13.8	1422	96.7	375	3685		144	5.6	5600										3	v087	HVTN 087	1	13JUN2012	1
087-115	401	18/06/2012							0	248	44.7	14.5	767	99.1	551	3834		120	5.4	5400										4	v087	HVTN 087	3	13JUN2012	5
087-115	501	25/06/2012	62	98	42	231	0.8		29	57	42.2	13.9	1265	98.6	496	3853		157	5.7	5700										5	v087	HVTN 087	14	13JUN2012	12
087-115	711	08/08/2012	59	110	85	329	0.8		15	65	43.4	14	1090	101.9	395	3435			5	5000										7	v087	HVTN 087	42	13JUN2012	56
087-115	721	22/08/2012	69	122	54				29	64	48.2	15.7	1108	101.2	476	4124		160	5.8	5800										7	v087	HVTN 087	42	13JUN2012	70
087-115	731	27/08/2012	73	104	51																									7	v087	HVTN 087	42	13JUN2012	75
087-115	1011	02/10/2012	72	96	46																									10	v087	HVTN 087	98	13JUN2012	111
087-115	1021	16/10/2012	66	70	34																									10	v087	HVTN 087	98	13JUN2012	125
087-115	1511	16/01/2013	68	80	34	152	0.9		13	46	46.8	15.2	1112	100.6	403	4927		189	6.5	6500										15	v087	HVTN 087	182	13JUN2012	217
087-115	1601	13/02/2013	68	83	37	334	0.8		25	38	43.5	14.3	1367	97.7	359	4511		193	6.3	6300										16	v087	HVTN 087	273	13JUN2012	245
087-182	101	16/05/2012	115	27	35	195	1.1		26	250	41.4	13.6	2631	90.1	510	1784		269	5.2	5200										1	v087	HVTN 087	-56	18JUN2012	-33
087-182	201	18/06/2012							13	219	44	14.6	1858	89.6	348	1862		248	4.3	4300										2	v087	HVTN 087	0	18JUN2012	0
087-182	301	19/06/2012							14	99	41	13.3	2996	91.6	618	3373		257	7.1	7100										3	v087	HVTN 087	1	18JUN2012	1
087-182	401	21/06/2012							24	174	39.8	13	2458	91.4	475	1570		260	4.7	4700										4	v087	HVTN 087	3	18JUN2012	3
087-182	501	03/07/2012	102	16		76	1		27	212	44.2	14.4	2724	89.7	456	1882		268	5.3	5300										5	v087	HVTN 087	14	18JUN2012	15
087-182	701	30/07/2012	107	23	21	102	1.2		29	215	44.4	14.7	2627	90.6	574	2355		284	5.8	5800										7	v087	HVTN 087	42	18JUN2012	42
087-182	901	12/09/2012							5	11	43.5	14.7	1256	90.9	339	3689		288	5.3	5300										9	v087	HVTN 087	91	18JUN2012	86
087-182	1001	20/09/2012	102	17	12	108	1.3		18	212	45	14.7	2531	91.7	513	2626		275	5.9	5900										10	v087	HVTN 087	98	18JUN2012	94
087-182	1101	04/12/2012							18	214	46.2	15.1	2416	90.8	445	3007		299	6.1	6100										11	v087	HVTN 087	168	18JUN2012	169
087-182	1201	05/12/2012							12	74	41.1	13.5	893	91	750	4470		260	6.2	6200										12	v087	HVTN 087	169	18JUN2012	170
087-182	1301	07/12/2012							33	230	42.9	14	2533	91.1	569	1335		267	4.7	4700										13	v087	HVTN 087	171	18JUN2012	172
087-182	1401	11/12/2012							29	182	44.5	14.1	2491	93.3	467	2531		315	5.7	5700										14	v087	HVTN 087	175	18JUN2012	176
087-182	1501	18/12/2012							8	279	41.8	13.7	1714	91	361	1738		285	4.1	4100										15	v087	HVTN 087	182	18JUN2012	183
087-182	1501	19/12/2012	104	15	23	248	1.2																							15	v087	HVTN 087	182	18JUN2012	184
087-182	1601	19/02/2013	107	13	19	125	1.3		25	192	45.9	14.7	2139	93.7	620	3224		281	6.2	6200										16	v087	HVTN 087	273	18JUN2012	246
087-091	101	23/05/2012	95	12	14	157	0.9		32	191	36.2	12.2	1701	91.9	265	3111		236	5.3	5300										1	v087	HVTN 087	-56	21JUN2012	-29
087-091	201	21/06/2012							30	155	38.3	12.4	1785	94.1	404	1926		272	4.3	4300										2	v087	HVTN 087	0	21JUN2012	0
087-091	301	22/06/2012							46	189	36.7	12.5	1739	91.7	428	2199		262	4.6	4600										3	v087	HVTN 087	1	21JUN2012	1
087-091	401	25/06/2012							25	201	35.5	12.2	1666	91.8	333	2675		264	4.9	4900										4	v087	HVTN 087	3	21JUN2012	4
087-091	501	05/07/2012	84	11	13	172	0.8		41	212	37.2	12.5	1688	94.4	317	2341		264	4.6	4600										5	v087	HVTN 087	14	21JUN2012	14
087-091	701	13/08/2012	86	12	12	146	0.9		36	297	39.6	13	1575	93.2	279	2313		267	4.5	4500										7	v087	HVTN 087	42	21JUN2012	53
087-091	901	05/09/2012							16	324	38.8	12.9	1717	93.5	275	3067		281	5.4	5400										9	v087	HVTN 087	91	21JUN2012	76
087-091	1001	12/09/2012	88	15	16	195	0.9		29	377	37.1	12.3	1781	92.5	365	3248		252	5.8	5800										10	v087	HVTN 087	98	21JUN2012	83
087-091	1101	03/12/2012							30	385	37.4	12.6	1765	89.8	390	2430		257	5	5000										11	v087	HVTN 087	168	21JUN2012	165
087-091	1201	04/12/2012							22	268	36.4	12.1	1060	90.8	497	2552		246	4.4	4400										12	v087	HVTN 087	169	21JUN2012	166
087-091	1301	06/12/2012							33	357	35.9	12.2	1847	90	414	2049		254	4.7	4700										13	v087	HVTN 087	171	21JUN2012	168
087-091	1401	10/12/2012							21	477	38.5	12.8	2009	91.3	429	2364		286	5.3	5300										14	v087	HVTN 087	175	21JUN2012	172
087-091	1501	17/12/2012	83	8	14	142	0.9		31	369	38.2	12.7	1929	90.2	452	2418		284	5.2	5200										15	v087	HVTN 087	182	21JUN2012	179
087-091	1511	19/02/2013							20	342	36.3	11.9	1729	90.6	321	2688		242	5.1	5100										15	v087	HVTN 087	182	21JUN2012	243
087-091	1601	21/02/2013	90	8	12	180	0.9		23	207	35.4	11.6	1504	90.8	244	2622		252	4.6	4600										16	v087	HVTN 087	273	21JUN2012	245
087-056	101	14/05/2012	48	14	17	81	0.9		12	168	42.3	14.2	1974	90.2	294	3552		286	6	6000										1	v087	HVTN 087	-56	19JUN2012	-36
087-056	201	19/06/2012							30	360	34.1	11.6	2058	91.3	408	3144		208	6	6000										2	v087	HVTN 087	0	19JUN2012	0
087-056	301	20/06/2012							24	305	34.1	11.6	1775	91.3	275	3721		192	6.1	6100										3	v087	HVTN 087	1	19JUN2012	1
087-056	401	21/06/2012							22	347	33.9	11.4	2033	91.3	297	2901		185	5.6	5600										4	v087	HVTN 087	3	19JUN2012	2
087-056	501	05/07/2012	48	27	27	227	0.9		20	176	38.5	12.9	1736	91.1	345	4225		241	6.5	6500										5	v087	HVTN 087	14	19JUN2012	16
087-056	701	31/07/2012	45	21	24	311	1		12	252	36.2	11.9	1866	92.8	234	3636		234	6	6000										7	v087	HVTN 087	42	19JUN2012	42
087-056	901	17/09/2012							22	346	43.5	14.6	1958	91.8	317	4558		253	7.2	7200										9	v087	HVTN 087	91	19JUN2012	90
087-056	1001	26/09/2012	40	19	20	184	1		41	224	39.1	13.4	2346	89.9	401	3788		238	6.8	6800										10	v087	HVTN 087	98	19JUN2012	99
087-056	1101	14/11/2012							23	238	42.7	14.3	1752	91.2	244	3544		296	5.8	5800										11	v087	HVTN 087	168	19JUN2012	148
087-056	1501	27/11/2012	46	14	16	134	1.2		27	307	42.5	14	1866	92.7	286	2814		257	5.3	5300										15	v087	HVTN 087	182	19JUN2012	161
087-056	1601	19/02/2013	49	18	19	148	1		30	258	43.2	14.4	2546	90.4	456	4309		277	7.6	7600										16	v087	HVTN 087	273	19JUN2012	245
087-164	101	17/05/2012	67	23	29	362	1		22	106	43.6	14.6	1848	92.1	398	3226		244	5.6	5600										1	v087	HVTN 087	-56	09JUL2012	-53
087-164	201	09/07/2012							12	94	41.8	13.9	1560	92.1	257	1977		134	3.9	3900										2	v087	HVTN 087	0	09JUL2012	0
087-164	301	10/07/2012							21	92	43.2	14.6	1609	90.6	235	2243		164	4.2	4200										3	v087	HVTN 087	1	09JUL2012	1
087-164	401	11/07/2012							19	113	44	15	2068	91.1	235	2265		168	4.7	4700										4	v087	HVTN 087	3	09JUL2012	2
087-164	501	24/07/2012	65	13	24	403	1		9	99	43.3	14.8	1494	89.6	333	2565		206	4.5	4500										5	v087	HVTN 087	14	09JUL2012	15
087-164	701	22/08/2012	59	14	30	480	1.1		25	71	42.4	14.2	1432	90.2	311	2360		196	4.2	4200										7	v087	HVTN 087	42	09JUL2012	44
087-095	101	07/06/2012	54	18	16	160	1.2		36	114	50.9	16.7	1967	99.5	589	4395		316	7.1	7100										1	v087	HVTN 087	-56	17JUL2012	-40
087-095	201	17/07/2012							45	120	47.6	16.3	1973	98.1	503	4860		334	7.5	7500										2	v087	HVTN 087	0	17JUL2012	0
087-095	301	18/07/2012							41	139	46.6	16	3050	98.3	722	4248		356	8.2	8200										3	v087	HVTN 087	1	17JUL2012	1
087-095	401	19/07/2012							40	136	48.5	16.5	2120	99.9	760	4944		323	8	8000										4	v087	HVTN 087	3	17JUL2012	2
087-095	501	01/08/2012	56	19	21	245	1.1		50	160	47.5	16.1	2898	99	739	4553		305	8.4	8400										5	v087	HVTN 087	14	17JUL2012	15
087-095	701	29/08/2012	47	20	19	152	1.2		38	99	48.9	16.3	1984	100.9	562	4917		342	7.6	7600										7	v087	HVTN 087	42	17JUL2012	43
087-095	901	02/10/2012							0	100	52.2	16.5	2156	107.2	200	5244		281	7.7	7700										9	v087	HVTN 087	91	17JUL2012	77
087-095	1001	11/10/2012	48	18	21	134	1.2		54	116	47.2	15.8	2372	100.1	578	4582		301	7.7	7700										10	v087	HVTN 087	98	17JUL2012	86
087-095	1101	14/01/2013							27	87	46.5	15.5	1595	97.4	509	4482		348	6.7	6700										11	v087	HVTN 087	168	17JUL2012	181
087-095	1201	15/01/2013							21	42	44.4	15.1	879	96.4	629	3630		308	5.2	5200										12	v087	HVTN 087	169	17JUL2012	182
087-095	1401	22/01/2013							52	60	49.5	16.4	2847	97.4	585	5057		343	8.6	8600										14	v087	HVTN 087	175	17JUL2012	189
087-095	1501	29/01/2013	56	15	15	98	1.1		22	73	45.4	15.1	2270	97.5	628	4307		357	7.3	7300										15	v087	HVTN 087	182	17JUL2012	196
087-095	1601	20/03/2013	54	21	21	120	1.1		29	79	45.9	15.2	2146	98.5	576	4370		296	7.2	7200										16	v087	HVTN 087	273	17JUL2012	246
087-070	101	04/06/2012	75	8	18	138	0.9		16	16	38	12.1	2122	96.2	257	5390		281	7.8	7800										1	v087	HVTN 087	-56	11JUL2012	-37
087-070	201	11/07/2012							32	227	33.1	11.1	2430	92	410	2300		285	5.4	5400										2	v087	HVTN 087	0	11JUL2012	0
087-070	301	12/07/2012							34	163	33	10.9	1670	94	221	2712		263	4.8	4800										3	v087	HVTN 087	1	11JUL2012	1
087-070	401	13/07/2012							20	160	33.5	11.1	1670	93.5	285	2865		227	5	5000										4	v087	HVTN 087	3	11JUL2012	2
087-070	501	25/07/2012	80	12	19	147	0.8		38	195	35.1	11.6	2925	93.8	518	3825		281	7.5	7500										5	v087	HVTN 087	14	11JUL2012	14
087-070	711	11/09/2012	82	17	25	119	1		24	174	39.2	12.9	1392	93.8	132	4278		314	6	6000										7	v087	HVTN 087	42	11JUL2012	62
087-070	901	02/10/2012							11	11	38.6	11.8	1998	100.6	243	3137		279	5.4	5400										9	v087	HVTN 087	91	11JUL2012	83
087-070	1001	16/10/2012	72	10	17	209	0.9		10	80	37.2	12.3	1430	92.5	270	3210		323	5	5000										10	v087	HVTN 087	98	11JUL2012	97
087-070	1101	08/01/2013							48	150	36.3	12	2148	91.1	288	3366		345	6	6000										11	v087	HVTN 087	168	11JUL2012	181
087-070	1201	09/01/2013							12	56	36.3	12.1	719	91.5	763	4650		300	6.2	6200										12	v087	HVTN 087	169	11JUL2012	182
087-070	1301	11/01/2013							22	50	35.7	12.1	1755	89.9	413	3262		294	5.5	5500										13	v087	HVTN 087	171	11JUL2012	184
087-070	1401	15/01/2013							15	127	33.3	11.1	1994	90.1	265	2499		261	4.9	4900										14	v087	HVTN 087	175	11JUL2012	188
087-070	1501	22/01/2013	59	7	14	67	1		27	244	35.6	11.5	2030	91.8	387	2613		343	5.3	5300										15	v087	HVTN 087	182	11JUL2012	195
087-070	1601	20/03/2013	90	9	20	284	1.4		47	149	36.1	11.9	1925	90.2	493	6687		353	9.3	9300										16	v087	HVTN 087	273	11JUL2012	252
087-146	101	11/07/2012	86	11	15	99	1.2		36	117	40.3	13.7	2331	91.9	783	5733		254	9	9000										1	v087	HVTN 087	-56	07AUG2012	-27
087-146	201	07/08/2012							33	183	39.3	13.3	2308	91.7	585	3393		242	6.5	6500										2	v087	HVTN 087	0	07AUG2012	0
087-146	301	08/08/2012							33	133	40.8	13.5	2996	93.2	730	4407		260	8.3	8300										3	v087	HVTN 087	1	07AUG2012	1
087-146	401	09/08/2012							20	247	40.4	13.7	2139	90.6	585	3510		257	6.5	6500										4	v087	HVTN 087	3	07AUG2012	2
087-146	501	20/08/2012	90	14	16	75	1		27	122	44.6	14.7	2285	93.4	653	3713		283	6.8	6800										5	v087	HVTN 087	14	07AUG2012	13
087-146	701	18/09/2012	94	24	22	82	1		16	200	43	14.4	2392	92.1	720	4672		285	8	8000										7	v087	HVTN 087	42	07AUG2012	42
087-146	901	24/10/2012							42	118	40.4	13.6	1974	92.1	605	5662		289	8.4	8400										9	v087	HVTN 087	91	07AUG2012	78
087-146	1001	01/11/2012	100	14	17	89	1		42	21	43.7	14.3	2309	94.3	406	7623		296	10.4	10400										10	v087	HVTN 087	98	07AUG2012	86
087-146	1101	08/01/2013							28	161	42.3	14.1	2219	91.7	679	3913		252	7	7000										11	v087	HVTN 087	168	07AUG2012	154
087-146	1201	09/01/2013							29	101	43.5	14.5	1814	92.2	835	4421		249	7.2	7200										12	v087	HVTN 087	169	07AUG2012	155
087-146	1301	11/01/2013							43	43	43.5	14.5	2030	91.3	706	4378		254	7.2	7200										13	v087	HVTN 087	171	07AUG2012	157
087-146	1401	16/01/2013							52	192	42.5	14	2449	91.6	747	3959		259	7.4	7400										14	v087	HVTN 087	175	07AUG2012	162
087-146	1501	24/01/2013	98	25	25	106	1.1		25	33	43.3	14.6	1697	89.9	836	5609		284	8.2	8200										15	v087	HVTN 087	182	07AUG2012	170
087-146	1601	10/04/2013	97	21	21	74	1.3		43	34	45	14.7	1896	91.5	731	5797		290	8.5	8500										16	v087	HVTN 087	273	07AUG2012	246
087-045	101	11/07/2012	69	26	24	64	0.7		65	400	39.6	12.9	2462	93.8	335	7538		307	10.8	10800										1	v087	HVTN 087	-56	07AUG2012	-27
087-045	201	07/08/2012							46	230	37.4	12.3	2374	93.1	359	6192		289	9.2	9200										2	v087	HVTN 087	0	07AUG2012	0
087-045	301	08/08/2012							54	315	37.4	12.3	2556	92.9	396	5679		310	9	9000										3	v087	HVTN 087	1	07AUG2012	1
087-045	401	09/08/2012							67	371	36	12	2784	93.3	380	5900		306	9.5	9500										4	v087	HVTN 087	3	07AUG2012	2
087-045	501	20/08/2012	79	30	26	92	0.5		41	197	39.2	12.6	1894	94	180	5888		347	8.2	8200										5	v087	HVTN 087	14	07AUG2012	13
087-045	701	18/09/2012							53	308	35.3	11.7	2244	91.3	229	5966		237	8.8	8800										7	v087	HVTN 087	42	07AUG2012	42
087-045	701	20/09/2012	68	46	46	71	0.7																							7	v087	HVTN 087	42	07AUG2012	44
087-045	711	02/10/2012			33																									7	v087	HVTN 087	42	07AUG2012	56
087-045	901	01/11/2012							40	253	37.5	12.4	2818	90.4	354	6636		325	10.1	10100										9	v087	HVTN 087	91	07AUG2012	86
087-045	1001	07/11/2012							59	307	35.8	11.8	2861	90.3	406	6267		294	9.9	9900										10	v087	HVTN 087	98	07AUG2012	92
087-045	1101	08/01/2013							64	191	37.6	12.1	1975	89.2	255	6616		348	9.1	9100										11	v087	HVTN 087	168	07AUG2012	154
087-045	1201	09/01/2013							42	217	34.1	11.2	1330	87.4	378	5033		311	7	7000										12	v087	HVTN 087	169	07AUG2012	155
087-045	1301	11/01/2013							28	147	35.2	11.4	2597	89.1	259	3969		299	7	7000										13	v087	HVTN 087	171	07AUG2012	157
087-045	1401	16/01/2013							21	300	37.4	12.3	2632	88.2	364	7383		325	10.7	10700										14	v087	HVTN 087	175	07AUG2012	162
087-045	1501	24/01/2013	81	53	30	53	0.5		41	218	38	12.3	3128	88.7	422	9792		379	13.6	13600										15	v087	HVTN 087	182	07AUG2012	170
087-045	1511	05/04/2013		62																										15	v087	HVTN 087	182	07AUG2012	241
087-045	1601	10/04/2013	73	51	46	84	0.5		40	280	34.7	11.3	2192	88.8	216	5272		286	8	8000										16	v087	HVTN 087	273	07AUG2012	246
087-045	1701	09/07/2013		65	45																									17	v087	HVTN 087	364	07AUG2012	336
087-072	101	21/11/2012	53	14	23	173	0.8		24	165	38.6	13	1800	90.4	362	2350		166	4.7	4700										1	v087	HVTN 087	-56	04DEC2012	-13
087-072	201	04/12/2012							29	113	39.6	13.5	1579	90.2	378	2100		164	4.2	4200										2	v087	HVTN 087	0	04DEC2012	0
087-072	301	05/12/2012							18	115	38	12.8	1996	90.5	414	2056		164	4.6	4600										3	v087	HVTN 087	1	04DEC2012	1
087-072	401	07/12/2012							24	115	37.4	12.9	2069	88.3	538	2054		181	4.8	4800										4	v087	HVTN 087	3	04DEC2012	3
087-072	501	18/12/2012	52	13	17	123	0.7		18	193	37.4	12.4	2233	90.7	385	1871		180	4.7	4700										5	v087	HVTN 087	14	04DEC2012	14
087-072	701	16/01/2013	54	12	18	113	0.8		27	127	41.8	13.8	1929	90.4	286	2931		196	5.3	5300										7	v087	HVTN 087	42	04DEC2012	43
087-072	901	05/03/2013							28	132	39.6	13.1	1678	89	414	2449		180	4.7	4700										9	v087	HVTN 087	91	04DEC2012	91
087-072	1001	12/03/2013	52	14	18	110	0.8		16	103	37.5	12.5	1669	88.7	308	2005		168	4.1	4100										10	v087	HVTN 087	98	04DEC2012	98
087-072	1101	14/05/2013							12	180	40	13	2040	89	438	3330		176	6	6000										11	v087	HVTN 087	168	04DEC2012	161
087-072	1201	15/05/2013							22	39	38.6	12.7	946	88.9	857	3735		165	5.6	5600										12	v087	HVTN 087	169	04DEC2012	162
087-072	1301	17/05/2013							26	117	37.6	12.5	2574	89.2	761	3023		171	6.5	6500										13	v087	HVTN 087	171	04DEC2012	164
087-072	1401	21/05/2013							23	135	37.6	12.4	1814	88.7	486	2043		188	4.5	4500										14	v087	HVTN 087	175	04DEC2012	168
087-072	1501	28/05/2013	45	10	17	101	0.8		27	95	36.5	12.1	1961	88.1	535	2682		181	5.3	5300										15	v087	HVTN 087	182	04DEC2012	175
087-072	1601	06/08/2013	49	13	26	232	0.7		30	300	38.3	12.6	2015	86.4	530	2125		191	5	5000										16	v087	HVTN 087	273	04DEC2012	245
087-097	101	10/10/2012	56	17	16	76	0.7		25	365	41.8	13.7	1953	95.8	580	1277		161	4.2	4200										1	v087	HVTN 087	-56	28NOV2012	-49
087-097	501	10/12/2012	60	30	23	94	0.9		24	372	39	13.1	2991	94.4	655	1859		161	5.9	5900										5	v087	HVTN 087	14	28NOV2012	12
087-097	1011	04/03/2013	46	12	16	85	0.6		24	293	39.6	13.1	2318	92.7	442	1723		155	4.8	4800										10	v087	HVTN 087	98	28NOV2012	96
087-097	1501	06/05/2013	49	25	25	88	0.7		54	260	41.2	12.9	2342	98.6	98	2146		210	4.9	4900										15	v087	HVTN 087	182	28NOV2012	159
087-097	1601	06/08/2013	40	22	28	197	0.8		21	292	41.1	13.4	2823	95.3	604	1543		134	5.3	5300										16	v087	HVTN 087	273	28NOV2012	251
087-141	101	14/11/2012	70	11	11	127	0.8		11	129	38	12.6	1459	98.5	220	1980		250	3.8	3800										1	v087	HVTN 087	-56	18DEC2012	-34
087-141	501	02/01/2013	83	13	20	142	0.8		20	175	36.8	12.3	2660	97.1	360	1785		248	5	5000										5	v087	HVTN 087	14	18DEC2012	15
087-141	701	31/01/2013	92	18	16	99	0.8		34	59	37.5	12.6	1906	97.7	314	2587		257	4.9	4900										7	v087	HVTN 087	42	18DEC2012	44
087-121	101	15/11/2012	63	14	26	177	0.6		0	259	35.8	11.4	1807	89.6	302	4831		235	7.2	7200										1	v087	HVTN 087	-56	17DEC2012	-32
087-121	501	02/01/2013	61	13	28	175	0.8		13	237	37.7	12.2	3040	89	454	2656		302	6.4	6400										5	v087	HVTN 087	14	17DEC2012	16
087-121	701	04/02/2013	67	20	33	380	0.7		31	184	38.1	12.4	2392	87.8	296	2198		242	5.1	5100										7	v087	HVTN 087	42	17DEC2012	49
087-121	1011	28/03/2013	68	19	24	265	0.8		66	180	36.3	11.6	3559	88.9	681	3715		270	8.2	8200										10	v087	HVTN 087	98	17DEC2012	101
087-121	1511	05/08/2013	56	21	29	297	0.7		30	348	36.4	11.6	2153	90.9	319	4551		230	7.4	7400										15	v087	HVTN 087	182	17DEC2012	231
087-121	1601	19/08/2013	62	18	27	231	0.7		23	313	37.1	11.9	1572	91.8	377	3515		294	5.8	5800										16	v087	HVTN 087	273	17DEC2012	245
087-092	101	08/06/2012	68	16	20	132	0.9		42	42	43.6	14.9	966	93.2	420	2772		222	4.2	4200										1	v087	HVTN 087	-56	14JUN2012	-6
087-092	201	14/06/2012							0	42	44.2	14.8	966	95.1	252	2940		229	4.2	4200										2	v087	HVTN 087	0	14JUN2012	0
087-092	301	15/06/2012							35	35	39.8	13.8	980	92.4	280	2170		204	3.5	3500										3	v087	HVTN 087	1	14JUN2012	1
087-092	401	18/06/2012							35	35	41.7	14.5	735	91.9	350	2345		213	3.5	3500										4	v087	HVTN 087	3	14JUN2012	4
087-092	501	27/06/2012	73	18	22	177	0.9		0	63	43.3	14.5	921	93.1	193	2324		239	3.5	3500										5	v087	HVTN 087	14	14JUN2012	13
087-092	701	26/07/2012	71	19	22	84	0.8		41	123	44.1	14.7	1066	95.5	328	2542		259	4.1	4100										7	v087	HVTN 087	42	14JUN2012	42
087-092	901	13/09/2012							0	62	43	14.8	899	94.7	403	1736		195	3.1	3100										9	v087	HVTN 087	91	14JUN2012	91
087-092	1001	26/09/2012	82	20	20	114	0.9		32	96	45.9	15.7	864	95.8	288	1920		233	3.2	3200										10	v087	HVTN 087	98	14JUN2012	104
087-092	1101	03/12/2012							24	52	42.2	14.3	1208	93.6	409	3008		233	4.7	4700										11	v087	HVTN 087	168	14JUN2012	172
087-092	1201	04/12/2012							0	52	42.9	14.4	312	94.8	208	4576		183	5.2	5200										12	v087	HVTN 087	169	14JUN2012	173
087-092	1301	06/12/2012							22	44	43.7	14.8	748	94.1	264	1144		200	2.2	2200										13	v087	HVTN 087	171	14JUN2012	175
087-092	1401	10/12/2012							16	111	41.7	14.2	1246	91.7	344	2382		249	4.1	4100										14	v087	HVTN 087	175	14JUN2012	179
087-092	1501	17/12/2012	66	15	19	112	1		44	88	43.8	14.7	1188	94	396	2728		254	4.4	4400										15	v087	HVTN 087	182	14JUN2012	186
087-092	1511	20/02/2013							17	113	45.2	15.4	1067	91.1	407	2596		205	4.2	4200										15	v087	HVTN 087	182	14JUN2012	251
087-092	1601	11/03/2013	62	67	100	5521	1		26	86	42.9	14.4	1084	92.2	357	2748		248	4.3	4300										16	v087	HVTN 087	273	14JUN2012	270
087-092	1611	18/03/2013		34	26	276																								16	v087	HVTN 087	273	14JUN2012	277
087-111	101	11/06/2012	53	14	16	324	0.9		0	79	42.9	14.6	2212	87.9	632	4898		154	7.9	7900										1	v087	HVTN 087	-56	02JUL2012	-21
087-111	201	02/07/2012							0	150	42.6	14.1	1875	89.8	675	4725		168	7.5	7500										2	v087	HVTN 087	0	02JUL2012	0
087-111	301	03/07/2012							0	156	41.6	13.9	1872	88.6	520	2600		167	5.2	5200										3	v087	HVTN 087	1	02JUL2012	1
087-111	401	05/07/2012							0	100	41	13.7	1700	89.1	650	2550		163	5	5000										4	v087	HVTN 087	3	02JUL2012	3
087-111	501	16/07/2012	50	17	14	136	0.8		0	102	41.8	13.8	1887	88.9	459	2652		183	5.1	5100										5	v087	HVTN 087	14	02JUL2012	14
087-111	701	13/08/2012	50	15	12	231	0.9		0	98	45.3	15	1715	91.3	392	2744		179	4.9	4900										7	v087	HVTN 087	42	02JUL2012	42
087-111	901	10/10/2012							42	168	43.7	14.4	1554	90.3	378	2142		173	4.2	4200										9	v087	HVTN 087	91	02JUL2012	100
087-111	1001	18/10/2012	56	16	15	115	0.9		0	100	44.1	14.5	1350	90.1	750	2800		166	5	5000										10	v087	HVTN 087	98	02JUL2012	108
087-111	1101	10/12/2012							0	252	42.1	13.9	1953	89.8	630	3465		167	6.3	6300										11	v087	HVTN 087	168	02JUL2012	161
087-111	1201	11/12/2012							58	116	42.5	13.9	1972	90	696	3016		160	5.8	5800										12	v087	HVTN 087	169	02JUL2012	162
087-111	1301	13/12/2012							0	102	42.2	13.7	1785	90	510	2703		165	5.1	5100										13	v087	HVTN 087	171	02JUL2012	164
087-111	1601	04/03/2013	55	10	11	103	0.9		22	135	41.9	13.9	2165	87.9	508	2570		166	5.4	5400										16	v087	HVTN 087	273	02JUL2012	245
087-027	101	13/06/2012	51	18	26	125	0.8		56	112	38.5	13.1	1680	89.2	224	3528		409	5.6	5600										1	v087	HVTN 087	-56	05JUL2012	-22
087-027	201	05/07/2012							16	108	38.6	12.6	1355	90.3	200	3721		360	5.4	5400										2	v087	HVTN 087	0	05JUL2012	0
087-027	301	06/07/2012							0	63	36.9	12.1	1827	90.7	315	4095		364	6.3	6300										3	v087	HVTN 087	1	05JUL2012	1
087-027	401	09/07/2012							65	130	38.5	12.9	2145	89.8	260	3965		435	6.5	6500										4	v087	HVTN 087	3	05JUL2012	4
087-027	501	19/07/2012	41	14	16	59	0.9		11	95	36.8	12.4	1714	88.9	252	3528		387	5.6	5600										5	v087	HVTN 087	14	05JUL2012	14
087-027	701	20/08/2012	46	12	20	66	0.9		63	63	39.7	13.1	2016	89.7	252	3906		401	6.3	6300										7	v087	HVTN 087	42	05JUL2012	46
087-027	811	04/10/2012							68	68	39.5	13.2	1836	89.5	340	4488		411	6.8	6800										8	v087	HVTN 087	84	05JUL2012	91
087-027	1001	16/10/2012	54	19	19	57	0.8		54	108	41.6	13.8	1566	88.1	216	3510		462	5.4	5400										10	v087	HVTN 087	98	05JUL2012	103
087-027	1101	04/12/2012							0	102	38.9	12.8	1530	86.8	204	3213		431	5.1	5100										11	v087	HVTN 087	168	05JUL2012	152
087-027	1201	05/12/2012							45	135	39.4	12.9	1395	87.3	225	2745		431	4.5	4500										12	v087	HVTN 087	169	05JUL2012	153
087-027	1301	07/12/2012							0	56	38.7	12.8	1736	86.8	224	3584		474	5.6	5600										13	v087	HVTN 087	171	05JUL2012	155
087-027	1401	11/12/2012							56	56	39.4	13	1904	86.5	280	3304		473	5.6	5600										14	v087	HVTN 087	175	05JUL2012	159
087-027	1501	17/12/2012	51	15	20	70	0.8		95	95	37.9	12	1140	89.2	285	7885		393	9.5	9500										15	v087	HVTN 087	182	05JUL2012	165
087-027	1511	20/02/2013							34	114	36.8	12.1	2502	80.2	279	2770		444	5.7	5700										15	v087	HVTN 087	182	05JUL2012	230
087-027	1601	12/03/2013	53	14	18	77	1		44	76	41.3	13.5	2186	80.5	347	3648		483	6.3	6300										16	v087	HVTN 087	273	05JUL2012	250
087-018	101	18/06/2012	54	34	26	133	0.8		0	216	42.8	14.7	2304	98.1	432	4248		245	7.2	7200										1	v087	HVTN 087	-56	06AUG2012	-49
087-018	201	06/08/2012							51	153	41.8	14.1	1785	100.4	357	2754		228	5.1	5100										2	v087	HVTN 087	0	06AUG2012	0
087-018	301	07/08/2012							0	106	43	14.6	1749	100.7	318	3074		257	5.3	5300										3	v087	HVTN 087	1	06AUG2012	1
087-018	401	09/08/2012							49	98	42.3	14.7	1911	99	343	2548		261	4.9	4900										4	v087	HVTN 087	3	06AUG2012	3
087-018	501	20/08/2012	53	38	27	150	0.8		67	67	42	14.3	1675	100.3	402	4489		260	6.7	6700										5	v087	HVTN 087	14	06AUG2012	14
087-018	701	20/09/2012	53	40	32	167	0.8		0	162	41.3	14.2	2322	99	216	2700		256	5.4	5400										7	v087	HVTN 087	42	06AUG2012	45
087-018	901	31/10/2012							67	201	43.1	14.7	2144	99	335	4020		294	6.7	6700										9	v087	HVTN 087	91	06AUG2012	86
087-018	1001	05/11/2012	64	38	32	202	0.8		50	150	40.7	13.7	1750	100.1	300	2800		278	5	5000										10	v087	HVTN 087	98	06AUG2012	91
087-018	1101	22/01/2013							0	194	40.5	13.8	1940	95.6	776	6887		256	9.7	9700										11	v087	HVTN 087	168	06AUG2012	169
087-018	1201	23/01/2013							0	70	40.3	13.3	840	96.8	1050	5040		238	7	7000										12	v087	HVTN 087	169	06AUG2012	170
087-018	1301	25/01/2013							0	144	41.1	13.8	2088	96.6	576	4464		251	7.2	7200										13	v087	HVTN 087	171	06AUG2012	172
087-018	1401	29/01/2013							0	148	41.6	14	2368	96.5	444	4440		302	7.4	7400										14	v087	HVTN 087	175	06AUG2012	176
087-018	1501	05/02/2013	66	36	32	135	0.9		67	201	42	14.1	2211	96.8	469	3819		305	6.7	6700										15	v087	HVTN 087	182	06AUG2012	183
087-018	1601	06/05/2013	67	26	22	86	0.7		32	180	38.3	12.7	1632	95.1	424	3032		275	5.3	5300										16	v087	HVTN 087	273	06AUG2012	273
087-028	101	17/07/2012	31	16	17	76	1		0	0	46.2	15.5	1560	92.4	364	3276		198	5.2	5200										1	v087	HVTN 087	-56	07AUG2012	-21
087-028	201	07/08/2012							0	50	43.9	14.7	1550	94.7	250	3150		212	5	5000										2	v087	HVTN 087	0	07AUG2012	0
087-028	301	08/08/2012							0	53	46.7	15.7	1696	94.1	371	3180		229	5.3	5300										3	v087	HVTN 087	1	07AUG2012	1
087-028	401	10/08/2012							0	47	42	14.3	1598	93.5	376	2679		216	4.7	4700										4	v087	HVTN 087	3	07AUG2012	3
087-028	501	21/08/2012	36	12	15	100	1		26	77	46.9	15.4	2310	94.3	429	3558		236	6.4	6400										5	v087	HVTN 087	14	07AUG2012	14
087-028	701	18/09/2012	27	14	14	84	1		0	48	48.9	16.4	1488	93.3	288	2976		220	4.8	4800										7	v087	HVTN 087	42	07AUG2012	42
087-028	901	02/11/2012							0	100	46.5	15.6	1800	93.3	350	2700		205	5	5000										9	v087	HVTN 087	91	07AUG2012	87
087-028	1001	08/11/2012	29	13	15	70	0.9		48	96	46.4	15.5	1584	94.4	336	2736		218	4.8	4800										10	v087	HVTN 087	98	07AUG2012	93
087-028	1101	22/01/2013							0	120	46.8	15.7	2100	91.4	420	3360		223	6	6000										11	v087	HVTN 087	168	07AUG2012	168
087-028	1201	23/01/2013							0	0	46.1	15.2	637	92.1	735	3528		187	4.9	4900										12	v087	HVTN 087	169	07AUG2012	169
087-028	1301	25/01/2013							44	44	46	15.3	1232	92.3	528	2552		178	4.4	4400										13	v087	HVTN 087	171	07AUG2012	171
087-028	1401	29/01/2013							0	98	43.8	14.6	1568	92.1	343	2842		211	4.9	4900										14	v087	HVTN 087	175	07AUG2012	175
087-028	1501	07/02/2013	33	12	17	80	1		49	49	46	15.2	1029	92.9	392	3381		240	4.9	4900										15	v087	HVTN 087	182	07AUG2012	184
087-028	1511	20/02/2013							11	101	46.6	15.5	1447	93.1	366	3376		218	5.3	5300										15	v087	HVTN 087	182	07AUG2012	197
087-028	1601	10/05/2013	32	15	18	88	0.9		12	105	45.9	15.6	2046	92	422	3615		221	6.2	6200										16	v087	HVTN 087	273	07AUG2012	276
087-155	101	08/11/2012	50	17	17	92	0.8		0	141	41.1	13.4	1692	93.4	188	2679		181	4.7	4700										1	v087	HVTN 087	-56	17DEC2012	-39
087-155	201	17/12/2012							58	58	41.8	13.6	2494	93.3	348	2842		217	5.8	5800										2	v087	HVTN 087	0	17DEC2012	0
087-155	301	18/12/2012							0	102	41.6	13.5	1989	92.7	255	2754		209	5.1	5100										3	v087	HVTN 087	1	17DEC2012	1
087-155	401	20/12/2012							9	88	36.8	12.7	1892	90.3	242	2169		191	4.4	4400										4	v087	HVTN 087	3	17DEC2012	3
087-155	501	03/01/2013	52	20	20	86	0.8		26	75	40.7	13.2	1280	94.4	264	2754		197	4.4	4400										5	v087	HVTN 087	14	17DEC2012	17
087-155	701	29/01/2013	55	17	23	242	0.7		45	90	39	12.5	1935	90.6	360	2115		213	4.5	4500										7	v087	HVTN 087	42	17DEC2012	43
087-155	901	18/03/2013							32	90	39.7	12.9	2263	89.5	313	2602		232	5.3	5300										9	v087	HVTN 087	91	17DEC2012	91
087-155	1001	25/03/2013	64	18	20	106	0.8		23	78	35.6	11.7	1904	89.2	285	2309		243	4.6	4600										10	v087	HVTN 087	98	17DEC2012	98
087-155	1101	03/06/2013							26	57	38.8	12.5	2678	86.2	374	2064		212	5.2	5200										11	v087	HVTN 087	168	17DEC2012	168
087-155	1201	04/06/2013							9	60	37.2	11.9	916	87.1	249	3066		176	4.3	4300										12	v087	HVTN 087	169	17DEC2012	169
087-155	1301	06/06/2013							25	40	38.5	12.7	1786	86.6	364	1386		182	3.6	3600										13	v087	HVTN 087	171	17DEC2012	171
087-155	1401	10/06/2013							23	87	38.2	12.3	2217	85.8	285	1987		232	4.6	4600										14	v087	HVTN 087	175	17DEC2012	175
087-155	1501	18/06/2013	52	14	23	113	0.8		17	17	35.8	11.6	1044	86.2	325	1397		208	2.8	2800										15	v087	HVTN 087	182	17DEC2012	183
087-155	1601	16/09/2013	70	18	22	116	0.8		19	77	37.7	12	2078	82.1	307	2318		253	4.8	4800										16	v087	HVTN 087	273	17DEC2012	273
087-013	101	19/10/2012	43	20	24	248	1.1		0	108	43.3	14.2	1620	99	324	1548		226	4.4	4400										1	v087	HVTN 087	-56	26NOV2012	-38
087-013	201	26/11/2012							0	49	46.3	14.8	1421	99.2	392	2989		248	4.9	4900										2	v087	HVTN 087	0	26NOV2012	0
087-013	301	27/11/2012							0	100	43.3	14.1	2150	98.9	450	2250		259	5	5000										3	v087	HVTN 087	1	26NOV2012	1
087-013	401	29/11/2012							0	0	42.3	13.7	1404	98.4	270	3726		252	5.4	5400										4	v087	HVTN 087	3	26NOV2012	3
087-013	501	10/12/2012	41	15	23	322	1.2		0	94	42.3	13.7	2068	99.3	282	2256		251	4.7	4700										5	v087	HVTN 087	14	26NOV2012	14
087-013	701	11/01/2013	41	15	24	364	1		0	129	42.3	13.8	1290	97.8	430	2451		250	4.3	4300										7	v087	HVTN 087	42	26NOV2012	46
087-013	901	26/02/2013							18	86	44.1	14.2	1552	96.8	292	1652		230	3.6	3600										9	v087	HVTN 087	91	26NOV2012	92
087-013	1001	07/03/2013	46	17	25	323	1.2		20	133	43.6	14.1	1591	97.2	357	2999		263	5.1	5100										10	v087	HVTN 087	98	26NOV2012	101
087-013	1101	14/05/2013							24	79	45.5	14.8	1842	96.5	537	3617		255	6.1	6100										11	v087	HVTN 087	168	26NOV2012	169
087-013	1201	15/05/2013							0	53	43.2	14.1	401	97.2	679	4767		219	5.9	5900										12	v087	HVTN 087	169	26NOV2012	170
087-013	1301	17/05/2013							17	26	43.1	14.1	1337	97.4	467	1053		221	2.9	2900										13	v087	HVTN 087	171	26NOV2012	172
087-013	1401	23/05/2013							11	196	42.7	13.8	1691	97.5	409	3293		248	5.6	5600										14	v087	HVTN 087	175	26NOV2012	178
087-013	1501	30/05/2013	42	18	26	377	1.2		13	114	42.5	13.6	1320	97.5	422	2530		238	4.4	4400										15	v087	HVTN 087	182	26NOV2012	185
087-013	1511	13/06/2013							20	113	44.2	14.3	1823	97.7	505	2440		256	4.9	4900										15	v087	HVTN 087	182	26NOV2012	199
087-013	1601	14/08/2013	39	22	27	348	1.1		7	65	43.7	14.1	1490	98.2	310	1728		267	3.6	3600										16	v087	HVTN 087	273	26NOV2012	261
087-151	101	24/10/2012	50	18	22	85	0.6		0	400	41.7	14	1280	95.9	480	5840		274	8	8000										1	v087	HVTN 087	-56	26NOV2012	-33
087-151	201	26/11/2012							0	441	40.9	13.3	1701	98.5	441	3717		281	6.3	6300										2	v087	HVTN 087	0	26NOV2012	0
087-151	301	27/11/2012							0	354	40.1	13.1	1534	97.5	354	3599		263	5.9	5900										3	v087	HVTN 087	1	26NOV2012	1
087-151	401	29/11/2012							0	396	38.5	12.7	1386	96.8	462	4356		256	6.6	6600										4	v087	HVTN 087	3	26NOV2012	3
087-151	501	10/12/2012	49	14	18	57	0.6		0	384	39.5	13.1	1408	96.8	448	4096		276	6.4	6400										5	v087	HVTN 087	14	26NOV2012	14
087-151	701	16/01/2013	46	16	18	127	0.7		69	483	41	13.4	1656	96.4	621	4140		263	6.9	6900										7	v087	HVTN 087	42	26NOV2012	51
087-151	901	26/02/2013							42	497	41	13.5	1750	94.7	504	4207		261	7	7000										9	v087	HVTN 087	91	26NOV2012	92
087-151	1001	05/03/2013	44	10	16	53	0.7		39	468	40.9	13.5	1810	95.6	640	4844		266	7.8	7800										10	v087	HVTN 087	98	26NOV2012	99
087-151	1101	13/05/2013							37	526	40.1	13.3	1803	96.8	431	4504		275	7.3	7300										11	v087	HVTN 087	168	26NOV2012	168
087-151	1201	14/05/2013							29	209	40	13.1	534	95.6	412	4617		218	5.8	5800										12	v087	HVTN 087	169	26NOV2012	169
087-151	1301	16/05/2013							50	127	39.6	13.1	1788	94.1	589	2948		237	5.5	5500										13	v087	HVTN 087	171	26NOV2012	171
087-151	1401	20/05/2013							20	436	38.5	13	1670	95	297	4178		256	6.6	6600										14	v087	HVTN 087	175	26NOV2012	175
087-151	1501	28/05/2013	43	14	19	70	0.7		43	462	39.4	12.9	1725	96.8	426	4445		299	7.1	7100										15	v087	HVTN 087	182	26NOV2012	183
087-151	1511	10/06/2013							43	391	39	12.7	1581	95.5	471	3714		267	6.2	6200										15	v087	HVTN 087	182	26NOV2012	196
087-151	1601	21/08/2013	52	14	18	65	0.7		53	405	41.8	13.8	2213	94.3	465	4365		328	7.5	7500										16	v087	HVTN 087	273	26NOV2012	268
087-010	101	24/10/2012	58	16	18	145	0.9		0	201	46.8	15.5	1943	93.2	536	4020		251	6.7	6700										1	v087	HVTN 087	-56	03DEC2012	-40
087-010	201	03/12/2012							43	227	45.3	15	2407	92.5	589	3834		299	7.1	7100										2	v087	HVTN 087	0	03DEC2012	0
087-010	301	04/12/2012							0	222	44	14.6	2812	92.9	592	3774		304	7.4	7400										3	v087	HVTN 087	1	03DEC2012	1
087-010	401	06/12/2012							73	219	44.3	14.6	2409	93.6	657	3942		273	7.3	7300										4	v087	HVTN 087	3	03DEC2012	3
087-010	501	17/12/2012	53	14	15	112	0.9		0	152	44	14.5	2660	93.2	532	4180		260	7.6	7600										5	v087	HVTN 087	14	03DEC2012	14
087-010	701	16/01/2013	61	14	18	101	1		0	460	47.8	15.6	2852	91.2	736	5152		292	9.2	9200										7	v087	HVTN 087	42	03DEC2012	44
087-010	901	06/03/2013							35	475	47.5	15.9	3256	90.9	634	4400		253	8.8	8800										9	v087	HVTN 087	91	03DEC2012	93
087-010	1001	14/03/2013	52	13	18	119	1		31	281	45.6	15.7	2878	90.2	484	4126		263	7.8	7800										10	v087	HVTN 087	98	03DEC2012	101
087-010	1101	20/05/2013							40	216	47.8	15.5	2784	91	600	4360		261	8	8000										11	v087	HVTN 087	168	03DEC2012	168
087-010	1201	21/05/2013							32	211	45	14.6	1056	92.1	742	4358		224	6.4	6400										12	v087	HVTN 087	169	03DEC2012	169
087-010	1301	23/05/2013							24	140	46	15.2	2806	90.8	598	2532		231	6.1	6100										13	v087	HVTN 087	171	03DEC2012	171
087-010	1401	29/05/2013							28	231	45	14.8	2450	91.6	427	3864		292	7	7000										14	v087	HVTN 087	175	03DEC2012	177
087-010	1501	03/06/2013	48	16	19	118	1		36	230	46.3	15.1	2635	92	648	3650		265	7.2	7200										15	v087	HVTN 087	182	03DEC2012	182
087-010	1601	05/09/2013	52	14	16	114	1		14	538	44.5	14.6	2470	91.4	449	3429		259	6.9	6900										16	v087	HVTN 087	273	03DEC2012	276
087-068	101	02/11/2012	61	41	26	183	0.9		65	195	47.2	15.5	2080	93.5	650	3510		280	6.5	6500										1	v087	HVTN 087	-56	29NOV2012	-27
087-068	501	13/12/2012	68	37	26	200	0.9		66	132	44.2	14.6	1716	93.5	594	4158		287	6.6	6600										5	v087	HVTN 087	14	29NOV2012	14
087-068	701	10/01/2013	71	36	27	182	1		0	81	46	15.1	1701	94.1	1053	5265		290	8.1	8100										7	v087	HVTN 087	42	29NOV2012	42
087-068	1001	08/03/2013	58	31	22	172	1		41	110	44.1	14.5	1775	92	655	3219		256	5.8	5800										10	v087	HVTN 087	98	29NOV2012	99
087-068	1501	31/05/2013	59	45	29	389	1		19	136	44.4	14.4	2071	93.1	787	3187		286	6.2	6200										15	v087	HVTN 087	182	29NOV2012	183
087-068	1601	23/08/2013	61	41	29	363	1		39	157	44.4	14.4	2279	92.4	610	2514		252	5.6	5600										16	v087	HVTN 087	273	29NOV2012	267
087-080	101	20/11/2012	57	16	21	62	0.7		0	49	43.4	14.4	1372	103.3	392	3087		304	4.9	4900										1	v087	HVTN 087	-56	04DEC2012	-14
087-080	201	04/12/2012							0	0	40.6	13.2	1612	105.3	434	4092		266	6.2	6200										2	v087	HVTN 087	0	04DEC2012	0
087-080	301	05/12/2012							65	65	39.1	12.9	1430	104.2	455	4485		281	6.5	6500										3	v087	HVTN 087	1	04DEC2012	1
087-080	401	07/12/2012							72	72	38.4	12.7	2304	104.7	648	4176		285	7.2	7200										4	v087	HVTN 087	3	04DEC2012	3
087-080	501	18/12/2012	51	13	21	120	0.7		0	0	40.6	13.4	1625	103.7	390	4485		291	6.5	6500										5	v087	HVTN 087	14	04DEC2012	14
087-080	701	22/01/2013	50	17	19	69	0.7		0	0	43.7	14.2	2205	102.5	441	3654		306	6.3	6300										7	v087	HVTN 087	42	04DEC2012	49
087-080	901	19/03/2013							0	38	41.8	13.9	2424	101.6	638	4499		284	7.6	7600										9	v087	HVTN 087	91	04DEC2012	105
087-080	1001	26/03/2013	50	14	18	95	0.6		26	26	39.9	12.8	2313	101.7	533	5702		328	8.6	8600										10	v087	HVTN 087	98	04DEC2012	112
087-080	1101	30/04/2013							30	30	39.8	13.1	1604	101.2	505	7732		296	9.9	9900										11	v087	HVTN 087	168	04DEC2012	147
087-080	1201	01/05/2013							6	53	36.2	12.1	454	101.1	513	4873		249	6.9	6900										12	v087	HVTN 087	169	04DEC2012	148
087-080	1301	03/05/2013							11	11	38.5	12.6	1364	101.8	594	9020		270	11	11000										13	v087	HVTN 087	171	04DEC2012	150
087-080	1501	17/05/2013	50	20	21	74	0.8		19	6	37.5	12.6	1872	101.3	329	3974		326	6.2	6200										15	v087	HVTN 087	182	04DEC2012	164
087-080	1511	17/06/2013							36	55	35.6	11.6	1411	99.9	683	6916		303	9.1	9100										15	v087	HVTN 087	182	04DEC2012	195
087-080	1601	26/08/2013	48	13	17	68	0.6		28	28	37.4	12.6	1924	95.3	504	4615		309	7.1	7100										16	v087	HVTN 087	273	04DEC2012	265
087-180	101	06/12/2012	46	21	21	76	0.9		0	183	41	13.6	1403	92.8	366	4148		230	6.1	6100										1	v087	HVTN 087	-56	20DEC2012	-14
087-180	201	20/12/2012							24	155	38.9	13.5	1316	91.2	362	2844		205	4.7	4700										2	v087	HVTN 087	0	20DEC2012	0
087-180	501	08/01/2013	50	18	19	64	0.8		58	290	39.9	13.1	1334	92.9	290	3828		236	5.8	5800										5	v087	HVTN 087	14	20DEC2012	19
087-096	101	20/02/2013	68	20	19	80	0.8		17	95	42.8	14.4	1664	102.3	314	2210		253	4.3	4300										1	v087	HVTN 087	-56	04MAR2013	-12
087-096	201	04/03/2013							26	77	41.2	13.9	2060	102.8	449	2489		250	5.1	5100										2	v087	HVTN 087	0	04MAR2013	0
087-096	301	05/03/2013								39	40.2	13.4	1733	103.4	440	3256		234	5.5	5500										3	v087	HVTN 087	1	04MAR2013	1
087-096	401	07/03/2013							25	107	39.4	13.5	1558	101.5	328	2083		219	4.1	4100										4	v087	HVTN 087	3	04MAR2013	3
087-096	501	18/03/2013	65	16	20	117	0.8		11	99	37.2	12.6	1657	104.5	422	1611		238	3.8	3800										5	v087	HVTN 087	14	04MAR2013	14
087-096	701	16/04/2013	71	16	18	79	0.9		31	79	41.4	13.9	1879	103.5	453	1958		285	4.4	4400										7	v087	HVTN 087	42	04MAR2013	43
087-096	901	30/05/2013							20	52	42.2	14.3	1680	102	336	1912		223	4	4000										9	v087	HVTN 087	91	04MAR2013	87
087-096	1001	05/06/2013	57	16	18	101	0.8		19	134	37.1	12.4	1427	103	272	1347		220	3.2	3200										10	v087	HVTN 087	98	04MAR2013	93
087-096	1101	19/08/2013							14	35	39.3	13.6	1537	99.6	326	1589		250	3.5	3500										11	v087	HVTN 087	168	04MAR2013	168
087-096	1201	20/08/2013							7	59	37.5	12.9	540	100.1	359	2734		226	3.7	3700										12	v087	HVTN 087	169	04MAR2013	169
087-096	1301	22/08/2013							18	55	40.3	13.6	1310	101.1	368	750		256	2.5	2500										13	v087	HVTN 087	171	04MAR2013	171
087-096	1401	26/08/2013							11	94	36.8	12.6	1649	102.4	342	1505		245	3.6	3600										14	v087	HVTN 087	175	04MAR2013	175
087-096	1501	03/09/2013	55	17	19	157	0.7		16	93	33.7	11.6	1531	101	403	1057		235	3.1	3100										15	v087	HVTN 087	182	04MAR2013	183
087-096	1511	17/09/2013							29	126	38.9	13	1625	101.7	458	1961		286	4.2	4200										15	v087	HVTN 087	182	04MAR2013	197
087-096	1601	02/12/2013	70	22	24	84	0.9		20	73	43.6	14.6	1760	101.2	376	1772		287	4	4000										16	v087	HVTN 087	273	04MAR2013	273
087-069	101	20/12/2012	44	12	20	166	0.9		22	66	43.1	14.8	2129	99.5	550	2734		222	5.5	5500										1	v087	HVTN 087	-56	08JAN2013	-19
087-069	201	08/01/2013							57	57	49.3	16.3	2280	101.7	570	2793		259	5.7	5700										2	v087	HVTN 087	0	08JAN2013	0
087-069	301	09/01/2013							26	38	43.1	14.5	2483	98.7	538	3315		246	6.4	6400										3	v087	HVTN 087	1	08JAN2013	1
087-069	401	11/01/2013							53	53	44.2	14.7	1537	100.6	636	3074		253	5.3	5300										4	v087	HVTN 087	3	08JAN2013	3
087-069	501	22/01/2013	44	9	16	70	1.1		63	0	43.1	14.1	1260	99.4	819	4158		181	6.3	6300										5	v087	HVTN 087	14	08JAN2013	14
087-069	701	19/02/2013	47	12	17	100	0.9		25	54	45.6	14.9	2043	99.8	402	2377		191	4.9	4900										7	v087	HVTN 087	42	08JAN2013	42
087-069	901	09/04/2013							41	59	47.2	15.4	3552	97.3	797	1451		220	5.9	5900										9	v087	HVTN 087	91	08JAN2013	91
087-069	1001	16/04/2013	51	14	18	105	0.9		51	70	44.8	14.7	3270	98.3	608	2400		222	6.4	6400										10	v087	HVTN 087	98	08JAN2013	98
087-069	1101	04/06/2013							34	80	45.3	14.8	2582	98.3	542	2462		199	5.7	5700										11	v087	HVTN 087	168	08JAN2013	147
087-069	1201	05/06/2013							34	20	43	14.1	992	98.2	972	4683		192	6.7	6700										12	v087	HVTN 087	169	08JAN2013	148
087-069	1301	07/06/2013							32	86	45.3	14.9	3710	98	653	918		176	5.4	5400										13	v087	HVTN 087	171	08JAN2013	150
087-069	1401	10/06/2013							39	46	43.5	14.2	3569	98	579	2269		211	6.5	6500										14	v087	HVTN 087	175	08JAN2013	153
087-069	1501	17/06/2013	43	15	20	175	0.9		43	58	42.3	13.8	2801	98.4	626	3672		220	7.2	7200										15	v087	HVTN 087	182	08JAN2013	160
087-069	1601	08/10/2013	51	12	18	58	0.9		28	71	45.1	14.9	2345	97.6	470	1786		249	4.7	4700										16	v087	HVTN 087	273	08JAN2013	273
087-055	101	14/01/2013	58	22	27	181	0.8		0	1095	43	14.2	2117	101.3	438	3723		300	7.3	7300										1	v087	HVTN 087	-56	28JAN2013	-14
087-055	201	28/01/2013							107	214	39.1	12.9	2247	99.4	749	7383		234	10.7	10700										2	v087	HVTN 087	0	28JAN2013	0
087-055	301	29/01/2013							0	350	37.7	12.3	2030	100	770	3850		221	7	7000										3	v087	HVTN 087	1	28JAN2013	1
087-055	401	31/01/2013							60	480	38.5	12.8	2100	99.6	660	2700		239	6	6000										4	v087	HVTN 087	3	28JAN2013	3
087-055	501	11/02/2013	71	27	44	100	0.8		0	375	42.2	13.9	2100	100.2	750	4275		297	7.5	7500										5	v087	HVTN 087	14	28JAN2013	14
087-055	701	11/03/2013	65	17	32	100	0.8		35	235	43.9	14.3	2097	100	626	5707		291	8.7	8700										7	v087	HVTN 087	42	28JAN2013	42
087-055	901	30/04/2013							46	274	42.5	13.9	2204	98.9	836	4241		224	7.6	7600										9	v087	HVTN 087	91	28JAN2013	92
087-055	1001	06/05/2013	69	23	39	82	0.8		50	266	45.2	14.9	2369	99.1	490	4025		248	7.2	7200										10	v087	HVTN 087	98	28JAN2013	98
087-055	1101	22/07/2013							23	201	40.6	13.4	1691	99.8	403	1482		233	3.8	3800										11	v087	HVTN 087	168	28JAN2013	175
087-055	1201	23/07/2013							25	113	38.4	12.6	706	99.5	777	2579		174	4.2	4200										12	v087	HVTN 087	169	28JAN2013	176
087-055	1301	25/07/2013							13	91	37	12.5	1450	97.2	221	4726		213	6.5	6500										13	v087	HVTN 087	171	28JAN2013	178
087-055	1401	29/07/2013							31	174	38.7	12.9	1339	99.1	688	3968		244	6.2	6200										14	v087	HVTN 087	175	28JAN2013	182
087-055	1501	12/08/2013	88	40	87	108	0.7		44	200	41.7	13.8	2035	99.2	681	4440		249	7.4	7400										15	v087	HVTN 087	182	28JAN2013	196
087-101	101	16/01/2013	52	15	19	168	0.9		80	148	41.6	13.7	1480	90.3	444	5328		273	7.4	7400										1	v087	HVTN 087	-56	28JAN2013	-12
087-101	201	28/01/2013							0	128	40.8	13.3	1536	90.4	448	4224		245	6.4	6400										2	v087	HVTN 087	0	28JAN2013	0
087-101	301	29/01/2013							0	180	40.4	13.3	1395	90.2	405	2565		263	4.5	4500										3	v087	HVTN 087	1	28JAN2013	1
087-101	401	31/01/2013							0	81	40.1	13.1	1539	91.1	486	5994		253	8.1	8100										4	v087	HVTN 087	3	28JAN2013	3
087-101	501	11/02/2013	48	16	20	205	1		0	126	39.5	12.9	1386	91.4	441	4284		235	6.3	6300										5	v087	HVTN 087	14	28JAN2013	14
087-101	701	11/03/2013	60	15	21	193	1		28	65	39.6	13.1	1283	89.9	493	7431		382	9.3	9300										7	v087	HVTN 087	42	28JAN2013	42
087-101	901	29/04/2013							26	250	41.2	13.5	1363	91.5	730	4032		256	6.4	6400										9	v087	HVTN 087	91	28JAN2013	91
087-101	1001	06/05/2013	65	18	30	468	1		19	10	43.3	14.2	892	91.2	330	8449		335	9.7	9700										10	v087	HVTN 087	98	28JAN2013	98
087-101	1011	14/05/2013							13	363	41.3	13.5	2336	91.8	581	3307		287	6.6	6600										10	v087	HVTN 087	98	28JAN2013	106
087-101	1101	15/07/2013							17	112	41.2	13.5	1557	91.9	593	6321		282	8.6	8600										11	v087	HVTN 087	168	28JAN2013	168
087-101	1201	16/07/2013							8	146	40.5	13.5	405	91.1	454	7088		250	8.1	8100										12	v087	HVTN 087	169	28JAN2013	169
087-101	1301	18/07/2013							24	65	40.1	13.2	1328	91.3	625	3859		254	5.9	5900										13	v087	HVTN 087	171	28JAN2013	171
087-101	1401	22/07/2013							14	156	39.3	12.9	1421	91.1	544	4665		265	6.8	6800										14	v087	HVTN 087	175	28JAN2013	175
087-101	1501	29/07/2013	60	15	24	359	0.9		26	284	40	13.3	1359	90.7	851	6080		328	8.6	8600										15	v087	HVTN 087	182	28JAN2013	182
087-101	1511	05/08/2013							16	377	40	13.3	1804	90.6	394	5609		305	8.2	8200										15	v087	HVTN 087	182	28JAN2013	189
087-101	1601	28/10/2013	67	16	33	775	0.9		32	146	39	12.8	1183	89.1	543	6197		295	8.1	8100										16	v087	HVTN 087	273	28JAN2013	273
087-101	1701	27/01/2014				184																								17	v087	HVTN 087	364	28JAN2013	364
087-169	101	30/01/2013	57	18	25	292	1.1		20	41	49.1	16.1	1782	96.1	490	4468		285	6.8	6800										1	v087	HVTN 087	-56	08MAR2013	-37
087-169	501	22/03/2013	69	16	20	309	1		17	122	47.9	15.8	1728	96.5	435	3497		278	5.8	5800										5	v087	HVTN 087	14	08MAR2013	14
087-169	701	24/04/2013	71	17	17	177	1		30	114	50.2	16.2	1801	96.6	494	5160		272	7.6	7600										7	v087	HVTN 087	42	08MAR2013	47
087-169	1001	14/06/2013	62	17	16	206	1.1		36	227	48.1	15.6	2428	94.4	440	3969		326	7.1	7100										10	v087	HVTN 087	98	08MAR2013	98
087-015	101	08/02/2013	42	21	23	128	0.8		59	118	37.3	12.3	1829	94.5	472	3422		238	5.9	5900										1	v087	HVTN 087	-56	25FEB2013	-17
087-015	201	25/02/2013							20	105	37.7	12.4	1610	95.4	225	3040		262	5	5000										2	v087	HVTN 087	0	25FEB2013	0
087-015	301	26/02/2013							32	95	36.3	12.1	1791	95.4	302	3079		272	5.3	5300										3	v087	HVTN 087	1	25FEB2013	1
087-015	401	28/02/2013							17	508	35.4	11.8	1516	95.2	228	3830		254	5.7	5700										4	v087	HVTN 087	3	25FEB2013	3
087-015	501	11/03/2013	41	15	21	117	0.8		38	173	38.4	12.9	1920	95.9	326	3942		271	6.4	6400										5	v087	HVTN 087	14	25FEB2013	14
087-015	701	09/04/2013	40	13	20	97	0.8		8	109	39.1	12.9	1487	95.9	395	6401		237	8.4	8400										7	v087	HVTN 087	42	25FEB2013	43
087-015	901	28/05/2013							10	208	37.5	12.6	1789	95.4	286	2907		247	5.2	5200										9	v087	HVTN 087	91	25FEB2013	92
087-015	1001	03/06/2013	34	12	20	156	0.9		33	85	37.1	12.6	1824	94.8	306	2453		240	4.7	4700										10	v087	HVTN 087	98	25FEB2013	98
087-015	1101	13/08/2013							24	115	38.5	12.9	1440	93.3	202	3019		278	4.8	4800										11	v087	HVTN 087	168	25FEB2013	169
087-015	1201	14/08/2013							6	34	38.4	12.9	809	93.7	419	1832		222	3.1	3100										12	v087	HVTN 087	169	25FEB2013	170
087-015	1301	16/08/2013							18	47	37	12.4	1678	93.4	227	1631		249	3.6	3600										13	v087	HVTN 087	171	25FEB2013	172
087-015	1401	20/08/2013							19	132	39.2	13.2	1866	93	216	2468		290	4.7	4700										14	v087	HVTN 087	175	25FEB2013	176
087-015	1501	28/08/2013	36	16	19	128	0.9		16	140	34.5	11.7	1565	92.2	291	3188		249	5.2	5200										15	v087	HVTN 087	182	25FEB2013	184
087-015	1601	02/12/2013	37	12	19	122	0.9		17	148	37.7	12.8	1750	91.3	274	3511		311	5.7	5700										16	v087	HVTN 087	273	25FEB2013	280
087-102	101	12/02/2013	72	23	20	193	1		0	335	45.8	14	2278	85.2	536	3484		235	6.7	6700										1	v087	HVTN 087	-56	25FEB2013	-13
087-102	201	25/02/2013							22	222	42.7	13.3	1835	84.6	459	4862		226	7.4	7400										2	v087	HVTN 087	0	25FEB2013	0
087-102	301	26/02/2013							19	205	44	13.4	1928	86.3	446	3602		209	6.2	6200										3	v087	HVTN 087	1	25FEB2013	1
087-102	401	28/02/2013							18	180	44.4	13.7	2313	85	558	5931		232	9	9000										4	v087	HVTN 087	3	25FEB2013	3
087-102	501	11/03/2013	76	23	18	121	0.9		43	114	43.9	13.8	1583	84.2	462	4899		247	7.1	7100										5	v087	HVTN 087	14	25FEB2013	14
087-102	701	09/04/2013	69	28	26	325	1		20	214	44.7	13.8	2057	84.2	556	3853		228	6.7	6700										7	v087	HVTN 087	42	25FEB2013	43
087-102	901	04/06/2013							20	152	46.6	14	1914	84.8	409	4105		234	6.6	6600										9	v087	HVTN 087	91	25FEB2013	99
087-102	1001	11/06/2013	75	24	22	322	1.1		23	160	44.8	13.8	2326	83.4	585	4507		225	7.6	7600										10	v087	HVTN 087	98	25FEB2013	106
087-102	1601	16/12/2013	79	29	24	641	1.1		22	165	47.2	14.7	1678	82.1	611	3025		184	5.5	5500										16	v087	HVTN 087	273	25FEB2013	294
087-102	1701	25/02/2014				323																								17	v087	HVTN 087	364	25FEB2013	365
087-191	101	01/03/2013	56	19	20	163	0.9		40	275	45.6	15.3	2151	98.1	462	3772		259	6.7	6700										1	v087	HVTN 087	-56	13MAR2013	-12
087-191	501	02/04/2013	63	16	20	180	1		10	127	47.3	15.6	1989	100.5	382	7291		259	9.8	9800										5	v087	HVTN 087	14	13MAR2013	20
087-191	701	02/05/2013	64	15	22	158	0.9		46	52	45.8	14.9	1978	99.9	336	3387		247	5.8	5800										7	v087	HVTN 087	42	13MAR2013	50
087-191	1001	19/06/2013	48	15	19	123	0.9		27	135	46.6	15.1	2349	98.7	281	2608		247	5.4	5400										10	v087	HVTN 087	98	13MAR2013	98
087-191	1101	30/08/2013							39	196	42.1	13.9	1793	98.7	265	2607		240	4.9	4900										11	v087	HVTN 087	168	13MAR2013	170
087-191	1501	12/09/2013	64	21	22	141	1.1		56	136	44.8	14.7	2008	98.5	560	5240		270	8	8000										15	v087	HVTN 087	182	13MAR2013	183
087-191	1601	16/12/2013	69	16	19	148	1.1		54	246	43.6	14.7	3003	93.3	554	3842		253	7.7	7700										16	v087	HVTN 087	273	13MAR2013	278
087-133	101	19/04/2013	47	21	26	156	0.8		21	193	46	15	1525	100.8	593	4568		251	6.9	6900										1	v087	HVTN 087	-56	24APR2013	-5
087-133	501	08/05/2013	48	16	21	107	0.7		54	270	41.8	13.8	2165	100.1	446	1566		262	4.5	4500										5	v087	HVTN 087	14	24APR2013	14
087-133	701	06/06/2013	47	15	22	117	0.8		27	313	44.5	14.7	1913	99.8	466	2581		242	5.3	5300										7	v087	HVTN 087	42	24APR2013	43
087-133	1001	07/08/2013	47	28	32	124	0.7		41	97	44.9	14.8	1550	100	580	2332		242	4.6	4600										10	v087	HVTN 087	98	24APR2013	105
087-133	1501	24/10/2013	43	26	35	315	0.7		23	200	42.5	14.1	2879	97.7	570	2029		305	5.7	5700										15	v087	HVTN 087	182	24APR2013	183
087-133	1601	28/01/2014	48	23	25	119	0.8		24	113	41.4	14.1	2355	97.9	409	1800		294	4.7	4700										16	v087	HVTN 087	273	24APR2013	279
087-157	101	24/04/2013	68	18	20	177	1																							1	v087	HVTN 087	-56	21MAY2013	-27
087-157	101	16/05/2013							39	31	45.6	15.2	2118	90.6	470	5044		185	7.7	7700										1	v087	HVTN 087	-56	21MAY2013	-5
087-157	501	05/06/2013	69	18	22	276	0.9		41	112	45.1	14.8	2502	91.6	443	2803		185	5.9	5900										5	v087	HVTN 087	14	21MAY2013	15
087-157	701	02/07/2013	78	14	17	101	0.9		24	92	49	16	2257	91.8	445	3282		191	6.1	6100										7	v087	HVTN 087	42	21MAY2013	42
087-157	1001	26/08/2013	66	12	19	127	0.7		22	118	44.8	15.4	2363	88.9	526	2570		162	5.6	5600										10	v087	HVTN 087	98	21MAY2013	97
087-157	1501	21/11/2013	59	13	16	97	0.8		14	24	44.9	15	1488	89.8	322	2952		198	4.8	4800										15	v087	HVTN 087	182	21MAY2013	184
087-157	1601	18/02/2014	76	11	15	101	0.9		27	48	47.5	15.5	1988	89.5	382	2857		226	5.3	5300										16	v087	HVTN 087	273	21MAY2013	273
087-064	101	25/04/2013	68	11	15	79	0.7		40	40	42.7	13.9	1736	100.4	504	5680		234	8	8000										1	v087	HVTN 087	-56	06MAY2013	-11
087-064	501	22/05/2013	67	31	26	78	0.7		44	22	45.2	15.1	1954	100.2	555	4825		251	7.4	7400										5	v087	HVTN 087	14	06MAY2013	16
087-064	701	19/06/2013	59	13	16	144	0.7		50	43	43.3	14.1	1796	101.7	412	4800		281	7.1	7100										7	v087	HVTN 087	42	06MAY2013	44
087-064	1001	21/08/2013	64	12	14	49	0.7		41	31	41	13.4	1408	101.4	357	3264		247	5.1	5100										10	v087	HVTN 087	98	06MAY2013	107
087-064	1501	06/11/2013	71	11	17	99	0.7		40	16	40.7	13.3	2784	100.1	504	4656		322	8	8000										15	v087	HVTN 087	182	06MAY2013	184
087-064	1601	13/01/2014	64	13	19	112	0.6		50	36	37.6	12.6	1937	96.1	504	4673		275	7.2	7200										16	v087	HVTN 087	273	06MAY2013	252
087-181	101	29/04/2013	76	12	16	95	1.1		40	221	44.4	14.8	1991	90.1	624	5024		226	7.9	7900										1	v087	HVTN 087	-56	13MAY2013	-14
087-181	501	28/05/2013	76	17	16	84	0.9		37	260	43	14.5	1798	90.1	620	3484		226	6.2	6200										5	v087	HVTN 087	14	13MAY2013	15
087-181	701	26/06/2013	81	13	19	138	1		53	180	43.4	14.2	1728	90.6	795	7844		246	10.6	10600										7	v087	HVTN 087	42	13MAY2013	44
087-181	1001	21/08/2013	80	12	15	86	1.1		40	290	43.3	14.3	1676	90.5	713	10481		253	13.2	13200										10	v087	HVTN 087	98	13MAY2013	100
087-181	1011	04/09/2013							50	350	42.2	14.2	1600	89.1	480	7520		218	10	10000										10	v087	HVTN 087	98	13MAY2013	114
087-181	1501	11/11/2013	77	10	17	131	1.1		45	241	42.6	14	1422	88	437	3455		261	5.6	5600										15	v087	HVTN 087	182	13MAY2013	182
087-181	1601	10/02/2014	70	11	14	72	1		21	296	42.3	14	1602	88.4	328	2954		220	5.2	5200										16	v087	HVTN 087	273	13MAY2013	273
087-162	101	01/05/2013	43	7	17	103	0.6		28	155	38.8	12.9	1476	96	226	2815		171	4.7	4700										1	v087	HVTN 087	-56	03MAY2013	-2
087-162	501	17/05/2013	44	9	14	62	0.7		24	232	38.8	13.3	1700	95.7	184	1860		191	4	4000										5	v087	HVTN 087	14	03MAY2013	14
087-162	701	13/06/2013	47	6	18	71	0.7		37	267	39.5	13.1	1544	96.1	254	4098		180	6.2	6200										7	v087	HVTN 087	42	03MAY2013	41
087-162	1001	22/08/2013	39	7	14	55	0.8		17	251	39.2	13.1	1778	95.2	291	3363		192	5.7	5700										10	v087	HVTN 087	98	03MAY2013	111
087-162	1501	01/11/2013	43	9	16	74	0.7		18	203	39.1	12.9	1422	94.4	171	2687		173	4.5	4500										15	v087	HVTN 087	182	03MAY2013	182
087-162	1601	31/01/2014	41	11	19	442	0.8		17	234	37.5	12.6	1465	92	205	3779		191	5.7	5700										16	v087	HVTN 087	273	03MAY2013	273
087-162	1701	06/05/2014				61																								17	v087	HVTN 087	364	03MAY2013	368
087-014	101	10/05/2013	64	23	33	279	1.1		31	49	43.2	14.4	2056	89.4	336	3630		273	6.1	6100										1	v087	HVTN 087	-56	23MAY2013	-13
087-014	501	04/06/2013	63	47	39	204	1		37	124	43.5	14.1	2883	90.3	496	2660		286	6.2	6200										5	v087	HVTN 087	14	23MAY2013	12
087-014	1001	09/09/2013	57	20	26	262	1.2		41	97	42.5	14.1	2229	87	321	2412		309	5.1	5100										10	v087	HVTN 087	98	23MAY2013	109
087-014	1601	27/01/2014	61	19	27	219	1.1		0	0	41.7	14.2	2214	84.5	656	1230		264	4.1	4100										16	v087	HVTN 087	273	23MAY2013	249
087-009	101	17/05/2013	64	14	16	113	0.9		15	88	42.4	14.3	2241	92.7	540	4417		282	7.3	7300										1	v087	HVTN 087	-56	24MAY2013	-7
087-009	501	07/06/2013	76	23	21	73	0.8		54	540	43.8	14.4	1920	92.9	801	5679		304	9	9000										5	v087	HVTN 087	14	24MAY2013	14
087-009	701	03/07/2013	62	14	18	69	0.9		39	257	43.7	14.3	2207	92.9	538	4758		307	7.8	7800										7	v087	HVTN 087	42	24MAY2013	40
087-009	1001	06/09/2013	61	15	19	62	0.9		32	152	45.8	15	2336	93	568	4912		316	8	8000										10	v087	HVTN 087	98	24MAY2013	105
087-009	1501	27/11/2013	63	30	24	418	0.9		43	225	43.2	14.4	2611	91.1	781	7041		336	10.7	10700										15	v087	HVTN 087	182	24MAY2013	187
087-009	1601	21/02/2014	63	16	16	60	0.9		33	145	44.7	14.6	2066	93.2	370	3986		323	6.6	6600										16	v087	HVTN 087	273	24MAY2013	273
