# Supplementary material for: Safety and tolerability of HIV-1 multiantigen pDNA vaccine given with IL-12 plasmid DNA via electroporation, boosted with a recombinant vesicular stomatitis virus HIV Gag vaccine in healthy volunteers in a randomized, controlled clinical trial
Source: PLoS One. 2018 Sep 20;13(9):e0202753. doi: 10.1371/journal.pone.0202753 (PMC6147413; doi:10.1371/journal.pone.0202753)
Supplement: S1 Dataset — (ZIP) [file pone.0202753.s007.zip › Supporting Information. HVTN087_datasets/Pain_Score.csv]

Publication ID	Visit Number	Injection Number	Pain Score	Time since Injection
087-163	801	1	0	25-60 Minutes
087-163	601	2	0	25-60 Minutes
087-163	601	2	0.4	Immediately following Injection
087-163	601	2	0	5-7 Minutes
087-163	1101	2	0	25-60 Minutes
087-163	801	1	0.3	Immediately following Injection
087-163	201	1	1.1	5-7 Minutes
087-163	201	2	0	5-7 Minutes
087-163	801	1	0	5-7 Minutes
087-163	201	1	7.6	Immediately following Injection
087-163	601	1	0	5-7 Minutes
087-163	201	2	2	Immediately following Injection
087-163	1101	2	0	Immediately following Injection
087-163	801	2	0.1	Immediately following Injection
087-163	1101	1	0	5-7 Minutes
087-163	1101	2	0	5-7 Minutes
087-163	1101	1	0	25-60 Minutes
087-163	201	1	3.1	25-60 Minutes
087-163	201	2	0.7	25-60 Minutes
087-163	1101	1	0.4	Immediately following Injection
087-163	801	2	0	5-7 Minutes
087-163	601	1	0.5	Immediately following Injection
087-163	801	2	0.3	25-60 Minutes
087-163	601	1	0	25-60 Minutes
087-175	201	1	2.3	5-7 Minutes
087-175	601	1	3.4	5-7 Minutes
087-175	201	1	2.8	25-60 Minutes
087-175	1101	1	0.1	5-7 Minutes
087-175	201	2	1.5	5-7 Minutes
087-175	601	1	2.1	25-60 Minutes
087-175	201	2	8.7	Immediately following Injection
087-175	601	1	7.5	Immediately following Injection
087-175	201	1	7.6	Immediately following Injection
087-175	1101	1	0	25-60 Minutes
087-175	801	2	1.9	25-60 Minutes
087-175	801	2	2.4	5-7 Minutes
087-175	1101	2	0.1	Immediately following Injection
087-175	1101	1	0.8	Immediately following Injection
087-175	1101	2	0	25-60 Minutes
087-175	601	2	7.7	Immediately following Injection
087-175	801	1	4.2	5-7 Minutes
087-175	801	2	5.9	Immediately following Injection
087-175	801	1	5.2	25-60 Minutes
087-175	801	1	6.1	Immediately following Injection
087-175	601	2	1.5	25-60 Minutes
087-175	601	2	3.5	5-7 Minutes
087-175	1101	2	0.1	5-7 Minutes
087-175	201	2	2.6	25-60 Minutes
087-117	801	1	0	5-7 Minutes
087-117	601	2	0.7	5-7 Minutes
087-117	601	2	3.2	Immediately following Injection
087-117	801	1	0.5	Immediately following Injection
087-117	801	1	0	25-60 Minutes
087-117	201	2	0	5-7 Minutes
087-117	201	1	0	25-60 Minutes
087-117	601	1	1.4	Immediately following Injection
087-117	201	1	0	5-7 Minutes
087-117	601	2	0.2	25-60 Minutes
087-117	201	1	1.1	Immediately following Injection
087-117	601	1	0.3	25-60 Minutes
087-117	601	1	0.6	5-7 Minutes
087-117	201	2	0	25-60 Minutes
087-117	201	2	4.5	Immediately following Injection
087-117	801	2	0	25-60 Minutes
087-117	801	2	0	5-7 Minutes
087-117	801	2	0.7	Immediately following Injection
087-145	201	1	0.2	5-7 Minutes
087-145	1101	2	0	25-60 Minutes
087-145	1101	2	0	5-7 Minutes
087-145	801	1	0.2	25-60 Minutes
087-145	801	2	0.7	25-60 Minutes
087-145	1101	2	0.1	Immediately following Injection
087-145	1101	1	0.1	Immediately following Injection
087-145	801	2	2.4	Immediately following Injection
087-145	801	1	1.5	Immediately following Injection
087-145	601	2	1.6	5-7 Minutes
087-145	601	2	0.7	25-60 Minutes
087-145	601	2	3.4	Immediately following Injection
087-145	801	2	0.4	5-7 Minutes
087-145	1101	1	0	5-7 Minutes
087-145	1101	1	0	25-60 Minutes
087-145	601	1	1.6	Immediately following Injection
087-145	601	1	0	25-60 Minutes
087-145	601	1	0.4	5-7 Minutes
087-145	201	1	0.3	25-60 Minutes
087-145	201	2	0.7	25-60 Minutes
087-145	201	2	0.9	5-7 Minutes
087-145	201	1	3.6	Immediately following Injection
087-145	801	1	0.5	5-7 Minutes
087-145	201	2	5	Immediately following Injection
087-031	1101	2	0	5-7 Minutes
087-031	1101	2	0.2	Immediately following Injection
087-031	801	2	0.5	5-7 Minutes
087-031	201	2	0.2	25-60 Minutes
087-031	1101	1	0.4	Immediately following Injection
087-031	201	1	0.6	25-60 Minutes
087-031	801	2	1.6	25-60 Minutes
087-031	601	2	0.6	25-60 Minutes
087-031	801	1	2.1	Immediately following Injection
087-031	801	2	2.1	Immediately following Injection
087-031	601	2	1	Immediately following Injection
087-031	201	2	2.5	Immediately following Injection
087-031	1101	1	0	5-7 Minutes
087-031	801	1	0.4	5-7 Minutes
087-031	801	1	1.1	25-60 Minutes
087-031	201	1	3.3	Immediately following Injection
087-031	601	1	0.2	5-7 Minutes
087-031	1101	2	0	25-60 Minutes
087-031	601	2	0.4	5-7 Minutes
087-031	601	1	0.2	25-60 Minutes
087-031	201	2	0.4	5-7 Minutes
087-031	1101	1	0.2	25-60 Minutes
087-031	201	1	0.4	5-7 Minutes
087-031	601	1	0.6	Immediately following Injection
087-099	601	2	0.2	5-7 Minutes
087-099	801	1	0.2	Immediately following Injection
087-099	601	2	0.2	25-60 Minutes
087-099	201	2	0.9	25-60 Minutes
087-099	601	1	0.4	5-7 Minutes
087-099	201	1	4.3	25-60 Minutes
087-099	201	1	0.6	5-7 Minutes
087-099	201	1	1.3	Immediately following Injection
087-099	601	2	3	Immediately following Injection
087-099	201	2	0.6	5-7 Minutes
087-099	601	1	3.5	Immediately following Injection
087-099	601	1	0.7	25-60 Minutes
087-099	201	2	2.7	Immediately following Injection
087-099	801	1	0.3	25-60 Minutes
087-099	801	1	0	5-7 Minutes
087-099	1101	1	0	5-7 Minutes
087-099	1101	2	0	25-60 Minutes
087-099	1101	2	0	5-7 Minutes
087-099	1101	1	0.3	Immediately following Injection
087-099	801	2	0	25-60 Minutes
087-099	801	2	0	5-7 Minutes
087-099	1101	2	0.1	Immediately following Injection
087-099	801	2	0.6	Immediately following Injection
087-099	1101	1	0	25-60 Minutes
087-001	1101	1	0	5-7 Minutes
087-001	1101	2	5	Immediately following Injection
087-001	1101	1	0	25-60 Minutes
087-001	201	2	8.9	Immediately following Injection
087-001	1101	2	0	5-7 Minutes
087-001	801	1	0.2	5-7 Minutes
087-001	1101	1	0	Immediately following Injection
087-001	1101	2	0	25-60 Minutes
087-001	201	2	1.9	25-60 Minutes
087-001	201	2	0.2	5-7 Minutes
087-001	801	1	6.8	Immediately following Injection
087-001	801	1	0.9	25-60 Minutes
087-001	801	2	7.9	Immediately following Injection
087-001	201	1	7.3	Immediately following Injection
087-001	201	1	2.6	25-60 Minutes
087-001	801	2	0.3	5-7 Minutes
087-001	801	2	1	25-60 Minutes
087-001	201	1	0.2	5-7 Minutes
087-002	1101	2	0.2	5-7 Minutes
087-002	1101	2	0.3	Immediately following Injection
087-002	1101	1	0	5-7 Minutes
087-002	1101	1	0	25-60 Minutes
087-002	801	1	0.4	5-7 Minutes
087-002	1101	1	0	Immediately following Injection
087-002	1101	2	0	25-60 Minutes
087-002	801	2	3.7	25-60 Minutes
087-002	601	2		25-60 Minutes
087-002	601	2		5-7 Minutes
087-002	801	1	0.3	25-60 Minutes
087-002	801	2	6.7	Immediately following Injection
087-002	801	2	1.1	5-7 Minutes
087-002	601	1	1.4	5-7 Minutes
087-002	201	2	4.4	Immediately following Injection
087-002	201	1	0.9	5-7 Minutes
087-002	201	2	4.4	25-60 Minutes
087-002	801	1	1.3	Immediately following Injection
087-002	601	2		Immediately following Injection
087-002	601	1	4.8	Immediately following Injection
087-002	201	1	6	Immediately following Injection
087-002	201	1	0	25-60 Minutes
087-002	201	2	0.2	5-7 Minutes
087-002	601	1	3.8	25-60 Minutes
087-140	801	2	6	Immediately following Injection
087-140	1101	2	0	25-60 Minutes
087-140	1101	1	0.1	5-7 Minutes
087-140	801	2	1.8	25-60 Minutes
087-140	801	1	2.4	25-60 Minutes
087-140	1101	1	0.5	Immediately following Injection
087-140	1101	2	0	5-7 Minutes
087-140	1101	2	0.2	Immediately following Injection
087-140	601	2	2.3	25-60 Minutes
087-140	801	1	5.2	Immediately following Injection
087-140	601	2	3.1	Immediately following Injection
087-140	1101	1	0	25-60 Minutes
087-140	801	1	2.8	5-7 Minutes
087-140	601	2	0.7	5-7 Minutes
087-140	601	1	0	5-7 Minutes
087-140	201	2	2.2	25-60 Minutes
087-140	201	1	2.6	Immediately following Injection
087-140	601	1	1.4	25-60 Minutes
087-140	201	2	4.2	Immediately following Injection
087-140	201	1	1.2	25-60 Minutes
087-140	201	1	0.6	5-7 Minutes
087-140	601	1	4.6	Immediately following Injection
087-140	801	2	1.3	5-7 Minutes
087-140	201	2	1.7	5-7 Minutes
087-034	1101	1	4.6	Immediately following Injection
087-034	1101	1	0.4	5-7 Minutes
087-034	1101	2	0.7	25-60 Minutes
087-034	1101	1	0	25-60 Minutes
087-034	801	2	0.5	25-60 Minutes
087-034	801	1	1.2	25-60 Minutes
087-034	801	2	0.7	5-7 Minutes
087-034	1101	2	0	5-7 Minutes
087-034	601	2	0.5	25-60 Minutes
087-034	801	1	8.3	Immediately following Injection
087-034	601	1	0.5	5-7 Minutes
087-034	1101	2	5.5	Immediately following Injection
087-034	801	1	2	5-7 Minutes
087-034	601	1	0.7	25-60 Minutes
087-034	801	2	8.4	Immediately following Injection
087-034	201	2	1.2	25-60 Minutes
087-034	201	2	0.3	5-7 Minutes
087-034	201	2	8.4	Immediately following Injection
087-034	601	2	0.5	5-7 Minutes
087-034	601	2	8.5	Immediately following Injection
087-034	201	1	1.7	25-60 Minutes
087-034	201	1	0.7	5-7 Minutes
087-034	201	1	8.7	Immediately following Injection
087-034	601	1	8.8	Immediately following Injection
087-007	1101	1	0	25-60 Minutes
087-007	1101	2	0	25-60 Minutes
087-007	1101	2	0	5-7 Minutes
087-007	1101	1	0.1	5-7 Minutes
087-007	801	2	2.8	5-7 Minutes
087-007	601	2	3.6	25-60 Minutes
087-007	801	1	2.8	Immediately following Injection
087-007	201	2	3.4	25-60 Minutes
087-007	801	1	3.8	25-60 Minutes
087-007	801	2	3	25-60 Minutes
087-007	601	2	2	5-7 Minutes
087-007	601	2	3.4	Immediately following Injection
087-007	801	2	2.6	Immediately following Injection
087-007	1101	2	0.7	Immediately following Injection
087-007	1101	1	0.5	Immediately following Injection
087-007	601	1	2	5-7 Minutes
087-007	601	1	3.4	Immediately following Injection
087-007	601	1	2.6	25-60 Minutes
087-007	201	1	2.2	Immediately following Injection
087-007	801	1	2.8	5-7 Minutes
087-007	201	2	1.8	Immediately following Injection
087-007	201	1	0	5-7 Minutes
087-007	201	1	3.5	25-60 Minutes
087-007	201	2	0.4	5-7 Minutes
087-154	201	1	2.9	5-7 Minutes
087-154	201	1	8.3	Immediately following Injection
087-154	201	2	1.1	5-7 Minutes
087-154	201	1	0.4	25-60 Minutes
087-154	601	1	4.7	Immediately following Injection
087-154	601	2	6.5	Immediately following Injection
087-154	1101	2	0	5-7 Minutes
087-154	1101	2	0.3	Immediately following Injection
087-154	1101	2	0	25-60 Minutes
087-154	1101	1	0	5-7 Minutes
087-154	801	2	0.3	5-7 Minutes
087-154	1101	1	0.3	Immediately following Injection
087-154	601	2	0.4	25-60 Minutes
087-154	1101	1	0	25-60 Minutes
087-154	801	2	2.7	Immediately following Injection
087-154	801	1	1.5	Immediately following Injection
087-154	601	2	1.7	5-7 Minutes
087-154	801	2	0.6	25-60 Minutes
087-154	601	1	0.4	25-60 Minutes
087-154	801	1	0.4	5-7 Minutes
087-154	201	2	0.4	25-60 Minutes
087-154	801	1	0.5	25-60 Minutes
087-154	601	1	1.1	5-7 Minutes
087-154	201	2	7.5	Immediately following Injection
087-159	1101	2		5-7 Minutes
087-159	1101	2		25-60 Minutes
087-159	1101	2		Immediately following Injection
087-159	1101	1		5-7 Minutes
087-159	801	2	0.4	25-60 Minutes
087-159	801	2	0	5-7 Minutes
087-159	801	2	8.2	Immediately following Injection
087-159	1101	1		25-60 Minutes
087-159	801	1	3.5	Immediately following Injection
087-159	601	2	2.1	25-60 Minutes
087-159	601	2	0.5	5-7 Minutes
087-159	601	1	1.9	25-60 Minutes
087-159	1101	1		Immediately following Injection
087-159	601	1	0.1	5-7 Minutes
087-159	201	2	0	25-60 Minutes
087-159	601	1	3.6	Immediately following Injection
087-159	201	2	8.1	Immediately following Injection
087-159	201	1	6	Immediately following Injection
087-159	201	1	1.3	25-60 Minutes
087-159	201	2	0.1	5-7 Minutes
087-159	201	1	0.4	5-7 Minutes
087-159	801	1	1.3	25-60 Minutes
087-159	601	2	9.2	Immediately following Injection
087-159	801	1	0.1	5-7 Minutes
087-178	801	1	4.2	25-60 Minutes
087-178	1101	1	0.1	25-60 Minutes
087-178	1101	2	0.1	5-7 Minutes
087-178	1101	2	0.2	25-60 Minutes
087-178	1101	2	1	Immediately following Injection
087-178	1101	1	0.1	5-7 Minutes
087-178	801	2	6.8	25-60 Minutes
087-178	801	2	1	5-7 Minutes
087-178	801	2	5.9	Immediately following Injection
087-178	601	2	1.2	5-7 Minutes
087-178	801	1	3.3	Immediately following Injection
087-178	601	2	3.5	25-60 Minutes
087-178	601	2	6.7	Immediately following Injection
087-178	601	1	4.6	25-60 Minutes
087-178	601	1	1.5	5-7 Minutes
087-178	801	1	0.4	5-7 Minutes
087-178	201	2	0.2	5-7 Minutes
087-178	201	1	2.3	25-60 Minutes
087-178	201	2	3.7	Immediately following Injection
087-178	201	1	4.3	Immediately following Injection
087-178	201	1	0.2	5-7 Minutes
087-178	601	1	6.3	Immediately following Injection
087-178	1101	1	0.9	Immediately following Injection
087-178	201	2	2.2	25-60 Minutes
087-082	1101	2	0.3	5-7 Minutes
087-082	1101	2	0	25-60 Minutes
087-082	1101	2	1.1	Immediately following Injection
087-082	1101	1	0.3	5-7 Minutes
087-082	801	2	0.6	25-60 Minutes
087-082	801	2	7.9	Immediately following Injection
087-082	801	1	2.2	5-7 Minutes
087-082	601	2	0.6	25-60 Minutes
087-082	601	2	0.9	5-7 Minutes
087-082	1101	1	0	25-60 Minutes
087-082	601	1	1.2	25-60 Minutes
087-082	601	2	7.2	Immediately following Injection
087-082	601	1	1.4	5-7 Minutes
087-082	601	1	2.7	Immediately following Injection
087-082	1101	1	1.6	Immediately following Injection
087-082	201	2	0.7	25-60 Minutes
087-082	801	1	0.7	25-60 Minutes
087-082	201	2	0.5	5-7 Minutes
087-082	201	1	0.5	25-60 Minutes
087-082	801	2	1.4	5-7 Minutes
087-082	801	1	8.4	Immediately following Injection
087-082	201	1	6	Immediately following Injection
087-082	201	1	0.7	5-7 Minutes
087-082	201	2	6.4	Immediately following Injection
087-038	1101	1	0	25-60 Minutes
087-038	1101	2	0.2	Immediately following Injection
087-038	1101	1	0	5-7 Minutes
087-038	801	2	0.9	25-60 Minutes
087-038	801	2	8.5	Immediately following Injection
087-038	801	1	2.6	25-60 Minutes
087-038	1101	2	0	25-60 Minutes
087-038	601	2	0	25-60 Minutes
087-038	601	2	0.9	5-7 Minutes
087-038	601	2	5.8	Immediately following Injection
087-038	1101	1	0.2	Immediately following Injection
087-038	601	1	1.9	25-60 Minutes
087-038	801	1	5.1	Immediately following Injection
087-038	601	1	0.8	5-7 Minutes
087-038	201	2	3.1	5-7 Minutes
087-038	801	1	1.5	5-7 Minutes
087-038	801	2	3.8	5-7 Minutes
087-038	201	1	1.9	25-60 Minutes
087-038	201	2	7.9	Immediately following Injection
087-038	201	1	5.4	Immediately following Injection
087-038	201	1	0	5-7 Minutes
087-038	601	1	4.7	Immediately following Injection
087-038	1101	2	0	5-7 Minutes
087-038	201	2	0.2	25-60 Minutes
087-107	1101	2	0.4	25-60 Minutes
087-107	801	2	2	25-60 Minutes
087-107	1101	1	1.4	5-7 Minutes
087-107	1101	1	0.3	25-60 Minutes
087-107	801	2	0.7	Immediately following Injection
087-107	801	2	1.4	5-7 Minutes
087-107	801	1	0.9	25-60 Minutes
087-107	801	1	1.2	5-7 Minutes
087-107	801	1	1.6	Immediately following Injection
087-107	1101	1	0.7	Immediately following Injection
087-107	601	2	2.2	25-60 Minutes
087-107	1101	2	3.5	5-7 Minutes
087-107	601	1	0.7	25-60 Minutes
087-107	601	2	0.7	5-7 Minutes
087-107	601	2	2.3	Immediately following Injection
087-107	601	1	0.8	5-7 Minutes
087-107	601	1	2.5	Immediately following Injection
087-107	201	2	0.1	25-60 Minutes
087-107	201	2	0.3	5-7 Minutes
087-107	201	2	3.6	Immediately following Injection
087-107	201	1	1.3	25-60 Minutes
087-107	1101	2	1.4	Immediately following Injection
087-107	201	1	6.2	Immediately following Injection
087-107	201	1	1.6	5-7 Minutes
087-138	1101	2	0	5-7 Minutes
087-138	1101	2	0	25-60 Minutes
087-138	1101	2	0	Immediately following Injection
087-138	801	2	0.1	25-60 Minutes
087-138	1101	1	0	25-60 Minutes
087-138	801	2	4.3	Immediately following Injection
087-138	801	1	2.6	25-60 Minutes
087-138	1101	1	0	Immediately following Injection
087-138	801	1	1.2	5-7 Minutes
087-138	601	1	0.4	25-60 Minutes
087-138	801	2	0.2	5-7 Minutes
087-138	601	2	0.8	25-60 Minutes
087-138	601	2	9.1	Immediately following Injection
087-138	801	1	5.8	Immediately following Injection
087-138	601	1	2	5-7 Minutes
087-138	201	2	3.7	5-7 Minutes
087-138	1101	1	0	5-7 Minutes
087-138	601	2	1.5	5-7 Minutes
087-138	601	1	6.5	Immediately following Injection
087-138	201	2	6.4	Immediately following Injection
087-138	201	1	0.4	25-60 Minutes
087-138	201	1	1.2	5-7 Minutes
087-138	201	1	4.4	Immediately following Injection
087-138	201	2	1.9	25-60 Minutes
087-079	1101	2	0	25-60 Minutes
087-079	1101	2	0.1	5-7 Minutes
087-079	1101	2	0.9	Immediately following Injection
087-079	1101	1	0.1	5-7 Minutes
087-079	801	2	0.1	25-60 Minutes
087-079	801	2	0.1	5-7 Minutes
087-079	801	2	3.2	Immediately following Injection
087-079	801	1	0.4	25-60 Minutes
087-079	801	1	0.2	5-7 Minutes
087-079	601	2	0	25-60 Minutes
087-079	1101	1	0	25-60 Minutes
087-079	1101	1	0.9	Immediately following Injection
087-079	601	1	3.3	Immediately following Injection
087-079	601	1	0.6	25-60 Minutes
087-079	601	1	0.2	5-7 Minutes
087-079	201	2	0	25-60 Minutes
087-079	201	2	0.6	5-7 Minutes
087-079	601	2	3.6	Immediately following Injection
087-079	801	1	5.2	Immediately following Injection
087-079	201	2	5.7	Immediately following Injection
087-079	201	1	0.3	25-60 Minutes
087-079	201	1	1	5-7 Minutes
087-079	201	1	5	Immediately following Injection
087-079	601	2	0.4	5-7 Minutes
087-049	1101	2	0	25-60 Minutes
087-049	1101	2	0.1	Immediately following Injection
087-049	1101	2	0	5-7 Minutes
087-049	1101	1	0	5-7 Minutes
087-049	801	2	0.3	25-60 Minutes
087-049	801	2	0.6	Immediately following Injection
087-049	601	2	0.7	25-60 Minutes
087-049	1101	1	0	25-60 Minutes
087-049	801	1	0.2	5-7 Minutes
087-049	1101	1	0.1	Immediately following Injection
087-049	601	2	1.2	5-7 Minutes
087-049	801	2	0.2	5-7 Minutes
087-049	601	2	3	Immediately following Injection
087-049	801	1	0.3	25-60 Minutes
087-049	601	1	1.7	5-7 Minutes
087-049	601	1	3.8	Immediately following Injection
087-049	201	2	0.2	25-60 Minutes
087-049	201	2	0.3	5-7 Minutes
087-049	801	1	2.3	Immediately following Injection
087-049	201	2	3	Immediately following Injection
087-049	201	1	3.5	Immediately following Injection
087-049	201	1	0.1	25-60 Minutes
087-049	201	1	0.2	5-7 Minutes
087-049	601	1	0.4	25-60 Minutes
087-059	1101	2	0	25-60 Minutes
087-059	1101	1	0	25-60 Minutes
087-059	1101	2	0	5-7 Minutes
087-059	1101	2	0.4	Immediately following Injection
087-059	1101	1	0	5-7 Minutes
087-059	801	2	0.6	25-60 Minutes
087-059	801	2	1.9	5-7 Minutes
087-059	801	1	1	Immediately following Injection
087-059	801	1	0.5	25-60 Minutes
087-059	601	2	0.4	25-60 Minutes
087-059	1101	1	1.4	Immediately following Injection
087-059	601	2	0.6	5-7 Minutes
087-059	601	1	0.2	25-60 Minutes
087-059	601	2	2	Immediately following Injection
087-059	601	1	0.4	5-7 Minutes
087-059	601	1	2.4	Immediately following Injection
087-059	801	1	0.8	5-7 Minutes
087-059	201	2	1.3	25-60 Minutes
087-059	201	2	0.3	5-7 Minutes
087-059	201	1	0.8	25-60 Minutes
087-059	201	2	3.6	Immediately following Injection
087-059	201	1	4.1	Immediately following Injection
087-059	201	1	0.2	5-7 Minutes
087-059	801	2	2.4	Immediately following Injection
087-008	801	2	1.2	25-60 Minutes
087-008	801	2	8.1	Immediately following Injection
087-008	801	1	1.4	25-60 Minutes
087-008	201	2	0.5	5-7 Minutes
087-008	601	2	1.2	25-60 Minutes
087-008	601	2	1.2	5-7 Minutes
087-008	601	2	8.2	Immediately following Injection
087-008	801	2	1.3	5-7 Minutes
087-008	801	1	7.8	Immediately following Injection
087-008	601	1	0.8	25-60 Minutes
087-008	601	1	1.1	5-7 Minutes
087-008	1101	1	1.7	Immediately following Injection
087-008	601	1	7.2	Immediately following Injection
087-008	201	2	0.5	25-60 Minutes
087-008	801	1	2	5-7 Minutes
087-008	201	2	7.5	Immediately following Injection
087-008	201	1	1	5-7 Minutes
087-008	201	1	1.4	25-60 Minutes
087-008	201	1	6.4	Immediately following Injection
087-008	1101	2	0	25-60 Minutes
087-008	1101	2	0.2	5-7 Minutes
087-008	1101	2	1.2	Immediately following Injection
087-008	1101	1	0	25-60 Minutes
087-008	1101	1	0.2	5-7 Minutes
087-036	1101	2	1.4	Immediately following Injection
087-036	1101	2	0	25-60 Minutes
087-036	1101	1	0	25-60 Minutes
087-036	1101	2	0	5-7 Minutes
087-036	1101	1	0	5-7 Minutes
087-036	801	2	6	Immediately following Injection
087-036	801	1	0.6	25-60 Minutes
087-036	801	2	0	25-60 Minutes
087-036	601	2	6.2	Immediately following Injection
087-036	801	1	6.1	Immediately following Injection
087-036	601	2	0.1	25-60 Minutes
087-036	1101	1	0.9	Immediately following Injection
087-036	601	1	0.3	25-60 Minutes
087-036	801	2	0.6	5-7 Minutes
087-036	601	2	0.2	5-7 Minutes
087-036	601	1	0.3	5-7 Minutes
087-036	601	1	5.4	Immediately following Injection
087-036	201	2	8.2	Immediately following Injection
087-036	201	2	0.4	5-7 Minutes
087-036	201	1	0.1	25-60 Minutes
087-036	201	2	0.3	25-60 Minutes
087-036	801	1	0.1	5-7 Minutes
087-036	201	1	0	5-7 Minutes
087-036	201	1	7	Immediately following Injection
087-173	1101	2	0.1	25-60 Minutes
087-173	1101	2	0	5-7 Minutes
087-173	1101	2	0.1	Immediately following Injection
087-173	1101	1	0	25-60 Minutes
087-173	1101	1	0	5-7 Minutes
087-173	801	2	0	25-60 Minutes
087-173	801	2	0.2	5-7 Minutes
087-173	801	2	3.2	Immediately following Injection
087-173	601	2	0.2	25-60 Minutes
087-173	801	1	0.2	5-7 Minutes
087-173	1101	1	0	Immediately following Injection
087-173	601	2	0.1	5-7 Minutes
087-173	601	1	3.3	Immediately following Injection
087-173	601	2	4.1	Immediately following Injection
087-173	801	1	3.9	Immediately following Injection
087-173	601	1	0.2	5-7 Minutes
087-173	801	1	0	25-60 Minutes
087-173	601	1	0.2	25-60 Minutes
087-173	201	2	0.2	25-60 Minutes
087-173	201	2	0	5-7 Minutes
087-173	201	2	3	Immediately following Injection
087-173	201	1	0	5-7 Minutes
087-173	201	1	3.7	Immediately following Injection
087-173	201	1	0.2	25-60 Minutes
087-016	1101	2	0	25-60 Minutes
087-016	1101	2	0.2	5-7 Minutes
087-016	1101	2	3.8	Immediately following Injection
087-016	1101	1	0.2	5-7 Minutes
087-016	1101	1	3.5	Immediately following Injection
087-016	1101	1	0	25-60 Minutes
087-016	801	2	0.7	25-60 Minutes
087-016	801	2	1.9	5-7 Minutes
087-016	801	2	5.4	Immediately following Injection
087-016	801	1	0.6	25-60 Minutes
087-016	801	1	2.2	5-7 Minutes
087-016	801	1	6.4	Immediately following Injection
087-016	201	2	0.6	25-60 Minutes
087-016	201	2	0.1	5-7 Minutes
087-016	201	2	3.8	Immediately following Injection
087-016	201	1	0.5	25-60 Minutes
087-016	201	1	0.1	5-7 Minutes
087-016	201	1	3	Immediately following Injection
087-153	1101	2	0.2	25-60 Minutes
087-153	1101	2	0	5-7 Minutes
087-153	1101	2	0.9	Immediately following Injection
087-153	1101	1	0	25-60 Minutes
087-153	1101	1	0.8	Immediately following Injection
087-153	801	2	0.3	25-60 Minutes
087-153	801	2	0.4	Immediately following Injection
087-153	801	2	0	5-7 Minutes
087-153	801	1	0	25-60 Minutes
087-153	801	1	0	5-7 Minutes
087-153	1101	1	0	5-7 Minutes
087-153	801	1	0.5	Immediately following Injection
087-153	601	2	0.4	25-60 Minutes
087-153	601	2	0.2	5-7 Minutes
087-153	601	2	1.5	Immediately following Injection
087-153	201	2	0.2	25-60 Minutes
087-153	201	2	0	5-7 Minutes
087-153	201	2	1	Immediately following Injection
087-153	601	1	1.4	Immediately following Injection
087-153	201	1	0.1	25-60 Minutes
087-153	201	1	0	5-7 Minutes
087-153	601	1	0.4	25-60 Minutes
087-153	201	1	0.7	Immediately following Injection
087-153	601	1	0.2	5-7 Minutes
087-051	1101	2	0	25-60 Minutes
087-051	1101	2	0	5-7 Minutes
087-051	1101	2	0	Immediately following Injection
087-051	1101	1	0	25-60 Minutes
087-051	801	2	0	25-60 Minutes
087-051	801	2	0.2	Immediately following Injection
087-051	801	2	0	5-7 Minutes
087-051	801	1	0.3	25-60 Minutes
087-051	1101	1	0	Immediately following Injection
087-051	801	1	0	5-7 Minutes
087-051	801	1	0.1	Immediately following Injection
087-051	601	2	0.1	25-60 Minutes
087-051	601	2	0	5-7 Minutes
087-051	601	2	0.2	Immediately following Injection
087-051	201	2	0	25-60 Minutes
087-051	201	2	0	5-7 Minutes
087-051	201	2	1.5	Immediately following Injection
087-051	1101	1	0	5-7 Minutes
087-051	201	1	0.5	25-60 Minutes
087-051	201	1	0.3	5-7 Minutes
087-051	601	1	0.3	25-60 Minutes
087-051	201	1	1.3	Immediately following Injection
087-051	601	1	0	5-7 Minutes
087-051	601	1	0.2	Immediately following Injection
087-143	1101	2	0.2	25-60 Minutes
087-143	1101	2	1.4	5-7 Minutes
087-143	1101	2	1	Immediately following Injection
087-143	1101	1	0	25-60 Minutes
087-143	1101	1	0.5	5-7 Minutes
087-143	801	2	3.7	25-60 Minutes
087-143	801	2	5.5	Immediately following Injection
087-143	801	2	6.4	5-7 Minutes
087-143	801	1	4.2	25-60 Minutes
087-143	1101	1	0.4	Immediately following Injection
087-143	801	1	3	5-7 Minutes
087-143	801	1	3.8	Immediately following Injection
087-143	601	2	2.8	25-60 Minutes
087-143	601	2	3.8	5-7 Minutes
087-143	601	2	6.8	Immediately following Injection
087-143	201	2	0.9	25-60 Minutes
087-143	201	2	2.5	5-7 Minutes
087-143	201	2	4.9	Immediately following Injection
087-143	601	1	6.7	Immediately following Injection
087-143	201	1	2.5	25-60 Minutes
087-143	201	1	1.9	5-7 Minutes
087-143	601	1	4	25-60 Minutes
087-143	201	1	4.9	Immediately following Injection
087-143	601	1	3.2	5-7 Minutes
087-060	1101	2	0	25-60 Minutes
087-060	1101	2	0	5-7 Minutes
087-060	1101	2	0.4	Immediately following Injection
087-060	1101	1	0	5-7 Minutes
087-060	1101	1	0.1	Immediately following Injection
087-060	801	2	3.2	25-60 Minutes
087-060	801	2	4.6	Immediately following Injection
087-060	801	2	0	5-7 Minutes
087-060	601	2	1.6	25-60 Minutes
087-060	801	1	0.2	5-7 Minutes
087-060	801	1	3.8	Immediately following Injection
087-060	601	2	0	5-7 Minutes
087-060	601	2	3	Immediately following Injection
087-060	601	1	1	25-60 Minutes
087-060	601	1	0	5-7 Minutes
087-060	801	1	1.4	25-60 Minutes
087-060	601	1	2.6	Immediately following Injection
087-060	201	2	0.7	25-60 Minutes
087-060	201	2	0	5-7 Minutes
087-060	201	2	3.7	Immediately following Injection
087-060	201	1	2.7	25-60 Minutes
087-060	201	1	0	5-7 Minutes
087-060	201	1	4.2	Immediately following Injection
087-060	1101	1	0.1	25-60 Minutes
087-161	1101	2	0	25-60 Minutes
087-161	1101	2	0	5-7 Minutes
087-161	1101	2	0.2	Immediately following Injection
087-161	1101	1	0	25-60 Minutes
087-161	1101	1	0.1	Immediately following Injection
087-161	801	2	0.9	25-60 Minutes
087-161	801	2	1.3	Immediately following Injection
087-161	801	2	0.6	5-7 Minutes
087-161	801	1	0.3	25-60 Minutes
087-161	801	1	0.1	5-7 Minutes
087-161	1101	1	0	5-7 Minutes
087-161	801	1	0.7	Immediately following Injection
087-161	601	2	0	25-60 Minutes
087-161	601	2	0	5-7 Minutes
087-161	601	2	2.8	Immediately following Injection
087-161	201	2	0	25-60 Minutes
087-161	201	2	0.3	5-7 Minutes
087-161	201	2	3.9	Immediately following Injection
087-161	601	1	3.5	Immediately following Injection
087-161	201	1	0	25-60 Minutes
087-161	201	1	0.6	5-7 Minutes
087-161	601	1	0	25-60 Minutes
087-161	201	1	4.8	Immediately following Injection
087-161	601	1	0	5-7 Minutes
087-087	1101	2	0	25-60 Minutes
087-087	1101	2	0	5-7 Minutes
087-087	1101	2	0	Immediately following Injection
087-087	1101	1	0	25-60 Minutes
087-087	1101	1	0	5-7 Minutes
087-087	1101	1	0	Immediately following Injection
087-087	801	2	0	25-60 Minutes
087-087	801	2	0.4	Immediately following Injection
087-087	801	1	0	25-60 Minutes
087-087	801	1	0	5-7 Minutes
087-087	801	1	0.2	Immediately following Injection
087-087	601	2	0.2	25-60 Minutes
087-087	801	2	0	5-7 Minutes
087-087	601	2	0	5-7 Minutes
087-087	601	2	3.3	Immediately following Injection
087-087	201	2	0	25-60 Minutes
087-087	201	2	0	5-7 Minutes
087-087	201	2	4.6	Immediately following Injection
087-087	201	1	0	25-60 Minutes
087-087	201	1	0	5-7 Minutes
087-087	601	1	0.2	25-60 Minutes
087-087	201	1	4.3	Immediately following Injection
087-087	601	1	0.3	5-7 Minutes
087-087	601	1	2.1	Immediately following Injection
087-062	1101	2	0	25-60 Minutes
087-062	1101	2	0.1	5-7 Minutes
087-062	1101	2	0.1	Immediately following Injection
087-062	1101	1	0	5-7 Minutes
087-062	1101	1	0.2	Immediately following Injection
087-062	801	2		25-60 Minutes
087-062	801	1	0.7	5-7 Minutes
087-062	801	1	1.2	Immediately following Injection
087-062	801	2		Immediately following Injection
087-062	601	2	0.4	25-60 Minutes
087-062	801	1	0.6	25-60 Minutes
087-062	601	2	0.3	5-7 Minutes
087-062	601	2	0.2	Immediately following Injection
087-062	1101	1	0	25-60 Minutes
087-062	601	1	0.4	25-60 Minutes
087-062	601	1	0.3	5-7 Minutes
087-062	601	1	1.6	Immediately following Injection
087-062	201	2	0.4	25-60 Minutes
087-062	201	1	0	25-60 Minutes
087-062	201	1	0.1	5-7 Minutes
087-062	201	1	0.6	Immediately following Injection
087-062	201	2	0.8	Immediately following Injection
087-062	201	2	0.6	5-7 Minutes
087-062	801	2		5-7 Minutes
087-057	1101	2	0	25-60 Minutes
087-057	1101	1	0	25-60 Minutes
087-057	1101	1	0	5-7 Minutes
087-057	1101	1	0	Immediately following Injection
087-057	1101	2	0	Immediately following Injection
087-057	601	2		25-60 Minutes
087-057	1101	2	0	5-7 Minutes
087-057	601	2		5-7 Minutes
087-057	601	2		Immediately following Injection
087-057	601	1	0	25-60 Minutes
087-057	601	1	0	5-7 Minutes
087-057	601	1	4	Immediately following Injection
087-057	201	2		25-60 Minutes
087-057	201	1	0	25-60 Minutes
087-057	201	1	0	5-7 Minutes
087-057	201	1	7.6	Immediately following Injection
087-057	201	2		Immediately following Injection
087-057	201	2		5-7 Minutes
087-078	1101	2	0	25-60 Minutes
087-078	1101	2	0	Immediately following Injection
087-078	1101	1	0	5-7 Minutes
087-078	1101	1	0	Immediately following Injection
087-078	801	2	0.7	25-60 Minutes
087-078	801	2	0	5-7 Minutes
087-078	801	2	6.8	Immediately following Injection
087-078	801	1	0.5	25-60 Minutes
087-078	801	1	0	5-7 Minutes
087-078	801	1	7.8	Immediately following Injection
087-078	1101	1	0	25-60 Minutes
087-078	601	2	0	25-60 Minutes
087-078	601	1	1.2	25-60 Minutes
087-078	601	1	0	5-7 Minutes
087-078	1101	2	0	5-7 Minutes
087-078	601	1	7.4	Immediately following Injection
087-078	601	2	3.6	Immediately following Injection
087-078	201	2	0.5	25-60 Minutes
087-078	601	2	0	5-7 Minutes
087-078	201	2	0	5-7 Minutes
087-078	201	2	6.5	Immediately following Injection
087-078	201	1	0.3	25-60 Minutes
087-078	201	1	0	5-7 Minutes
087-078	201	1	3.6	Immediately following Injection
087-190	801	2	0	25-60 Minutes
087-190	801	2	0	5-7 Minutes
087-190	801	2	0.4	Immediately following Injection
087-190	801	1	0	25-60 Minutes
087-190	601	2	0	25-60 Minutes
087-190	601	2	0	5-7 Minutes
087-190	601	2	1.2	Immediately following Injection
087-190	601	1	0	25-60 Minutes
087-190	601	1	0	5-7 Minutes
087-190	601	1	2	Immediately following Injection
087-190	201	2	0.1	25-60 Minutes
087-190	201	2	0	5-7 Minutes
087-190	201	2	1.8	Immediately following Injection
087-190	801	1	0	5-7 Minutes
087-190	201	1	0	5-7 Minutes
087-190	201	1	0	25-60 Minutes
087-190	201	1	0.3	Immediately following Injection
087-190	801	1	0.3	Immediately following Injection
087-116	1101	2	0	25-60 Minutes
087-116	1101	2	0	5-7 Minutes
087-116	1101	2	0.2	Immediately following Injection
087-116	1101	1	0.1	5-7 Minutes
087-116	1101	1	0.2	Immediately following Injection
087-116	801	2		25-60 Minutes
087-116	801	2		Immediately following Injection
087-116	801	1	0	25-60 Minutes
087-116	801	1	0.3	5-7 Minutes
087-116	801	1	1.1	Immediately following Injection
087-116	601	2		25-60 Minutes
087-116	1101	1	0	25-60 Minutes
087-116	801	2		5-7 Minutes
087-116	601	2		5-7 Minutes
087-116	601	2		Immediately following Injection
087-116	601	1	2.4	Immediately following Injection
087-116	201	2	0.1	25-60 Minutes
087-116	201	2	0.1	5-7 Minutes
087-116	201	2	2.4	Immediately following Injection
087-116	601	1	0.6	5-7 Minutes
087-116	201	1	0.1	25-60 Minutes
087-116	201	1	0.3	5-7 Minutes
087-116	601	1	0.6	25-60 Minutes
087-116	201	1	4.4	Immediately following Injection
087-131	201	2	0	25-60 Minutes
087-131	201	2	1.4	5-7 Minutes
087-131	201	2	6	Immediately following Injection
087-131	201	1	0.4	25-60 Minutes
087-131	201	1	0.7	5-7 Minutes
087-131	201	1	3.5	Immediately following Injection
087-021	1101	2	0	25-60 Minutes
087-021	1101	2	0	Immediately following Injection
087-021	1101	1	0	25-60 Minutes
087-021	1101	1	0	5-7 Minutes
087-021	801	2	0.4	25-60 Minutes
087-021	801	2	0.5	5-7 Minutes
087-021	801	2	2.5	Immediately following Injection
087-021	801	1	0.1	25-60 Minutes
087-021	801	1	0	5-7 Minutes
087-021	1101	1	0	Immediately following Injection
087-021	801	1	0.7	Immediately following Injection
087-021	601	2	0.2	25-60 Minutes
087-021	601	2	0.3	5-7 Minutes
087-021	601	2	2	Immediately following Injection
087-021	601	1	1.5	25-60 Minutes
087-021	601	1	0.6	5-7 Minutes
087-021	1101	2	0	5-7 Minutes
087-021	601	1	2.8	Immediately following Injection
087-021	201	2	0.2	25-60 Minutes
087-021	201	1	0.3	5-7 Minutes
087-021	201	1	4.6	Immediately following Injection
087-021	201	2	4.3	Immediately following Injection
087-021	201	2	0.4	5-7 Minutes
087-021	201	1	1.8	25-60 Minutes
087-073	601	2		25-60 Minutes
087-073	601	2		5-7 Minutes
087-073	601	2		Immediately following Injection
087-073	601	1	0.7	25-60 Minutes
087-073	601	1	0.4	5-7 Minutes
087-073	601	1	1.3	Immediately following Injection
087-073	201	2	1.6	25-60 Minutes
087-073	201	2	5.3	Immediately following Injection
087-073	201	1	2.7	Immediately following Injection
087-073	201	2	0.7	5-7 Minutes
087-073	201	1	0.2	25-60 Minutes
087-073	201	1	0.7	5-7 Minutes
087-022	1101	2	0	25-60 Minutes
087-022	1101	2	0	5-7 Minutes
087-022	1101	2	0	Immediately following Injection
087-022	1101	1	0	25-60 Minutes
087-022	1101	1	0	5-7 Minutes
087-022	801	2	3.5	25-60 Minutes
087-022	801	2	1.2	5-7 Minutes
087-022	801	2	9	Immediately following Injection
087-022	801	1	6.5	Immediately following Injection
087-022	801	1	0.4	5-7 Minutes
087-022	601	2	0	25-60 Minutes
087-022	1101	1	0	Immediately following Injection
087-022	601	2	0	5-7 Minutes
087-022	601	2	3.4	Immediately following Injection
087-022	601	1	1.6	25-60 Minutes
087-022	601	1	0	5-7 Minutes
087-022	601	1	4	Immediately following Injection
087-022	201	2	0	25-60 Minutes
087-022	201	2	0.4	5-7 Minutes
087-022	201	2	3	Immediately following Injection
087-022	201	1	0.1	5-7 Minutes
087-022	201	1	0	25-60 Minutes
087-022	201	1	2.7	Immediately following Injection
087-022	801	1	3.9	25-60 Minutes
087-023	1101	2	0	25-60 Minutes
087-023	1101	2	0.4	Immediately following Injection
087-023	1101	1	0	25-60 Minutes
087-023	1101	1	0.2	5-7 Minutes
087-023	801	2	0.3	25-60 Minutes
087-023	801	2	0.2	5-7 Minutes
087-023	801	2	0.7	Immediately following Injection
087-023	801	1	0.2	Immediately following Injection
087-023	801	1	0	5-7 Minutes
087-023	601	2	2.1	25-60 Minutes
087-023	1101	1	0.7	Immediately following Injection
087-023	601	2	0.4	5-7 Minutes
087-023	601	2	4.5	Immediately following Injection
087-023	1101	2	0	5-7 Minutes
087-023	601	1	2.3	25-60 Minutes
087-023	601	1	0	5-7 Minutes
087-023	601	1	1	Immediately following Injection
087-023	201	2	1.6	25-60 Minutes
087-023	201	2	1.5	Immediately following Injection
087-023	201	1	0	5-7 Minutes
087-023	201	1	0	25-60 Minutes
087-023	201	1	2.1	Immediately following Injection
087-023	201	2	0.3	5-7 Minutes
087-023	801	1	0.2	25-60 Minutes
087-033	801	2	0	5-7 Minutes
087-033	801	2	4.8	Immediately following Injection
087-033	801	1	1.3	5-7 Minutes
087-033	801	1	6	Immediately following Injection
087-033	601	2	5	25-60 Minutes
087-033	801	2	0	25-60 Minutes
087-033	801	1	0	25-60 Minutes
087-033	601	2	0.6	5-7 Minutes
087-033	601	2	8.1	Immediately following Injection
087-033	601	1	5	25-60 Minutes
087-033	601	1	0.4	5-7 Minutes
087-033	601	1	10	Immediately following Injection
087-033	201	2	0.2	25-60 Minutes
087-033	201	2	0.2	5-7 Minutes
087-033	201	2	1.6	Immediately following Injection
087-033	201	1	2	5-7 Minutes
087-033	201	1	1.1	25-60 Minutes
087-033	201	1	4.5	Immediately following Injection
087-025	1101	2	0	5-7 Minutes
087-025	1101	2	0.2	Immediately following Injection
087-025	1101	1	0	25-60 Minutes
087-025	1101	2	0.2	25-60 Minutes
087-025	1101	1	0	5-7 Minutes
087-025	1101	1	0.3	Immediately following Injection
087-025	801	2	3.2	25-60 Minutes
087-025	801	2	1.7	5-7 Minutes
087-025	801	2	4.9	Immediately following Injection
087-025	601	2	3.5	25-60 Minutes
087-025	801	1	1.5	5-7 Minutes
087-025	801	1	0.9	Immediately following Injection
087-025	601	2	0.9	5-7 Minutes
087-025	601	2	4.6	Immediately following Injection
087-025	601	1	4.3	25-60 Minutes
087-025	601	1	1.1	5-7 Minutes
087-025	801	1	3.3	25-60 Minutes
087-025	601	1	4.9	Immediately following Injection
087-025	201	2	2.4	25-60 Minutes
087-025	201	2	1.5	5-7 Minutes
087-025	201	2	2.3	Immediately following Injection
087-025	201	1	4.1	25-60 Minutes
087-025	201	1	1.6	5-7 Minutes
087-025	201	1	3.6	Immediately following Injection
087-026	1101	2	0	25-60 Minutes
087-026	1101	2	0	Immediately following Injection
087-026	1101	1	0	5-7 Minutes
087-026	1101	1	0	Immediately following Injection
087-026	801	2	0	25-60 Minutes
087-026	801	2	0.1	Immediately following Injection
087-026	601	2	0	25-60 Minutes
087-026	801	1	0	5-7 Minutes
087-026	801	2	0	5-7 Minutes
087-026	801	1	0	Immediately following Injection
087-026	601	2	0.1	5-7 Minutes
087-026	601	2	1.3	Immediately following Injection
087-026	1101	2	0	5-7 Minutes
087-026	1101	1	0	25-60 Minutes
087-026	601	1	0	25-60 Minutes
087-026	601	1	0	5-7 Minutes
087-026	801	1	0	25-60 Minutes
087-026	601	1	5.1	Immediately following Injection
087-026	201	2	0	25-60 Minutes
087-026	201	2	0.2	5-7 Minutes
087-026	201	2	1.9	Immediately following Injection
087-026	201	1	0.2	25-60 Minutes
087-026	201	1	0.1	5-7 Minutes
087-026	201	1	3.7	Immediately following Injection
087-081	1101	2	0	25-60 Minutes
087-081	1101	2	0.2	5-7 Minutes
087-081	1101	2	0.8	Immediately following Injection
087-081	1101	1	0	25-60 Minutes
087-081	1101	1	0.8	5-7 Minutes
087-081	1101	1	4	Immediately following Injection
087-081	801	2	4.9	25-60 Minutes
087-081	801	2	6	Immediately following Injection
087-081	801	1	1.1	25-60 Minutes
087-081	801	1	2.5	5-7 Minutes
087-081	801	1	4.8	Immediately following Injection
087-081	601	2	1.8	25-60 Minutes
087-081	801	2	3.5	5-7 Minutes
087-081	601	2	1.8	5-7 Minutes
087-081	601	2	3.5	Immediately following Injection
087-081	601	1	1.7	5-7 Minutes
087-081	201	2	5.3	25-60 Minutes
087-081	201	2	1	5-7 Minutes
087-081	601	1	1.3	25-60 Minutes
087-081	201	2	7.4	Immediately following Injection
087-081	601	1	2.2	Immediately following Injection
087-081	201	1	2.7	25-60 Minutes
087-081	201	1	1	5-7 Minutes
087-081	201	1	5.7	Immediately following Injection
087-112	601	1	0.4	25-60 Minutes
087-112	601	1	1.4	5-7 Minutes
087-112	601	1	6.5	Immediately following Injection
087-112	201	2	0.4	25-60 Minutes
087-112	201	1	1	25-60 Minutes
087-112	201	1	3.6	5-7 Minutes
087-112	201	1	6.8	Immediately following Injection
087-112	201	2	8.6	Immediately following Injection
087-112	201	2	2.7	5-7 Minutes
087-112	1101	2	0	25-60 Minutes
087-112	1101	2	0	5-7 Minutes
087-112	1101	2	1	Immediately following Injection
087-112	1101	1	0	25-60 Minutes
087-112	1101	1	0	5-7 Minutes
087-112	1101	1	0.6	Immediately following Injection
087-112	801	2	1.3	25-60 Minutes
087-112	801	2	1.8	5-7 Minutes
087-112	801	2	7.5	Immediately following Injection
087-112	801	1	1.5	25-60 Minutes
087-112	801	1	1.1	5-7 Minutes
087-112	801	1	8	Immediately following Injection
087-112	601	2	0.5	25-60 Minutes
087-112	601	2	0.7	5-7 Minutes
087-112	601	2	7.4	Immediately following Injection
087-063	201	2	0.6	25-60 Minutes
087-063	201	1	0.8	25-60 Minutes
087-063	201	1	1.1	5-7 Minutes
087-063	201	2	3.2	Immediately following Injection
087-063	201	1	3.3	Immediately following Injection
087-063	201	2	1.3	5-7 Minutes
087-047	1101	2	0.4	25-60 Minutes
087-047	1101	2	2.6	Immediately following Injection
087-047	1101	1	0.7	5-7 Minutes
087-047	801	2	2.5	25-60 Minutes
087-047	1101	2	0.8	5-7 Minutes
087-047	801	2	5.2	Immediately following Injection
087-047	801	1	2.6	25-60 Minutes
087-047	801	1	3.7	5-7 Minutes
087-047	801	1	4.8	Immediately following Injection
087-047	601	2	2.2	25-60 Minutes
087-047	801	2	3.9	5-7 Minutes
087-047	1101	1	0.3	25-60 Minutes
087-047	1101	1	1.7	Immediately following Injection
087-047	601	2	7.1	Immediately following Injection
087-047	601	1	4.5	25-60 Minutes
087-047	601	1	3.3	5-7 Minutes
087-047	601	1	5.5	Immediately following Injection
087-047	201	2	0.9	25-60 Minutes
087-047	201	2	3.9	5-7 Minutes
087-047	601	2	4	5-7 Minutes
087-047	201	2	6.2	Immediately following Injection
087-047	201	1	4.5	25-60 Minutes
087-047	201	1	1.6	5-7 Minutes
087-047	201	1	4.1	Immediately following Injection
087-048	801	2	0.3	25-60 Minutes
087-048	801	2	0.1	5-7 Minutes
087-048	801	2	1.8	Immediately following Injection
087-048	801	1	0.2	5-7 Minutes
087-048	801	1	1.2	Immediately following Injection
087-048	601	2	0	25-60 Minutes
087-048	801	1	0.1	25-60 Minutes
087-048	601	2	0.9	Immediately following Injection
087-048	601	1	0.3	25-60 Minutes
087-048	601	1	0.3	5-7 Minutes
087-048	601	1	0.8	Immediately following Injection
087-048	201	2	0.5	25-60 Minutes
087-048	201	2	0.6	5-7 Minutes
087-048	601	2	0.4	5-7 Minutes
087-048	201	2	2	Immediately following Injection
087-048	201	1	0.5	25-60 Minutes
087-048	201	1	0.6	5-7 Minutes
087-048	201	1	0.8	Immediately following Injection
087-174	1101	2	0	25-60 Minutes
087-174	1101	2	0	5-7 Minutes
087-174	1101	2	0.2	Immediately following Injection
087-174	1101	1	0	25-60 Minutes
087-174	1101	1	0	5-7 Minutes
087-174	1101	1	0.2	Immediately following Injection
087-174	801	2	2	25-60 Minutes
087-174	801	2	1.6	5-7 Minutes
087-174	801	2	5.4	Immediately following Injection
087-174	801	1	5.3	Immediately following Injection
087-174	801	1	1.6	5-7 Minutes
087-174	601	2	2	5-7 Minutes
087-174	601	2	5	Immediately following Injection
087-174	601	1	1.9	25-60 Minutes
087-174	801	1	2	25-60 Minutes
087-174	601	1	2.5	5-7 Minutes
087-174	601	1	5	Immediately following Injection
087-174	201	2	1.5	25-60 Minutes
087-174	201	2	0.8	5-7 Minutes
087-174	201	2	5.7	Immediately following Injection
087-174	601	2	1.5	25-60 Minutes
087-174	201	1	1.7	25-60 Minutes
087-174	201	1	0.7	5-7 Minutes
087-174	201	1	7.9	Immediately following Injection
087-046	1101	2	0	25-60 Minutes
087-046	1101	2	0	5-7 Minutes
087-046	1101	2	0.5	Immediately following Injection
087-046	1101	1	0	5-7 Minutes
087-046	1101	1	0.1	Immediately following Injection
087-046	801	2	0.2	25-60 Minutes
087-046	801	2	0.1	5-7 Minutes
087-046	801	2	0.5	Immediately following Injection
087-046	801	1	0	25-60 Minutes
087-046	801	1	0.2	5-7 Minutes
087-046	801	1	0.5	Immediately following Injection
087-046	601	2	0.4	25-60 Minutes
087-046	601	2	0.4	5-7 Minutes
087-046	601	2	2.2	Immediately following Injection
087-046	1101	1	0	25-60 Minutes
087-046	601	1	0.4	25-60 Minutes
087-046	601	1	0.4	5-7 Minutes
087-046	601	1	1.1	Immediately following Injection
087-046	201	2	0.8	25-60 Minutes
087-046	201	2	0.2	5-7 Minutes
087-046	201	2	1.7	Immediately following Injection
087-046	201	1	0.7	25-60 Minutes
087-046	201	1	0.2	5-7 Minutes
087-046	201	1	1.7	Immediately following Injection
087-041	1101	2	0	25-60 Minutes
087-041	1101	2	0.2	5-7 Minutes
087-041	1101	2	0.3	Immediately following Injection
087-041	1101	1	0	25-60 Minutes
087-041	1101	1	0	5-7 Minutes
087-041	1101	1	0.6	Immediately following Injection
087-041	801	2	2.2	25-60 Minutes
087-041	801	2	3.1	5-7 Minutes
087-041	801	2	5.7	Immediately following Injection
087-041	801	1	1.1	25-60 Minutes
087-041	801	1	1.2	5-7 Minutes
087-041	801	1	2.7	Immediately following Injection
087-041	601	2	0.8	25-60 Minutes
087-041	601	2	1.2	5-7 Minutes
087-041	601	2	6	Immediately following Injection
087-041	601	1	0.3	25-60 Minutes
087-041	601	1	0.5	5-7 Minutes
087-041	601	1	3.5	Immediately following Injection
087-041	201	2	1.9	25-60 Minutes
087-041	201	2	0.2	5-7 Minutes
087-041	201	2	5.3	Immediately following Injection
087-041	201	1	0.7	25-60 Minutes
087-041	201	1	0.6	5-7 Minutes
087-041	201	1	5.8	Immediately following Injection
087-012	1101	2	0	25-60 Minutes
087-012	1101	2	0	5-7 Minutes
087-012	1101	2	0.7	Immediately following Injection
087-012	1101	1	0	5-7 Minutes
087-012	1101	1	1	Immediately following Injection
087-012	801	2	6	25-60 Minutes
087-012	801	2	6	5-7 Minutes
087-012	801	2	4.9	Immediately following Injection
087-012	801	1	4.7	25-60 Minutes
087-012	801	1	4.8	5-7 Minutes
087-012	1101	1	0	25-60 Minutes
087-012	801	1	4.7	Immediately following Injection
087-012	601	2	1.9	25-60 Minutes
087-012	601	2	1.1	5-7 Minutes
087-012	601	2	4.6	Immediately following Injection
087-012	601	1	4.6	25-60 Minutes
087-012	601	1	4.7	5-7 Minutes
087-012	601	1	4.9	Immediately following Injection
087-012	201	2	5.1	25-60 Minutes
087-012	201	2	5.3	5-7 Minutes
087-012	201	2	5.3	Immediately following Injection
087-012	201	1	5	25-60 Minutes
087-012	201	1	5	5-7 Minutes
087-012	201	1	4.6	Immediately following Injection
087-100	1101	2	0.1	25-60 Minutes
087-100	1101	2	0.2	5-7 Minutes
087-100	1101	2	0.8	Immediately following Injection
087-100	1101	1	0.1	25-60 Minutes
087-100	1101	1	0.2	5-7 Minutes
087-100	1101	1	0.8	Immediately following Injection
087-100	801	2	3.1	25-60 Minutes
087-100	801	2	3.1	5-7 Minutes
087-100	801	2	7.3	Immediately following Injection
087-100	801	1	3.3	25-60 Minutes
087-100	801	1	3.4	5-7 Minutes
087-100	801	1	7.1	Immediately following Injection
087-100	601	2	1.1	25-60 Minutes
087-100	601	2	2.3	5-7 Minutes
087-100	601	2	6.2	Immediately following Injection
087-100	601	1	1	25-60 Minutes
087-100	601	1	3.5	5-7 Minutes
087-100	601	1	6.4	Immediately following Injection
087-100	201	2	4.7	25-60 Minutes
087-100	201	2	0.4	5-7 Minutes
087-100	201	2	5.9	Immediately following Injection
087-100	201	1	4.5	25-60 Minutes
087-100	201	1	1	5-7 Minutes
087-100	201	1	5	Immediately following Injection
087-040	1101	2	0.2	25-60 Minutes
087-040	1101	2	0.2	5-7 Minutes
087-040	1101	2	0.1	Immediately following Injection
087-040	1101	1	0.3	5-7 Minutes
087-040	1101	1	0.2	Immediately following Injection
087-040	801	2	0.2	25-60 Minutes
087-040	801	2	0.1	5-7 Minutes
087-040	801	2	2.3	Immediately following Injection
087-040	801	1	2.3	25-60 Minutes
087-040	801	1	1.8	5-7 Minutes
087-040	801	1	5	Immediately following Injection
087-040	601	2	2.5	25-60 Minutes
087-040	601	2	2.8	5-7 Minutes
087-040	601	2	3.3	Immediately following Injection
087-040	1101	1	0.1	25-60 Minutes
087-040	601	1	2.7	25-60 Minutes
087-040	601	1	3.1	5-7 Minutes
087-040	601	1	3.1	Immediately following Injection
087-040	201	2	3	25-60 Minutes
087-040	201	2	0.2	5-7 Minutes
087-040	201	2	2.9	Immediately following Injection
087-040	201	1	0.4	25-60 Minutes
087-040	201	1	0.5	5-7 Minutes
087-040	201	1	3.5	Immediately following Injection
087-185	1101	2	0	25-60 Minutes
087-185	1101	2	1	5-7 Minutes
087-185	1101	2	1.1	Immediately following Injection
087-185	1101	1	0	25-60 Minutes
087-185	1101	1	0	5-7 Minutes
087-185	1101	1	1.2	Immediately following Injection
087-185	801	2	5.7	25-60 Minutes
087-185	801	2	6.5	5-7 Minutes
087-185	801	2	7.6	Immediately following Injection
087-185	801	1	4.5	25-60 Minutes
087-185	801	1	5.8	5-7 Minutes
087-185	801	1	6.4	Immediately following Injection
087-185	601	2	3.8	25-60 Minutes
087-185	601	2	6.7	5-7 Minutes
087-185	601	2	8.6	Immediately following Injection
087-185	601	1	4	25-60 Minutes
087-185	601	1	6.8	5-7 Minutes
087-185	601	1	7.5	Immediately following Injection
087-185	201	2	6.8	25-60 Minutes
087-185	201	2	5.3	5-7 Minutes
087-185	201	2	10	Immediately following Injection
087-185	201	1	1.8	25-60 Minutes
087-185	201	1	2.4	5-7 Minutes
087-185	201	1	10	Immediately following Injection
087-113	1101	2	0	25-60 Minutes
087-113	1101	2	0	5-7 Minutes
087-113	1101	2	0.5	Immediately following Injection
087-113	1101	1	0	5-7 Minutes
087-113	1101	1	0.6	Immediately following Injection
087-113	801	2	4.6	25-60 Minutes
087-113	801	2	0	5-7 Minutes
087-113	801	2	6.9	Immediately following Injection
087-113	801	1	3.1	25-60 Minutes
087-113	801	1	0	5-7 Minutes
087-113	1101	1	0	25-60 Minutes
087-113	801	1	4.4	Immediately following Injection
087-113	601	2	3.9	25-60 Minutes
087-113	601	2	0.3	5-7 Minutes
087-113	601	2	5.3	Immediately following Injection
087-113	601	1	3.5	25-60 Minutes
087-113	601	1	0	5-7 Minutes
087-113	601	1	1.7	Immediately following Injection
087-113	201	2	2.6	25-60 Minutes
087-113	201	2	1.3	5-7 Minutes
087-113	201	2	4.9	Immediately following Injection
087-113	201	1	1.1	25-60 Minutes
087-113	201	1	0	5-7 Minutes
087-113	201	1	8	Immediately following Injection
087-183	1101	2	0	25-60 Minutes
087-183	1101	2	0	5-7 Minutes
087-183	1101	2	0.1	Immediately following Injection
087-183	1101	1	0	25-60 Minutes
087-183	1101	1	0	5-7 Minutes
087-183	1101	1	0.2	Immediately following Injection
087-183	801	2	0.2	25-60 Minutes
087-183	801	2	0.5	5-7 Minutes
087-183	801	2	1	Immediately following Injection
087-183	801	1	0.1	25-60 Minutes
087-183	801	1	0.2	5-7 Minutes
087-183	801	1	0.8	Immediately following Injection
087-183	601	2	0.6	25-60 Minutes
087-183	601	2	1.1	5-7 Minutes
087-183	601	2	0.3	Immediately following Injection
087-183	601	1	0.2	25-60 Minutes
087-183	601	1	0.2	5-7 Minutes
087-183	601	1	0.2	Immediately following Injection
087-183	201	2		25-60 Minutes
087-183	201	2		5-7 Minutes
087-183	201	2		Immediately following Injection
087-183	201	1	0.3	25-60 Minutes
087-183	201	1	0.4	5-7 Minutes
087-183	201	1	5.5	Immediately following Injection
087-125	601	2	2.1	25-60 Minutes
087-125	601	2	3.1	5-7 Minutes
087-125	601	2	8.2	Immediately following Injection
087-125	601	1	2.4	25-60 Minutes
087-125	601	1	2	5-7 Minutes
087-125	601	1	7.5	Immediately following Injection
087-125	201	2	0.3	25-60 Minutes
087-125	201	2	0.4	5-7 Minutes
087-125	201	2	2.8	Immediately following Injection
087-125	201	1	0.4	25-60 Minutes
087-125	201	1	0.9	5-7 Minutes
087-125	201	1	2.7	Immediately following Injection
087-104	1101	2	0	25-60 Minutes
087-104	1101	2	0	5-7 Minutes
087-104	1101	2	0	Immediately following Injection
087-104	1101	1	0	5-7 Minutes
087-104	1101	1	0	Immediately following Injection
087-104	801	2	0	25-60 Minutes
087-104	801	2	0	5-7 Minutes
087-104	801	2	0	Immediately following Injection
087-104	801	1	0	25-60 Minutes
087-104	801	1	0	5-7 Minutes
087-104	1101	1	0	25-60 Minutes
087-104	801	1	0	Immediately following Injection
087-104	601	2	0	25-60 Minutes
087-104	601	2	0	5-7 Minutes
087-104	601	2	0.5	Immediately following Injection
087-104	601	1	0	25-60 Minutes
087-104	601	1	0	5-7 Minutes
087-104	601	1	0.9	Immediately following Injection
087-104	201	2	0	25-60 Minutes
087-104	201	2	0.6	5-7 Minutes
087-104	201	2	3.2	Immediately following Injection
087-104	201	1	0.2	25-60 Minutes
087-104	201	1	0	5-7 Minutes
087-104	201	1	1	Immediately following Injection
087-115	601	2	0	25-60 Minutes
087-115	601	2	0	5-7 Minutes
087-115	601	2	1	Immediately following Injection
087-115	601	1	0	25-60 Minutes
087-115	601	1	0	5-7 Minutes
087-115	601	1	0.8	Immediately following Injection
087-115	201	2	0.2	25-60 Minutes
087-115	201	2	0	5-7 Minutes
087-115	201	2	1.5	Immediately following Injection
087-115	201	1	2.5	25-60 Minutes
087-115	201	1	0	5-7 Minutes
087-115	201	1	6	Immediately following Injection
087-182	1101	2	0	25-60 Minutes
087-182	1101	2	0	5-7 Minutes
087-182	1101	2	0	Immediately following Injection
087-182	1101	1	0.3	5-7 Minutes
087-182	1101	1	0.4	Immediately following Injection
087-182	801	2	1.9	25-60 Minutes
087-182	801	2	5.2	5-7 Minutes
087-182	801	2	9	Immediately following Injection
087-182	801	1	4.3	25-60 Minutes
087-182	801	1	1.4	5-7 Minutes
087-182	1101	1	0	25-60 Minutes
087-182	801	1	5.7	Immediately following Injection
087-182	601	2	3	25-60 Minutes
087-182	601	2	3.4	5-7 Minutes
087-182	601	2	8	Immediately following Injection
087-182	601	1	6	25-60 Minutes
087-182	601	1	5.2	5-7 Minutes
087-182	601	1	6.4	Immediately following Injection
087-182	201	2	0	25-60 Minutes
087-182	201	2	0.5	5-7 Minutes
087-182	201	2	1	Immediately following Injection
087-182	201	1	0	25-60 Minutes
087-182	201	1	2	5-7 Minutes
087-182	201	1	4.5	Immediately following Injection
087-091	1101	2	0	25-60 Minutes
087-091	1101	2	0	5-7 Minutes
087-091	1101	2	0.9	Immediately following Injection
087-091	1101	1	0	25-60 Minutes
087-091	1101	1	0	5-7 Minutes
087-091	1101	1	1	Immediately following Injection
087-091	801	2	0	25-60 Minutes
087-091	801	2	0.1	5-7 Minutes
087-091	801	2	0.2	Immediately following Injection
087-091	801	1	0	25-60 Minutes
087-091	801	1	1	5-7 Minutes
087-091	801	1	7.1	Immediately following Injection
087-091	601	2	0	25-60 Minutes
087-091	601	2	0.2	5-7 Minutes
087-091	601	2	1.4	Immediately following Injection
087-091	601	1	0	25-60 Minutes
087-091	601	1	0	5-7 Minutes
087-091	601	1	3.6	Immediately following Injection
087-091	201	2	0	25-60 Minutes
087-091	201	2	1.5	5-7 Minutes
087-091	201	2	3.5	Immediately following Injection
087-091	201	1	0	25-60 Minutes
087-091	201	1	2	5-7 Minutes
087-091	201	1	5.5	Immediately following Injection
087-056	1101	2	0.1	25-60 Minutes
087-056	1101	2	0.3	5-7 Minutes
087-056	1101	2	3.3	Immediately following Injection
087-056	1101	1	0.3	5-7 Minutes
087-056	1101	1	4.3	Immediately following Injection
087-056	801	2	1	25-60 Minutes
087-056	801	2	3.3	5-7 Minutes
087-056	801	2	7	Immediately following Injection
087-056	801	1	0.8	25-60 Minutes
087-056	801	1	3.3	5-7 Minutes
087-056	801	1	6	Immediately following Injection
087-056	601	2	0	25-60 Minutes
087-056	601	2	0	5-7 Minutes
087-056	601	2	1.5	Immediately following Injection
087-056	1101	1	0.1	25-60 Minutes
087-056	601	1	0	25-60 Minutes
087-056	601	1	0	5-7 Minutes
087-056	601	1	1.6	Immediately following Injection
087-056	201	2	0	25-60 Minutes
087-056	201	2	0.5	5-7 Minutes
087-056	201	2	5	Immediately following Injection
087-056	201	1	0	25-60 Minutes
087-056	201	1	0	5-7 Minutes
087-056	201	1	1	Immediately following Injection
087-164	801	2	1.9	25-60 Minutes
087-164	801	2	2.4	Immediately following Injection
087-164	801	1	2	25-60 Minutes
087-164	801	1	0.5	5-7 Minutes
087-164	801	1	2.5	Immediately following Injection
087-164	601	2	0	25-60 Minutes
087-164	601	2	1	5-7 Minutes
087-164	601	2	7	Immediately following Injection
087-164	801	2	1.7	5-7 Minutes
087-164	601	1	0	25-60 Minutes
087-164	601	1	1	5-7 Minutes
087-164	601	1	3	Immediately following Injection
087-164	201	2	0	25-60 Minutes
087-164	201	2	0.7	5-7 Minutes
087-164	201	2	2.4	Immediately following Injection
087-164	201	1	0.2	25-60 Minutes
087-164	201	1	0	5-7 Minutes
087-164	201	1	4	Immediately following Injection
087-095	1101	2	0	25-60 Minutes
087-095	1101	2	1.5	Immediately following Injection
087-095	1101	1	0	25-60 Minutes
087-095	1101	1	0.5	5-7 Minutes
087-095	1101	1	2.2	Immediately following Injection
087-095	801	2	2.2	25-60 Minutes
087-095	801	2	1.2	5-7 Minutes
087-095	801	2	5	Immediately following Injection
087-095	801	1	1.9	25-60 Minutes
087-095	801	1	1	5-7 Minutes
087-095	801	1	4.5	Immediately following Injection
087-095	601	2	0	25-60 Minutes
087-095	1101	2	0.5	5-7 Minutes
087-095	601	2	0.6	5-7 Minutes
087-095	601	2	1.6	Immediately following Injection
087-095	601	1	0	25-60 Minutes
087-095	601	1	1	5-7 Minutes
087-095	601	1	3	Immediately following Injection
087-095	201	2	0	25-60 Minutes
087-095	201	2	0	5-7 Minutes
087-095	201	2	5.4	Immediately following Injection
087-095	201	1	0	25-60 Minutes
087-095	201	1	0	5-7 Minutes
087-095	201	1	7	Immediately following Injection
087-070	1101	2	0	25-60 Minutes
087-070	1101	2	4	Immediately following Injection
087-070	1101	1	0	25-60 Minutes
087-070	1101	1	0	5-7 Minutes
087-070	801	2	0.1	25-60 Minutes
087-070	801	2	0	5-7 Minutes
087-070	801	2	1.8	Immediately following Injection
087-070	1101	1	0	Immediately following Injection
087-070	801	1	0.1	25-60 Minutes
087-070	801	1	0.1	5-7 Minutes
087-070	801	1	1.1	Immediately following Injection
087-070	601	2		25-60 Minutes
087-070	601	2		5-7 Minutes
087-070	601	2		Immediately following Injection
087-070	601	1	0	25-60 Minutes
087-070	601	1	0	5-7 Minutes
087-070	1101	2	0	5-7 Minutes
087-070	601	1	0.4	Immediately following Injection
087-070	201	2	0.4	25-60 Minutes
087-070	201	2	0	5-7 Minutes
087-070	201	2	0.6	Immediately following Injection
087-070	201	1	0.5	25-60 Minutes
087-070	201	1	0	5-7 Minutes
087-070	201	1	3.5	Immediately following Injection
087-146	1101	2	0	25-60 Minutes
087-146	1101	2	0	Immediately following Injection
087-146	1101	1	0	25-60 Minutes
087-146	1101	1	0	5-7 Minutes
087-146	1101	1	0	Immediately following Injection
087-146	801	2	6.5	25-60 Minutes
087-146	801	2	6	5-7 Minutes
087-146	801	2	6	Immediately following Injection
087-146	801	1	2.4	25-60 Minutes
087-146	801	1	5.8	5-7 Minutes
087-146	801	1	4.8	Immediately following Injection
087-146	601	2	0	25-60 Minutes
087-146	1101	2	0	5-7 Minutes
087-146	601	2	0	5-7 Minutes
087-146	601	2	4.3	Immediately following Injection
087-146	601	1	0	25-60 Minutes
087-146	601	1	0	5-7 Minutes
087-146	601	1	4.8	Immediately following Injection
087-146	201	2	0	25-60 Minutes
087-146	201	2	0	5-7 Minutes
087-146	201	2	0.6	Immediately following Injection
087-146	201	1	0	25-60 Minutes
087-146	201	1	0	5-7 Minutes
087-146	201	1	1.2	Immediately following Injection
087-045	1101	2	0	25-60 Minutes
087-045	1101	2	0	Immediately following Injection
087-045	1101	1	0	25-60 Minutes
087-045	1101	1	0	5-7 Minutes
087-045	801	2	0.6	25-60 Minutes
087-045	801	2	0.3	5-7 Minutes
087-045	801	2	0.4	Immediately following Injection
087-045	1101	1	0	Immediately following Injection
087-045	801	1	0.6	25-60 Minutes
087-045	801	1	0.5	5-7 Minutes
087-045	801	1	0	Immediately following Injection
087-045	601	2	0	25-60 Minutes
087-045	1101	2	0	5-7 Minutes
087-045	601	2	0.4	5-7 Minutes
087-045	601	2	3.3	Immediately following Injection
087-045	601	1	0	25-60 Minutes
087-045	601	1	0.5	5-7 Minutes
087-045	601	1	7	Immediately following Injection
087-045	201	2	0	25-60 Minutes
087-045	201	2	0	5-7 Minutes
087-045	201	2	6	Immediately following Injection
087-045	201	1	0	25-60 Minutes
087-045	201	1	0	5-7 Minutes
087-045	201	1	2.4	Immediately following Injection
087-072	1101	2	0	25-60 Minutes
087-072	1101	2	0	Immediately following Injection
087-072	1101	1	0	25-60 Minutes
087-072	1101	1	1.2	5-7 Minutes
087-072	1101	1	0	Immediately following Injection
087-072	801	2	7.1	25-60 Minutes
087-072	801	2	1.5	5-7 Minutes
087-072	801	2	7.2	Immediately following Injection
087-072	801	1	0	25-60 Minutes
087-072	801	1	1.3	5-7 Minutes
087-072	801	1	5.2	Immediately following Injection
087-072	601	2	0	25-60 Minutes
087-072	1101	2	1.5	5-7 Minutes
087-072	601	2	0	5-7 Minutes
087-072	601	2	6	Immediately following Injection
087-072	601	1	0	25-60 Minutes
087-072	601	1	0	5-7 Minutes
087-072	601	1	4.5	Immediately following Injection
087-072	201	2	0	25-60 Minutes
087-072	201	2	1	5-7 Minutes
087-072	201	2	5.4	Immediately following Injection
087-072	201	1	1.5	25-60 Minutes
087-072	201	1	7	5-7 Minutes
087-072	201	1	10	Immediately following Injection
087-097	1101	2	0	25-60 Minutes
087-097	1101	2	1	5-7 Minutes
087-097	1101	2	3	Immediately following Injection
087-097	1101	1	1.2	5-7 Minutes
087-097	1101	1	0	25-60 Minutes
087-097	1101	1	2	Immediately following Injection
087-097	801	2	0.5	25-60 Minutes
087-097	801	2	1.1	5-7 Minutes
087-097	801	2	3.2	Immediately following Injection
087-097	801	1	0.6	25-60 Minutes
087-097	801	1	6.8	5-7 Minutes
087-097	801	1	7.6	Immediately following Injection
087-097	201	2	1	25-60 Minutes
087-097	201	2	1.5	5-7 Minutes
087-097	201	2	5.6	Immediately following Injection
087-097	201	1	0.3	25-60 Minutes
087-097	201	1	0	5-7 Minutes
087-097	201	1	5	Immediately following Injection
087-141	601	2	0	25-60 Minutes
087-141	601	2	0	5-7 Minutes
087-141	601	2	0.6	Immediately following Injection
087-141	601	1	0	25-60 Minutes
087-141	601	1	0	5-7 Minutes
087-141	601	1	2	Immediately following Injection
087-141	201	2	2.2	25-60 Minutes
087-141	201	2	2	5-7 Minutes
087-141	201	2	4	Immediately following Injection
087-141	201	1	2	25-60 Minutes
087-141	201	1	2.5	5-7 Minutes
087-141	201	1	5.5	Immediately following Injection
087-121	1101	2	0	25-60 Minutes
087-121	1101	2	0	5-7 Minutes
087-121	1101	2	1.1	Immediately following Injection
087-121	1101	1	0	5-7 Minutes
087-121	1101	1	1.2	Immediately following Injection
087-121	801	2	0	25-60 Minutes
087-121	801	2	0	5-7 Minutes
087-121	801	2	2	Immediately following Injection
087-121	801	1	0	25-60 Minutes
087-121	801	1	0	5-7 Minutes
087-121	801	1	0.8	Immediately following Injection
087-121	601	2	0	25-60 Minutes
087-121	601	2	1.3	5-7 Minutes
087-121	601	2	2.3	Immediately following Injection
087-121	1101	1	0	25-60 Minutes
087-121	601	1	0	25-60 Minutes
087-121	601	1	1	5-7 Minutes
087-121	601	1	2	Immediately following Injection
087-121	201	2	0	25-60 Minutes
087-121	201	2	1	5-7 Minutes
087-121	201	2	5	Immediately following Injection
087-121	201	1	0	25-60 Minutes
087-121	201	1	0	5-7 Minutes
087-121	201	1	4.6	Immediately following Injection
087-092	1101	2	0	25-60 Minutes
087-092	1101	2	0	5-7 Minutes
087-092	1101	2	0	Immediately following Injection
087-092	1101	1	0	25-60 Minutes
087-092	1101	1	0	5-7 Minutes
087-092	1101	1	0	Immediately following Injection
087-092	801	2	0.1	25-60 Minutes
087-092	801	2	0.1	5-7 Minutes
087-092	801	2	6.9	Immediately following Injection
087-092	801	1	0.1	25-60 Minutes
087-092	801	1	0.2	5-7 Minutes
087-092	801	1	6.7	Immediately following Injection
087-092	601	2	1.1	25-60 Minutes
087-092	601	2	0.4	5-7 Minutes
087-092	601	2	7.2	Immediately following Injection
087-092	601	1	1.1	25-60 Minutes
087-092	601	1	1.3	5-7 Minutes
087-092	601	1	6.1	Immediately following Injection
087-092	201	2	0	25-60 Minutes
087-092	201	2	0	5-7 Minutes
087-092	201	2	3.4	Immediately following Injection
087-092	201	1	0.5	25-60 Minutes
087-092	201	1	0	5-7 Minutes
087-092	201	1	3.5	Immediately following Injection
087-111	801	2	0	25-60 Minutes
087-111	801	2	4.2	Immediately following Injection
087-111	801	1	0	25-60 Minutes
087-111	801	1	1	5-7 Minutes
087-111	801	1	5.4	Immediately following Injection
087-111	601	2	0	25-60 Minutes
087-111	601	2	0	5-7 Minutes
087-111	601	2	4.6	Immediately following Injection
087-111	801	2	0.5	5-7 Minutes
087-111	601	1	0.5	25-60 Minutes
087-111	601	1	0.8	5-7 Minutes
087-111	601	1	7.2	Immediately following Injection
087-111	201	2	0	25-60 Minutes
087-111	201	2	0	5-7 Minutes
087-111	201	2	3.2	Immediately following Injection
087-111	201	1	0	25-60 Minutes
087-111	201	1	0	5-7 Minutes
087-111	201	1	5.9	Immediately following Injection
087-027	1101	2	0.2	25-60 Minutes
087-027	1101	2	0.2	5-7 Minutes
087-027	1101	2	0.3	Immediately following Injection
087-027	1101	1	0.2	25-60 Minutes
087-027	1101	1	0.1	5-7 Minutes
087-027	1101	1	0.8	Immediately following Injection
087-027	201	2	1	25-60 Minutes
087-027	201	2	0.5	5-7 Minutes
087-027	201	2	6.9	Immediately following Injection
087-027	201	1	0.2	25-60 Minutes
087-027	201	1	1.3	5-7 Minutes
087-027	201	1	7.4	Immediately following Injection
087-018	1101	2	0	25-60 Minutes
087-018	1101	2	0.3	Immediately following Injection
087-018	1101	1	0	25-60 Minutes
087-018	1101	1	0	5-7 Minutes
087-018	801	2	0	25-60 Minutes
087-018	801	2	0	5-7 Minutes
087-018	801	2	7.6	Immediately following Injection
087-018	801	1	0	25-60 Minutes
087-018	801	1	0	5-7 Minutes
087-018	801	1	7	Immediately following Injection
087-018	601	2	0.2	25-60 Minutes
087-018	1101	1	0.8	Immediately following Injection
087-018	1101	2	0	5-7 Minutes
087-018	601	2	0.3	5-7 Minutes
087-018	601	2	7.7	Immediately following Injection
087-018	601	1	0.2	25-60 Minutes
087-018	601	1	0.1	5-7 Minutes
087-018	601	1	7	Immediately following Injection
087-018	201	2	0.1	25-60 Minutes
087-018	201	2	0.2	5-7 Minutes
087-018	201	2	3.4	Immediately following Injection
087-018	201	1	1.5	25-60 Minutes
087-018	201	1	0.2	5-7 Minutes
087-018	201	1	3.1	Immediately following Injection
087-028	1101	2	0	25-60 Minutes
087-028	1101	2	0	5-7 Minutes
087-028	1101	2	0.2	Immediately following Injection
087-028	1101	1	0	25-60 Minutes
087-028	1101	1	0.1	5-7 Minutes
087-028	801	2	0	25-60 Minutes
087-028	801	2	0.2	5-7 Minutes
087-028	801	2	7.3	Immediately following Injection
087-028	1101	1	1.6	Immediately following Injection
087-028	801	1	0	25-60 Minutes
087-028	801	1	0.1	5-7 Minutes
087-028	801	1	7	Immediately following Injection
087-028	601	2	0.1	25-60 Minutes
087-028	601	2	0.1	5-7 Minutes
087-028	601	2	6.1	Immediately following Injection
087-028	601	1	0.2	25-60 Minutes
087-028	601	1	0.1	5-7 Minutes
087-028	601	1	6.5	Immediately following Injection
087-028	201	2	0.5	25-60 Minutes
087-028	201	2	1	5-7 Minutes
087-028	201	2	6.5	Immediately following Injection
087-028	201	1	0.5	25-60 Minutes
087-028	201	1	0	5-7 Minutes
087-028	201	1	4.5	Immediately following Injection
087-155	1101	2	0	25-60 Minutes
087-155	1101	2	0	Immediately following Injection
087-155	1101	1	0	25-60 Minutes
087-155	1101	1	0	5-7 Minutes
087-155	801	2	0.2	25-60 Minutes
087-155	801	2	0.1	5-7 Minutes
087-155	801	2	1	Immediately following Injection
087-155	801	1	0.2	25-60 Minutes
087-155	801	1	0.1	5-7 Minutes
087-155	801	1	0.9	Immediately following Injection
087-155	601	2	0.1	25-60 Minutes
087-155	1101	1	0	Immediately following Injection
087-155	1101	2	0	5-7 Minutes
087-155	601	2	0.1	5-7 Minutes
087-155	601	2	4.6	Immediately following Injection
087-155	601	1	0.1	25-60 Minutes
087-155	601	1	0.1	5-7 Minutes
087-155	601	1	2.5	Immediately following Injection
087-155	201	2	0.1	25-60 Minutes
087-155	201	2	0.4	5-7 Minutes
087-155	201	2	4.2	Immediately following Injection
087-155	201	1	0.1	25-60 Minutes
087-155	201	1	0.4	5-7 Minutes
087-155	201	1	3.4	Immediately following Injection
087-013	1101	2	0.1	25-60 Minutes
087-013	1101	2	0.1	5-7 Minutes
087-013	1101	2	0.2	Immediately following Injection
087-013	1101	1	0.1	25-60 Minutes
087-013	1101	1	0.2	5-7 Minutes
087-013	801	2	0.1	25-60 Minutes
087-013	801	2	0.2	5-7 Minutes
087-013	801	2	0.2	Immediately following Injection
087-013	1101	1	0.4	Immediately following Injection
087-013	801	1	0	25-60 Minutes
087-013	801	1	0	5-7 Minutes
087-013	801	1	0.1	Immediately following Injection
087-013	601	2	0.7	25-60 Minutes
087-013	601	2	0.2	5-7 Minutes
087-013	601	2	1.1	Immediately following Injection
087-013	601	1	0	25-60 Minutes
087-013	601	1	0.1	5-7 Minutes
087-013	601	1	0.7	Immediately following Injection
087-013	201	2	0.9	25-60 Minutes
087-013	201	2	0.1	5-7 Minutes
087-013	201	2	2.1	Immediately following Injection
087-013	201	1	0.2	25-60 Minutes
087-013	201	1	0.2	5-7 Minutes
087-013	201	1	3.2	Immediately following Injection
087-151	1101	2	0.1	25-60 Minutes
087-151	1101	2	0.3	Immediately following Injection
087-151	1101	1	0.1	25-60 Minutes
087-151	1101	1	0.1	5-7 Minutes
087-151	801	2	0.9	25-60 Minutes
087-151	801	2	1.1	5-7 Minutes
087-151	801	2	7.6	Immediately following Injection
087-151	801	1	0.5	25-60 Minutes
087-151	801	1	0.3	5-7 Minutes
087-151	801	1	7.5	Immediately following Injection
087-151	601	2	0.9	25-60 Minutes
087-151	1101	1	0.5	Immediately following Injection
087-151	1101	2	0.1	5-7 Minutes
087-151	601	2	0.8	5-7 Minutes
087-151	601	2	6.5	Immediately following Injection
087-151	601	1	0.9	25-60 Minutes
087-151	601	1	1.5	5-7 Minutes
087-151	601	1	6.3	Immediately following Injection
087-151	201	2	2.6	25-60 Minutes
087-151	201	2	1.1	5-7 Minutes
087-151	201	2	5.7	Immediately following Injection
087-151	201	1	3.3	25-60 Minutes
087-151	201	1	2	5-7 Minutes
087-151	201	1	7	Immediately following Injection
087-010	1101	2	0.9	25-60 Minutes
087-010	1101	2	1.1	5-7 Minutes
087-010	1101	2	1.4	Immediately following Injection
087-010	1101	1	0.9	25-60 Minutes
087-010	1101	1	1.3	5-7 Minutes
087-010	801	2	0.6	25-60 Minutes
087-010	801	2	0.5	5-7 Minutes
087-010	801	2	2.9	Immediately following Injection
087-010	1101	1	2.9	Immediately following Injection
087-010	801	1	0.9	25-60 Minutes
087-010	801	1	0.5	5-7 Minutes
087-010	801	1	1.8	Immediately following Injection
087-010	601	2	1.6	25-60 Minutes
087-010	601	2	1.8	5-7 Minutes
087-010	601	2	6.6	Immediately following Injection
087-010	601	1	4.8	25-60 Minutes
087-010	601	1	1.8	5-7 Minutes
087-010	601	1	4.2	Immediately following Injection
087-010	201	2	2.8	25-60 Minutes
087-010	201	2	4.3	5-7 Minutes
087-010	201	2	6.8	Immediately following Injection
087-010	201	1	1.3	25-60 Minutes
087-010	201	1	4.6	5-7 Minutes
087-010	201	1	4.7	Immediately following Injection
087-068	1101	2	0	25-60 Minutes
087-068	1101	2	0.1	Immediately following Injection
087-068	1101	1	0.1	25-60 Minutes
087-068	1101	1	0.1	5-7 Minutes
087-068	801	2	0.2	25-60 Minutes
087-068	801	2	0.2	5-7 Minutes
087-068	801	2	1.9	Immediately following Injection
087-068	801	1	0.1	25-60 Minutes
087-068	801	1	0.3	5-7 Minutes
087-068	801	1	2.5	Immediately following Injection
087-068	601	2	0.3	25-60 Minutes
087-068	1101	1	0.1	Immediately following Injection
087-068	1101	2	0.1	5-7 Minutes
087-068	601	2	0.8	5-7 Minutes
087-068	601	2	5.4	Immediately following Injection
087-068	601	1	0.3	25-60 Minutes
087-068	601	1	0.2	5-7 Minutes
087-068	601	1	4.8	Immediately following Injection
087-068	201	2	1.6	25-60 Minutes
087-068	201	2	0.4	5-7 Minutes
087-068	201	2	4.4	Immediately following Injection
087-068	201	1	1.2	25-60 Minutes
087-068	201	1	0.4	5-7 Minutes
087-068	201	1	4.6	Immediately following Injection
087-080	1101	2	0.4	25-60 Minutes
087-080	1101	2	0.5	5-7 Minutes
087-080	1101	2	7	Immediately following Injection
087-080	1101	1	0.5	25-60 Minutes
087-080	1101	1	0	5-7 Minutes
087-080	801	2	0.1	25-60 Minutes
087-080	801	2	0.5	5-7 Minutes
087-080	801	2	8.5	Immediately following Injection
087-080	1101	1	2.8	Immediately following Injection
087-080	801	1	2.8	25-60 Minutes
087-080	801	1	1.7	5-7 Minutes
087-080	801	1	5.7	Immediately following Injection
087-080	601	2	2.8	25-60 Minutes
087-080	601	2	3.1	5-7 Minutes
087-080	601	2	9.1	Immediately following Injection
087-080	601	1	5.1	25-60 Minutes
087-080	601	1	2.6	5-7 Minutes
087-080	601	1	6.6	Immediately following Injection
087-080	201	2	4.2	25-60 Minutes
087-080	201	2	2.3	5-7 Minutes
087-080	201	2	9.2	Immediately following Injection
087-080	201	1	2	25-60 Minutes
087-080	201	1	1.8	5-7 Minutes
087-080	201	1	7.6	Immediately following Injection
087-180	201	2		25-60 Minutes
087-180	201	2		5-7 Minutes
087-180	201	2		Immediately following Injection
087-180	201	1	0.3	25-60 Minutes
087-180	201	1	0.8	5-7 Minutes
087-180	201	1	4.7	Immediately following Injection
087-096	1101	2	0	25-60 Minutes
087-096	1101	2	0	5-7 Minutes
087-096	1101	2	0.1	Immediately following Injection
087-096	1101	1	0	5-7 Minutes
087-096	1101	1	0.4	Immediately following Injection
087-096	801	2	0	25-60 Minutes
087-096	801	2	0.1	5-7 Minutes
087-096	801	2	0.9	Immediately following Injection
087-096	801	1	0.1	25-60 Minutes
087-096	801	1	0.1	5-7 Minutes
087-096	1101	1	0	25-60 Minutes
087-096	801	1	2	Immediately following Injection
087-096	601	2	0.1	25-60 Minutes
087-096	601	2	0.2	5-7 Minutes
087-096	601	2	2.5	Immediately following Injection
087-096	601	1	0.1	25-60 Minutes
087-096	601	1	0.1	5-7 Minutes
087-096	601	1	3	Immediately following Injection
087-096	201	2	0.4	25-60 Minutes
087-096	201	2	0.5	5-7 Minutes
087-096	201	2	6.1	Immediately following Injection
087-096	201	1	0.2	25-60 Minutes
087-096	201	1	0.1	5-7 Minutes
087-096	201	1	5.1	Immediately following Injection
087-069	1101	2	0	25-60 Minutes
087-069	1101	2	0.1	5-7 Minutes
087-069	1101	2	0.2	Immediately following Injection
087-069	1101	1	0	5-7 Minutes
087-069	1101	1	0.3	Immediately following Injection
087-069	801	2	0.1	25-60 Minutes
087-069	801	2	0	5-7 Minutes
087-069	801	2	0.6	Immediately following Injection
087-069	801	1	0.1	25-60 Minutes
087-069	801	1	0.3	5-7 Minutes
087-069	1101	1	0	25-60 Minutes
087-069	801	1	0.3	Immediately following Injection
087-069	601	2	0.6	25-60 Minutes
087-069	601	2	0.9	5-7 Minutes
087-069	601	2	3.7	Immediately following Injection
087-069	601	1	0.5	25-60 Minutes
087-069	601	1	0.3	5-7 Minutes
087-069	601	1	3.1	Immediately following Injection
087-069	201	2	0.1	25-60 Minutes
087-069	201	2	0.4	5-7 Minutes
087-069	201	2	2.8	Immediately following Injection
087-069	201	1	0.4	25-60 Minutes
087-069	201	1	0.1	5-7 Minutes
087-069	201	1	3	Immediately following Injection
087-055	1101	2	1.2	25-60 Minutes
087-055	1101	2	1.8	5-7 Minutes
087-055	1101	2	2.1	Immediately following Injection
087-055	1101	1	0.5	5-7 Minutes
087-055	1101	1	0.8	Immediately following Injection
087-055	801	2	0.2	25-60 Minutes
087-055	801	2	0.4	5-7 Minutes
087-055	801	2	3.2	Immediately following Injection
087-055	801	1	1.5	25-60 Minutes
087-055	801	1	0.4	5-7 Minutes
087-055	1101	1	0.1	25-60 Minutes
087-055	801	1	6.1	Immediately following Injection
087-055	601	2	0.2	25-60 Minutes
087-055	601	2	0.7	5-7 Minutes
087-055	601	2	5.6	Immediately following Injection
087-055	601	1	0.3	25-60 Minutes
087-055	601	1	0.4	5-7 Minutes
087-055	601	1	3.8	Immediately following Injection
087-055	201	2	0.3	25-60 Minutes
087-055	201	2	0.4	5-7 Minutes
087-055	201	2	2.7	Immediately following Injection
087-055	201	1	0.4	25-60 Minutes
087-055	201	1	0.5	5-7 Minutes
087-055	201	1	4.9	Immediately following Injection
087-101	1101	2	0.1	25-60 Minutes
087-101	1101	2	0.2	5-7 Minutes
087-101	1101	2	1.1	Immediately following Injection
087-101	1101	1	0.1	5-7 Minutes
087-101	1101	1	1	Immediately following Injection
087-101	801	2	1.5	25-60 Minutes
087-101	801	2	0.8	5-7 Minutes
087-101	801	2	4.8	Immediately following Injection
087-101	801	1	0.1	25-60 Minutes
087-101	801	1	0.2	5-7 Minutes
087-101	1101	1	0.1	25-60 Minutes
087-101	801	1	2	Immediately following Injection
087-101	601	2	0.2	25-60 Minutes
087-101	601	2	0.3	5-7 Minutes
087-101	601	2	4.5	Immediately following Injection
087-101	601	1	1.2	25-60 Minutes
087-101	601	1	0.3	5-7 Minutes
087-101	601	1	3.2	Immediately following Injection
087-101	201	2	1.1	25-60 Minutes
087-101	201	2	0.6	5-7 Minutes
087-101	201	2	6.7	Immediately following Injection
087-101	201	1	0.1	25-60 Minutes
087-101	201	1	0.4	5-7 Minutes
087-101	201	1	5.6	Immediately following Injection
087-169	801	2	5.8	25-60 Minutes
087-169	801	2	3.9	Immediately following Injection
087-169	801	1	4.2	25-60 Minutes
087-169	801	1	0.8	5-7 Minutes
087-169	801	1	2.1	Immediately following Injection
087-169	601	2	3	25-60 Minutes
087-169	801	2	1.8	5-7 Minutes
087-169	601	2	3.6	5-7 Minutes
087-169	601	2	4.1	Immediately following Injection
087-169	601	1	5.6	25-60 Minutes
087-169	601	1	0	5-7 Minutes
087-169	601	1	3.4	Immediately following Injection
087-169	201	2	3	25-60 Minutes
087-169	201	2	2.4	5-7 Minutes
087-169	201	2	5.4	Immediately following Injection
087-169	201	1	0.4	25-60 Minutes
087-169	201	1	0.8	5-7 Minutes
087-169	201	1	1.9	Immediately following Injection
087-015	1101	2	0.2	25-60 Minutes
087-015	1101	2	1.1	5-7 Minutes
087-015	1101	2	3.5	Immediately following Injection
087-015	1101	1	0.8	5-7 Minutes
087-015	1101	1	2.8	Immediately following Injection
087-015	801	2	2.6	25-60 Minutes
087-015	1101	1	0.1	25-60 Minutes
087-015	801	2	2.6	5-7 Minutes
087-015	801	2	7.8	Immediately following Injection
087-015	801	1	0.8	25-60 Minutes
087-015	801	1	1.2	5-7 Minutes
087-015	801	1	4.9	Immediately following Injection
087-015	201	2		25-60 Minutes
087-015	201	2		5-7 Minutes
087-015	201	2		Immediately following Injection
087-015	201	1	1.4	25-60 Minutes
087-015	201	1	1.7	5-7 Minutes
087-015	201	1	4.7	Immediately following Injection
087-102	801	2	0.3	25-60 Minutes
[truncated: 203 more rows]
