# Supplementary material for: Safety and tolerability of HIV-1 multiantigen pDNA vaccine given with IL-12 plasmid DNA via electroporation, boosted with a recombinant vesicular stomatitis virus HIV Gag vaccine in healthy volunteers in a randomized, controlled clinical trial
Source: PLoS One. 2018 Sep 20;13(9):e0202753. doi: 10.1371/journal.pone.0202753 (PMC6147413; doi:10.1371/journal.pone.0202753)
Supplement: S1 Dataset — (ZIP) [file pone.0202753.s007.zip › Supporting Information. HVTN087_datasets/Reactogenicity_list.csv]

Vaccination Number	Dataset Creation Date	Source Data Generation Date	Visit Number (integer portion)	Source DF Plate Number	Source CRF	Reactogenicity Evaluation Date	Arthralgia	Severity Grade for Arthralgia	Reportable Severity Grade for Arthralgia	Chills	Severity Grade for Chills	Reportable Severity Grade for Chills	Headache	Severity Grade for Headache	Reportable Severity Grade for Headache	Left erythema X dimension	Severity Grade for Left erythema X dimension	Reportable Severity Grade for Left erythema X dimension	Left erythema Y dimension	Severity Grade for Left erythema Y dimension	Reportable Severity Grade for Left erythema Y dimension	Left induration X dimension	Severity Grade for Left induration X dimension	Reportable Severity Grade for Left induration X dimension	Left induration Y dimension	Severity Grade for Left induration Y dimension	Reportable Severity Grade for Left induration Y dimension	Local pain left	Severity Grade for Local pain left	Reportable Severity Grade for Local pain left	Local pain right	Severity Grade for Local pain right	Reportable Severity Grade for Local pain right	Malaise/fatigue	Severity Grade for Malaise/fatigue	Reportable Severity Grade for Malaise/fatigue	Myalgia	Severity Grade for Myalgia	Reportable Severity Grade for Myalgia	Nausea	Severity Grade for Nausea	Reportable Severity Grade for Nausea	Right erythema X dimension	Severity Grade for Right erythema X dimension	Reportable Severity Grade for Right erythema X dimension	Right erythema Y dimension	Severity Grade for Right erythema Y dimension	Reportable Severity Grade for Right erythema Y dimension	Right induration X dimension
1	29DEC2014	29DEC2014	2	180	RCB	21MAY2012	0	0	0.0	0	0	0.0	0	0	0.0		0	0.0		0	0.0		0	0.0		0	0.0	0	0	0.0	0	0	0.0	0	0	0.0	0	0	0.0	0	0	0.0		0	0.0		0	0.0
1	29DEC2014	29DEC2014	2	182	RCM	21MAY2012	0	0	0.0	0	0	0.0	0	0	0.0		0	0.0		0	0.0		0	0.0		0	0.0	1	1	1.0	1	1	1.0	0	0	0.0	0	0	0.0	0	0	0.0		0	0.0		0	0.0
1	29DEC2014	29DEC2014	2	184	RCE	21MAY2012	0	0	0.0	0	0	0.0	0	0	0.0		0	0.0		0	0.0		0	0.0		0	0.0	0	0	0.0	0	0	0.0	3	3	3.0	2	2	2.0	1	1	1.0		0	0.0		0	0.0
1	29DEC2014	29DEC2014	2	186	RCH	22MAY2012	0	0	0.0	0	0	0.0	0	0	0.0	0	0	0.0	0	0	0.0	3	0	0.0	2.5	0	0.0	0	0	0.0	0	0	0.0	2	2	2.0	0	0	0.0	0	0	0.0		0	0.0		0	0.0
1	29DEC2014	29DEC2014	2	188	RCF	23MAY2012	0	0	0.0	0	0	0.0	0	0	0.0		0	0.0		0	0.0		0	0.0		0	0.0	0	0	0.0	0	0	0.0	1	1	1.0	0	0	0.0	0	0	0.0		0	0.0		0	0.0
1	29DEC2014	29DEC2014	2	190	RCT	24MAY2012	0	0	0.0	0	0	0.0	0	0	0.0		0	0.0		0	0.0		0	0.0		0	0.0	0	0	0.0	0	0	0.0	1	1	1.0	0	0	0.0	0	0	0.0		0	0.0		0	0.0
1	29DEC2014	29DEC2014	2	192	RCP												0	0.0		0	0.0		0	0.0		0	0.0							1	1	1.0								0	0.0		0	0.0
2	29DEC2014	29DEC2014	6	180	RCB	18JUN2012	0	0	0.0	0	0	0.0	0	0	0.0		0	0.0		0	0.0		0	0.0		0	0.0	0	0	0.0	0	0	0.0	0	0	0.0	0	0	0.0	0	0	0.0		0	0.0		0	0.0
2	29DEC2014	29DEC2014	6	182	RCM	18JUN2012	0	0	0.0	0	0	0.0	0	0	0.0		0	0.0		0	0.0		0	0.0		0	0.0	0	0	0.0	0	0	0.0	0	0	0.0	0	0	0.0	0	0	0.0		0	0.0		0	0.0
2	29DEC2014	29DEC2014	6	184	RCE	18JUN2012	0	0	0.0	0	0	0.0	0	0	0.0		0	0.0		0	0.0		0	0.0		0	0.0	1	1	1.0	1	1	1.0	0	0	0.0	0	0	0.0	1	1	1.0		0	0.0		0	0.0
2	29DEC2014	29DEC2014	6	186	RCH	19JUN2012	0	0	0.0	0	0	0.0	0	0	0.0		0	0.0		0	0.0		0	0.0		0	0.0	0	0	0.0	0	0	0.0	0	0	0.0	1	1	1.0	0	0	0.0		0	0.0		0	0.0
2	29DEC2014	29DEC2014	6	188	RCF	20JUN2012	0	0	0.0	0	0	0.0	0	0	0.0		0	0.0		0	0.0		0	0.0		0	0.0	0	0	0.0	0	0	0.0	0	0	0.0	0	0	0.0	0	0	0.0		0	0.0		0	0.0
2	29DEC2014	29DEC2014	6	190	RCT	21JUN2012	0	0	0.0	0	0	0.0	0	0	0.0		0	0.0		0	0.0		0	0.0		0	0.0	0	0	0.0	0	0	0.0	0	0	0.0	0	0	0.0	0	0	0.0		0	0.0		0	0.0
3	29DEC2014	29DEC2014	8	180	RCB	06AUG2012	0	0	0.0	0	0	0.0	0	0	0.0		0	0.0		0	0.0		0	0.0		0	0.0	0	0	0.0	0	0	0.0	0	0	0.0	0	0	0.0	0	0	0.0		0	0.0		0	0.0
3	29DEC2014	29DEC2014	8	182	RCM	06AUG2012	0	0	0.0	0	0	0.0	0	0	0.0		0	0.0		0	0.0		0	0.0		0	0.0	0	0	0.0	1	1	1.0	0	0	0.0	0	0	0.0	0	0	0.0		0	0.0		0	0.0
3	29DEC2014	29DEC2014	8	184	RCE	06AUG2012	0	0	0.0	0	0	0.0	1	1	1.0		0	0.0		0	0.0		0	0.0		0	0.0	1	1	1.0	1	1	1.0	0	0	0.0	0	0	0.0	0	0	0.0		0	0.0		0	0.0
3	29DEC2014	29DEC2014	8	186	RCH	07AUG2012	0	0	0.0	0	0	0.0	0	0	0.0		0	0.0		0	0.0		0	0.0		0	0.0	0	0	0.0	0	0	0.0	1	1	1.0	0	0	0.0	0	0	0.0		0	0.0		0	0.0
3	29DEC2014	29DEC2014	8	188	RCF	08AUG2012	0	0	0.0	0	0	0.0	0	0	0.0		0	0.0		0	0.0		0	0.0		0	0.0	0	0	0.0	0	0	0.0	0	0	0.0	0	0	0.0	0	0	0.0		0	0.0		0	0.0
3	29DEC2014	29DEC2014	8	190	RCT	09AUG2012	0	0	0.0	0	0	0.0	0	0	0.0		0	0.0		0	0.0		0	0.0		0	0.0	0	0	0.0	0	0	0.0	0	0	0.0	0	0	0.0	0	0	0.0		0	0.0		0	0.0
4	29DEC2014	29DEC2014	11	180	RCB	12NOV2012	0	0	0.0	0	0	0.0	0	0	0.0		0	0.0		0	0.0		0	0.0		0	0.0	0	0	0.0	0	0	0.0	0	0	0.0	0	0	0.0	0	0	0.0		0	0.0		0	0.0
4	29DEC2014	29DEC2014	11	182	RCM	12NOV2012	0	0	0.0	0	0	0.0	0	0	0.0		0	0.0		0	0.0		0	0.0		0	0.0	0	0	0.0	0	0	0.0	0	0	0.0	0	0	0.0	0	0	0.0		0	0.0		0	0.0
4	29DEC2014	29DEC2014	11	184	RCE	12NOV2012	0	0	0.0	0	0	0.0	1	1	1.0		0	0.0		0	0.0		0	0.0		0	0.0	0	0	0.0	0	0	0.0	0	0	0.0	0	0	0.0	0	0	0.0		0	0.0		0	0.0
4	29DEC2014	29DEC2014	11	186	RCH	13NOV2012	1	1	1.0	3	3	3.0	2	2	2.0		0	0.0		0	0.0		0	0.0		0	0.0	0	0	0.0	0	0	0.0	2	2	2.0	1	1	1.0	1	1	1.0		0	0.0		0	0.0
4	29DEC2014	29DEC2014	11	188	RCF	14NOV2012	2	2	2.0	1	1	1.0	1	1	1.0		0	0.0		0	0.0		0	0.0		0	0.0	0	0	0.0	0	0	0.0	1	1	1.0	2	2	2.0	1	1	1.0		0	0.0		0	0.0
4	29DEC2014	29DEC2014	11	190	RCT	15NOV2012	1	1	1.0	1	1	1.0	0	0	0.0		0	0.0		0	0.0		0	0.0		0	0.0	0	0	0.0	0	0	0.0	1	1	1.0	1	1	1.0	0	0	0.0		0	0.0		0	0.0
4	29DEC2014	29DEC2014	11	202	RCR	16NOV2012	0	0	0.0	0	0	0.0	1	1	1.0		0	0.0		0	0.0		0	0.0		0	0.0	0	0	0.0	0	0	0.0	0	0	0.0	0	0	0.0	0	0	0.0		0	0.0		0	0.0
4	29DEC2014	29DEC2014	11	204	RCV	17NOV2012	0	0	0.0	0	0	0.0	0	0	0.0		0	0.0		0	0.0		0	0.0		0	0.0	0	0	0.0	0	0	0.0	0	0	0.0	0	0	0.0	0	0	0.0		0	0.0		0	0.0
4	29DEC2014	29DEC2014	11	206	RCX	18NOV2012	0	0	0.0	0	0	0.0	0	0	0.0		0	0.0		0	0.0		0	0.0		0	0.0	0	0	0.0	0	0	0.0	0	0	0.0	0	0	0.0	0	0	0.0		0	0.0		0	0.0
4	29DEC2014	29DEC2014	11	208	RCS	19NOV2012	0	0	0.0	0	0	0.0	0	0	0.0		0	0.0		0	0.0		0	0.0		0	0.0	0	0	0.0	0	0	0.0	0	0	0.0	0	0	0.0	0	0	0.0		0	0.0		0	0.0
1	29DEC2014	29DEC2014	2	180	RCB	04JUN2012	0	0	0.0	0	0	0.0	0	0	0.0		0	0.0		0	0.0		0	0.0		0	0.0	0	0	0.0	0	0	0.0	0	0	0.0	0	0	0.0	0	0	0.0		0	0.0		0	0.0
1	29DEC2014	29DEC2014	2	182	RCM	04JUN2012	0	0	0.0	0	0	0.0	0	0	0.0		0	0.0		0	0.0		0	0.0		0	0.0	1	1	1.0	1	1	1.0	0	0	0.0	0	0	0.0	1	1	1.0		0	0.0		0	0.0
1	29DEC2014	29DEC2014	2	184	RCE	04JUN2012	0	0	0.0	0	0	0.0	0	0	0.0		0	0.0		0	0.0		0	0.0		0	0.0	1	1	1.0	1	1	1.0	0	0	0.0	0	0	0.0	0	0	0.0		0	0.0		0	0.0
1	29DEC2014	29DEC2014	2	186	RCH	05JUN2012	0	0	0.0	0	0	0.0	0	0	0.0		0	0.0		0	0.0		0	0.0		0	0.0	1	1	1.0	1	1	1.0	0	0	0.0	0	0	0.0	0	0	0.0		0	0.0		0	0.0
1	29DEC2014	29DEC2014	2	188	RCF	06JUN2012	0	0	0.0	0	0	0.0	0	0	0.0		0	0.0		0	0.0		0	0.0		0	0.0	1	1	1.0	1	1	1.0	0	0	0.0	0	0	0.0	0	0	0.0		0	0.0		0	0.0
1	29DEC2014	29DEC2014	2	190	RCT	07JUN2012	0	0	0.0	0	0	0.0	0	0	0.0		0	0.0		0	0.0		0	0.0		0	0.0	0	0	0.0	0	0	0.0	0	0	0.0	0	0	0.0	0	0	0.0		0	0.0		0	0.0
1	29DEC2014	29DEC2014	2	192	RCP												0	0.0		0	0.0		0	0.0		0	0.0																	0	0.0		0	0.0
2	29DEC2014	29DEC2014	6	180	RCB	02JUL2012	0	0	0.0	0	0	0.0	0	0	0.0		0	0.0		0	0.0		0	0.0		0	0.0	0	0	0.0	0	0	0.0	0	0	0.0	0	0	0.0	0	0	0.0		0	0.0		0	0.0
2	29DEC2014	29DEC2014	6	182	RCM	02JUL2012	0	0	0.0	0	0	0.0	0	0	0.0		0	0.0		0	0.0		0	0.0		0	0.0	1	1	1.0	1	1	1.0	0	0	0.0	0	0	0.0	1	1	1.0		0	0.0		0	0.0
2	29DEC2014	29DEC2014	6	184	RCE	02JUL2012	0	0	0.0	0	0	0.0	0	0	0.0		0	0.0		0	0.0		0	0.0		0	0.0	1	1	1.0	1	1	1.0	0	0	0.0	0	0	0.0	0	0	0.0		0	0.0		0	0.0
2	29DEC2014	29DEC2014	6	186	RCH	03JUL2012	0	0	0.0	0	0	0.0	0	0	0.0		0	0.0		0	0.0		0	0.0		0	0.0	1	1	1.0	1	1	1.0	0	0	0.0	0	0	0.0	0	0	0.0		0	0.0		0	0.0
2	29DEC2014	29DEC2014	6	188	RCF	04JUL2012	0	0	0.0	0	0	0.0	0	0	0.0		0	0.0		0	0.0		0	0.0		0	0.0	1	1	1.0	1	1	1.0	0	0	0.0	0	0	0.0	0	0	0.0		0	0.0		0	0.0
2	29DEC2014	29DEC2014	6	190	RCT	05JUL2012	0	0	0.0	0	0	0.0	0	0	0.0		0	0.0		0	0.0		0	0.0		0	0.0	0	0	0.0	0	0	0.0	0	0	0.0	0	0	0.0	0	0	0.0		0	0.0		0	0.0
2	29DEC2014	29DEC2014	6	192	RCP												0	0.0		0	0.0		0	0.0		0	0.0																	0	0.0		0	0.0
3	29DEC2014	29DEC2014	8	180	RCB	17SEP2012	0	0	0.0	0	0	0.0	0	0	0.0		0	0.0		0	0.0		0	0.0		0	0.0	0	0	0.0	0	0	0.0	0	0	0.0	0	0	0.0	0	0	0.0		0	0.0		0	0.0
3	29DEC2014	29DEC2014	8	182	RCM	17SEP2012	0	0	0.0	0	0	0.0	0	0	0.0		0	0.0		0	0.0		0	0.0		0	0.0	1	1	1.0	1	1	1.0	0	0	0.0	0	0	0.0	0	0	0.0		0	0.0		0	0.0
3	29DEC2014	29DEC2014	8	184	RCE	17SEP2012	0	0	0.0	0	0	0.0	0	0	0.0		0	0.0		0	0.0		0	0.0		0	0.0	1	1	1.0	1	1	1.0	0	0	0.0	0	0	0.0	0	0	0.0		0	0.0		0	0.0
3	29DEC2014	29DEC2014	8	186	RCH	18SEP2012	0	0	0.0	0	0	0.0	0	0	0.0		0	0.0		0	0.0		0	0.0		0	0.0	1	1	1.0	1	1	1.0	0	0	0.0	0	0	0.0	0	0	0.0		0	0.0		0	0.0
3	29DEC2014	29DEC2014	8	188	RCF	19SEP2012	0	0	0.0	0	0	0.0	0	0	0.0		0	0.0		0	0.0		0	0.0		0	0.0	0	0	0.0	0	0	0.0	0	0	0.0	0	0	0.0	0	0	0.0		0	0.0		0	0.0
3	29DEC2014	29DEC2014	8	190	RCT	20SEP2012	0	0	0.0	0	0	0.0	0	0	0.0		0	0.0		0	0.0		0	0.0		0	0.0	0	0	0.0	0	0	0.0	0	0	0.0	0	0	0.0	0	0	0.0		0	0.0		0	0.0
3	29DEC2014	29DEC2014	8	192	RCP												0	0.0		0	0.0		0	0.0		0	0.0																	0	0.0		0	0.0
4	29DEC2014	29DEC2014	11	180	RCB	12NOV2012	0	0	0.0	0	0	0.0	0	0	0.0		0	0.0		0	0.0		0	0.0		0	0.0	0	0	0.0	0	0	0.0	0	0	0.0	0	0	0.0	0	0	0.0		0	0.0		0	0.0
4	29DEC2014	29DEC2014	11	182	RCM	12NOV2012	0	0	0.0	0	0	0.0	0	0	0.0		0	0.0		0	0.0		0	0.0		0	0.0	0	0	0.0	0	0	0.0	0	0	0.0	0	0	0.0	0	0	0.0		0	0.0		0	0.0
4	29DEC2014	29DEC2014	11	184	RCE	12NOV2012	0	0	0.0	0	0	0.0	0	0	0.0		0	0.0		0	0.0		0	0.0		0	0.0	1	1	1.0	1	1	1.0	0	0	0.0	0	0	0.0	0	0	0.0		0	0.0		0	0.0
4	29DEC2014	29DEC2014	11	186	RCH	13NOV2012	0	0	0.0	2	2	2.0	0	0	0.0		0	0.0		0	0.0		0	0.0		0	0.0	1	1	1.0	1	1	1.0	0	0	0.0	0	0	0.0	1	1	1.0		0	0.0		0	0.0
4	29DEC2014	29DEC2014	11	188	RCF	14NOV2012	0	0	0.0	0	0	0.0	0	0	0.0		0	0.0		0	0.0		0	0.0		0	0.0	0	0	0.0	0	0	0.0	0	0	0.0	0	0	0.0	0	0	0.0		0	0.0		0	0.0
4	29DEC2014	29DEC2014	11	190	RCT	15NOV2012	0	0	0.0	0	0	0.0	0	0	0.0		0	0.0		0	0.0		0	0.0		0	0.0	0	0	0.0	0	0	0.0	0	0	0.0	0	0	0.0	0	0	0.0		0	0.0		0	0.0
4	29DEC2014	29DEC2014	11	202	RCR	16NOV2012	0	0	0.0	0	0	0.0	0	0	0.0		0	0.0		0	0.0		0	0.0		0	0.0	0	0	0.0	0	0	0.0	0	0	0.0	0	0	0.0	0	0	0.0		0	0.0		0	0.0
4	29DEC2014	29DEC2014	11	204	RCV	17NOV2012	0	0	0.0	0	0	0.0	0	0	0.0		0	0.0		0	0.0		0	0.0		0	0.0	0	0	0.0	0	0	0.0	0	0	0.0	0	0	0.0	0	0	0.0		0	0.0		0	0.0
4	29DEC2014	29DEC2014	11	206	RCX	18NOV2012	0	0	0.0	0	0	0.0	0	0	0.0		0	0.0		0	0.0		0	0.0		0	0.0	0	0	0.0	0	0	0.0	0	0	0.0	0	0	0.0	0	0	0.0		0	0.0		0	0.0
4	29DEC2014	29DEC2014	11	208	RCS	19NOV2012	0	0	0.0	0	0	0.0	0	0	0.0		0	0.0		0	0.0		0	0.0		0	0.0	0	0	0.0	0	0	0.0	0	0	0.0	0	0	0.0	0	0	0.0		0	0.0		0	0.0
1	29DEC2014	29DEC2014	2	180	RCB	05JUN2012	0	0	0.0	0	0	0.0	0	0	0.0		0	0.0		0	0.0		0	0.0		0	0.0	0	0	0.0	0	0	0.0	0	0	0.0	0	0	0.0	0	0	0.0		0	0.0		0	0.0
1	29DEC2014	29DEC2014	2	182	RCM	05JUN2012	0	0	0.0	0	0	0.0	0	0	0.0		0	0.0		0	0.0		0	0.0		0	0.0	0	0	0.0	0	0	0.0	0	0	0.0	0	0	0.0	0	0	0.0		0	0.0		0	0.0
1	29DEC2014	29DEC2014	2	184	RCE	05JUN2012	0	0	0.0	0	0	0.0	0	0	0.0		0	0.0		0	0.0		0	0.0		0	0.0	0	0	0.0	0	0	0.0	0	0	0.0	0	0	0.0	0	0	0.0		0	0.0		0	0.0
1	29DEC2014	29DEC2014	2	186	RCH	06JUN2012	0	0	0.0	0	0	0.0	0	0	0.0		0	0.0		0	0.0		0	0.0		0	0.0	0	0	0.0	0	0	0.0	0	0	0.0	0	0	0.0	0	0	0.0		0	0.0		0	0.0
1	29DEC2014	29DEC2014	2	188	RCF	07JUN2012	0	0	0.0	0	0	0.0	0	0	0.0		0	0.0		0	0.0		0	0.0		0	0.0	0	0	0.0	0	0	0.0	0	0	0.0	0	0	0.0	0	0	0.0		0	0.0		0	0.0
1	29DEC2014	29DEC2014	2	190	RCT	08JUN2012	0	0	0.0	0	0	0.0	0	0	0.0		0	0.0		0	0.0		0	0.0		0	0.0	0	0	0.0	0	0	0.0	0	0	0.0	0	0	0.0	0	0	0.0		0	0.0		0	0.0
2	29DEC2014	29DEC2014	6	180	RCB	10JUL2012	0	0	0.0	0	0	0.0	0	0	0.0		0	0.0		0	0.0		0	0.0		0	0.0	0	0	0.0	0	0	0.0	0	0	0.0	0	0	0.0	0	0	0.0		0	0.0		0	0.0
2	29DEC2014	29DEC2014	6	182	RCM	10JUL2012	0	0	0.0	0	0	0.0	0	0	0.0		0	0.0		0	0.0		0	0.0		0	0.0	1	1	1.0	1	1	1.0	0	0	0.0	0	0	0.0	0	0	0.0		0	0.0		0	0.0
2	29DEC2014	29DEC2014	6	184	RCE	10JUL2012	0	0	0.0	0	0	0.0	0	0	0.0		0	0.0		0	0.0		0	0.0		0	0.0	0	0	0.0	0	0	0.0	0	0	0.0	0	0	0.0	0	0	0.0		0	0.0		0	0.0
2	29DEC2014	29DEC2014	6	186	RCH	11JUL2012	0	0	0.0	0	0	0.0	0	0	0.0		0	0.0		0	0.0		0	0.0		0	0.0	0	0	0.0	0	0	0.0	0	0	0.0	0	0	0.0	0	0	0.0		0	0.0		0	0.0
2	29DEC2014	29DEC2014	6	188	RCF	12JUL2012	0	0	0.0	0	0	0.0	0	0	0.0		0	0.0		0	0.0		0	0.0		0	0.0	0	0	0.0	0	0	0.0	0	0	0.0	0	0	0.0	0	0	0.0		0	0.0		0	0.0
2	29DEC2014	29DEC2014	6	190	RCT	13JUL2012	0	0	0.0	0	0	0.0	0	0	0.0		0	0.0		0	0.0		0	0.0		0	0.0	0	0	0.0	0	0	0.0	0	0	0.0	0	0	0.0	0	0	0.0		0	0.0		0	0.0
3	29DEC2014	29DEC2014	8	180	RCB	15AUG2012	0	0	0.0	0	0	0.0	0	0	0.0		0	0.0		0	0.0		0	0.0		0	0.0	0	0	0.0	0	0	0.0	0	0	0.0	0	0	0.0	0	0	0.0		0	0.0		0	0.0
3	29DEC2014	29DEC2014	8	182	RCM	15AUG2012	0	0	0.0	0	0	0.0	0	0	0.0		0	0.0		0	0.0		0	0.0		0	0.0	0	0	0.0	0	0	0.0	0	0	0.0	0	0	0.0	0	0	0.0		0	0.0		0	0.0
3	29DEC2014	29DEC2014	8	184	RCE	15AUG2012	0	0	0.0	0	0	0.0	0	0	0.0		0	0.0		0	0.0		0	0.0		0	0.0	0	0	0.0	0	0	0.0	0	0	0.0	0	0	0.0	0	0	0.0		0	0.0		0	0.0
3	29DEC2014	29DEC2014	8	186	RCH	16AUG2012	0	0	0.0	0	0	0.0	0	0	0.0		0	0.0		0	0.0		0	0.0		0	0.0	0	0	0.0	0	0	0.0	0	0	0.0	0	0	0.0	0	0	0.0		0	0.0		0	0.0
3	29DEC2014	29DEC2014	8	188	RCF	17AUG2012	0	0	0.0	0	0	0.0	0	0	0.0		0	0.0		0	0.0		0	0.0		0	0.0	0	0	0.0	0	0	0.0	0	0	0.0	0	0	0.0	0	0	0.0		0	0.0		0	0.0
3	29DEC2014	29DEC2014	8	190	RCT	18AUG2012	0	0	0.0	0	0	0.0	0	0	0.0		0	0.0		0	0.0		0	0.0		0	0.0	0	0	0.0	0	0	0.0	0	0	0.0	0	0	0.0	0	0	0.0		0	0.0		0	0.0
1	29DEC2014	29DEC2014	2	180	RCB	07JAN2013	0	0	0.0	0	0	0.0	0	0	0.0		0	0.0		0	0.0		0	0.0		0	0.0	0	0	0.0	0	0	0.0	0	0	0.0	0	0	0.0	0	0	0.0		0	0.0		0	0.0
1	29DEC2014	29DEC2014	2	182	RCM	07JAN2013	0	0	0.0	0	0	0.0	0	0	0.0		0	0.0		0	0.0		0	0.0		0	0.0	1	1	1.0	1	1	1.0	0	0	0.0	0	0	0.0	0	0	0.0		0	0.0		0	0.0
1	29DEC2014	29DEC2014	2	184	RCE	07JAN2013	0	0	0.0	0	0	0.0	0	0	0.0	0	0	0.0	0	0	0.0	0.8	0	0.0	1	0	0.0	2	2	2.0	1	1	1.0	0	0	0.0	0	0	0.0	0	0	0.0	0.5	0	0.0	0.2	0	0.0	0.7
1	29DEC2014	29DEC2014	2	186	RCH	08JAN2013	0	0	0.0	0	0	0.0	0	0	0.0		0	0.0		0	0.0		0	0.0		0	0.0	1	1	1.0	1	1	1.0	0	0	0.0	0	0	0.0	0	0	0.0		0	0.0		0	0.0
1	29DEC2014	29DEC2014	2	188	RCF	09JAN2013	0	0	0.0	0	0	0.0	0	0	0.0		0	0.0		0	0.0		0	0.0		0	0.0	0	0	0.0	0	0	0.0	0	0	0.0	0	0	0.0	0	0	0.0		0	0.0		0	0.0
1	29DEC2014	29DEC2014	2	190	RCT	10JAN2013	0	0	0.0	0	0	0.0	0	0	0.0		0	0.0		0	0.0		0	0.0		0	0.0	0	0	0.0	0	0	0.0	0	0	0.0	0	0	0.0	0	0	0.0		0	0.0		0	0.0
2	29DEC2014	29DEC2014	6	180	RCB	12FEB2013	0	0	0.0	0	0	0.0	0	0	0.0		0	0.0		0	0.0		0	0.0		0	0.0	0	0	0.0	0	0	0.0	0	0	0.0	0	0	0.0	0	0	0.0		0	0.0		0	0.0
2	29DEC2014	29DEC2014	6	182	RCM	12FEB2013	0	0	0.0	0	0	0.0	0	0	0.0		0	0.0		0	0.0		0	0.0		0	0.0	1	1	1.0	0	0	0.0	0	0	0.0	0	0	0.0	0	0	0.0		0	0.0		0	0.0
2	29DEC2014	29DEC2014	6	184	RCE	12FEB2013	0	0	0.0	0	0	0.0	1	1	1.0		0	0.0		0	0.0		0	0.0		0	0.0	1	1	1.0	0	0	0.0	0	0	0.0	0	0	0.0	0	0	0.0		0	0.0		0	0.0
2	29DEC2014	29DEC2014	6	186	RCH	13FEB2013	0	0	0.0	0	0	0.0	0	0	0.0		0	0.0		0	0.0		0	0.0		0	0.0	0	0	0.0	0	0	0.0	0	0	0.0	0	0	0.0	0	0	0.0		0	0.0		0	0.0
2	29DEC2014	29DEC2014	6	188	RCF	14FEB2013	0	0	0.0	0	0	0.0	0	0	0.0		0	0.0		0	0.0		0	0.0		0	0.0	0	0	0.0	0	0	0.0	0	0	0.0	0	0	0.0	0	0	0.0		0	0.0		0	0.0
2	29DEC2014	29DEC2014	6	190	RCT	15FEB2013	0	0	0.0	0	0	0.0	0	0	0.0		0	0.0		0	0.0		0	0.0		0	0.0	0	0	0.0	0	0	0.0	0	0	0.0	0	0	0.0	0	0	0.0		0	0.0		0	0.0
3	29DEC2014	29DEC2014	8	180	RCB	19MAR2013	0	0	0.0	0	0	0.0	0	0	0.0		0	0.0		0	0.0		0	0.0		0	0.0	0	0	0.0	0	0	0.0	0	0	0.0	0	0	0.0	0	0	0.0		0	0.0		0	0.0
3	29DEC2014	29DEC2014	8	182	RCM	19MAR2013	0	0	0.0	0	0	0.0	0	0	0.0		0	0.0		0	0.0		0	0.0		0	0.0	1	1	1.0	1	1	1.0	0	0	0.0	0	0	0.0	0	0	0.0		0	0.0		0	0.0
3	29DEC2014	29DEC2014	8	184	RCE	19MAR2013	0	0	0.0	0	0	0.0	1	1	1.0		0	0.0		0	0.0		0	0.0		0	0.0	1	1	1.0	1	1	1.0	0	0	0.0	0	0	0.0	0	0	0.0	0	0	0.0	0	0	0.0	0.5
3	29DEC2014	29DEC2014	8	186	RCH	20MAR2013	0	0	0.0	0	0	0.0	0	0	0.0		0	0.0		0	0.0		0	0.0		0	0.0	0	0	0.0	0	0	0.0	0	0	0.0	0	0	0.0	0	0	0.0		0	0.0		0	0.0
3	29DEC2014	29DEC2014	8	188	RCF	21MAR2013	0	0	0.0	0	0	0.0	0	0	0.0		0	0.0		0	0.0		0	0.0		0	0.0	0	0	0.0	0	0	0.0	0	0	0.0	0	0	0.0	0	0	0.0		0	0.0		0	0.0
3	29DEC2014	29DEC2014	8	190	RCT	22MAR2013	0	0	0.0	0	0	0.0	0	0	0.0		0	0.0		0	0.0		0	0.0		0	0.0	0	0	0.0	0	0	0.0	0	0	0.0	0	0	0.0	0	0	0.0		0	0.0		0	0.0
4	29DEC2014	29DEC2014	11	180	RCB	03JUN2013	0	0	0.0	0	0	0.0	0	0	0.0		0	0.0		0	0.0		0	0.0		0	0.0	0	0	0.0	0	0	0.0	0	0	0.0	0	0	0.0	0	0	0.0		0	0.0		0	0.0
4	29DEC2014	29DEC2014	11	182	RCM	03JUN2013	0	0	0.0	0	0	0.0	0	0	0.0		0	0.0		0	0.0		0	0.0		0	0.0	0	0	0.0	0	0	0.0	0	0	0.0	0	0	0.0	0	0	0.0		0	0.0		0	0.0
4	29DEC2014	29DEC2014	11	184	RCE	03JUN2013	0	0	0.0	0	0	0.0	1	1	1.0		0	0.0		0	0.0		0	0.0		0	0.0	0	0	0.0	0	0	0.0	0	0	0.0	0	0	0.0	0	0	0.0		0	0.0		0	0.0
4	29DEC2014	29DEC2014	11	186	RCH	04JUN2013	0	0	0.0	0	0	0.0	0	0	0.0		0	0.0		0	0.0		0	0.0		0	0.0	0	0	0.0	0	0	0.0	0	0	0.0	0	0	0.0	0	0	0.0		0	0.0		0	0.0
4	29DEC2014	29DEC2014	11	188	RCF	05JUN2013	0	0	0.0	0	0	0.0	0	0	0.0		0	0.0		0	0.0		0	0.0		0	0.0	0	0	0.0	0	0	0.0	0	0	0.0	0	0	0.0	0	0	0.0		0	0.0		0	0.0
4	29DEC2014	29DEC2014	11	190	RCT	06JUN2013	0	0	0.0	0	0	0.0	0	0	0.0		0	0.0		0	0.0		0	0.0		0	0.0	0	0	0.0	0	0	0.0	0	0	0.0	0	0	0.0	0	0	0.0		0	0.0		0	0.0
4	29DEC2014	29DEC2014	11	202	RCR	07JUN2013	0	0	0.0	0	0	0.0	0	0	0.0		0	0.0		0	0.0		0	0.0		0	0.0	0	0	0.0	0	0	0.0	0	0	0.0	0	0	0.0	0	0	0.0		0	0.0		0	0.0
4	29DEC2014	29DEC2014	11	204	RCV	08JUN2013	0	0	0.0	0	0	0.0	0	0	0.0		0	0.0		0	0.0		0	0.0		0	0.0	0	0	0.0	0	0	0.0	0	0	0.0	0	0	0.0	0	0	0.0		0	0.0		0	0.0
4	29DEC2014	29DEC2014	11	206	RCX	09JUN2013	0	0	0.0	0	0	0.0	0	0	0.0		0	0.0		0	0.0		0	0.0		0	0.0	0	0	0.0	0	0	0.0	0	0	0.0	0	0	0.0	0	0	0.0		0	0.0		0	0.0
4	29DEC2014	29DEC2014	11	208	RCS	10JUN2013	0	0	0.0	0	0	0.0	0	0	0.0		0	0.0		0	0.0		0	0.0		0	0.0	0	0	0.0	0	0	0.0	0	0	0.0	0	0	0.0	0	0	0.0		0	0.0		0	0.0
1	29DEC2014	29DEC2014	2	180	RCB	07AUG2012	0	0	0.0	0	0	0.0	0	0	0.0		0	0.0		0	0.0		0	0.0		0	0.0	0	0	0.0	0	0	0.0	0	0	0.0	0	0	0.0	0	0	0.0		0	0.0		0	0.0
1	29DEC2014	29DEC2014	2	182	RCM	07AUG2012	0	0	0.0	0	0	0.0	0	0	0.0		0	0.0		0	0.0		0	0.0		0	0.0	1	1	1.0	1	1	1.0	0	0	0.0	0	0	0.0	0	0	0.0		0	0.0		0	0.0
1	29DEC2014	29DEC2014	2	184	RCE	07AUG2012	0	0	0.0	0	0	0.0	0	0	0.0		0	0.0		0	0.0		0	0.0		0	0.0	0	0	0.0	1	1	1.0	0	0	0.0	1	1	1.0	0	0	0.0	0	0	0.0	0	0	0.0	2
1	29DEC2014	29DEC2014	2	186	RCH	08AUG2012	0	0	0.0	0	0	0.0	0	0	0.0		0	0.0		0	0.0		0	0.0		0	0.0	0	0	0.0	0	0	0.0	0	0	0.0	0	0	0.0	0	0	0.0		0	0.0		0	0.0
1	29DEC2014	29DEC2014	2	188	RCF	09AUG2012	0	0	0.0	0	0	0.0	0	0	0.0		0	0.0		0	0.0		0	0.0		0	0.0	0	0	0.0	0	0	0.0	0	0	0.0	0	0	0.0	0	0	0.0		0	0.0		0	0.0
1	29DEC2014	29DEC2014	2	190	RCT	10AUG2012	0	0	0.0	0	0	0.0	0	0	0.0		0	0.0		0	0.0		0	0.0		0	0.0	0	0	0.0	0	0	0.0	0	0	0.0	0	0	0.0	0	0	0.0		0	0.0		0	0.0
2	29DEC2014	29DEC2014	6	180	RCB	10SEP2012	0	0	0.0	0	0	0.0	0	0	0.0		0	0.0		0	0.0		0	0.0		0	0.0	0	0	0.0	0	0	0.0	0	0	0.0	0	0	0.0	0	0	0.0		0	0.0		0	0.0
2	29DEC2014	29DEC2014	6	182	RCM	10SEP2012	0	0	0.0	0	0	0.0	0	0	0.0		0	0.0		0	0.0		0	0.0		0	0.0	1	1	1.0	1	1	1.0	0	0	0.0	0	0	0.0	0	0	0.0		0	0.0		0	0.0
2	29DEC2014	29DEC2014	6	184	RCE	10SEP2012	0	0	0.0	0	0	0.0	0	0	0.0	1.1	0	0.0	1.2	0	0.0	0	0	0.0	0	0	0.0	0	0	0.0	0	0	0.0	0	0	0.0	1	1	1.0	0	0	0.0		0	0.0		0	0.0
2	29DEC2014	29DEC2014	6	186	RCH	11SEP2012	0	0	0.0	0	0	0.0	0	0	0.0		0	0.0		0	0.0		0	0.0		0	0.0	0	0	0.0	0	0	0.0	0	0	0.0	0	0	0.0	0	0	0.0		0	0.0		0	0.0
2	29DEC2014	29DEC2014	6	188	RCF	12SEP2012	0	0	0.0	0	0	0.0	0	0	0.0		0	0.0		0	0.0		0	0.0		0	0.0	0	0	0.0	0	0	0.0	0	0	0.0	0	0	0.0	0	0	0.0		0	0.0		0	0.0
2	29DEC2014	29DEC2014	6	190	RCT	13SEP2012	0	0	0.0	0	0	0.0	0	0	0.0		0	0.0		0	0.0		0	0.0		0	0.0	0	0	0.0	0	0	0.0	0	0	0.0	0	0	0.0	0	0	0.0		0	0.0		0	0.0
3	29DEC2014	29DEC2014	8	180	RCB	14NOV2012	0	0	0.0	0	0	0.0	0	0	0.0		0	0.0		0	0.0		0	0.0		0	0.0	0	0	0.0	0	0	0.0	0	0	0.0	0	0	0.0	0	0	0.0		0	0.0		0	0.0
3	29DEC2014	29DEC2014	8	182	RCM	14NOV2012	0	0	0.0	0	0	0.0	0	0	0.0		0	0.0		0	0.0		0	0.0		0	0.0	1	1	1.0	1	1	1.0	0	0	0.0	0	0	0.0	0	0	0.0		0	0.0		0	0.0
3	29DEC2014	29DEC2014	8	184	RCE	14NOV2012	0	0	0.0	0	0	0.0	0	0	0.0		0	0.0		0	0.0		0	0.0		0	0.0	0	0	0.0	0	0	0.0	0	0	0.0	0	0	0.0	0	0	0.0		0	0.0		0	0.0
3	29DEC2014	29DEC2014	8	186	RCH	15NOV2012	0	0	0.0	0	0	0.0	0	0	0.0		0	0.0		0	0.0		0	0.0		0	0.0	0	0	0.0	0	0	0.0	0	0	0.0	0	0	0.0	0	0	0.0		0	0.0		0	0.0
3	29DEC2014	29DEC2014	8	188	RCF	16NOV2012	0	0	0.0	0	0	0.0	0	0	0.0		0	0.0		0	0.0		0	0.0		0	0.0	0	0	0.0	0	0	0.0	0	0	0.0	0	0	0.0	0	0	0.0		0	0.0		0	0.0
3	29DEC2014	29DEC2014	8	190	RCT	17NOV2012	0	0	0.0	0	0	0.0	0	0	0.0		0	0.0		0	0.0		0	0.0		0	0.0	0	0	0.0	0	0	0.0	0	0	0.0	0	0	0.0	0	0	0.0		0	0.0		0	0.0
4	29DEC2014	29DEC2014	11	180	RCB	14JAN2013	0	0	0.0	0	0	0.0	0	0	0.0		0	0.0		0	0.0		0	0.0		0	0.0	0	0	0.0	0	0	0.0	0	0	0.0	0	0	0.0	0	0	0.0		0	0.0		0	0.0
4	29DEC2014	29DEC2014	11	182	RCM	14JAN2013	0	0	0.0	0	0	0.0	0	0	0.0		0	0.0		0	0.0		0	0.0		0	0.0	0	0	0.0	1	1	1.0	0	0	0.0	0	0	0.0	0	0	0.0		0	0.0		0	0.0
4	29DEC2014	29DEC2014	11	184	RCE	14JAN2013	0	0	0.0	0	0	0.0	0	0	0.0		0	0.0		0	0.0		0	0.0		0	0.0	0	0	0.0	0	0	0.0	0	0	0.0	0	0	0.0	0	0	0.0		0	0.0		0	0.0
4	29DEC2014	29DEC2014	11	186	RCH	15JAN2013	0	0	0.0	0	0	0.0	0	0	0.0		0	0.0		0	0.0		0	0.0		0	0.0	0	0	0.0	0	0	0.0	0	0	0.0	0	0	0.0	0	0	0.0		0	0.0		0	0.0
4	29DEC2014	29DEC2014	11	188	RCF	16JAN2013	0	0	0.0	0	0	0.0	0	0	0.0		0	0.0		0	0.0		0	0.0		0	0.0	0	0	0.0	0	0	0.0	0	0	0.0	0	0	0.0	0	0	0.0		0	0.0		0	0.0
4	29DEC2014	29DEC2014	11	190	RCT	17JAN2013	0	0	0.0	0	0	0.0	0	0	0.0		0	0.0		0	0.0		0	0.0		0	0.0	0	0	0.0	0	0	0.0	0	0	0.0	0	0	0.0	0	0	0.0		0	0.0		0	0.0
4	29DEC2014	29DEC2014	11	202	RCR	18JAN2013	0	0	0.0	0	0	0.0	0	0	0.0		0	0.0		0	0.0		0	0.0		0	0.0	0	0	0.0	0	0	0.0	0	0	0.0	0	0	0.0	0	0	0.0		0	0.0		0	0.0
4	29DEC2014	29DEC2014	11	204	RCV	19JAN2013	0	0	0.0	0	0	0.0	0	0	0.0		0	0.0		0	0.0		0	0.0		0	0.0	0	0	0.0	0	0	0.0	0	0	0.0	0	0	0.0	0	0	0.0		0	0.0		0	0.0
4	29DEC2014	29DEC2014	11	206	RCX	20JAN2013	0	0	0.0	0	0	0.0	0	0	0.0		0	0.0		0	0.0		0	0.0		0	0.0	0	0	0.0	0	0	0.0	0	0	0.0	0	0	0.0	0	0	0.0		0	0.0		0	0.0
4	29DEC2014	29DEC2014	11	208	RCS	21JAN2013	0	0	0.0	0	0	0.0	0	0	0.0		0	0.0		0	0.0		0	0.0		0	0.0	0	0	0.0	0	0	0.0	0	0	0.0	0	0	0.0	0	0	0.0		0	0.0		0	0.0
1	29DEC2014	29DEC2014	2	180	RCB	08AUG2012	0	0	0.0	0	0	0.0	0	0	0.0		0	0.0		0	0.0		0	0.0		0	0.0	0	0	0.0	0	0	0.0	0	0	0.0	0	0	0.0	0	0	0.0		0	0.0		0	0.0
1	29DEC2014	29DEC2014	2	182	RCM	08AUG2012	0	0	0.0	0	0	0.0	0	0	0.0		0	0.0		0	0.0		0	0.0		0	0.0	1	1	1.0	2	2	2.0	0	0	0.0	0	0	0.0	0	0	0.0		0	0.0		0	0.0
1	29DEC2014	29DEC2014	2	184	RCE	08AUG2012	0	0	0.0	0	0	0.0	0	0	0.0	2	0	0.0	2	0	0.0	0	0	0.0	0	0	0.0	1	1	1.0	2	2	2.0	3	3	3.0	0	0	0.0	0	0	0.0	2	0	0.0	2	0	0.0	0
1	29DEC2014	29DEC2014	2	186	RCH	09AUG2012	0	0	0.0	0	0	0.0	0	0	0.0		0	0.0		0	0.0		0	0.0		0	0.0	0	0	0.0	1	1	1.0	0	0	0.0	0	0	0.0	0	0	0.0		0	0.0		0	0.0
1	29DEC2014	29DEC2014	2	188	RCF	10AUG2012	0	0	0.0	0	0	0.0	0	0	0.0		0	0.0		0	0.0		0	0.0		0	0.0	0	0	0.0	0	0	0.0	0	0	0.0	0	0	0.0	0	0	0.0		0	0.0		0	0.0
1	29DEC2014	29DEC2014	2	190	RCT	11AUG2012	0	0	0.0	0	0	0.0	0	0	0.0		0	0.0		0	0.0		0	0.0		0	0.0	0	0	0.0	0	0	0.0	0	0	0.0	0	0	0.0	0	0	0.0		0	0.0		0	0.0
2	29DEC2014	29DEC2014	6	180	RCB	13SEP2012	0	0	0.0	0	0	0.0	1	1	1.0		0	0.0		0	0.0		0	0.0		0	0.0	0	0	0.0	0	0	0.0	0	0	0.0	0	0	0.0	0	0	0.0		0	0.0		0	0.0
2	29DEC2014	29DEC2014	6	182	RCM	13SEP2012	0	0	0.0	0	0	0.0	1	1	1.0		0	0.0		0	0.0		0	0.0		0	0.0	1	1	1.0	1	1	1.0	0	0	0.0	0	0	0.0	0	0	0.0		0	0.0		0	0.0
2	29DEC2014	29DEC2014	6	184	RCE	13SEP2012	0	0	0.0	0	0	0.0	1	1	1.0	2	0	0.0	2	0	0.0	0	0	0.0	0	0	0.0	0	0	0.0	0	0	0.0	0	0	0.0	0	0	0.0	0	0	0.0	2	0	0.0	2	0	0.0	0
2	29DEC2014	29DEC2014	6	186	RCH	14SEP2012	0	0	0.0	0	0	0.0	1	1	1.0		0	0.0		0	0.0		0	0.0		0	0.0	0	0	0.0	0	0	0.0	0	0	0.0	0	0	0.0	0	0	0.0		0	0.0		0	0.0
2	29DEC2014	29DEC2014	6	188	RCF	15SEP2012	0	0	0.0	0	0	0.0	1	1	1.0		0	0.0		0	0.0		0	0.0		0	0.0	0	0	0.0	0	0	0.0	0	0	0.0	0	0	0.0	0	0	0.0		0	0.0		0	0.0
2	29DEC2014	29DEC2014	6	190	RCT	16SEP2012	0	0	0.0	0	0	0.0	1	1	1.0		0	0.0		0	0.0		0	0.0		0	0.0	0	0	0.0	0	0	0.0	0	0	0.0	0	0	0.0	0	0	0.0		0	0.0		0	0.0
3	29DEC2014	29DEC2014	8	180	RCB	15NOV2012	0	0	0.0	0	0	0.0	0	0	0.0		0	0.0		0	0.0		0	0.0		0	0.0	0	0	0.0	0	0	0.0	0	0	0.0	0	0	0.0	0	0	0.0		0	0.0		0	0.0
3	29DEC2014	29DEC2014	8	182	RCM	15NOV2012	0	0	0.0	0	0	0.0	0	0	0.0		0	0.0		0	0.0		0	0.0		0	0.0	0	0	0.0	1	1	1.0	0	0	0.0	0	0	0.0	0	0	0.0		0	0.0		0	0.0
3	29DEC2014	29DEC2014	8	184	RCE	15NOV2012	0	0	0.0	0	0	0.0	0	0	0.0		0	0.0		0	0.0		0	0.0		0	0.0	0	0	0.0	1	1	1.0	0	0	0.0	0	0	0.0	0	0	0.0	0	0	0.0	0	0	0.0	2
3	29DEC2014	29DEC2014	8	186	RCH	16NOV2012	0	0	0.0	0	0	0.0	0	0	0.0		0	0.0		0	0.0		0	0.0		0	0.0	0	0	0.0	0	0	0.0	0	0	0.0	0	0	0.0	0	0	0.0		0	0.0		0	0.0
3	29DEC2014	29DEC2014	8	188	RCF	17NOV2012	0	0	0.0	0	0	0.0	0	0	0.0		0	0.0		0	0.0		0	0.0		0	0.0	0	0	0.0	0	0	0.0	0	0	0.0	0	0	0.0	0	0	0.0		0	0.0		0	0.0
3	29DEC2014	29DEC2014	8	190	RCT	18NOV2012	0	0	0.0	0	0	0.0	0	0	0.0		0	0.0		0	0.0		0	0.0		0	0.0	0	0	0.0	0	0	0.0	0	0	0.0	0	0	0.0	0	0	0.0		0	0.0		0	0.0
4	29DEC2014	29DEC2014	11	180	RCB	24JAN2013	0	0	0.0	0	0	0.0	0	0	0.0		0	0.0		0	0.0		0	0.0		0	0.0	0	0	0.0	0	0	0.0	0	0	0.0	0	0	0.0	0	0	0.0		0	0.0		0	0.0
4	29DEC2014	29DEC2014	11	182	RCM	24JAN2013	0	0	0.0	0	0	0.0	0	0	0.0		0	0.0		0	0.0		0	0.0		0	0.0	0	0	0.0	0	0	0.0	0	0	0.0	0	0	0.0	0	0	0.0		0	0.0		0	0.0
4	29DEC2014	29DEC2014	11	184	RCE	24JAN2013	0	0	0.0	0	0	0.0	0	0	0.0	2.5	0	0.0	2.5	0	0.0	0	0	0.0	0	0	0.0	0	0	0.0	0	0	0.0	2	2	2.0	0	0	0.0	0	0	0.0	3.8	0	0.0	2.5	0	0.0	0
4	29DEC2014	29DEC2014	11	186	RCH	25JAN2013	0	0	0.0	0	0	0.0	2	2	2.0		0	0.0		0	0.0		0	0.0		0	0.0	0	0	0.0	0	0	0.0	0	0	0.0	0	0	0.0	0	0	0.0		0	0.0		0	0.0
4	29DEC2014	29DEC2014	11	188	RCF	26JAN2013	0	0	0.0	0	0	0.0	0	0	0.0		0	0.0		0	0.0		0	0.0		0	0.0	0	0	0.0	0	0	0.0	0	0	0.0	0	0	0.0	0	0	0.0		0	0.0		0	0.0
4	29DEC2014	29DEC2014	11	190	RCT	27JAN2013	0	0	0.0	0	0	0.0	0	0	0.0		0	0.0		0	0.0		0	0.0		0	0.0	0	0	0.0	0	0	0.0	0	0	0.0	0	0	0.0	0	0	0.0		0	0.0		0	0.0
4	29DEC2014	29DEC2014	11	202	RCR	28JAN2013	0	0	0.0	0	0	0.0	0	0	0.0		0	0.0		0	0.0		0	0.0		0	0.0	1	1	1.0	0	0	0.0	0	0	0.0	0	0	0.0	0	0	0.0		0	0.0		0	0.0
4	29DEC2014	29DEC2014	11	204	RCV	29JAN2013	0	0	0.0	0	0	0.0	0	0	0.0		0	0.0		0	0.0		0	0.0		0	0.0	1	1	1.0	0	0	0.0	0	0	0.0	0	0	0.0	0	0	0.0		0	0.0		0	0.0
4	29DEC2014	29DEC2014	11	206	RCX	30JAN2013	0	0	0.0	0	0	0.0	0	0	0.0		0	0.0		0	0.0		0	0.0		0	0.0	1	1	1.0	0	0	0.0	0	0	0.0	0	0	0.0	0	0	0.0		0	0.0		0	0.0
4	29DEC2014	29DEC2014	11	208	RCS	31JAN2013	0	0	0.0	0	0	0.0	0	0	0.0		0	0.0		0	0.0		0	0.0		0	0.0	0	0	0.0	0	0	0.0	0	0	0.0	0	0	0.0	0	0	0.0		0	0.0		0	0.0
1	29DEC2014	29DEC2014	2	180	RCB	04DEC2012	0	0	0.0	0	0	0.0	0	0	0.0		0	0.0		0	0.0		0	0.0		0	0.0	0	0	0.0	0	0	0.0	0	0	0.0	0	0	0.0	0	0	0.0		0	0.0		0	0.0
1	29DEC2014	29DEC2014	2	182	RCM	04DEC2012	0	0	0.0	0	0	0.0	0	0	0.0		0	0.0		0	0.0		0	0.0		0	0.0	1	1	1.0	1	1	1.0	0	0	0.0	0	0	0.0	0	0	0.0		0	0.0		0	0.0
1	29DEC2014	29DEC2014	2	184	RCE	04DEC2012	0	0	0.0	0	0	0.0	0	0	0.0		0	0.0		0	0.0		0	0.0		0	0.0	1	1	1.0	1	1	1.0	1	1	1.0	1	1	1.0	0	0	0.0		0	0.0		0	0.0
1	29DEC2014	29DEC2014	2	186	RCH	05DEC2012	0	0	0.0	0	0	0.0	0	0	0.0		0	0.0		0	0.0		0	0.0		0	0.0	0	0	0.0	0	0	0.0	0	0	0.0	0	0	0.0	0	0	0.0		0	0.0		0	0.0
1	29DEC2014	29DEC2014	2	188	RCF	06DEC2012	0	0	0.0	0	0	0.0	0	0	0.0		0	0.0		0	0.0		0	0.0		0	0.0	0	0	0.0	0	0	0.0	0	0	0.0	0	0	0.0	0	0	0.0		0	0.0		0	0.0
1	29DEC2014	29DEC2014	2	190	RCT	07DEC2012	0	0	0.0	0	0	0.0	0	0	0.0		0	0.0		0	0.0		0	0.0		0	0.0	0	0	0.0	0	0	0.0	0	0	0.0	0	0	0.0	0	0	0.0		0	0.0		0	0.0
3	29DEC2014	29DEC2014	8	180	RCB	25FEB2013	0	0	0.0	0	0	0.0	0	0	0.0		0	0.0		0	0.0		0	0.0		0	0.0	0	0	0.0	0	0	0.0	0	0	0.0	0	0	0.0	0	0	0.0		0	0.0		0	0.0
3	29DEC2014	29DEC2014	8	182	RCM	25FEB2013	0	0	0.0	0	0	0.0	0	0	0.0		0	0.0		0	0.0		0	0.0		0	0.0	1	1	1.0	1	1	1.0	0	0	0.0	0	0	0.0	0	0	0.0		0	0.0		0	0.0
3	29DEC2014	29DEC2014	8	184	RCE	25FEB2013	0	0	0.0	0	0	0.0	0	0	0.0		0	0.0		0	0.0		0	0.0		0	0.0	1	1	1.0	0	0	0.0	0	0	0.0	0	0	0.0	0	0	0.0		0	0.0		0	0.0
3	29DEC2014	29DEC2014	8	186	RCH	26FEB2013	0	0	0.0	0	0	0.0	0	0	0.0		0	0.0		0	0.0		0	0.0		0	0.0	0	0	0.0	0	0	0.0	0	0	0.0	0	0	0.0	0	0	0.0		0	0.0		0	0.0
3	29DEC2014	29DEC2014	8	188	RCF	27FEB2013	0	0	0.0	0	0	0.0	0	0	0.0		0	0.0		0	0.0		0	0.0		0	0.0	0	0	0.0	0	0	0.0	0	0	0.0	0	0	0.0	0	0	0.0		0	0.0		0	0.0
3	29DEC2014	29DEC2014	8	190	RCT	28FEB2013	0	0	0.0	0	0	0.0	0	0	0.0		0	0.0		0	0.0		0	0.0		0	0.0	0	0	0.0	0	0	0.0	0	0	0.0	0	0	0.0	0	0	0.0		0	0.0		0	0.0
4	29DEC2014	29DEC2014	11	180	RCB	20MAY2013	0	0	0.0	0	0	0.0	0	0	0.0		0	0.0		0	0.0		0	0.0		0	0.0	0	0	0.0	0	0	0.0	0	0	0.0	0	0	0.0	0	0	0.0		0	0.0		0	0.0
4	29DEC2014	29DEC2014	11	182	RCM	20MAY2013	0	0	0.0	0	0	0.0	0	0	0.0		0	0.0		0	0.0		0	0.0		0	0.0	0	0	0.0	0	0	0.0	0	0	0.0	0	0	0.0	0	0	0.0		0	0.0		0	0.0
4	29DEC2014	29DEC2014	11	184	RCE	20MAY2013	0	0	0.0	0	0	0.0	0	0	0.0		0	0.0		0	0.0		0	0.0		0	0.0	2	2	2.0	2	2	2.0	0	0	0.0	0	0	0.0	0	0	0.0		0	0.0		0	0.0
4	29DEC2014	29DEC2014	11	186	RCH	21MAY2013	3	3	3.0	3	3	3.0	3	3	3.0		0	0.0		0	0.0		0	0.0		0	0.0	2	2	2.0	2	2	2.0	2	2	2.0	3	3	3.0	1	1	1.0		0	0.0		0	0.0
4	29DEC2014	29DEC2014	11	188	RCF	22MAY2013	0	0	0.0	0	0	0.0	0	0	0.0		0	0.0		0	0.0		0	0.0		0	0.0	0	0	0.0	0	0	0.0	0	0	0.0	0	0	0.0	0	0	0.0		0	0.0		0	0.0
4	29DEC2014	29DEC2014	11	190	RCT	23MAY2013	0	0	0.0	0	0	0.0	0	0	0.0		0	0.0		0	0.0		0	0.0		0	0.0	0	0	0.0	0	0	0.0	0	0	0.0	0	0	0.0	0	0	0.0		0	0.0		0	0.0
4	29DEC2014	29DEC2014	11	202	RCR	24MAY2013	0	0	0.0	0	0	0.0	0	0	0.0		0	0.0		0	0.0		0	0.0		0	0.0	0	0	0.0	0	0	0.0	0	0	0.0	0	0	0.0	0	0	0.0		0	0.0		0	0.0
4	29DEC2014	29DEC2014	11	204	RCV	25MAY2013	0	0	0.0	0	0	0.0	0	0	0.0		0	0.0		0	0.0		0	0.0		0	0.0	0	0	0.0	0	0	0.0	0	0	0.0	0	0	0.0	0	0	0.0		0	0.0		0	0.0
4	29DEC2014	29DEC2014	11	206	RCX	26MAY2013	0	0	0.0	0	0	0.0	0	0	0.0		0	0.0		0	0.0		0	0.0		0	0.0	0	0	0.0	0	0	0.0	0	0	0.0	0	0	0.0	0	0	0.0		0	0.0		0	0.0
4	29DEC2014	29DEC2014	11	208	RCS	27MAY2013	0	0	0.0	0	0	0.0	0	0	0.0		0	0.0		0	0.0		0	0.0		0	0.0	0	0	0.0	0	0	0.0	0	0	0.0	0	0	0.0	0	0	0.0		0	0.0		0	0.0
1	29DEC2014	29DEC2014	2	180	RCB	07AUG2012	0	0	0.0	0	0	0.0	0	0	0.0		0	0.0		0	0.0		0	0.0		0	0.0	0	0	0.0	0	0	0.0	0	0	0.0	0	0	0.0	0	0	0.0		0	0.0		0	0.0
1	29DEC2014	29DEC2014	2	182	RCM	07AUG2012	0	0	0.0	0	0	0.0	0	0	0.0		0	0.0		0	0.0		0	0.0		0	0.0	0	0	0.0	1	1	1.0	0	0	0.0	0	0	0.0	0	0	0.0		0	0.0		0	0.0
1	29DEC2014	29DEC2014	2	184	RCE	07AUG2012	0	0	0.0	0	0	0.0	0	0	0.0	2.5	0	0.0	5.1	0	0.0	0	0	0.0	0	0	0.0	0	0	0.0	1	1	1.0	0	0	0.0	0	0	0.0	0	0	0.0	0	0	0.0	0	0	0.0	5.1
1	29DEC2014	29DEC2014	2	186	RCH	08AUG2012	0	0	0.0	0	0	0.0	0	0	0.0		0	0.0		0	0.0		0	0.0		0	0.0	0	0	0.0	0	0	0.0	0	0	0.0	0	0	0.0	0	0	0.0	0	0	0.0	0	0	0.0	2
1	29DEC2014	29DEC2014	2	188	RCF	09AUG2012	0	0	0.0	0	0	0.0	0	0	0.0		0	0.0		0	0.0		0	0.0		0	0.0	0	0	0.0	0	0	0.0	0	0	0.0	0	0	0.0	0	0	0.0		0	0.0		0	0.0
1	29DEC2014	29DEC2014	2	190	RCT	10AUG2012	0	0	0.0	0	0	0.0	0	0	0.0		0	0.0		0	0.0		0	0.0		0	0.0	0	0	0.0	0	0	0.0	0	0	0.0	0	0	0.0	0	0	0.0		0	0.0		0	0.0
2	29DEC2014	29DEC2014	6	180	RCB	04SEP2012	0	0	0.0	0	0	0.0	0	0	0.0		0	0.0		0	0.0		0	0.0		0	0.0	0	0	0.0	0	0	0.0	0	0	0.0	0	0	0.0	0	0	0.0		0	0.0		0	0.0
2	29DEC2014	29DEC2014	6	182	RCM	04SEP2012	0	0	0.0	0	0	0.0	0	0	0.0		0	0.0		0	0.0		0	0.0		0	0.0	0	0	0.0	1	1	1.0	0	0	0.0	0	0	0.0	0	0	0.0		0	0.0		0	0.0
2	29DEC2014	29DEC2014	6	184	RCE	04SEP2012	0	0	0.0	0	0	0.0	0	0	0.0		0	0.0		0	0.0		0	0.0		0	0.0	0	0	0.0	1	1	1.0	0	0	0.0	0	0	0.0	0	0	0.0	2.6	0	0.0	1	0	0.0	2.6
2	29DEC2014	29DEC2014	6	186	RCH	05SEP2012	0	0	0.0	0	0	0.0	0	0	0.0		0	0.0		0	0.0		0	0.0		0	0.0	0	0	0.0	0	0	0.0	0	0	0.0	0	0	0.0	0	0	0.0	0	0	0.0	0	0	0.0	1
2	29DEC2014	29DEC2014	6	188	RCF	06SEP2012	0	0	0.0	0	0	0.0	0	0	0.0		0	0.0		0	0.0		0	0.0		0	0.0	0	0	0.0	0	0	0.0	0	0	0.0	0	0	0.0	0	0	0.0		0	0.0		0	0.0
2	29DEC2014	29DEC2014	6	190	RCT	07SEP2012	0	0	0.0	0	0	0.0	0	0	0.0		0	0.0		0	0.0		0	0.0		0	0.0	0	0	0.0	0	0	0.0	0	0	0.0	0	0	0.0	0	0	0.0		0	0.0		0	0.0
3	29DEC2014	29DEC2014	8	180	RCB	08NOV2012	0	0	0.0	0	0	0.0	0	0	0.0		0	0.0		0	0.0		0	0.0		0	0.0	0	0	0.0	0	0	0.0	0	0	0.0	0	0	0.0	0	0	0.0		0	0.0		0	0.0
3	29DEC2014	29DEC2014	8	182	RCM	08NOV2012	0	0	0.0	0	0	0.0	0	0	0.0		0	0.0		0	0.0		0	0.0		0	0.0	2	2	2.0	1	1	1.0	0	0	0.0	0	0	0.0	0	0	0.0		0	0.0		0	0.0
3	29DEC2014	29DEC2014	8	184	RCE	08NOV2012	0	0	0.0	0	0	0.0	0	0	0.0	1	0	0.0	1.5	0	0.0	1	0	0.0	1.5	0	0.0	1	1	1.0	0	0	0.0	1	1	1.0	0	0	0.0	0	0	0.0	1	0	0.0	1	0	0.0	1
3	29DEC2014	29DEC2014	8	186	RCH	09NOV2012	0	0	0.0	0	0	0.0	0	0	0.0		0	0.0		0	0.0		0	0.0		0	0.0	0	0	0.0	0	0	0.0	0	0	0.0	0	0	0.0	0	0	0.0		0	0.0		0	0.0
3	29DEC2014	29DEC2014	8	188	RCF	10NOV2012	0	0	0.0	0	0	0.0	0	0	0.0		0	0.0		0	0.0		0	0.0		0	0.0	0	0	0.0	0	0	0.0	0	0	0.0	0	0	0.0	0	0	0.0		0	0.0		0	0.0
3	29DEC2014	29DEC2014	8	190	RCT	11NOV2012	0	0	0.0	0	0	0.0	0	0	0.0		0	0.0		0	0.0		0	0.0		0	0.0	0	0	0.0	0	0	0.0	0	0	0.0	0	0	0.0	0	0	0.0		0	0.0		0	0.0
4	29DEC2014	29DEC2014	11	180	RCB	03JAN2013	0	0	0.0	0	0	0.0	0	0	0.0		0	0.0		0	0.0		0	0.0		0	0.0	0	0	0.0	0	0	0.0	0	0	0.0	0	0	0.0	0	0	0.0		0	0.0		0	0.0
4	29DEC2014	29DEC2014	11	182	RCM	03JAN2013	0	0	0.0	0	0	0.0	0	0	0.0		0	0.0		0	0.0		0	0.0		0	0.0	0	0	0.0	0	0	0.0	0	0	0.0	0	0	0.0	0	0	0.0		0	0.0		0	0.0
4	29DEC2014	29DEC2014	11	184	RCE	03JAN2013	0	0	0.0	0	0	0.0	0	0	0.0		0	0.0		0	0.0		0	0.0		0	0.0	1	1	1.0	1	1	1.0	0	0	0.0	0	0	0.0	0	0	0.0		0	0.0		0	0.0
4	29DEC2014	29DEC2014	11	186	RCH	04JAN2013	0	0	0.0	1	1	1.0	1	1	1.0		0	0.0		0	0.0		0	0.0		0	0.0	0	0	0.0	0	0	0.0	0	0	0.0	0	0	0.0	0	0	0.0		0	0.0		0	0.0
4	29DEC2014	29DEC2014	11	188	RCF	05JAN2013	0	0	0.0	0	0	0.0	0	0	0.0		0	0.0		0	0.0		0	0.0		0	0.0	0	0	0.0	0	0	0.0	0	0	0.0	0	0	0.0	0	0	0.0		0	0.0		0	0.0
4	29DEC2014	29DEC2014	11	190	RCT	06JAN2013	0	0	0.0	0	0	0.0	0	0	0.0		0	0.0		0	0.0		0	0.0		0	0.0	0	0	0.0	0	0	0.0	0	0	0.0	0	0	0.0	0	0	0.0		0	0.0		0	0.0
4	29DEC2014	29DEC2014	11	202	RCR	07JAN2013	0	0	0.0	0	0	0.0	0	0	0.0		0	0.0		0	0.0		0	0.0		0	0.0	0	0	0.0	0	0	0.0	0	0	0.0	0	0	0.0	0	0	0.0		0	0.0		0	0.0
4	29DEC2014	29DEC2014	11	204	RCV	08JAN2013	0	0	0.0	0	0	0.0	0	0	0.0		0	0.0		0	0.0		0	0.0		0	0.0	0	0	0.0	0	0	0.0	0	0	0.0	0	0	0.0	0	0	0.0		0	0.0		0	0.0
4	29DEC2014	29DEC2014	11	206	RCX	09JAN2013	0	0	0.0	0	0	0.0	0	0	0.0		0	0.0		0	0.0		0	0.0		0	0.0	0	0	0.0	0	0	0.0	0	0	0.0	0	0	0.0	0	0	0.0		0	0.0		0	0.0
4	29DEC2014	29DEC2014	11	208	RCS	10JAN2013	0	0	0.0	0	0	0.0	0	0	0.0		0	0.0		0	0.0		0	0.0		0	0.0	0	0	0.0	0	0	0.0	0	0	0.0	0	0	0.0	0	0	0.0		0	0.0		0	0.0
1	29DEC2014	29DEC2014	2	180	RCB	13AUG2012	0	0	0.0	0	0	0.0	0	0	0.0		0	0.0		0	0.0		0	0.0		0	0.0	0	0	0.0	0	0	0.0	0	0	0.0	0	0	0.0	0	0	0.0		0	0.0		0	0.0
1	29DEC2014	29DEC2014	2	182	RCM	13AUG2012	0	0	0.0	0	0	0.0	0	0	0.0		0	0.0		0	0.0		0	0.0		0	0.0	1	1	1.0	1	1	1.0	0	0	0.0	0	0	0.0	0	0	0.0		0	0.0		0	0.0
1	29DEC2014	29DEC2014	2	184	RCE	13AUG2012	1	1	1.0	1	1	1.0	1	1	1.0	0.8	0	0.0	1	0	0.0	0	0	0.0	0	0	0.0	2	2	2.0	2	2	2.0	1	1	1.0	2	2	2.0	1	1	1.0	1	0	0.0	1	0	0.0	0
1	29DEC2014	29DEC2014	2	186	RCH	14AUG2012	1	1	1.0	1	1	1.0	1	1	1.0		0	0.0		0	0.0		0	0.0		0	0.0	1	1	1.0	1	1	1.0	2	2	2.0	1	1	1.0	2	2	2.0		0	0.0		0	0.0
1	29DEC2014	29DEC2014	2	188	RCF	15AUG2012	0	0	0.0	0	0	0.0	0	0	0.0		0	0.0		0	0.0		0	0.0		0	0.0	0	0	0.0	0	0	0.0	0	0	0.0	0	0	0.0	0	0	0.0		0	0.0		0	0.0
1	29DEC2014	29DEC2014	2	190	RCT	16AUG2012	0	0	0.0	0	0	0.0	0	0	0.0		0	0.0		0	0.0		0	0.0		0	0.0	0	0	0.0	0	0	0.0	0	0	0.0	0	0	0.0	0	0	0.0		0	0.0		0	0.0
2	29DEC2014	29DEC2014	6	180	RCB	11SEP2012	0	0	0.0	0	0	0.0	0	0	0.0		0	0.0		0	0.0		0	0.0		0	0.0	0	0	0.0	0	0	0.0	0	0	0.0	0	0	0.0	0	0	0.0		0	0.0		0	0.0
2	29DEC2014	29DEC2014	6	182	RCM	11SEP2012	0	0	0.0	0	0	0.0	0	0	0.0		0	0.0		0	0.0		0	0.0		0	0.0	1	1	1.0	1	1	1.0	0	0	0.0	0	0	0.0	0	0	0.0		0	0.0		0	0.0
2	29DEC2014	29DEC2014	6	184	RCE	11SEP2012	1	1	1.0	1	1	1.0	1	1	1.0	0.5	0	0.0	0.5	0	0.0	0	0	0.0	0	0	0.0	1	1	1.0	1	1	1.0	1	1	1.0	1	1	1.0	1	1	1.0	0.5	0	0.0	0.5	0	0.0	0
2	29DEC2014	29DEC2014	6	186	RCH	12SEP2012	0	0	0.0	0	0	0.0	0	0	0.0		0	0.0		0	0.0		0	0.0		0	0.0	0	0	0.0	0	0	0.0	0	0	0.0	0	0	0.0	0	0	0.0		0	0.0		0	0.0
2	29DEC2014	29DEC2014	6	188	RCF	13SEP2012	0	0	0.0	0	0	0.0	0	0	0.0		0	0.0		0	0.0		0	0.0		0	0.0	0	0	0.0	0	0	0.0	0	0	0.0	0	0	0.0	0	0	0.0		0	0.0		0	0.0
2	29DEC2014	29DEC2014	6	190	RCT	14SEP2012	0	0	0.0	0	0	0.0	0	0	0.0		0	0.0		0	0.0		0	0.0		0	0.0	0	0	0.0	0	0	0.0	0	0	0.0	0	0	0.0	0	0	0.0		0	0.0		0	0.0
3	29DEC2014	29DEC2014	8	180	RCB	05NOV2012	0	0	0.0	0	0	0.0	0	0	0.0		0	0.0		0	0.0		0	0.0		0	0.0	0	0	0.0	0	0	0.0	0	0	0.0	0	0	0.0	0	0	0.0		0	0.0		0	0.0
3	29DEC2014	29DEC2014	8	182	RCM	05NOV2012	0	0	0.0	0	0	0.0	0	0	0.0		0	0.0		0	0.0		0	0.0		0	0.0	1	1	1.0	1	1	1.0	0	0	0.0	0	0	0.0	0	0	0.0		0	0.0		0	0.0
3	29DEC2014	29DEC2014	8	184	RCE	05NOV2012	1	1	1.0	1	1	1.0	1	1	1.0	1	0	0.0	0.8	0	0.0	0	0	0.0	0	0	0.0	1	1	1.0	1	1	1.0	1	1	1.0	1	1	1.0	1	1	1.0	1	0	0.0	1	0	0.0	0
3	29DEC2014	29DEC2014	8	186	RCH	06NOV2012	0	0	0.0	0	0	0.0	0	0	0.0		0	0.0		0	0.0		0	0.0		0	0.0	0	0	0.0	0	0	0.0	0	0	0.0	0	0	0.0	0	0	0.0		0	0.0		0	0.0
3	29DEC2014	29DEC2014	8	188	RCF	07NOV2012	0	0	0.0	0	0	0.0	0	0	0.0		0	0.0		0	0.0		0	0.0		0	0.0	0	0	0.0	0	0	0.0	0	0	0.0	0	0	0.0	0	0	0.0		0	0.0		0	0.0
3	29DEC2014	29DEC2014	8	190	RCT	08NOV2012	0	0	0.0	0	0	0.0	0	0	0.0		0	0.0		0	0.0		0	0.0		0	0.0	0	0	0.0	0	0	0.0	0	0	0.0	0	0	0.0	0	0	0.0		0	0.0		0	0.0
4	29DEC2014	29DEC2014	11	180	RCB	08JAN2013	0	0	0.0	0	0	0.0	0	0	0.0		0	0.0		0	0.0		0	0.0		0	0.0	0	0	0.0	0	0	0.0	0	0	0.0	0	0	0.0	0	0	0.0		0	0.0		0	0.0
4	29DEC2014	29DEC2014	11	182	RCM	08JAN2013	0	0	0.0	0	0	0.0	0	0	0.0		0	0.0		0	0.0		0	0.0		0	0.0	0	0	0.0	0	0	0.0	0	0	0.0	0	0	0.0	0	0	0.0		0	0.0		0	0.0
4	29DEC2014	29DEC2014	11	184	RCE	08JAN2013	2	2	2.0	1	1	1.0	1	1	1.0		0	0.0		0	0.0		0	0.0		0	0.0	1	1	1.0	1	1	1.0	1	1	1.0	1	1	1.0	2	2	2.0		0	0.0		0	0.0
4	29DEC2014	29DEC2014	11	186	RCH	09JAN2013	2	2	2.0	2	2	2.0	2	2	2.0		0	0.0		0	0.0		0	0.0		0	0.0	2	2	2.0	2	2	2.0	2	2	2.0	2	2	2.0	1	1	1.0		0	0.0		0	0.0
4	29DEC2014	29DEC2014	11	188	RCF	10JAN2013	0	0	0.0	1	1	1.0	0	0	0.0		0	0.0		0	0.0		0	0.0		0	0.0	0	0	0.0	0	0	0.0	1	1	1.0	0	0	0.0	0	0	0.0		0	0.0		0	0.0
4	29DEC2014	29DEC2014	11	190	RCT	11JAN2013	0	0	0.0	0	0	0.0	0	0	0.0		0	0.0		0	0.0		0	0.0		0	0.0	0	0	0.0	0	0	0.0	0	0	0.0	0	0	0.0	0	0	0.0		0	0.0		0	0.0
4	29DEC2014	29DEC2014	11	202	RCR	12JAN2013	0	0	0.0	0	0	0.0	0	0	0.0		0	0.0		0	0.0		0	0.0		0	0.0	0	0	0.0	0	0	0.0	0	0	0.0	0	0	0.0	0	0	0.0		0	0.0		0	0.0
4	29DEC2014	29DEC2014	11	204	RCV	13JAN2013	0	0	0.0	0	0	0.0	0	0	0.0		0	0.0		0	0.0		0	0.0		0	0.0	0	0	0.0	0	0	0.0	0	0	0.0	0	0	0.0	0	0	0.0		0	0.0		0	0.0
4	29DEC2014	29DEC2014	11	206	RCX	14JAN2013	0	0	0.0	0	0	0.0	0	0	0.0		0	0.0		0	0.0		0	0.0		0	0.0	0	0	0.0	0	0	0.0	0	0	0.0	0	0	0.0	0	0	0.0		0	0.0		0	0.0
4	29DEC2014	29DEC2014	11	208	RCS	15JAN2013	0	0	0.0	0	0	0.0	0	0	0.0		0	0.0		0	0.0		0	0.0		0	0.0	0	0	0.0	0	0	0.0	0	0	0.0	0	0	0.0	0	0	0.0		0	0.0		0	0.0
1	29DEC2014	29DEC2014	2	180	RCB	03DEC2012	0	0	0.0	0	0	0.0	0	0	0.0		0	0.0		0	0.0		0	0.0		0	0.0	0	0	0.0	0	0	0.0	0	0	0.0	0	0	0.0	0	0	0.0		0	0.0		0	0.0
1	29DEC2014	29DEC2014	2	182	RCM	03DEC2012	0	0	0.0	0	0	0.0	0	0	0.0		0	0.0		0	0.0		0	0.0		0	0.0	1	1	1.0	1	1	1.0	0	0	0.0	0	0	0.0	0	0	0.0		0	0.0		0	0.0
1	29DEC2014	29DEC2014	2	184	RCE	03DEC2012	0	0	0.0	0	0	0.0	0	0	0.0		0	0.0		0	0.0		0	0.0		0	0.0	1	1	1.0	1	1	1.0	0	0	0.0	0	0	0.0	0	0	0.0		0	0.0		0	0.0
1	29DEC2014	29DEC2014	2	186	RCH	04DEC2012	0	0	0.0	0	0	0.0	0	0	0.0		0	0.0		0	0.0		0	0.0		0	0.0	0	0	0.0	0	0	0.0	0	0	0.0	0	0	0.0	0	0	0.0		0	0.0		0	0.0
1	29DEC2014	29DEC2014	2	188	RCF	05DEC2012	0	0	0.0	0	0	0.0	0	0	0.0		0	0.0		0	0.0		0	0.0		0	0.0	0	0	0.0	0	0	0.0	0	0	0.0	0	0	0.0	0	0	0.0		0	0.0		0	0.0
1	29DEC2014	29DEC2014	2	190	RCT	06DEC2012	0	0	0.0	0	0	0.0	0	0	0.0		0	0.0		0	0.0		0	0.0		0	0.0	0	0	0.0	0	0	0.0	0	0	0.0	0	0	0.0	0	0	0.0		0	0.0		0	0.0
2	29DEC2014	29DEC2014	6	180	RCB	07JAN2013	0	0	0.0	0	0	0.0	0	0	0.0		0	0.0		0	0.0		0	0.0		0	0.0	0	0	0.0	0	0	0.0	0	0	0.0	0	0	0.0	0	0	0.0		0	0.0		0	0.0
2	29DEC2014	29DEC2014	6	182	RCM	07JAN2013	0	0	0.0	0	0	0.0	0	0	0.0		0	0.0		0	0.0		0	0.0		0	0.0	0	0	0.0	0	0	0.0	0	0	0.0	0	0	0.0	0	0	0.0		0	0.0		0	0.0
2	29DEC2014	29DEC2014	6	184	RCE	07JAN2013	0	0	0.0	0	0	0.0	0	0	0.0		0	0.0		0	0.0		0	0.0		0	0.0	1	1	1.0	1	1	1.0	0	0	0.0	0	0	0.0	0	0	0.0		0	0.0		0	0.0
2	29DEC2014	29DEC2014	6	186	RCH	08JAN2013	0	0	0.0	0	0	0.0	0	0	0.0		0	0.0		0	0.0		0	0.0		0	0.0	0	0	0.0	1	1	1.0	0	0	0.0	0	0	0.0	0	0	0.0		0	0.0		0	0.0
2	29DEC2014	29DEC2014	6	188	RCF	09JAN2013	0	0	0.0	0	0	0.0	0	0	0.0		0	0.0		0	0.0		0	0.0		0	0.0	0	0	0.0	0	0	0.0	0	0	0.0	0	0	0.0	0	0	0.0		0	0.0		0	0.0
2	29DEC2014	29DEC2014	6	190	RCT	10JAN2013	0	0	0.0	0	0	0.0	0	0	0.0		0	0.0		0	0.0		0	0.0		0	0.0	0	0	0.0	0	0	0.0	0	0	0.0	0	0	0.0	0	0	0.0		0	0.0		0	0.0
3	29DEC2014	29DEC2014	8	180	RCB	21FEB2013	0	0	0.0	0	0	0.0	0	0	0.0		0	0.0		0	0.0		0	0.0		0	0.0	0	0	0.0	0	0	0.0	0	0	0.0	0	0	0.0	0	0	0.0		0	0.0		0	0.0
3	29DEC2014	29DEC2014	8	182	RCM	21FEB2013	0	0	0.0	0	0	0.0	0	0	0.0		0	0.0		0	0.0		0	0.0		0	0.0	1	1	1.0	1	1	1.0	0	0	0.0	0	0	0.0	0	0	0.0		0	0.0		0	0.0
3	29DEC2014	29DEC2014	8	184	RCE	21FEB2013	0	0	0.0	0	0	0.0	0	0	0.0		0	0.0		0	0.0		0	0.0		0	0.0	0	0	0.0	1	1	1.0	0	0	0.0	0	0	0.0	0	0	0.0		0	0.0		0	0.0
3	29DEC2014	29DEC2014	8	186	RCH	22FEB2013	0	0	0.0	0	0	0.0	0	0	0.0		0	0.0		0	0.0		0	0.0		0	0.0	0	0	0.0	0	0	0.0	0	0	0.0	0	0	0.0	0	0	0.0		0	0.0		0	0.0
3	29DEC2014	29DEC2014	8	188	RCF	23FEB2013	0	0	0.0	0	0	0.0	0	0	0.0		0	0.0		0	0.0		0	0.0		0	0.0	0	0	0.0	0	0	0.0	0	0	0.0	0	0	0.0	0	0	0.0		0	0.0		0	0.0
3	29DEC2014	29DEC2014	8	190	RCT	24FEB2013	0	0	0.0	0	0	0.0	0	0	0.0		0	0.0		0	0.0		0	0.0		0	0.0	0	0	0.0	0	0	0.0	0	0	0.0	0	0	0.0	0	0	0.0		0	0.0		0	0.0
4	29DEC2014	29DEC2014	11	180	RCB	20MAY2013	0	0	0.0	0	0	0.0	0	0	0.0		0	0.0		0	0.0		0	0.0		0	0.0	0	0	0.0	0	0	0.0	0	0	0.0	0	0	0.0	0	0	0.0		0	0.0		0	0.0
4	29DEC2014	29DEC2014	11	182	RCM	20MAY2013	0	0	0.0	0	0	0.0	0	0	0.0		0	0.0		0	0.0		0	0.0		0	0.0	1	1	1.0	0	0	0.0	0	0	0.0	0	0	0.0	0	0	0.0		0	0.0		0	0.0
4	29DEC2014	29DEC2014	11	184	RCE	20MAY2013	0	0	0.0	0	0	0.0	0	0	0.0		0	0.0		0	0.0		0	0.0		0	0.0	1	1	1.0	1	1	1.0	1	1	1.0	0	0	0.0	0	0	0.0		0	0.0		0	0.0
4	29DEC2014	29DEC2014	11	186	RCH	21MAY2013	0	0	0.0	0	0	0.0	1	1	1.0		0	0.0		0	0.0		0	0.0		0	0.0	0	0	0.0	0	0	0.0	2	2	2.0	1	1	1.0	0	0	0.0		0	0.0		0	0.0
4	29DEC2014	29DEC2014	11	188	RCF	22MAY2013	0	0	0.0	0	0	0.0	0	0	0.0		0	0.0		0	0.0		0	0.0		0	0.0	0	0	0.0	0	0	0.0	0	0	0.0	0	0	0.0	0	0	0.0		0	0.0		0	0.0
4	29DEC2014	29DEC2014	11	190	RCT	23MAY2013	0	0	0.0	0	0	0.0	0	0	0.0		0	0.0		0	0.0		0	0.0		0	0.0	0	0	0.0	0	0	0.0	0	0	0.0	0	0	0.0	0	0	0.0		0	0.0		0	0.0
4	29DEC2014	29DEC2014	11	202	RCR	24MAY2013	0	0	0.0	0	0	0.0	0	0	0.0		0	0.0		0	0.0		0	0.0		0	0.0	0	0	0.0	0	0	0.0	0	0	0.0	0	0	0.0	0	0	0.0		0	0.0		0	0.0
4	29DEC2014	29DEC2014	11	204	RCV	25MAY2013	0	0	0.0	0	0	0.0	0	0	0.0		0	0.0		0	0.0		0	0.0		0	0.0	0	0	0.0	0	0	0.0	0	0	0.0	0	0	0.0	0	0	0.0		0	0.0		0	0.0
4	29DEC2014	29DEC2014	11	206	RCX	26MAY2013	0	0	0.0	0	0	0.0	0	0	0.0		0	0.0		0	0.0		0	0.0		0	0.0	0	0	0.0	0	0	0.0	0	0	0.0	0	0	0.0	0	0	0.0		0	0.0		0	0.0
4	29DEC2014	29DEC2014	11	208	RCS	27MAY2013	0	0	0.0	0	0	0.0	0	0	0.0		0	0.0		0	0.0		0	0.0		0	0.0	0	0	0.0	0	0	0.0	0	0	0.0	0	0	0.0	0	0	0.0		0	0.0		0	0.0
1	29DEC2014	29DEC2014	2	180	RCB	14AUG2012	0	0	0.0	0	0	0.0	0	0	0.0		0	0.0		0	0.0		0	0.0		0	0.0	0	0	0.0	0	0	0.0	0	0	0.0	0	0	0.0	0	0	0.0		0	0.0		0	0.0
1	29DEC2014	29DEC2014	2	182	RCM	14AUG2012	0	0	0.0	0	0	0.0	0	0	0.0		0	0.0		0	0.0		0	0.0		0	0.0	1	1	1.0	1	1	1.0	0	0	0.0	0	0	0.0	0	0	0.0		0	0.0		0	0.0
1	29DEC2014	29DEC2014	2	184	RCE	14AUG2012	0	0	0.0	0	0	0.0	0	0	0.0		0	0.0		0	0.0		0	0.0		0	0.0	1	1	1.0	1	1	1.0	0	0	0.0	1	1	1.0	0	0	0.0		0	0.0		0	0.0
1	29DEC2014	29DEC2014	2	186	RCH	15AUG2012	0	0	0.0	0	0	0.0	0	0	0.0		0	0.0		0	0.0		0	0.0		0	0.0	1	1	1.0	1	1	1.0	0	0	0.0	1	1	1.0	0	0	0.0		0	0.0		0	0.0
1	29DEC2014	29DEC2014	2	188	RCF	16AUG2012	0	0	0.0	0	0	0.0	0	0	0.0		0	0.0		0	0.0		0	0.0		0	0.0	0	0	0.0	0	0	0.0	0	0	0.0	0	0	0.0	0	0	0.0		0	0.0		0	0.0
1	29DEC2014	29DEC2014	2	190	RCT	17AUG2012	0	0	0.0	0	0	0.0	0	0	0.0		0	0.0		0	0.0		0	0.0		0	0.0	0	0	0.0	0	0	0.0	0	0	0.0	0	0	0.0	0	0	0.0		0	0.0		0	0.0
2	29DEC2014	29DEC2014	6	180	RCB	17SEP2012	0	0	0.0	0	0	0.0	0	0	0.0		0	0.0		0	0.0		0	0.0		0	0.0	0	0	0.0	0	0	0.0	0	0	0.0	0	0	0.0	0	0	0.0		0	0.0		0	0.0
2	29DEC2014	29DEC2014	6	182	RCM	17SEP2012	0	0	0.0	0	0	0.0	0	0	0.0		0	0.0		0	0.0		0	0.0		0	0.0	1	1	1.0	1	1	1.0	0	0	0.0	0	0	0.0	0	0	0.0		0	0.0		0	0.0
2	29DEC2014	29DEC2014	6	184	RCE	17SEP2012	0	0	0.0	0	0	0.0	0	0	0.0		0	0.0		0	0.0		0	0.0		0	0.0	1	1	1.0	1	1	1.0	0	0	0.0	1	1	1.0	0	0	0.0		0	0.0		0	0.0
2	29DEC2014	29DEC2014	6	186	RCH	18SEP2012	0	0	0.0	0	0	0.0	0	0	0.0		0	0.0		0	0.0		0	0.0		0	0.0	1	1	1.0	1	1	1.0	0	0	0.0	0	0	0.0	0	0	0.0		0	0.0		0	0.0
2	29DEC2014	29DEC2014	6	188	RCF	19SEP2012	0	0	0.0	0	0	0.0	0	0	0.0		0	0.0		0	0.0		0	0.0		0	0.0	0	0	0.0	0	0	0.0	0	0	0.0	0	0	0.0	0	0	0.0		0	0.0		0	0.0
2	29DEC2014	29DEC2014	6	190	RCT	20SEP2012	0	0	0.0	0	0	0.0	0	0	0.0		0	0.0		0	0.0		0	0.0		0	0.0	0	0	0.0	0	0	0.0	0	0	0.0	0	0	0.0	0	0	0.0		0	0.0		0	0.0
3	29DEC2014	29DEC2014	8	180	RCB	06NOV2012	0	0	0.0	0	0	0.0	0	0	0.0		0	0.0		0	0.0		0	0.0		0	0.0	0	0	0.0	0	0	0.0	0	0	0.0	0	0	0.0	0	0	0.0		0	0.0		0	0.0
3	29DEC2014	29DEC2014	8	182	RCM	06NOV2012	0	0	0.0	0	0	0.0	0	0	0.0		0	0.0		0	0.0		0	0.0		0	0.0	1	1	1.0	1	1	1.0	0	0	0.0	0	0	0.0	0	0	0.0		0	0.0		0	0.0
3	29DEC2014	29DEC2014	8	184	RCE	06NOV2012	0	0	0.0	0	0	0.0	0	0	0.0		0	0.0		0	0.0		0	0.0		0	0.0	1	1	1.0	1	1	1.0	0	0	0.0	0	0	0.0	0	0	0.0		0	0.0		0	0.0
3	29DEC2014	29DEC2014	8	186	RCH	07NOV2012	0	0	0.0	0	0	0.0	0	0	0.0		0	0.0		0	0.0		0	0.0		0	0.0	1	1	1.0	1	1	1.0	0	0	0.0	0	0	0.0	0	0	0.0		0	0.0		0	0.0
3	29DEC2014	29DEC2014	8	188	RCF	08NOV2012	0	0	0.0	0	0	0.0	0	0	0.0		0	0.0		0	0.0		0	0.0		0	0.0	0	0	0.0	0	0	0.0	0	0	0.0	0	0	0.0	0	0	0.0		0	0.0		0	0.0
3	29DEC2014	29DEC2014	8	190	RCT	09NOV2012	0	0	0.0	0	0	0.0	0	0	0.0		0	0.0		0	0.0		0	0.0		0	0.0	0	0	0.0	0	0	0.0	0	0	0.0	0	0	0.0	0	0	0.0		0	0.0		0	0.0
4	29DEC2014	29DEC2014	11	180	RCB	15JAN2013	0	0	0.0	0	0	0.0	0	0	0.0		0	0.0		0	0.0		0	0.0		0	0.0	0	0	0.0	0	0	0.0	0	0	0.0	0	0	0.0	0	0	0.0		0	0.0		0	0.0
4	29DEC2014	29DEC2014	11	182	RCM	15JAN2013	0	0	0.0	0	0	0.0	0	0	0.0		0	0.0		0	0.0		0	0.0		0	0.0	0	0	0.0	0	0	0.0	0	0	0.0	0	0	0.0	0	0	0.0		0	0.0		0	0.0
4	29DEC2014	29DEC2014	11	184	RCE	15JAN2013	0	0	0.0	2	2	2.0	0	0	0.0		0	0.0		0	0.0		0	0.0		0	0.0	2	2	2.0	2	2	2.0	0	0	0.0	0	0	0.0	0	0	0.0		0	0.0		0	0.0
4	29DEC2014	29DEC2014	11	186	RCH	16JAN2013	0	0	0.0	0	0	0.0	0	0	0.0		0	0.0		0	0.0		0	0.0		0	0.0	1	1	1.0	2	2	2.0	0	0	0.0	0	0	0.0	0	0	0.0		0	0.0		0	0.0
4	29DEC2014	29DEC2014	11	188	RCF	17JAN2013	0	0	0.0	0	0	0.0	0	0	0.0		0	0.0		0	0.0		0	0.0		0	0.0	0	0	0.0	0	0	0.0	0	0	0.0	0	0	0.0	0	0	0.0		0	0.0		0	0.0
4	29DEC2014	29DEC2014	11	190	RCT	18JAN2013	0	0	0.0	0	0	0.0	0	0	0.0		0	0.0		0	0.0		0	0.0		0	0.0	0	0	0.0	0	0	0.0	0	0	0.0	0	0	0.0	0	0	0.0		0	0.0		0	0.0
4	29DEC2014	29DEC2014	11	202	RCR	19JAN2013	0	0	0.0	0	0	0.0	0	0	0.0		0	0.0		0	0.0		0	0.0		0	0.0	0	0	0.0	0	0	0.0	0	0	0.0	0	0	0.0	0	0	0.0		0	0.0		0	0.0
4	29DEC2014	29DEC2014	11	204	RCV	20JAN2013	0	0	0.0	0	0	0.0	0	0	0.0		0	0.0		0	0.0		0	0.0		0	0.0	0	0	0.0	0	0	0.0	0	0	0.0	0	0	0.0	0	0	0.0		0	0.0		0	0.0
4	29DEC2014	29DEC2014	11	206	RCX	21JAN2013	0	0	0.0	0	0	0.0	0	0	0.0		0	0.0		0	0.0		0	0.0		0	0.0	0	0	0.0	0	0	0.0	0	0	0.0	0	0	0.0	0	0	0.0		0	0.0		0	0.0
4	29DEC2014	29DEC2014	11	208	RCS	22JAN2013	0	0	0.0	0	0	0.0	0	0	0.0		0	0.0		0	0.0		0	0.0		0	0.0	0	0	0.0	0	0	0.0	0	0	0.0	0	0	0.0	0	0	0.0		0	0.0		0	0.0
1	29DEC2014	29DEC2014	2	180	RCB	27NOV2012	0	0	0.0	0	0	0.0	0	0	0.0		0	0.0		0	0.0		0	0.0		0	0.0	0	0	0.0	0	0	0.0	0	0	0.0	0	0	0.0	0	0	0.0		0	0.0		0	0.0
1	29DEC2014	29DEC2014	2	182	RCM	27NOV2012	0	0	0.0	0	0	0.0	0	0	0.0		0	0.0		0	0.0		0	0.0		0	0.0	1	1	1.0	1	1	1.0	0	0	0.0	0	0	0.0	0	0	0.0		0	0.0		0	0.0
1	29DEC2014	29DEC2014	2	184	RCE	27NOV2012	0	0	0.0	0	0	0.0	0	0	0.0		0	0.0		0	0.0		0	0.0		0	0.0	1	1	1.0	1	1	1.0	0	0	0.0	0	0	0.0	0	0	0.0		0	0.0		0	0.0
1	29DEC2014	29DEC2014	2	186	RCH	28NOV2012	0	0	0.0	0	0	0.0	0	0	0.0		0	0.0		0	0.0		0	0.0		0	0.0	1	1	1.0	1	1	1.0	0	0	0.0	0	0	0.0	0	0	0.0		0	0.0		0	0.0
1	29DEC2014	29DEC2014	2	188	RCF	29NOV2012	0	0	0.0	0	0	0.0	0	0	0.0		0	0.0		0	0.0		0	0.0		0	0.0	1	1	1.0	1	1	1.0	0	0	0.0	0	0	0.0	0	0	0.0		0	0.0		0	0.0
1	29DEC2014	29DEC2014	2	190	RCT	30NOV2012	0	0	0.0	0	0	0.0	0	0	0.0		0	0.0		0	0.0		0	0.0		0	0.0	0	0	0.0	0	0	0.0	0	0	0.0	0	0	0.0	0	0	0.0		0	0.0		0	0.0
2	29DEC2014	29DEC2014	6	180	RCB	02JAN2013	0	0	0.0	0	0	0.0	0	0	0.0		0	0.0		0	0.0		0	0.0		0	0.0	0	0	0.0	0	0	0.0	0	0	0.0	0	0	0.0	0	0	0.0		0	0.0		0	0.0
2	29DEC2014	29DEC2014	6	182	RCM	02JAN2013	0	0	0.0	0	0	0.0	0	0	0.0		0	0.0		0	0.0		0	0.0		0	0.0	1	1	1.0	1	1	1.0	0	0	0.0	0	0	0.0	0	0	0.0		0	0.0		0	0.0
2	29DEC2014	29DEC2014	6	184	RCE	02JAN2013	0	0	0.0	0	0	0.0	0	0	0.0		0	0.0		0	0.0		0	0.0		0	0.0	1	1	1.0	1	1	1.0	0	0	0.0	0	0	0.0	0	0	0.0		0	0.0		0	0.0
2	29DEC2014	29DEC2014	6	186	RCH	03JAN2013	0	0	0.0	0	0	0.0	0	0	0.0		0	0.0		0	0.0		0	0.0		0	0.0	0	0	0.0	0	0	0.0	0	0	0.0	0	0	0.0	0	0	0.0		0	0.0		0	0.0
2	29DEC2014	29DEC2014	6	188	RCF	04JAN2013	0	0	0.0	0	0	0.0	0	0	0.0		0	0.0		0	0.0		0	0.0		0	0.0	0	0	0.0	0	0	0.0	0	0	0.0	0	0	0.0	0	0	0.0		0	0.0		0	0.0
2	29DEC2014	29DEC2014	6	190	RCT	05JAN2013	0	0	0.0	0	0	0.0	0	0	0.0		0	0.0		0	0.0		0	0.0		0	0.0	0	0	0.0	0	0	0.0	0	0	0.0	0	0	0.0	0	0	0.0		0	0.0		0	0.0
3	29DEC2014	29DEC2014	8	180	RCB	19FEB2013	0	0	0.0	0	0	0.0	0	0	0.0		0	0.0		0	0.0		0	0.0		0	0.0	0	0	0.0	0	0	0.0	0	0	0.0	0	0	0.0	0	0	0.0		0	0.0		0	0.0
3	29DEC2014	29DEC2014	8	182	RCM	19FEB2013	0	0	0.0	0	0	0.0	0	0	0.0		0	0.0		0	0.0		0	0.0		0	0.0	1	1	1.0	1	1	1.0	0	0	0.0	0	0	0.0	0	0	0.0		0	0.0		0	0.0
3	29DEC2014	29DEC2014	8	184	RCE	19FEB2013	0	0	0.0	0	0	0.0	0	0	0.0		0	0.0		0	0.0		0	0.0		0	0.0	1	1	1.0	1	1	1.0	0	0	0.0	0	0	0.0	0	0	0.0		0	0.0		0	0.0
3	29DEC2014	29DEC2014	8	186	RCH	20FEB2013	0	0	0.0	0	0	0.0	0	0	0.0		0	0.0		0	0.0		0	0.0		0	0.0	0	0	0.0	0	0	0.0	0	0	0.0	0	0	0.0	0	0	0.0		0	0.0		0	0.0
3	29DEC2014	29DEC2014	8	188	RCF	21FEB2013	0	0	0.0	0	0	0.0	0	0	0.0		0	0.0		0	0.0		0	0.0		0	0.0	0	0	0.0	0	0	0.0	0	0	0.0	0	0	0.0	0	0	0.0		0	0.0		0	0.0
3	29DEC2014	29DEC2014	8	190	RCT	22FEB2013	0	0	0.0	0	0	0.0	0	0	0.0		0	0.0		0	0.0		0	0.0		0	0.0	0	0	0.0	0	0	0.0	0	0	0.0	0	0	0.0	0	0	0.0		0	0.0		0	0.0
4	29DEC2014	29DEC2014	11	180	RCB	06MAY2013	0	0	0.0	0	0	0.0	0	0	0.0		0	0.0		0	0.0		0	0.0		0	0.0	0	0	0.0	0	0	0.0	0	0	0.0	0	0	0.0	0	0	0.0		0	0.0		0	0.0
4	29DEC2014	29DEC2014	11	182	RCM	06MAY2013	0	0	0.0	0	0	0.0	0	0	0.0		0	0.0		0	0.0		0	0.0		0	0.0	0	0	0.0	0	0	0.0	0	0	0.0	0	0	0.0	0	0	0.0		0	0.0		0	0.0
4	29DEC2014	29DEC2014	11	184	RCE	06MAY2013	0	0	0.0	1	1	1.0	0	0	0.0		0	0.0		0	0.0		0	0.0		0	0.0	0	0	0.0	0	0	0.0	0	0	0.0	0	0	0.0	0	0	0.0		0	0.0		0	0.0
4	29DEC2014	29DEC2014	11	186	RCH	07MAY2013	0	0	0.0	1	1	1.0	0	0	0.0		0	0.0		0	0.0		0	0.0		0	0.0	0	0	0.0	0	0	0.0	0	0	0.0	0	0	0.0	0	0	0.0		0	0.0		0	0.0
4	29DEC2014	29DEC2014	11	188	RCF	08MAY2013	0	0	0.0	0	0	0.0	0	0	0.0		0	0.0		0	0.0		0	0.0		0	0.0	0	0	0.0	0	0	0.0	0	0	0.0	0	0	0.0	0	0	0.0		0	0.0		0	0.0
4	29DEC2014	29DEC2014	11	190	RCT	09MAY2013	0	0	0.0	0	0	0.0	0	0	0.0		0	0.0		0	0.0		0	0.0		0	0.0	0	0	0.0	0	0	0.0	0	0	0.0	0	0	0.0	0	0	0.0		0	0.0		0	0.0
4	29DEC2014	29DEC2014	11	202	RCR	10MAY2013	0	0	0.0	0	0	0.0	0	0	0.0		0	0.0		0	0.0		0	0.0		0	0.0	0	0	0.0	0	0	0.0	0	0	0.0	0	0	0.0	0	0	0.0		0	0.0		0	0.0
4	29DEC2014	29DEC2014	11	204	RCV	11MAY2013	0	0	0.0	0	0	0.0	0	0	0.0		0	0.0		0	0.0		0	0.0		0	0.0	0	0	0.0	0	0	0.0	0	0	0.0	0	0	0.0	0	0	0.0		0	0.0		0	0.0
4	29DEC2014	29DEC2014	11	206	RCX	12MAY2013	0	0	0.0	0	0	0.0	0	0	0.0		0	0.0		0	0.0		0	0.0		0	0.0	0	0	0.0	0	0	0.0	0	0	0.0	0	0	0.0	0	0	0.0		0	0.0		0	0.0
4	29DEC2014	29DEC2014	11	208	RCS	13MAY2013	0	0	0.0	0	0	0.0	0	0	0.0		0	0.0		0	0.0		0	0.0		0	0.0	0	0	0.0	0	0	0.0	0	0	0.0	0	0	0.0	0	0	0.0		0	0.0		0	0.0
1	29DEC2014	29DEC2014	2	180	RCB	26NOV2012	0	0	0.0	0	0	0.0	0	0	0.0		0	0.0		0	0.0		0	0.0		0	0.0	0	0	0.0	0	0	0.0	0	0	0.0	0	0	0.0	0	0	0.0		0	0.0		0	0.0
1	29DEC2014	29DEC2014	2	182	RCM	26NOV2012	0	0	0.0	0	0	0.0	0	0	0.0		0	0.0		0	0.0		0	0.0		0	0.0	0	0	0.0	1	1	1.0	0	0	0.0	0	0	0.0	0	0	0.0		0	0.0		0	0.0
1	29DEC2014	29DEC2014	2	184	RCE	26NOV2012	0	0	0.0	0	0	0.0	0	0	0.0		0	0.0		0	0.0		0	0.0		0	0.0	1	1	1.0	1	1	1.0	0	0	0.0	0	0	0.0	0	0	0.0		0	0.0		0	0.0
1	29DEC2014	29DEC2014	2	186	RCH	27NOV2012	0	0	0.0	0	0	0.0	0	0	0.0		0	0.0		0	0.0		0	0.0		0	0.0	1	1	1.0	1	1	1.0	0	0	0.0	0	0	0.0	0	0	0.0		0	0.0		0	0.0
1	29DEC2014	29DEC2014	2	188	RCF	28NOV2012	0	0	0.0	0	0	0.0	0	0	0.0		0	0.0		0	0.0		0	0.0		0	0.0	0	0	0.0	0	0	0.0	0	0	0.0	0	0	0.0	0	0	0.0		0	0.0		0	0.0
1	29DEC2014	29DEC2014	2	190	RCT	29NOV2012	0	0	0.0	0	0	0.0	0	0	0.0		0	0.0		0	0.0		0	0.0		0	0.0	0	0	0.0	0	0	0.0	0	0	0.0	0	0	0.0	0	0	0.0		0	0.0		0	0.0
2	29DEC2014	29DEC2014	6	180	RCB	02JAN2013	0	0	0.0	0	0	0.0	0	0	0.0		0	0.0		0	0.0		0	0.0		0	0.0	0	0	0.0	0	0	0.0	0	0	0.0	0	0	0.0	0	0	0.0		0	0.0		0	0.0
2	29DEC2014	29DEC2014	6	182	RCM	02JAN2013	0	0	0.0	0	0	0.0	0	0	0.0		0	0.0		0	0.0		0	0.0		0	0.0	1	1	1.0	1	1	1.0	0	0	0.0	0	0	0.0	0	0	0.0		0	0.0		0	0.0
2	29DEC2014	29DEC2014	6	184	RCE	02JAN2013	0	0	0.0	0	0	0.0	0	0	0.0		0	0.0		0	0.0		0	0.0		0	0.0	1	1	1.0	1	1	1.0	0	0	0.0	0	0	0.0	0	0	0.0		0	0.0		0	0.0
2	29DEC2014	29DEC2014	6	186	RCH	03JAN2013	0	0	0.0	0	0	0.0	0	0	0.0		0	0.0		0	0.0		0	0.0		0	0.0	1	1	1.0	1	1	1.0	0	0	0.0	1	1	1.0	0	0	0.0		0	0.0		0	0.0
2	29DEC2014	29DEC2014	6	188	RCF	04JAN2013	0	0	0.0	0	0	0.0	0	0	0.0		0	0.0		0	0.0		0	0.0		0	0.0	0	0	0.0	0	0	0.0	0	0	0.0	0	0	0.0	0	0	0.0		0	0.0		0	0.0
2	29DEC2014	29DEC2014	6	190	RCT	05JAN2013	0	0	0.0	0	0	0.0	0	0	0.0		0	0.0		0	0.0		0	0.0		0	0.0	0	0	0.0	0	0	0.0	0	0	0.0	0	0	0.0	0	0	0.0		0	0.0		0	0.0
3	29DEC2014	29DEC2014	8	180	RCB	20FEB2013	0	0	0.0	0	0	0.0	0	0	0.0		0	0.0		0	0.0		0	0.0		0	0.0	0	0	0.0	0	0	0.0	0	0	0.0	0	0	0.0	0	0	0.0		0	0.0		0	0.0
3	29DEC2014	29DEC2014	8	182	RCM	20FEB2013	0	0	0.0	0	0	0.0	0	0	0.0		0	0.0		0	0.0		0	0.0		0	0.0	1	1	1.0	1	1	1.0	0	0	0.0	0	0	0.0	0	0	0.0		0	0.0		0	0.0
3	29DEC2014	29DEC2014	8	184	RCE	20FEB2013	0	0	0.0	0	0	0.0	0	0	0.0		0	0.0		0	0.0		0	0.0		0	0.0	1	1	1.0	1	1	1.0	0	0	0.0	0	0	0.0	0	0	0.0		0	0.0		0	0.0
3	29DEC2014	29DEC2014	8	186	RCH	21FEB2013	0	0	0.0	0	0	0.0	0	0	0.0		0	0.0		0	0.0		0	0.0		0	0.0	1	1	1.0	1	1	1.0	0	0	0.0	0	0	0.0	0	0	0.0		0	0.0		0	0.0
3	29DEC2014	29DEC2014	8	188	RCF	22FEB2013	0	0	0.0	0	0	0.0	0	0	0.0		0	0.0		0	0.0		0	0.0		0	0.0	0	0	0.0	0	0	0.0	0	0	0.0	0	0	0.0	0	0	0.0		0	0.0		0	0.0
3	29DEC2014	29DEC2014	8	190	RCT	23FEB2013	0	0	0.0	0	0	0.0	0	0	0.0		0	0.0		0	0.0		0	0.0		0	0.0	0	0	0.0	0	0	0.0	0	0	0.0	0	0	0.0	0	0	0.0		0	0.0		0	0.0
4	29DEC2014	29DEC2014	11	180	RCB	24APR2013	0	0	0.0	0	0	0.0	0	0	0.0		0	0.0		0	0.0		0	0.0		0	0.0	0	0	0.0	0	0	0.0	0	0	0.0	0	0	0.0	0	0	0.0		0	0.0		0	0.0
4	29DEC2014	29DEC2014	11	182	RCM	24APR2013	0	0	0.0	0	0	0.0	0	0	0.0		0	0.0		0	0.0		0	0.0		0	0.0	0	0	0.0	0	0	0.0	0	0	0.0	0	0	0.0	0	0	0.0		0	0.0		0	0.0
4	29DEC2014	29DEC2014	11	184	RCE	24APR2013	0	0	0.0	0	0	0.0	0	0	0.0		0	0.0		0	0.0		0	0.0		0	0.0	1	1	1.0	1	1	1.0	0	0	0.0	0	0	0.0	0	0	0.0		0	0.0		0	0.0
4	29DEC2014	29DEC2014	11	186	RCH	25APR2013	2	2	2.0	2	2	2.0	0	0	0.0		0	0.0		0	0.0		0	0.0		0	0.0	2	2	2.0	2	2	2.0	2	2	2.0	2	2	2.0	0	0	0.0		0	0.0		0	0.0
4	29DEC2014	29DEC2014	11	188	RCF	26APR2013	0	0	0.0	0	0	0.0	0	0	0.0		0	0.0		0	0.0		0	0.0		0	0.0	1	1	1.0	1	1	1.0	0	0	0.0	1	1	1.0	0	0	0.0		0	0.0		0	0.0
4	29DEC2014	29DEC2014	11	190	RCT	27APR2013	0	0	0.0	0	0	0.0	0	0	0.0		0	0.0		0	0.0		0	0.0		0	0.0	0	0	0.0	0	0	0.0	0	0	0.0	0	0	0.0	0	0	0.0		0	0.0		0	0.0
4	29DEC2014	29DEC2014	11	202	RCR	28APR2013	0	0	0.0	0	0	0.0	0	0	0.0		0	0.0		0	0.0		0	0.0		0	0.0	0	0	0.0	0	0	0.0	0	0	0.0	0	0	0.0	0	0	0.0		0	0.0		0	0.0
4	29DEC2014	29DEC2014	11	204	RCV	29APR2013	0	0	0.0	0	0	0.0	0	0	0.0		0	0.0		0	0.0		0	0.0		0	0.0	0	0	0.0	0	0	0.0	0	0	0.0	0	0	0.0	0	0	0.0		0	0.0		0	0.0
4	29DEC2014	29DEC2014	11	206	RCX	30APR2013	0	0	0.0	0	0	0.0	0	0	0.0		0	0.0		0	0.0		0	0.0		0	0.0	0	0	0.0	0	0	0.0	0	0	0.0	0	0	0.0	0	0	0.0		0	0.0		0	0.0
4	29DEC2014	29DEC2014	11	208	RCS	01MAY2013	0	0	0.0	0	0	0.0	0	0	0.0		0	0.0		0	0.0		0	0.0		0	0.0	0	0	0.0	0	0	0.0	0	0	0.0	0	0	0.0	0	0	0.0		0	0.0		0	0.0
1	29DEC2014	29DEC2014	2	180	RCB	26NOV2012	0	0	0.0	0	0	0.0	0	0	0.0		0	0.0		0	0.0		0	0.0		0	0.0	0	0	0.0	0	0	0.0	0	0	0.0	0	0	0.0	0	0	0.0		0	0.0		0	0.0
1	29DEC2014	29DEC2014	2	182	RCM	26NOV2012	0	0	0.0	0	0	0.0	0	0	0.0		0	0.0		0	0.0		0	0.0		0	0.0	1	1	1.0	1	1	1.0	0	0	0.0	0	0	0.0	0	0	0.0		0	0.0		0	0.0
1	29DEC2014	29DEC2014	2	184	RCE	26NOV2012	0	0	0.0	0	0	0.0	0	0	0.0	0	0	0.0	0	0	0.0	1.5	0	0.0	1.5	0	0.0	2	2	2.0	2	2	2.0	0	0	0.0	0	0	0.0	0	0	0.0		0	0.0		0	0.0
1	29DEC2014	29DEC2014	2	186	RCH	27NOV2012	0	0	0.0	0	0	0.0	0	0	0.0		0	0.0		0	0.0		0	0.0		0	0.0	1	1	1.0	1	1	1.0	0	0	0.0	0	0	0.0	0	0	0.0		0	0.0		0	0.0
1	29DEC2014	29DEC2014	2	188	RCF	28NOV2012	0	0	0.0	0	0	0.0	0	0	0.0		0	0.0		0	0.0		0	0.0		0	0.0	1	1	1.0	1	1	1.0	0	0	0.0	0	0	0.0	0	0	0.0		0	0.0		0	0.0
1	29DEC2014	29DEC2014	2	190	RCT	29NOV2012	0	0	0.0	0	0	0.0	0	0	0.0		0	0.0		0	0.0		0	0.0		0	0.0	0	0	0.0	0	0	0.0	0	0	0.0	0	0	0.0	0	0	0.0		0	0.0		0	0.0
1	29DEC2014	29DEC2014	2	192	RCP												0	0.0		0	0.0		0	0.0		0	0.0																	0	0.0		0	0.0
2	29DEC2014	29DEC2014	6	180	RCB	03JAN2013	0	0	0.0	0	0	0.0	0	0	0.0		0	0.0		0	0.0		0	0.0		0	0.0	0	0	0.0	0	0	0.0	0	0	0.0	0	0	0.0	0	0	0.0		0	0.0		0	0.0
2	29DEC2014	29DEC2014	6	182	RCM	03JAN2013	0	0	0.0	0	0	0.0	0	0	0.0		0	0.0		0	0.0		0	0.0		0	0.0	2	2	2.0	2	2	2.0	0	0	0.0	0	0	0.0	0	0	0.0		0	0.0		0	0.0
2	29DEC2014	29DEC2014	6	184	RCE	03JAN2013	0	0	0.0	0	0	0.0	0	0	0.0	0	0	0.0	0	0	0.0	0.6	0	0.0	0.6	0	0.0	2	2	2.0	1	1	1.0	0	0	0.0	0	0	0.0	0	0	0.0	0	0	0.0	0	0	0.0	0.6
2	29DEC2014	29DEC2014	6	186	RCH	04JAN2013	0	0	0.0	0	0	0.0	0	0	0.0	0	0	0.0	0	0	0.0	0.6	0	0.0	0.6	0	0.0	1	1	1.0	0	0	0.0	0	0	0.0	0	0	0.0	0	0	0.0	0	0	0.0	0	0	0.0	0.6
2	29DEC2014	29DEC2014	6	188	RCF	05JAN2013	0	0	0.0	0	0	0.0	0	0	0.0		0	0.0		0	0.0		0	0.0		0	0.0	0	0	0.0	0	0	0.0	0	0	0.0	0	0	0.0	0	0	0.0		0	0.0		0	0.0
2	29DEC2014	29DEC2014	6	190	RCT	06JAN2013	0	0	0.0	0	0	0.0	0	0	0.0		0	0.0		0	0.0		0	0.0		0	0.0	0	0	0.0	0	0	0.0	0	0	0.0	0	0	0.0	0	0	0.0		0	0.0		0	0.0
2	29DEC2014	29DEC2014	6	192	RCP												0	0.0		0	0.0		0	0.0		0	0.0																	0	0.0		0	0.0
3	29DEC2014	29DEC2014	8	180	RCB	20FEB2013	0	0	0.0	0	0	0.0	0	0	0.0		0	0.0		0	0.0		0	0.0		0	0.0	0	0	0.0	0	0	0.0	0	0	0.0	0	0	0.0	0	0	0.0		0	0.0		0	0.0
3	29DEC2014	29DEC2014	8	182	RCM	20FEB2013	0	0	0.0	0	0	0.0	0	0	0.0		0	0.0		0	0.0		0	0.0		0	0.0	2	2	2.0	1	1	1.0	0	0	0.0	0	0	0.0	0	0	0.0		0	0.0		0	0.0
3	29DEC2014	29DEC2014	8	184	RCE	20FEB2013	0	0	0.0	0	0	0.0	0	0	0.0	0	0	0.0	0	0	0.0	0.4	0	0.0	1	0	0.0	2	2	2.0	1	1	1.0	0	0	0.0	0	0	0.0	0	0	0.0	0	0	0.0	0	0	0.0	0.4
3	29DEC2014	29DEC2014	8	186	RCH	21FEB2013	0	0	0.0	0	0	0.0	1	1	1.0		0	0.0		0	0.0		0	0.0		0	0.0	1	1	1.0	1	1	1.0	1	1	1.0	0	0	0.0	0	0	0.0		0	0.0		0	0.0
3	29DEC2014	29DEC2014	8	188	RCF	22FEB2013	0	0	0.0	0	0	0.0	1	1	1.0		0	0.0		0	0.0		0	0.0		0	0.0	1	1	1.0	0	0	0.0	0	0	0.0	0	0	0.0	0	0	0.0		0	0.0		0	0.0
3	29DEC2014	29DEC2014	8	190	RCT	23FEB2013	0	0	0.0	0	0	0.0	3	3	3.0		0	0.0		0	0.0		0	0.0		0	0.0	1	1	1.0	0	0	0.0	0	0	0.0	0	0	0.0	0	0	0.0		0	0.0		0	0.0
3	29DEC2014	29DEC2014	8	192	RCP								3	3	3.0		0	0.0		0	0.0		0	0.0		0	0.0																	0	0.0		0	0.0
4	29DEC2014	29DEC2014	11	180	RCB	06MAY2013	0	0	0.0	0	0	0.0	0	0	0.0		0	0.0		0	0.0		0	0.0		0	0.0	0	0	0.0	0	0	0.0	0	0	0.0	0	0	0.0	0	0	0.0		0	0.0		0	0.0
4	29DEC2014	29DEC2014	11	182	RCM	06MAY2013	0	0	0.0	0	0	0.0	0	0	0.0		0	0.0		0	0.0		0	0.0		0	0.0	0	0	0.0	0	0	0.0	0	0	0.0	0	0	0.0	0	0	0.0		0	0.0		0	0.0
4	29DEC2014	29DEC2014	11	184	RCE	06MAY2013	2	2	2.0	2	2	2.0	1	1	1.0		0	0.0		0	0.0		0	0.0		0	0.0	2	2	2.0	2	2	2.0	2	2	2.0	2	2	2.0	0	0	0.0		0	0.0		0	0.0
4	29DEC2014	29DEC2014	11	186	RCH	07MAY2013	0	0	0.0	0	0	0.0	1	1	1.0		0	0.0		0	0.0		0	0.0		0	0.0	1	1	1.0	1	1	1.0	1	1	1.0	0	0	0.0	0	0	0.0		0	0.0		0	0.0
4	29DEC2014	29DEC2014	11	188	RCF	08MAY2013	0	0	0.0	0	0	0.0	0	0	0.0		0	0.0		0	0.0		0	0.0		0	0.0	0	0	0.0	0	0	0.0	0	0	0.0	0	0	0.0	0	0	0.0		0	0.0		0	0.0
4	29DEC2014	29DEC2014	11	190	RCT	09MAY2013	0	0	0.0	0	0	0.0	0	0	0.0		0	0.0		0	0.0		0	0.0		0	0.0	1	1	1.0	1	1	1.0	0	0	0.0	0	0	0.0	0	0	0.0		0	0.0		0	0.0
4	29DEC2014	29DEC2014	11	202	RCR	10MAY2013	0	0	0.0	0	0	0.0	0	0	0.0		0	0.0		0	0.0		0	0.0		0	0.0	0	0	0.0	0	0	0.0	0	0	0.0	0	0	0.0	0	0	0.0		0	0.0		0	0.0
4	29DEC2014	29DEC2014	11	204	RCV	11MAY2013	0	0	0.0	0	0	0.0	0	0	0.0		0	0.0		0	0.0		0	0.0		0	0.0	0	0	0.0	0	0	0.0	0	0	0.0	0	0	0.0	0	0	0.0		0	0.0		0	0.0
4	29DEC2014	29DEC2014	11	206	RCX	12MAY2013	0	0	0.0	0	0	0.0	0	0	0.0		0	0.0		0	0.0		0	0.0		0	0.0	0	0	0.0	0	0	0.0	0	0	0.0	0	0	0.0	0	0	0.0		0	0.0		0	0.0
4	29DEC2014	29DEC2014	11	208	RCS	13MAY2013	0	0	0.0	0	0	0.0	0	0	0.0		0	0.0		0	0.0		0	0.0		0	0.0	0	0	0.0	0	0	0.0	0	0	0.0	0	0	0.0	0	0	0.0		0	0.0		0	0.0
1	29DEC2014	29DEC2014	2	180	RCB	28NOV2012	0	0	0.0	0	0	0.0	0	0	0.0		0	0.0		0	0.0		0	0.0		0	0.0	0	0	0.0	0	0	0.0	0	0	0.0	0	0	0.0	0	0	0.0		0	0.0		0	0.0
1	29DEC2014	29DEC2014	2	182	RCM	28NOV2012	0	0	0.0	0	0	0.0	0	0	0.0		0	0.0		0	0.0		0	0.0		0	0.0	1	1	1.0	1	1	1.0	0	0	0.0	0	0	0.0	0	0	0.0		0	0.0		0	0.0
1	29DEC2014	29DEC2014	2	184	RCE	28NOV2012	0	0	0.0	0	0	0.0	0	0	0.0		0	0.0		0	0.0		0	0.0		0	0.0	0	0	0.0	0	0	0.0	0	0	0.0	0	0	0.0	0	0	0.0		0	0.0		0	0.0
1	29DEC2014	29DEC2014	2	186	RCH	29NOV2012	0	0	0.0	0	0	0.0	0	0	0.0		0	0.0		0	0.0		0	0.0		0	0.0	0	0	0.0	0	0	0.0	0	0	0.0	0	0	0.0	0	0	0.0		0	0.0		0	0.0
1	29DEC2014	29DEC2014	2	188	RCF	30NOV2012	0	0	0.0	0	0	0.0	0	0	0.0		0	0.0		0	0.0		0	0.0		0	0.0	0	0	0.0	0	0	0.0	0	0	0.0	0	0	0.0	0	0	0.0		0	0.0		0	0.0
1	29DEC2014	29DEC2014	2	190	RCT	01DEC2012	0	0	0.0	0	0	0.0	0	0	0.0		0	0.0		0	0.0		0	0.0		0	0.0	0	0	0.0	0	0	0.0	0	0	0.0	0	0	0.0	0	0	0.0		0	0.0		0	0.0
2	29DEC2014	29DEC2014	6	180	RCB	27DEC2012	0	0	0.0	0	0	0.0	0	0	0.0		0	0.0		0	0.0		0	0.0		0	0.0	0	0	0.0	0	0	0.0	0	0	0.0	0	0	0.0	0	0	0.0		0	0.0		0	0.0
2	29DEC2014	29DEC2014	6	182	RCM	27DEC2012	0	0	0.0	0	0	0.0	0	0	0.0	3	0	0.0	4	0	0.0	0	0	0.0	0	0	0.0	1	1	1.0	0	0	0.0	0	0	0.0	0	0	0.0	0	0	0.0		0	0.0		0	0.0
2	29DEC2014	29DEC2014	6	184	RCE	27DEC2012	0	0	0.0	0	0	0.0	0	0	0.0		0	0.0		0	0.0		0	0.0		0	0.0	0	0	0.0	0	0	0.0	0	0	0.0	0	0	0.0	0	0	0.0		0	0.0		0	0.0
2	29DEC2014	29DEC2014	6	186	RCH	28DEC2012	0	0	0.0	0	0	0.0	0	0	0.0		0	0.0		0	0.0		0	0.0		0	0.0	0	0	0.0	0	0	0.0	0	0	0.0	0	0	0.0	0	0	0.0		0	0.0		0	0.0
2	29DEC2014	29DEC2014	6	188	RCF	29DEC2012	0	0	0.0	0	0	0.0	0	0	0.0		0	0.0		0	0.0		0	0.0		0	0.0	0	0	0.0	0	0	0.0	0	0	0.0	0	0	0.0	0	0	0.0		0	0.0		0	0.0
2	29DEC2014	29DEC2014	6	190	RCT	30DEC2012	0	0	0.0	0	0	0.0	0	0	0.0		0	0.0		0	0.0		0	0.0		0	0.0	0	0	0.0	0	0	0.0	0	0	0.0	0	0	0.0	0	0	0.0		0	0.0		0	0.0
3	29DEC2014	29DEC2014	8	180	RCB	06MAR2013	0	0	0.0	0	0	0.0	0	0	0.0		0	0.0		0	0.0		0	0.0		0	0.0	0	0	0.0	0	0	0.0	0	0	0.0	0	0	0.0	0	0	0.0		0	0.0		0	0.0
3	29DEC2014	29DEC2014	8	182	RCM	06MAR2013	0	0	0.0	0	0	0.0	0	0	0.0		0	0.0		0	0.0		0	0.0		0	0.0	1	1	1.0	1	1	1.0	0	0	0.0	0	0	0.0	0	0	0.0		0	0.0		0	0.0
3	29DEC2014	29DEC2014	8	184	RCE	06MAR2013	0	0	0.0	0	0	0.0	0	0	0.0		0	0.0		0	0.0		0	0.0		0	0.0	0	0	0.0	0	0	0.0	0	0	0.0	0	0	0.0	0	0	0.0		0	0.0		0	0.0
3	29DEC2014	29DEC2014	8	186	RCH	07MAR2013	0	0	0.0	0	0	0.0	0	0	0.0		0	0.0		0	0.0		0	0.0		0	0.0	0	0	0.0	0	0	0.0	0	0	0.0	0	0	0.0	0	0	0.0		0	0.0		0	0.0
3	29DEC2014	29DEC2014	8	188	RCF	08MAR2013	0	0	0.0	0	0	0.0	0	0	0.0		0	0.0		0	0.0		0	0.0		0	0.0	0	0	0.0	0	0	0.0	0	0	0.0	0	0	0.0	0	0	0.0		0	0.0		0	0.0
3	29DEC2014	29DEC2014	8	190	RCT	09MAR2013	0	0	0.0	0	0	0.0	0	0	0.0		0	0.0		0	0.0		0	0.0		0	0.0	0	0	0.0	0	0	0.0	0	0	0.0	0	0	0.0	0	0	0.0		0	0.0		0	0.0
4	29DEC2014	29DEC2014	11	180	RCB	15MAY2013	0	0	0.0	0	0	0.0	0	0	0.0		0	0.0		0	0.0		0	0.0		0	0.0	0	0	0.0	0	0	0.0	0	0	0.0	0	0	0.0	0	0	0.0		0	0.0		0	0.0
4	29DEC2014	29DEC2014	11	182	RCM	15MAY2013	0	0	0.0	0	0	0.0	0	0	0.0		0	0.0		0	0.0		0	0.0		0	0.0	0	0	0.0	0	0	0.0	0	0	0.0	0	0	0.0	0	0	0.0		0	0.0		0	0.0
4	29DEC2014	29DEC2014	11	184	RCE	15MAY2013	0	0	0.0	0	0	0.0	0	0	0.0		0	0.0		0	0.0		0	0.0		0	0.0	0	0	0.0	0	0	0.0	0	0	0.0	0	0	0.0	0	0	0.0		0	0.0		0	0.0
4	29DEC2014	29DEC2014	11	186	RCH	16MAY2013	3	3	3.0	2	2	2.0	2	2	2.0		0	0.0		0	0.0		0	0.0		0	0.0	3	3	3.0	3	3	3.0	2	2	2.0	2	2	2.0	0	0	0.0		0	0.0		0	0.0
4	29DEC2014	29DEC2014	11	188	RCF	17MAY2013	0	0	0.0	0	0	0.0	0	0	0.0		0	0.0		0	0.0		0	0.0		0	0.0	0	0	0.0	0	0	0.0	0	0	0.0	0	0	0.0	0	0	0.0		0	0.0		0	0.0
4	29DEC2014	29DEC2014	11	190	RCT	18MAY2013	0	0	0.0	0	0	0.0	0	0	0.0		0	0.0		0	0.0		0	0.0		0	0.0	0	0	0.0	0	0	0.0	0	0	0.0	0	0	0.0	0	0	0.0		0	0.0		0	0.0
4	29DEC2014	29DEC2014	11	202	RCR	19MAY2013	0	0	0.0	0	0	0.0	0	0	0.0		0	0.0		0	0.0		0	0.0		0	0.0	0	0	0.0	0	0	0.0	0	0	0.0	0	0	0.0	0	0	0.0		0	0.0		0	0.0
4	29DEC2014	29DEC2014	11	204	RCV	20MAY2013	0	0	0.0	0	0	0.0	0	0	0.0		0	0.0		0	0.0		0	0.0		0	0.0	0	0	0.0	0	0	0.0	0	0	0.0	0	0	0.0	0	0	0.0		0	0.0		0	0.0
4	29DEC2014	29DEC2014	11	206	RCX	21MAY2013	0	0	0.0	0	0	0.0	0	0	0.0		0	0.0		0	0.0		0	0.0		0	0.0	0	0	0.0	0	0	0.0	0	0	0.0	0	0	0.0	0	0	0.0		0	0.0		0	0.0
4	29DEC2014	29DEC2014	11	208	RCS	22MAY2013	0	0	0.0	0	0	0.0	0	0	0.0		0	0.0		0	0.0		0	0.0		0	0.0	0	0	0.0	0	0	0.0	0	0	0.0	0	0	0.0	0	0	0.0		0	0.0		0	0.0
1	29DEC2014	29DEC2014	2	180	RCB	18DEC2012	0	0	0.0	0	0	0.0	0	0	0.0		0	0.0		0	0.0		0	0.0		0	0.0	0	0	0.0	0	0	0.0	0	0	0.0	0	0	0.0	0	0	0.0		0	0.0		0	0.0
1	29DEC2014	29DEC2014	2	182	RCM	18DEC2012	0	0	0.0	0	0	0.0	0	0	0.0		0	0.0		0	0.0		0	0.0		0	0.0	1	1	1.0	1	1	1.0	0	0	0.0	0	0	0.0	0	0	0.0		0	0.0		0	0.0
1	29DEC2014	29DEC2014	2	184	RCE	18DEC2012	0	0	0.0	0	0	0.0	0	0	0.0		0	0.0		0	0.0		0	0.0		0	0.0	0	0	0.0	1	1	1.0	0	0	0.0	0	0	0.0	0	0	0.0		0	0.0		0	0.0
1	29DEC2014	29DEC2014	2	186	RCH	19DEC2012	0	0	0.0	0	0	0.0	0	0	0.0		0	0.0		0	0.0		0	0.0		0	0.0	0	0	0.0	0	0	0.0	0	0	0.0	0	0	0.0	0	0	0.0		0	0.0		0	0.0
1	29DEC2014	29DEC2014	2	188	RCF	20DEC2012	0	0	0.0	0	0	0.0	0	0	0.0		0	0.0		0	0.0		0	0.0		0	0.0	0	0	0.0	0	0	0.0	0	0	0.0	0	0	0.0	0	0	0.0		0	0.0		0	0.0
1	29DEC2014	29DEC2014	2	190	RCT	21DEC2012	0	0	0.0	0	0	0.0	0	0	0.0		0	0.0		0	0.0		0	0.0		0	0.0	0	0	0.0	0	0	0.0	0	0	0.0	0	0	0.0	0	0	0.0		0	0.0		0	0.0
2	29DEC2014	29DEC2014	6	180	RCB	16JAN2013	0	0	0.0	0	0	0.0	0	0	0.0		0	0.0		0	0.0		0	0.0		0	0.0	0	0	0.0	0	0	0.0	0	0	0.0	0	0	0.0	0	0	0.0		0	0.0		0	0.0
2	29DEC2014	29DEC2014	6	182	RCM	16JAN2013	0	0	0.0	0	0	0.0	0	0	0.0		0	0.0		0	0.0		0	0.0		0	0.0	0	0	0.0	1	1	1.0	0	0	0.0	0	0	0.0	0	0	0.0		0	0.0		0	0.0
2	29DEC2014	29DEC2014	6	184	RCE	16JAN2013	0	0	0.0	0	0	0.0	0	0	0.0		0	0.0		0	0.0		0	0.0		0	0.0	0	0	0.0	0	0	0.0	0	0	0.0	0	0	0.0	0	0	0.0		0	0.0		0	0.0
2	29DEC2014	29DEC2014	6	186	RCH	17JAN2013	0	0	0.0	0	0	0.0	0	0	0.0		0	0.0		0	0.0		0	0.0		0	0.0	0	0	0.0	0	0	0.0	0	0	0.0	0	0	0.0	0	0	0.0		0	0.0		0	0.0
2	29DEC2014	29DEC2014	6	188	RCF	18JAN2013	0	0	0.0	0	0	0.0	0	0	0.0		0	0.0		0	0.0		0	0.0		0	0.0	0	0	0.0	0	0	0.0	0	0	0.0	0	0	0.0	0	0	0.0		0	0.0		0	0.0
2	29DEC2014	29DEC2014	6	190	RCT	19JAN2013	0	0	0.0	0	0	0.0	0	0	0.0		0	0.0		0	0.0		0	0.0		0	0.0	0	0	0.0	0	0	0.0	0	0	0.0	0	0	0.0	0	0	0.0		0	0.0		0	0.0
3	29DEC2014	29DEC2014	8	180	RCB	26FEB2013	0	0	0.0	0	0	0.0	0	0	0.0		0	0.0		0	0.0		0	0.0		0	0.0	0	0	0.0	0	0	0.0	0	0	0.0	0	0	0.0	0	0	0.0		0	0.0		0	0.0
3	29DEC2014	29DEC2014	8	182	RCM	26FEB2013	0	0	0.0	0	0	0.0	0	0	0.0		0	0.0		0	0.0		0	0.0		0	0.0	1	1	1.0	1	1	1.0	0	0	0.0	0	0	0.0	0	0	0.0		0	0.0		0	0.0
3	29DEC2014	29DEC2014	8	184	RCE	26FEB2013	0	0	0.0	0	0	0.0	0	0	0.0		0	0.0		0	0.0		0	0.0		0	0.0	1	1	1.0	1	1	1.0	0	0	0.0	0	0	0.0	0	0	0.0		0	0.0		0	0.0
3	29DEC2014	29DEC2014	8	186	RCH	27FEB2013	0	0	0.0	0	0	0.0	0	0	0.0		0	0.0		0	0.0		0	0.0		0	0.0	0	0	0.0	0	0	0.0	0	0	0.0	0	0	0.0	0	0	0.0		0	0.0		0	0.0
3	29DEC2014	29DEC2014	8	188	RCF	28FEB2013	0	0	0.0	0	0	0.0	0	0	0.0		0	0.0		0	0.0		0	0.0		0	0.0	0	0	0.0	0	0	0.0	0	0	0.0	0	0	0.0	0	0	0.0		0	0.0		0	0.0
3	29DEC2014	29DEC2014	8	190	RCT	01MAR2013	0	0	0.0	0	0	0.0	0	0	0.0		0	0.0		0	0.0		0	0.0		0	0.0	0	0	0.0	0	0	0.0	0	0	0.0	0	0	0.0	0	0	0.0		0	0.0		0	0.0
4	29DEC2014	29DEC2014	11	180	RCB	28MAY2013	0	0	0.0	0	0	0.0	0	0	0.0		0	0.0		0	0.0		0	0.0		0	0.0	0	0	0.0	0	0	0.0	0	0	0.0	0	0	0.0	0	0	0.0		0	0.0		0	0.0
4	29DEC2014	29DEC2014	11	182	RCM	28MAY2013	0	0	0.0	0	0	0.0	0	0	0.0		0	0.0		0	0.0		0	0.0		0	0.0	0	0	0.0	0	0	0.0	0	0	0.0	0	0	0.0	0	0	0.0		0	0.0		0	0.0
4	29DEC2014	29DEC2014	11	184	RCE	28MAY2013	0	0	0.0	0	0	0.0	0	0	0.0		0	0.0		0	0.0		0	0.0		0	0.0	0	0	0.0	0	0	0.0	0	0	0.0	0	0	0.0	0	0	0.0		0	0.0		0	0.0
4	29DEC2014	29DEC2014	11	186	RCH	29MAY2013	2	2	2.0	2	2	2.0	1	1	1.0		0	0.0		0	0.0		0	0.0		0	0.0	0	0	0.0	0	0	0.0	2	2	2.0	2	2	2.0	0	0	0.0		0	0.0		0	0.0
4	29DEC2014	29DEC2014	11	188	RCF	30MAY2013	0	0	0.0	0	0	0.0	0	0	0.0		0	0.0		0	0.0		0	0.0		0	0.0	0	0	0.0	0	0	0.0	0	0	0.0	0	0	0.0	0	0	0.0		0	0.0		0	0.0
4	29DEC2014	29DEC2014	11	190	RCT	31MAY2013	0	0	0.0	0	0	0.0	0	0	0.0		0	0.0		0	0.0		0	0.0		0	0.0	0	0	0.0	0	0	0.0	0	0	0.0	0	0	0.0	0	0	0.0		0	0.0		0	0.0
4	29DEC2014	29DEC2014	11	202	RCR	01JUN2013	0	0	0.0	0	0	0.0	0	0	0.0		0	0.0		0	0.0		0	0.0		0	0.0	0	0	0.0	0	0	0.0	0	0	0.0	0	0	0.0	0	0	0.0		0	0.0		0	0.0
4	29DEC2014	29DEC2014	11	204	RCV	02JUN2013	0	0	0.0	0	0	0.0	0	0	0.0		0	0.0		0	0.0		0	0.0		0	0.0	0	0	0.0	0	0	0.0	0	0	0.0	0	0	0.0	0	0	0.0		0	0.0		0	0.0
4	29DEC2014	29DEC2014	11	206	RCX	03JUN2013	0	0	0.0	0	0	0.0	0	0	0.0		0	0.0		0	0.0		0	0.0		0	0.0	0	0	0.0	0	0	0.0	0	0	0.0	0	0	0.0	0	0	0.0		0	0.0		0	0.0
4	29DEC2014	29DEC2014	11	208	RCS	04JUN2013	0	0	0.0	0	0	0.0	0	0	0.0		0	0.0		0	0.0		0	0.0		0	0.0	0	0	0.0	0	0	0.0	0	0	0.0	0	0	0.0	0	0	0.0		0	0.0		0	0.0
1	29DEC2014	29DEC2014	2	180	RCB	03DEC2012	0	0	0.0	0	0	0.0	0	0	0.0		0	0.0		0	0.0		0	0.0		0	0.0	0	0	0.0	0	0	0.0	0	0	0.0	0	0	0.0	0	0	0.0		0	0.0		0	0.0
1	29DEC2014	29DEC2014	2	182	RCM	03DEC2012	0	0	0.0	0	0	0.0	0	0	0.0		0	0.0		0	0.0		0	0.0		0	0.0	0	0	0.0	1	1	1.0	0	0	0.0	0	0	0.0	0	0	0.0		0	0.0		0	0.0
1	29DEC2014	29DEC2014	2	184	RCE	03DEC2012	0	0	0.0	0	0	0.0	0	0	0.0		0	0.0		0	0.0		0	0.0		0	0.0	0	0	0.0	1	1	1.0	0	0	0.0	0	0	0.0	0	0	0.0		0	0.0		0	0.0
1	29DEC2014	29DEC2014	2	186	RCH	04DEC2012	0	0	0.0	0	0	0.0	1	1	1.0		0	0.0		0	0.0		0	0.0		0	0.0	0	0	0.0	0	0	0.0	0	0	0.0	0	0	0.0	0	0	0.0		0	0.0		0	0.0
1	29DEC2014	29DEC2014	2	188	RCF	05DEC2012	0	0	0.0	0	0	0.0	1	1	1.0		0	0.0		0	0.0		0	0.0		0	0.0	0	0	0.0	0	0	0.0	0	0	0.0	0	0	0.0	1	1	1.0		0	0.0		0	0.0
1	29DEC2014	29DEC2014	2	190	RCT	06DEC2012	0	0	0.0	0	0	0.0	0	0	0.0		0	0.0		0	0.0		0	0.0		0	0.0	0	0	0.0	0	0	0.0	0	0	0.0	0	0	0.0	0	0	0.0		0	0.0		0	0.0
2	29DEC2014	29DEC2014	6	180	RCB	02JAN2013	0	0	0.0	0	0	0.0	0	0	0.0		0	0.0		0	0.0		0	0.0		0	0.0	0	0	0.0	0	0	0.0	0	0	0.0	0	0	0.0	0	0	0.0		0	0.0		0	0.0
2	29DEC2014	29DEC2014	6	182	RCM	02JAN2013	0	0	0.0	0	0	0.0	0	0	0.0		0	0.0		0	0.0		0	0.0		0	0.0	0	0	0.0	0	0	0.0	0	0	0.0	0	0	0.0	0	0	0.0		0	0.0		0	0.0
2	29DEC2014	29DEC2014	6	184	RCE	02JAN2013	0	0	0.0	1	1	1.0	0	0	0.0		0	0.0		0	0.0		0	0.0		0	0.0	0	0	0.0	0	0	0.0	0	0	0.0	0	0	0.0	0	0	0.0		0	0.0		0	0.0
2	29DEC2014	29DEC2014	6	186	RCH	03JAN2013	0	0	0.0	0	0	0.0	0	0	0.0		0	0.0		0	0.0		0	0.0		0	0.0	0	0	0.0	0	0	0.0	0	0	0.0	0	0	0.0	0	0	0.0		0	0.0		0	0.0
2	29DEC2014	29DEC2014	6	188	RCF	04JAN2013	0	0	0.0	0	0	0.0	0	0	0.0		0	0.0		0	0.0		0	0.0		0	0.0	0	0	0.0	0	0	0.0	0	0	0.0	0	0	0.0	0	0	0.0		0	0.0		0	0.0
2	29DEC2014	29DEC2014	6	190	RCT	05JAN2013	0	0	0.0	0	0	0.0	0	0	0.0		0	0.0		0	0.0		0	0.0		0	0.0	0	0	0.0	0	0	0.0	0	0	0.0	0	0	0.0	0	0	0.0		0	0.0		0	0.0
3	29DEC2014	29DEC2014	8	180	RCB	21FEB2013	0	0	0.0	0	0	0.0	0	0	0.0		0	0.0		0	0.0		0	0.0		0	0.0	0	0	0.0	0	0	0.0	0	0	0.0	0	0	0.0	0	0	0.0		0	0.0		0	0.0
3	29DEC2014	29DEC2014	8	182	RCM	21FEB2013	0	0	0.0	0	0	0.0	0	0	0.0		0	0.0		0	0.0		0	0.0		0	0.0	1	1	1.0	2	2	2.0	0	0	0.0	0	0	0.0	0	0	0.0		0	0.0		0	0.0
3	29DEC2014	29DEC2014	8	184	RCE	21FEB2013	0	0	0.0	0	0	0.0	0	0	0.0		0	0.0		0	0.0		0	0.0		0	0.0	0	0	0.0	2	2	2.0	0	0	0.0	0	0	0.0	0	0	0.0		0	0.0		0	0.0
3	29DEC2014	29DEC2014	8	186	RCH	22FEB2013	0	0	0.0	0	0	0.0	0	0	0.0		0	0.0		0	0.0		0	0.0		0	0.0	0	0	0.0	0	0	0.0	0	0	0.0	0	0	0.0	0	0	0.0		0	0.0		0	0.0
3	29DEC2014	29DEC2014	8	188	RCF	23FEB2013	0	0	0.0	0	0	0.0	0	0	0.0		0	0.0		0	0.0		0	0.0		0	0.0	0	0	0.0	0	0	0.0	0	0	0.0	0	0	0.0	0	0	0.0		0	0.0		0	0.0
3	29DEC2014	29DEC2014	8	190	RCT	24FEB2013	0	0	0.0	0	0	0.0	0	0	0.0		0	0.0		0	0.0		0	0.0		0	0.0	0	0	0.0	0	0	0.0	0	0	0.0	0	0	0.0	0	0	0.0		0	0.0		0	0.0
4	29DEC2014	29DEC2014	11	180	RCB	11JUN2013	0	0	0.0	0	0	0.0	0	0	0.0		0	0.0		0	0.0		0	0.0		0	0.0	0	0	0.0	0	0	0.0	1	1	1.0	0	0	0.0	0	0	0.0		0	0.0		0	0.0
4	29DEC2014	29DEC2014	11	182	RCM	11JUN2013	0	0	0.0	0	0	0.0	0	0	0.0		0	0.0		0	0.0		0	0.0		0	0.0	1	1	1.0	1	1	1.0	0	0	0.0	0	0	0.0	0	0	0.0		0	0.0		0	0.0
4	29DEC2014	29DEC2014	11	184	RCE	11JUN2013	0	0	0.0	0	0	0.0	1	1	1.0		0	0.0		0	0.0		0	0.0		0	0.0	2	2	2.0	1	1	1.0	1	1	1.0	1	1	1.0	1	1	1.0		0	0.0		0	0.0
4	29DEC2014	29DEC2014	11	186	RCH	12JUN2013	0	0	0.0	0	0	0.0	0	0	0.0		0	0.0		0	0.0		0	0.0		0	0.0	0	0	0.0	0	0	0.0	0	0	0.0	0	0	0.0	0	0	0.0		0	0.0		0	0.0
4	29DEC2014	29DEC2014	11	188	RCF	13JUN2013	0	0	0.0	0	0	0.0	1	1	1.0		0	0.0		0	0.0		0	0.0		0	0.0	0	0	0.0	0	0	0.0	0	0	0.0	0	0	0.0	0	0	0.0		0	0.0		0	0.0
4	29DEC2014	29DEC2014	11	190	RCT	14JUN2013	0	0	0.0	0	0	0.0	0	0	0.0		0	0.0		0	0.0		0	0.0		0	0.0	0	0	0.0	0	0	0.0	0	0	0.0	0	0	0.0	0	0	0.0		0	0.0		0	0.0
4	29DEC2014	29DEC2014	11	202	RCR	15JUN2013	0	0	0.0	0	0	0.0	0	0	0.0		0	0.0		0	0.0		0	0.0		0	0.0	0	0	0.0	0	0	0.0	0	0	0.0	0	0	0.0	0	0	0.0		0	0.0		0	0.0
4	29DEC2014	29DEC2014	11	204	RCV	16JUN2013	0	0	0.0	0	0	0.0	0	0	0.0		0	0.0		0	0.0		0	0.0		0	0.0	0	0	0.0	0	0	0.0	0	0	0.0	0	0	0.0	0	0	0.0		0	0.0		0	0.0
4	29DEC2014	29DEC2014	11	206	RCX	17JUN2013	0	0	0.0	0	0	0.0	0	0	0.0		0	0.0		0	0.0		0	0.0		0	0.0	0	0	0.0	0	0	0.0	0	0	0.0	0	0	0.0	0	0	0.0		0	0.0		0	0.0
4	29DEC2014	29DEC2014	11	208	RCS	18JUN2013	0	0	0.0	0	0	0.0	0	0	0.0		0	0.0		0	0.0		0	0.0		0	0.0	0	0	0.0	0	0	0.0	0	0	0.0	0	0	0.0	0	0	0.0		0	0.0		0	0.0
1	29DEC2014	29DEC2014	2	180	RCB	17DEC2012	0	0	0.0	0	0	0.0	0	0	0.0		0	0.0		0	0.0		0	0.0		0	0.0	0	0	0.0	0	0	0.0	0	0	0.0	0	0	0.0	0	0	0.0		0	0.0		0	0.0
1	29DEC2014	29DEC2014	2	182	RCM	17DEC2012	0	0	0.0	0	0	0.0	0	0	0.0		0	0.0		0	0.0		0	0.0		0	0.0	1	1	1.0	1	1	1.0	0	0	0.0	0	0	0.0	0	0	0.0		0	0.0		0	0.0
1	29DEC2014	29DEC2014	2	184	RCE	17DEC2012	0	0	0.0	0	0	0.0	0	0	0.0	0	0	0.0	0	0	0.0	1.3	0	0.0	1.8	0	0.0	2	2	2.0	2	2	2.0	0	0	0.0	0	0	0.0	0	0	0.0	0	0	0.0	0	0	0.0	2
1	29DEC2014	29DEC2014	2	186	RCH	18DEC2012	0	0	0.0	0	0	0.0	0	0	0.0	0	0	0.0	0	0	0.0	0.8	0	0.0	0.6	0	0.0	1	1	1.0	1	1	1.0	0	0	0.0	0	0	0.0	0	0	0.0	0	0	0.0	0	0	0.0	1.5
1	29DEC2014	29DEC2014	2	188	RCF	19DEC2012	0	0	0.0	0	0	0.0	0	0	0.0		0	0.0		0	0.0		0	0.0		0	0.0	0	0	0.0	0	0	0.0	0	0	0.0	0	0	0.0	0	0	0.0		0	0.0		0	0.0
1	29DEC2014	29DEC2014	2	190	RCT	20DEC2012	0	0	0.0	0	0	0.0	0	0	0.0		0	0.0		0	0.0		0	0.0		0	0.0	0	0	0.0	0	0	0.0	0	0	0.0	0	0	0.0	0	0	0.0		0	0.0		0	0.0
2	29DEC2014	29DEC2014	6	180	RCB	23JAN2013	0	0	0.0	0	0	0.0	0	0	0.0		0	0.0		0	0.0		0	0.0		0	0.0	0	0	0.0	0	0	0.0	0	0	0.0	0	0	0.0	0	0	0.0		0	0.0		0	0.0
2	29DEC2014	29DEC2014	6	182	RCM	23JAN2013	0	0	0.0	0	0	0.0	0	0	0.0		0	0.0		0	0.0		0	0.0		0	0.0	1	1	1.0	1	1	1.0	0	0	0.0	0	0	0.0	0	0	0.0		0	0.0		0	0.0
2	29DEC2014	29DEC2014	6	184	RCE	23JAN2013	0	0	0.0	0	0	0.0	0	0	0.0		0	0.0		0	0.0		0	0.0		0	0.0	1	1	1.0	1	1	1.0	0	0	0.0	0	0	0.0	0	0	0.0		0	0.0		0	0.0
2	29DEC2014	29DEC2014	6	186	RCH	24JAN2013	0	0	0.0	0	0	0.0	0	0	0.0		0	0.0		0	0.0		0	0.0		0	0.0	1	1	1.0	1	1	1.0	0	0	0.0	0	0	0.0	0	0	0.0		0	0.0		0	0.0
2	29DEC2014	29DEC2014	6	188	RCF	25JAN2013	0	0	0.0	0	0	0.0	0	0	0.0		0	0.0		0	0.0		0	0.0		0	0.0	0	0	0.0	0	0	0.0	0	0	0.0	0	0	0.0	0	0	0.0		0	0.0		0	0.0
2	29DEC2014	29DEC2014	6	190	RCT	26JAN2013	0	0	0.0	0	0	0.0	0	0	0.0		0	0.0		0	0.0		0	0.0		0	0.0	0	0	0.0	0	0	0.0	0	0	0.0	0	0	0.0	0	0	0.0		0	0.0		0	0.0
3	29DEC2014	29DEC2014	8	180	RCB	27MAR2013	0	0	0.0	0	0	0.0	0	0	0.0		0	0.0		0	0.0		0	0.0		0	0.0	0	0	0.0	0	0	0.0	0	0	0.0	0	0	0.0	0	0	0.0		0	0.0		0	0.0
3	29DEC2014	29DEC2014	8	182	RCM	27MAR2013	0	0	0.0	0	0	0.0	0	0	0.0		0	0.0		0	0.0		0	0.0		0	0.0	1	1	1.0	1	1	1.0	0	0	0.0	0	0	0.0	0	0	0.0		0	0.0		0	0.0
3	29DEC2014	29DEC2014	8	184	RCE	27MAR2013	0	0	0.0	0	0	0.0	0	0	0.0		0	0.0		0	0.0		0	0.0		0	0.0	1	1	1.0	1	1	1.0	0	0	0.0	0	0	0.0	0	0	0.0		0	0.0		0	0.0
3	29DEC2014	29DEC2014	8	186	RCH	28MAR2013	0	0	0.0	0	0	0.0	0	0	0.0		0	0.0		0	0.0		0	0.0		0	0.0	0	0	0.0	0	0	0.0	0	0	0.0	0	0	0.0	0	0	0.0		0	0.0		0	0.0
3	29DEC2014	29DEC2014	8	188	RCF	29MAR2013	0	0	0.0	0	0	0.0	0	0	0.0		0	0.0		0	0.0		0	0.0		0	0.0	0	0	0.0	0	0	0.0	0	0	0.0	0	0	0.0	0	0	0.0		0	0.0		0	0.0
3	29DEC2014	29DEC2014	8	190	RCT	30MAR2013	0	0	0.0	0	0	0.0	0	0	0.0		0	0.0		0	0.0		0	0.0		0	0.0	0	0	0.0	0	0	0.0	0	0	0.0	0	0	0.0	0	0	0.0		0	0.0		0	0.0
4	29DEC2014	29DEC2014	11	180	RCB	10JUN2013	0	0	0.0	0	0	0.0	0	0	0.0		0	0.0		0	0.0		0	0.0		0	0.0	0	0	0.0	0	0	0.0	0	0	0.0	0	0	0.0	0	0	0.0		0	0.0		0	0.0
4	29DEC2014	29DEC2014	11	182	RCM	10JUN2013	0	0	0.0	0	0	0.0	0	0	0.0		0	0.0		0	0.0		0	0.0		0	0.0	0	0	0.0	0	0	0.0	0	0	0.0	0	0	0.0	0	0	0.0		0	0.0		0	0.0
4	29DEC2014	29DEC2014	11	184	RCE	10JUN2013	1	1	1.0	1	1	1.0	0	0	0.0		0	0.0		0	0.0		0	0.0		0	0.0	2	2	2.0	2	2	2.0	1	1	1.0	0	0	0.0	0	0	0.0		0	0.0		0	0.0
4	29DEC2014	29DEC2014	11	186	RCH	11JUN2013	2	2	2.0	1	1	1.0	2	2	2.0		0	0.0		0	0.0		0	0.0		0	0.0	2	2	2.0	2	2	2.0	1	1	1.0	2	2	2.0	0	0	0.0		0	0.0		0	0.0
4	29DEC2014	29DEC2014	11	188	RCF	12JUN2013	0	0	0.0	0	0	0.0	0	0	0.0		0	0.0		0	0.0		0	0.0		0	0.0	0	0	0.0	0	0	0.0	0	0	0.0	0	0	0.0	0	0	0.0		0	0.0		0	0.0
4	29DEC2014	29DEC2014	11	190	RCT	13JUN2013	0	0	0.0	0	0	0.0	0	0	0.0		0	0.0		0	0.0		0	0.0		0	0.0	0	0	0.0	0	0	0.0	0	0	0.0	0	0	0.0	0	0	0.0		0	0.0		0	0.0
4	29DEC2014	29DEC2014	11	202	RCR	14JUN2013	0	0	0.0	0	0	0.0	0	0	0.0		0	0.0		0	0.0		0	0.0		0	0.0	0	0	0.0	0	0	0.0	0	0	0.0	0	0	0.0	0	0	0.0		0	0.0		0	0.0
4	29DEC2014	29DEC2014	11	204	RCV	15JUN2013	0	0	0.0	0	0	0.0	0	0	0.0		0	0.0		0	0.0		0	0.0		0	0.0	0	0	0.0	0	0	0.0	0	0	0.0	0	0	0.0	0	0	0.0		0	0.0		0	0.0
4	29DEC2014	29DEC2014	11	206	RCX	16JUN2013	0	0	0.0	0	0	0.0	0	0	0.0		0	0.0		0	0.0		0	0.0		0	0.0	0	0	0.0	0	0	0.0	0	0	0.0	0	0	0.0	0	0	0.0		0	0.0		0	0.0
4	29DEC2014	29DEC2014	11	208	RCS	17JUN2013	0	0	0.0	0	0	0.0	0	0	0.0		0	0.0		0	0.0		0	0.0		0	0.0	0	0	0.0	0	0	0.0	0	0	0.0	0	0	0.0	0	0	0.0		0	0.0		0	0.0
1	29DEC2014	29DEC2014	2	180	RCB	18FEB2013	0	0	0.0	0	0	0.0	0	0	0.0		0	0.0		0	0.0		0	0.0		0	0.0	0	0	0.0	0	0	0.0	0	0	0.0	0	0	0.0	0	0	0.0		0	0.0		0	0.0
1	29DEC2014	29DEC2014	2	182	RCM	18FEB2013	0	0	0.0	0	0	0.0	1	1	1.0		0	0.0		0	0.0		0	0.0		0	0.0	0	0	0.0	1	1	1.0	0	0	0.0	0	0	0.0	0	0	0.0		0	0.0		0	0.0
1	29DEC2014	29DEC2014	2	184	RCE	18FEB2013	0	0	0.0	0	0	0.0	1	1	1.0		0	0.0		0	0.0		0	0.0		0	0.0	1	1	1.0	1	1	1.0	0	0	0.0	0	0	0.0	0	0	0.0		0	0.0		0	0.0
1	29DEC2014	29DEC2014	2	186	RCH	19FEB2013	0	0	0.0	0	0	0.0	1	1	1.0		0	0.0		0	0.0		0	0.0		0	0.0	0	0	0.0	0	0	0.0	0	0	0.0	0	0	0.0	0	0	0.0		0	0.0		0	0.0
1	29DEC2014	29DEC2014	2	188	RCF	20FEB2013	0	0	0.0	0	0	0.0	0	0	0.0		0	0.0		0	0.0		0	0.0		0	0.0	0	0	0.0	0	0	0.0	0	0	0.0	0	0	0.0	0	0	0.0		0	0.0		0	0.0
1	29DEC2014	29DEC2014	2	190	RCT	21FEB2013	0	0	0.0	0	0	0.0	0	0	0.0		0	0.0		0	0.0		0	0.0		0	0.0	0	0	0.0	0	0	0.0	0	0	0.0	0	0	0.0	0	0	0.0		0	0.0		0	0.0
2	29DEC2014	29DEC2014	6	180	RCB	19MAR2013	0	0	0.0	0	0	0.0	0	0	0.0		0	0.0		0	0.0		0	0.0		0	0.0	0	0	0.0	0	0	0.0	0	0	0.0	0	0	0.0	0	0	0.0		0	0.0		0	0.0
2	29DEC2014	29DEC2014	6	182	RCM	19MAR2013	0	0	0.0	0	0	0.0	0	0	0.0		0	0.0		0	0.0		0	0.0		0	0.0	0	0	0.0	1	1	1.0	0	0	0.0	0	0	0.0	0	0	0.0		0	0.0		0	0.0
2	29DEC2014	29DEC2014	6	184	RCE	19MAR2013	0	0	0.0	0	0	0.0	0	0	0.0		0	0.0		0	0.0		0	0.0		0	0.0	0	0	0.0	1	1	1.0	0	0	0.0	0	0	0.0	0	0	0.0		0	0.0		0	0.0
2	29DEC2014	29DEC2014	6	186	RCH	20MAR2013	0	0	0.0	0	0	0.0	0	0	0.0		0	0.0		0	0.0		0	0.0		0	0.0	0	0	0.0	1	1	1.0	0	0	0.0	0	0	0.0	0	0	0.0		0	0.0		0	0.0
2	29DEC2014	29DEC2014	6	188	RCF	21MAR2013	0	0	0.0	0	0	0.0	0	0	0.0		0	0.0		0	0.0		0	0.0		0	0.0	0	0	0.0	0	0	0.0	0	0	0.0	0	0	0.0	0	0	0.0		0	0.0		0	0.0
2	29DEC2014	29DEC2014	6	190	RCT	22MAR2013	0	0	0.0	0	0	0.0	0	0	0.0		0	0.0		0	0.0		0	0.0		0	0.0	0	0	0.0	0	0	0.0	0	0	0.0	0	0	0.0	0	0	0.0		0	0.0		0	0.0
3	29DEC2014	29DEC2014	8	180	RCB	30APR2013	0	0	0.0	0	0	0.0	0	0	0.0		0	0.0		0	0.0		0	0.0		0	0.0	0	0	0.0	0	0	0.0	0	0	0.0	0	0	0.0	0	0	0.0		0	0.0		0	0.0
3	29DEC2014	29DEC2014	8	182	RCM	30APR2013	0	0	0.0	0	0	0.0	0	0	0.0		0	0.0		0	0.0		0	0.0		0	0.0	1	1	1.0	1	1	1.0	0	0	0.0	0	0	0.0	0	0	0.0		0	0.0		0	0.0
3	29DEC2014	29DEC2014	8	184	RCE	30APR2013	0	0	0.0	0	0	0.0	0	0	0.0		0	0.0		0	0.0		0	0.0		0	0.0	1	1	1.0	1	1	1.0	0	0	0.0	0	0	0.0	0	0	0.0		0	0.0		0	0.0
3	29DEC2014	29DEC2014	8	186	RCH	01MAY2013	0	0	0.0	0	0	0.0	0	0	0.0		0	0.0		0	0.0		0	0.0		0	0.0	0	0	0.0	0	0	0.0	0	0	0.0	0	0	0.0	0	0	0.0		0	0.0		0	0.0
3	29DEC2014	29DEC2014	8	188	RCF	02MAY2013	0	0	0.0	0	0	0.0	0	0	0.0		0	0.0		0	0.0		0	0.0		0	0.0	0	0	0.0	0	0	0.0	0	0	0.0	0	0	0.0	0	0	0.0		0	0.0		0	0.0
3	29DEC2014	29DEC2014	8	190	RCT	03MAY2013	0	0	0.0	0	0	0.0	0	0	0.0		0	0.0		0	0.0		0	0.0		0	0.0	0	0	0.0	0	0	0.0	0	0	0.0	0	0	0.0	0	0	0.0		0	0.0		0	0.0
4	29DEC2014	29DEC2014	11	180	RCB	22JUL2013	0	0	0.0	0	0	0.0	0	0	0.0		0	0.0		0	0.0		0	0.0		0	0.0	0	0	0.0	0	0	0.0	0	0	0.0	0	0	0.0	0	0	0.0		0	0.0		0	0.0
4	29DEC2014	29DEC2014	11	182	RCM	22JUL2013	0	0	0.0	0	0	0.0	0	0	0.0		0	0.0		0	0.0		0	0.0		0	0.0	0	0	0.0	0	0	0.0	0	0	0.0	0	0	0.0	0	0	0.0		0	0.0		0	0.0
4	29DEC2014	29DEC2014	11	184	RCE	22JUL2013	0	0	0.0	0	0	0.0	1	1	1.0		0	0.0		0	0.0		0	0.0		0	0.0	1	1	1.0	1	1	1.0	0	0	0.0	0	0	0.0	0	0	0.0		0	0.0		0	0.0
4	29DEC2014	29DEC2014	11	186	RCH	23JUL2013	0	0	0.0	0	0	0.0	1	1	1.0		0	0.0		0	0.0		0	0.0		0	0.0	1	1	1.0	1	1	1.0	0	0	0.0	0	0	0.0	0	0	0.0		0	0.0		0	0.0
4	29DEC2014	29DEC2014	11	188	RCF	24JUL2013	0	0	0.0	0	0	0.0	0	0	0.0		0	0.0		0	0.0		0	0.0		0	0.0	0	0	0.0	0	0	0.0	0	0	0.0	0	0	0.0	0	0	0.0		0	0.0		0	0.0
4	29DEC2014	29DEC2014	11	190	RCT	25JUL2013	0	0	0.0	0	0	0.0	0	0	0.0		0	0.0		0	0.0		0	0.0		0	0.0	0	0	0.0	0	0	0.0	0	0	0.0	0	0	0.0	0	0	0.0		0	0.0		0	0.0
4	29DEC2014	29DEC2014	11	202	RCR	26JUL2013	0	0	0.0	0	0	0.0	0	0	0.0		0	0.0		0	0.0		0	0.0		0	0.0	0	0	0.0	0	0	0.0	0	0	0.0	0	0	0.0	0	0	0.0		0	0.0		0	0.0
4	29DEC2014	29DEC2014	11	204	RCV	27JUL2013	0	0	0.0	0	0	0.0	0	0	0.0		0	0.0		0	0.0		0	0.0		0	0.0	0	0	0.0	0	0	0.0	0	0	0.0	0	0	0.0	0	0	0.0		0	0.0		0	0.0
4	29DEC2014	29DEC2014	11	206	RCX	28JUL2013	0	0	0.0	0	0	0.0	0	0	0.0		0	0.0		0	0.0		0	0.0		0	0.0	0	0	0.0	0	0	0.0	0	0	0.0	0	0	0.0	0	0	0.0		0	0.0		0	0.0
4	29DEC2014	29DEC2014	11	208	RCS	29JUL2013	0	0	0.0	0	0	0.0	0	0	0.0		0	0.0		0	0.0		0	0.0		0	0.0	0	0	0.0	0	0	0.0	0	0	0.0	0	0	0.0	0	0	0.0		0	0.0		0	0.0
1	29DEC2014	29DEC2014	2	180	RCB	18DEC2012	0	0	0.0	0	0	0.0	0	0	0.0		0	0.0		0	0.0		0	0.0		0	0.0	0	0	0.0	0	0	0.0	0	0	0.0	0	0	0.0	0	0	0.0		0	0.0		0	0.0
1	29DEC2014	29DEC2014	2	182	RCM	18DEC2012	0	0	0.0	0	0	0.0	0	0	0.0		0	0.0		0	0.0		0	0.0		0	0.0	1	1	1.0	1	1	1.0	0	0	0.0	0	0	0.0	0	0	0.0		0	0.0		0	0.0
1	29DEC2014	29DEC2014	2	184	RCE	18DEC2012	0	0	0.0	0	0	0.0	0	0	0.0		0	0.0		0	0.0		0	0.0		0	0.0	1	1	1.0	1	1	1.0	0	0	0.0	0	0	0.0	0	0	0.0		0	0.0		0	0.0
1	29DEC2014	29DEC2014	2	186	RCH	19DEC2012	0	0	0.0	0	0	0.0	0	0	0.0		0	0.0		0	0.0		0	0.0		0	0.0	1	1	1.0	1	1	1.0	0	0	0.0	0	0	0.0	0	0	0.0		0	0.0		0	0.0
1	29DEC2014	29DEC2014	2	188	RCF	20DEC2012	0	0	0.0	0	0	0.0	0	0	0.0		0	0.0		0	0.0		0	0.0		0	0.0	0	0	0.0	0	0	0.0	0	0	0.0	0	0	0.0	0	0	0.0		0	0.0		0	0.0
1	29DEC2014	29DEC2014	2	190	RCT	21DEC2012	0	0	0.0	0	0	0.0	0	0	0.0		0	0.0		0	0.0		0	0.0		0	0.0	0	0	0.0	0	0	0.0	0	0	0.0	0	0	0.0	0	0	0.0		0	0.0		0	0.0
2	29DEC2014	29DEC2014	6	180	RCB	15JAN2013	0	0	0.0	0	0	0.0	0	0	0.0		0	0.0		0	0.0		0	0.0		0	0.0	0	0	0.0	0	0	0.0	0	0	0.0	0	0	0.0	0	0	0.0		0	0.0		0	0.0
2	29DEC2014	29DEC2014	6	182	RCM	15JAN2013	0	0	0.0	0	0	0.0	0	0	0.0		0	0.0		0	0.0		0	0.0		0	0.0	1	1	1.0	1	1	1.0	0	0	0.0	0	0	0.0	0	0	0.0		0	0.0		0	0.0
2	29DEC2014	29DEC2014	6	184	RCE	15JAN2013	0	0	0.0	0	0	0.0	0	0	0.0		0	0.0		0	0.0		0	0.0		0	0.0	1	1	1.0	1	1	1.0	0	0	0.0	0	0	0.0	0	0	0.0		0	0.0		0	0.0
2	29DEC2014	29DEC2014	6	186	RCH	16JAN2013	0	0	0.0	0	0	0.0	0	0	0.0		0	0.0		0	0.0		0	0.0		0	0.0	0	0	0.0	0	0	0.0	0	0	0.0	0	0	0.0	0	0	0.0		0	0.0		0	0.0
2	29DEC2014	29DEC2014	6	188	RCF	17JAN2013	0	0	0.0	0	0	0.0	0	0	0.0		0	0.0		0	0.0		0	0.0		0	0.0	0	0	0.0	0	0	0.0	0	0	0.0	0	0	0.0	0	0	0.0		0	0.0		0	0.0
2	29DEC2014	29DEC2014	6	190	RCT	18JAN2013	0	0	0.0	0	0	0.0	0	0	0.0		0	0.0		0	0.0		0	0.0		0	0.0	0	0	0.0	0	0	0.0	0	0	0.0	0	0	0.0	0	0	0.0		0	0.0		0	0.0
3	29DEC2014	29DEC2014	8	180	RCB	07MAR2013	0	0	0.0	0	0	0.0	0	0	0.0		0	0.0		0	0.0		0	0.0		0	0.0	0	0	0.0	0	0	0.0	0	0	0.0	0	0	0.0	0	0	0.0		0	0.0		0	0.0
3	29DEC2014	29DEC2014	8	182	RCM	07MAR2013	0	0	0.0	0	0	0.0	0	0	0.0		0	0.0		0	0.0		0	0.0		0	0.0	1	1	1.0	1	1	1.0	0	0	0.0	0	0	0.0	0	0	0.0		0	0.0		0	0.0
3	29DEC2014	29DEC2014	8	184	RCE	07MAR2013	0	0	0.0	0	0	0.0	0	0	0.0		0	0.0		0	0.0		0	0.0		0	0.0	0	0	0.0	0	0	0.0	0	0	0.0	0	0	0.0	0	0	0.0		0	0.0		0	0.0
3	29DEC2014	29DEC2014	8	186	RCH	08MAR2013	0	0	0.0	0	0	0.0	0	0	0.0		0	0.0		0	0.0		0	0.0		0	0.0	0	0	0.0	0	0	0.0	0	0	0.0	0	0	0.0	0	0	0.0		0	0.0		0	0.0
3	29DEC2014	29DEC2014	8	188	RCF	09MAR2013	0	0	0.0	0	0	0.0	0	0	0.0		0	0.0		0	0.0		0	0.0		0	0.0	0	0	0.0	0	0	0.0	0	0	0.0	0	0	0.0	0	0	0.0		0	0.0		0	0.0
3	29DEC2014	29DEC2014	8	190	RCT	10MAR2013	0	0	0.0	0	0	0.0	0	0	0.0		0	0.0		0	0.0		0	0.0		0	0.0	0	0	0.0	0	0	0.0	0	0	0.0	0	0	0.0	0	0	0.0		0	0.0		0	0.0
4	29DEC2014	29DEC2014	11	180	RCB	20MAY2013	0	0	0.0	0	0	0.0	0	0	0.0		0	0.0		0	0.0		0	0.0		0	0.0	0	0	0.0	0	0	0.0	0	0	0.0	0	0	0.0	0	0	0.0		0	0.0		0	0.0
4	29DEC2014	29DEC2014	11	182	RCM	20MAY2013	0	0	0.0	0	0	0.0	0	0	0.0		0	0.0		0	0.0		0	0.0		0	0.0	0	0	0.0	0	0	0.0	0	0	0.0	0	0	0.0	0	0	0.0		0	0.0		0	0.0
4	29DEC2014	29DEC2014	11	184	RCE	20MAY2013	0	0	0.0	0	0	0.0	0	0	0.0		0	0.0		0	0.0		0	0.0		0	0.0	1	1	1.0	1	1	1.0	0	0	0.0	0	0	0.0	0	0	0.0		0	0.0		0	0.0
4	29DEC2014	29DEC2014	11	186	RCH	21MAY2013	0	0	0.0	0	0	0.0	0	0	0.0		0	0.0		0	0.0		0	0.0		0	0.0	0	0	0.0	0	0	0.0	0	0	0.0	0	0	0.0	0	0	0.0		0	0.0		0	0.0
4	29DEC2014	29DEC2014	11	188	RCF	22MAY2013	0	0	0.0	0	0	0.0	0	0	0.0		0	0.0		0	0.0		0	0.0		0	0.0	0	0	0.0	0	0	0.0	0	0	0.0	0	0	0.0	0	0	0.0		0	0.0		0	0.0
4	29DEC2014	29DEC2014	11	190	RCT	23MAY2013	0	0	0.0	0	0	0.0	0	0	0.0		0	0.0		0	0.0		0	0.0		0	0.0	0	0	0.0	0	0	0.0	0	0	0.0	0	0	0.0	0	0	0.0		0	0.0		0	0.0
4	29DEC2014	29DEC2014	11	202	RCR	24MAY2013	0	0	0.0	0	0	0.0	0	0	0.0		0	0.0		0	0.0		0	0.0		0	0.0	0	0	0.0	0	0	0.0	0	0	0.0	0	0	0.0	0	0	0.0		0	0.0		0	0.0
4	29DEC2014	29DEC2014	11	204	RCV	25MAY2013	0	0	0.0	0	0	0.0	0	0	0.0		0	0.0		0	0.0		0	0.0		0	0.0	0	0	0.0	0	0	0.0	0	0	0.0	0	0	0.0	0	0	0.0		0	0.0		0	0.0
4	29DEC2014	29DEC2014	11	206	RCX	26MAY2013	0	0	0.0	0	0	0.0	0	0	0.0		0	0.0		0	0.0		0	0.0		0	0.0	0	0	0.0	0	0	0.0	0	0	0.0	0	0	0.0	0	0	0.0		0	0.0		0	0.0
4	29DEC2014	29DEC2014	11	208	RCS	27MAY2013	0	0	0.0	0	0	0.0	0	0	0.0		0	0.0		0	0.0		0	0.0		0	0.0	0	0	0.0	0	0	0.0	0	0	0.0	0	0	0.0	0	0	0.0		0	0.0		0	0.0
1	29DEC2014	29DEC2014	2	180	RCB	08JAN2013	0	0	0.0	0	0	0.0	0	0	0.0		0	0.0		0	0.0		0	0.0		0	0.0	0	0	0.0	0	0	0.0	0	0	0.0	0	0	0.0	0	0	0.0		0	0.0		0	0.0
1	29DEC2014	29DEC2014	2	182	RCM	08JAN2013	0	0	0.0	0	0	0.0	0	0	0.0		0	0.0		0	0.0		0	0.0		0	0.0	1	1	1.0	1	1	1.0	0	0	0.0	0	0	0.0	0	0	0.0		0	0.0		0	0.0
1	29DEC2014	29DEC2014	2	184	RCE	08JAN2013	0	0	0.0	0	0	0.0	0	0	0.0		0	0.0		0	0.0		0	0.0		0	0.0	0	0	0.0	0	0	0.0	0	0	0.0	0	0	0.0	0	0	0.0		0	0.0		0	0.0
1	29DEC2014	29DEC2014	2	186	RCH	09JAN2013	0	0	0.0	0	0	0.0	0	0	0.0		0	0.0		0	0.0		0	0.0		0	0.0	0	0	0.0	0	0	0.0	0	0	0.0	0	0	0.0	0	0	0.0		0	0.0		0	0.0
1	29DEC2014	29DEC2014	2	188	RCF	10JAN2013	0	0	0.0	0	0	0.0	0	0	0.0		0	0.0		0	0.0		0	0.0		0	0.0	0	0	0.0	0	0	0.0	0	0	0.0	0	0	0.0	0	0	0.0		0	0.0		0	0.0
1	29DEC2014	29DEC2014	2	190	RCT	11JAN2013	0	0	0.0	0	0	0.0	0	0	0.0		0	0.0		0	0.0		0	0.0		0	0.0	0	0	0.0	0	0	0.0	0	0	0.0	0	0	0.0	0	0	0.0		0	0.0		0	0.0
2	29DEC2014	29DEC2014	6	180	RCB	14FEB2013	0	0	0.0	0	0	0.0	0	0	0.0		0	0.0		0	0.0		0	0.0		0	0.0	0	0	0.0	0	0	0.0	0	0	0.0	0	0	0.0	0	0	0.0		0	0.0		0	0.0
2	29DEC2014	29DEC2014	6	182	RCM	14FEB2013	0	0	0.0	0	0	0.0	0	0	0.0		0	0.0		0	0.0		0	0.0		0	0.0	1	1	1.0	1	1	1.0	0	0	0.0	0	0	0.0	0	0	0.0		0	0.0		0	0.0
2	29DEC2014	29DEC2014	6	184	RCE	14FEB2013	0	0	0.0	0	0	0.0	0	0	0.0		0	0.0		0	0.0		0	0.0		0	0.0	1	1	1.0	1	1	1.0	0	0	0.0	0	0	0.0	0	0	0.0		0	0.0		0	0.0
2	29DEC2014	29DEC2014	6	186	RCH	15FEB2013	0	0	0.0	0	0	0.0	0	0	0.0		0	0.0		0	0.0		0	0.0		0	0.0	1	1	1.0	1	1	1.0	0	0	0.0	0	0	0.0	0	0	0.0		0	0.0		0	0.0
2	29DEC2014	29DEC2014	6	188	RCF	16FEB2013	0	0	0.0	0	0	0.0	0	0	0.0		0	0.0		0	0.0		0	0.0		0	0.0	0	0	0.0	0	0	0.0	0	0	0.0	0	0	0.0	0	0	0.0		0	0.0		0	0.0
2	29DEC2014	29DEC2014	6	190	RCT	17FEB2013	0	0	0.0	0	0	0.0	0	0	0.0		0	0.0		0	0.0		0	0.0		0	0.0	0	0	0.0	0	0	0.0	0	0	0.0	0	0	0.0	0	0	0.0		0	0.0		0	0.0
3	29DEC2014	29DEC2014	8	180	RCB	19MAR2013	0	0	0.0	0	0	0.0	0	0	0.0		0	0.0		0	0.0		0	0.0		0	0.0	0	0	0.0	0	0	0.0	0	0	0.0	0	0	0.0	0	0	0.0		0	0.0		0	0.0
3	29DEC2014	29DEC2014	8	182	RCM	19MAR2013	0	0	0.0	0	0	0.0	0	0	0.0		0	0.0		0	0.0		0	0.0		0	0.0	1	1	1.0	1	1	1.0	0	0	0.0	0	0	0.0	0	0	0.0		0	0.0		0	0.0
3	29DEC2014	29DEC2014	8	184	RCE	19MAR2013	0	0	0.0	0	0	0.0	0	0	0.0		0	0.0		0	0.0		0	0.0		0	0.0	1	1	1.0	1	1	1.0	0	0	0.0	0	0	0.0	0	0	0.0		0	0.0		0	0.0
3	29DEC2014	29DEC2014	8	186	RCH	20MAR2013	0	0	0.0	0	0	0.0	0	0	0.0		0	0.0		0	0.0		0	0.0		0	0.0	0	0	0.0	0	0	0.0	0	0	0.0	0	0	0.0	0	0	0.0		0	0.0		0	0.0
3	29DEC2014	29DEC2014	8	188	RCF	21MAR2013	0	0	0.0	0	0	0.0	0	0	0.0		0	0.0		0	0.0		0	0.0		0	0.0	0	0	0.0	0	0	0.0	0	0	0.0	0	0	0.0	0	0	0.0		0	0.0		0	0.0
3	29DEC2014	29DEC2014	8	190	RCT	22MAR2013	0	0	0.0	0	0	0.0	0	0	0.0		0	0.0		0	0.0		0	0.0		0	0.0	0	0	0.0	0	0	0.0	0	0	0.0	0	0	0.0	0	0	0.0		0	0.0		0	0.0
4	29DEC2014	29DEC2014	11	180	RCB	25JUN2013	0	0	0.0	0	0	0.0	0	0	0.0		0	0.0		0	0.0		0	0.0		0	0.0	0	0	0.0	0	0	0.0	0	0	0.0	0	0	0.0	0	0	0.0		0	0.0		0	0.0
4	29DEC2014	29DEC2014	11	182	RCM	25JUN2013	0	0	0.0	0	0	0.0	0	0	0.0		0	0.0		0	0.0		0	0.0		0	0.0	0	0	0.0	0	0	0.0	0	0	0.0	0	0	0.0	0	0	0.0		0	0.0		0	0.0
4	29DEC2014	29DEC2014	11	184	RCE	25JUN2013	0	0	0.0	0	0	0.0	0	0	0.0		0	0.0		0	0.0		0	0.0		0	0.0	0	0	0.0	0	0	0.0	0	0	0.0	0	0	0.0	0	0	0.0		0	0.0		0	0.0
4	29DEC2014	29DEC2014	11	186	RCH	26JUN2013	2	2	2.0	1	1	1.0	1	1	1.0		0	0.0		0	0.0		0	0.0		0	0.0	0	0	0.0	0	0	0.0	2	2	2.0	2	2	2.0	1	1	1.0		0	0.0		0	0.0
4	29DEC2014	29DEC2014	11	188	RCF	27JUN2013	0	0	0.0	0	0	0.0	0	0	0.0		0	0.0		0	0.0		0	0.0		0	0.0	0	0	0.0	0	0	0.0	0	0	0.0	0	0	0.0	0	0	0.0		0	0.0		0	0.0
4	29DEC2014	29DEC2014	11	190	RCT	28JUN2013	0	0	0.0	0	0	0.0	0	0	0.0		0	0.0		0	0.0		0	0.0		0	0.0	0	0	0.0	0	0	0.0	0	0	0.0	0	0	0.0	0	0	0.0		0	0.0		0	0.0
4	29DEC2014	29DEC2014	11	202	RCR	29JUN2013	0	0	0.0	0	0	0.0	0	0	0.0		0	0.0		0	0.0		0	0.0		0	0.0	0	0	0.0	0	0	0.0	0	0	0.0	0	0	0.0	0	0	0.0		0	0.0		0	0.0
4	29DEC2014	29DEC2014	11	204	RCV	30JUN2013	0	0	0.0	0	0	0.0	0	0	0.0		0	0.0		0	0.0		0	0.0		0	0.0	0	0	0.0	0	0	0.0	0	0	0.0	0	0	0.0	0	0	0.0		0	0.0		0	0.0
4	29DEC2014	29DEC2014	11	206	RCX	01JUL2013	0	0	0.0	0	0	0.0	0	0	0.0		0	0.0		0	0.0		0	0.0		0	0.0	0	0	0.0	0	0	0.0	0	0	0.0	0	0	0.0	0	0	0.0		0	0.0		0	0.0
4	29DEC2014	29DEC2014	11	208	RCS	02JUL2013	0	0	0.0	0	0	0.0	0	0	0.0		0	0.0		0	0.0		0	0.0		0	0.0	0	0	0.0	0	0	0.0	0	0	0.0	0	0	0.0	0	0	0.0		0	0.0		0	0.0
1	29DEC2014	29DEC2014	2	180	RCB	08JAN2013	0	0	0.0	0	0	0.0	0	0	0.0		0	0.0		0	0.0		0	0.0		0	0.0	0	0	0.0	0	0	0.0	0	0	0.0	0	0	0.0	0	0	0.0		0	0.0		0	0.0
1	29DEC2014	29DEC2014	2	182	RCM	08JAN2013	0	0	0.0	0	0	0.0	0	0	0.0		0	0.0		0	0.0		0	0.0		0	0.0	1	1	1.0	1	1	1.0	0	0	0.0	0	0	0.0	0	0	0.0		0	0.0		0	0.0
1	29DEC2014	29DEC2014	2	184	RCE	08JAN2013	0	0	0.0	0	0	0.0	0	0	0.0		0	0.0		0	0.0		0	0.0		0	0.0	1	1	1.0	1	1	1.0	1	1	1.0	0	0	0.0	0	0	0.0		0	0.0		0	0.0
1	29DEC2014	29DEC2014	2	186	RCH	09JAN2013	0	0	0.0	0	0	0.0	0	0	0.0		0	0.0		0	0.0		0	0.0		0	0.0	0	0	0.0	0	0	0.0	0	0	0.0	0	0	0.0	0	0	0.0		0	0.0		0	0.0
1	29DEC2014	29DEC2014	2	188	RCF	10JAN2013	0	0	0.0	0	0	0.0	0	0	0.0		0	0.0		0	0.0		0	0.0		0	0.0	0	0	0.0	0	0	0.0	0	0	0.0	0	0	0.0	0	0	0.0		0	0.0		0	0.0
1	29DEC2014	29DEC2014	2	190	RCT	11JAN2013	0	0	0.0	0	0	0.0	0	0	0.0		0	0.0		0	0.0		0	0.0		0	0.0	0	0	0.0	0	0	0.0	0	0	0.0	0	0	0.0	0	0	0.0		0	0.0		0	0.0
2	29DEC2014	29DEC2014	6	180	RCB	14FEB2013	0	0	0.0	0	0	0.0	0	0	0.0		0	0.0		0	0.0		0	0.0		0	0.0	0	0	0.0	0	0	0.0	0	0	0.0	0	0	0.0	0	0	0.0		0	0.0		0	0.0
2	29DEC2014	29DEC2014	6	182	RCM	14FEB2013	0	0	0.0	0	0	0.0	0	0	0.0		0	0.0		0	0.0		0	0.0		0	0.0	1	1	1.0	1	1	1.0	0	0	0.0	0	0	0.0	0	0	0.0		0	0.0		0	0.0
2	29DEC2014	29DEC2014	6	184	RCE	14FEB2013	0	0	0.0	0	0	0.0	0	0	0.0		0	0.0		0	0.0		0	0.0		0	0.0	1	1	1.0	1	1	1.0	0	0	0.0	0	0	0.0	0	0	0.0		0	0.0		0	0.0
2	29DEC2014	29DEC2014	6	186	RCH	15FEB2013	0	0	0.0	0	0	0.0	0	0	0.0		0	0.0		0	0.0		0	0.0		0	0.0	1	1	1.0	1	1	1.0	0	0	0.0	0	0	0.0	0	0	0.0		0	0.0		0	0.0
2	29DEC2014	29DEC2014	6	188	RCF	16FEB2013	0	0	0.0	0	0	0.0	0	0	0.0		0	0.0		0	0.0		0	0.0		0	0.0	1	1	1.0	1	1	1.0	0	0	0.0	0	0	0.0	0	0	0.0		0	0.0		0	0.0
2	29DEC2014	29DEC2014	6	190	RCT	17FEB2013	0	0	0.0	0	0	0.0	0	0	0.0		0	0.0		0	0.0		0	0.0		0	0.0	0	0	0.0	0	0	0.0	0	0	0.0	0	0	0.0	0	0	0.0		0	0.0		0	0.0
2	29DEC2014	29DEC2014	6	192	RCP												0	0.0		0	0.0		0	0.0		0	0.0																	0	0.0		0	0.0
3	29DEC2014	29DEC2014	8	180	RCB	19MAR2013	0	0	0.0	0	0	0.0	0	0	0.0		0	0.0		0	0.0		0	0.0		0	0.0	0	0	0.0	0	0	0.0	0	0	0.0	0	0	0.0	0	0	0.0		0	0.0		0	0.0
3	29DEC2014	29DEC2014	8	182	RCM	19MAR2013	0	0	0.0	0	0	0.0	0	0	0.0		0	0.0		0	0.0		0	0.0		0	0.0	1	1	1.0	1	1	1.0	0	0	0.0	0	0	0.0	0	0	0.0		0	0.0		0	0.0
3	29DEC2014	29DEC2014	8	184	RCE	19MAR2013	0	0	0.0	0	0	0.0	0	0	0.0		0	0.0		0	0.0		0	0.0		0	0.0	1	1	1.0	1	1	1.0	0	0	0.0	0	0	0.0	0	0	0.0		0	0.0		0	0.0
3	29DEC2014	29DEC2014	8	186	RCH	20MAR2013	0	0	0.0	0	0	0.0	0	0	0.0		0	0.0		0	0.0		0	0.0		0	0.0	0	0	0.0	0	0	0.0	0	0	0.0	0	0	0.0	0	0	0.0		0	0.0		0	0.0
3	29DEC2014	29DEC2014	8	188	RCF	21MAR2013	0	0	0.0	0	0	0.0	0	0	0.0		0	0.0		0	0.0		0	0.0		0	0.0	0	0	0.0	0	0	0.0	0	0	0.0	0	0	0.0	0	0	0.0		0	0.0		0	0.0
3	29DEC2014	29DEC2014	8	190	RCT	22MAR2013	0	0	0.0	0	0	0.0	0	0	0.0		0	0.0		0	0.0		0	0.0		0	0.0	0	0	0.0	0	0	0.0	0	0	0.0	0	0	0.0	0	0	0.0		0	0.0		0	0.0
4	29DEC2014	29DEC2014	11	180	RCB	04JUN2013	0	0	0.0	0	0	0.0	0	0	0.0		0	0.0		0	0.0		0	0.0		0	0.0	0	0	0.0	0	0	0.0	0	0	0.0	0	0	0.0	0	0	0.0		0	0.0		0	0.0
4	29DEC2014	29DEC2014	11	182	RCM	04JUN2013	0	0	0.0	0	0	0.0	0	0	0.0		0	0.0		0	0.0		0	0.0		0	0.0	0	0	0.0	0	0	0.0	0	0	0.0	0	0	0.0	0	0	0.0		0	0.0		0	0.0
4	29DEC2014	29DEC2014	11	184	RCE	04JUN2013	1	1	1.0	1	1	1.0	0	0	0.0		0	0.0		0	0.0		0	0.0		0	0.0	0	0	0.0	0	0	0.0	1	1	1.0	1	1	1.0	0	0	0.0		0	0.0		0	0.0
4	29DEC2014	29DEC2014	11	186	RCH	05JUN2013	0	0	0.0	1	1	1.0	0	0	0.0		0	0.0		0	0.0		0	0.0		0	0.0	0	0	0.0	0	0	0.0	0	0	0.0	0	0	0.0	0	0	0.0		0	0.0		0	0.0
4	29DEC2014	29DEC2014	11	188	RCF	06JUN2013	0	0	0.0	0	0	0.0	0	0	0.0		0	0.0		0	0.0		0	0.0		0	0.0	0	0	0.0	0	0	0.0	0	0	0.0	0	0	0.0	0	0	0.0		0	0.0		0	0.0
4	29DEC2014	29DEC2014	11	190	RCT	07JUN2013	0	0	0.0	0	0	0.0	0	0	0.0		0	0.0		0	0.0		0	0.0		0	0.0	0	0	0.0	0	0	0.0	0	0	0.0	0	0	0.0	0	0	0.0		0	0.0		0	0.0
4	29DEC2014	29DEC2014	11	202	RCR	08JUN2013	0	0	0.0	0	0	0.0	0	0	0.0		0	0.0		0	0.0		0	0.0		0	0.0	0	0	0.0	0	0	0.0	0	0	0.0	0	0	0.0	0	0	0.0		0	0.0		0	0.0
4	29DEC2014	29DEC2014	11	204	RCV	09JUN2013	0	0	0.0	0	0	0.0	0	0	0.0		0	0.0		0	0.0		0	0.0		0	0.0	0	0	0.0	0	0	0.0	0	0	0.0	0	0	0.0	0	0	0.0		0	0.0		0	0.0
4	29DEC2014	29DEC2014	11	206	RCX	10JUN2013	0	0	0.0	0	0	0.0	0	0	0.0		0	0.0		0	0.0		0	0.0		0	0.0	0	0	0.0	0	0	0.0	0	0	0.0	0	0	0.0	0	0	0.0		0	0.0		0	0.0
4	29DEC2014	29DEC2014	11	208	RCS	11JUN2013	0	0	0.0	0	0	0.0	0	0	0.0		0	0.0		0	0.0		0	0.0		0	0.0	0	0	0.0	0	0	0.0	0	0	0.0	0	0	0.0	0	0	0.0		0	0.0		0	0.0
1	29DEC2014	29DEC2014	2	180	RCB	31JAN2013	0	0	0.0	0	0	0.0	0	0	0.0		0	0.0		0	0.0		0	0.0		0	0.0	0	0	0.0	0	0	0.0	0	0	0.0	0	0	0.0	0	0	0.0		0	0.0		0	0.0
1	29DEC2014	29DEC2014	2	182	RCM	31JAN2013	0	0	0.0	0	0	0.0	0	0	0.0		0	0.0		0	0.0		0	0.0		0	0.0	1	1	1.0	1	1	1.0	0	0	0.0	0	0	0.0	0	0	0.0		0	0.0		0	0.0
1	29DEC2014	29DEC2014	2	184	RCE	31JAN2013	0	0	0.0	0	0	0.0	0	0	0.0		0	0.0		0	0.0		0	0.0		0	0.0	1	1	1.0	1	1	1.0	0	0	0.0	0	0	0.0	0	0	0.0		0	0.0		0	0.0
1	29DEC2014	29DEC2014	2	186	RCH	01FEB2013	0	0	0.0	0	0	0.0	0	0	0.0		0	0.0		0	0.0		0	0.0		0	0.0	0	0	0.0	0	0	0.0	0	0	0.0	0	0	0.0	0	0	0.0		0	0.0		0	0.0
1	29DEC2014	29DEC2014	2	188	RCF	02FEB2013	0	0	0.0	0	0	0.0	0	0	0.0		0	0.0		0	0.0		0	0.0		0	0.0	0	0	0.0	0	0	0.0	0	0	0.0	0	0	0.0	0	0	0.0		0	0.0		0	0.0
1	29DEC2014	29DEC2014	2	190	RCT	03FEB2013	0	0	0.0	0	0	0.0	0	0	0.0		0	0.0		0	0.0		0	0.0		0	0.0	0	0	0.0	0	0	0.0	0	0	0.0	0	0	0.0	0	0	0.0		0	0.0		0	0.0
2	29DEC2014	29DEC2014	6	180	RCB	28FEB2013	0	0	0.0	0	0	0.0	0	0	0.0		0	0.0		0	0.0		0	0.0		0	0.0	0	0	0.0	0	0	0.0	0	0	0.0	0	0	0.0	0	0	0.0		0	0.0		0	0.0
2	29DEC2014	29DEC2014	6	182	RCM	28FEB2013	0	0	0.0	0	0	0.0	0	0	0.0		0	0.0		0	0.0		0	0.0		0	0.0	1	1	1.0	1	1	1.0	0	0	0.0	0	0	0.0	0	0	0.0		0	0.0		0	0.0
2	29DEC2014	29DEC2014	6	184	RCE	28FEB2013	0	0	0.0	0	0	0.0	0	0	0.0		0	0.0		0	0.0		0	0.0		0	0.0	1	1	1.0	1	1	1.0	0	0	0.0	0	0	0.0	0	0	0.0		0	0.0		0	0.0
2	29DEC2014	29DEC2014	6	186	RCH	01MAR2013	0	0	0.0	0	0	0.0	0	0	0.0		0	0.0		0	0.0		0	0.0		0	0.0	0	0	0.0	0	0	0.0	0	0	0.0	0	0	0.0	0	0	0.0		0	0.0		0	0.0
2	29DEC2014	29DEC2014	6	188	RCF	02MAR2013	0	0	0.0	0	0	0.0	0	0	0.0		0	0.0		0	0.0		0	0.0		0	0.0	0	0	0.0	0	0	0.0	0	0	0.0	0	0	0.0	0	0	0.0		0	0.0		0	0.0
2	29DEC2014	29DEC2014	6	190	RCT	03MAR2013	0	0	0.0	0	0	0.0	0	0	0.0		0	0.0		0	0.0		0	0.0		0	0.0	0	0	0.0	0	0	0.0	0	0	0.0	0	0	0.0	0	0	0.0		0	0.0		0	0.0
3	29DEC2014	29DEC2014	8	180	RCB	18APR2013	0	0	0.0	0	0	0.0	0	0	0.0		0	0.0		0	0.0		0	0.0		0	0.0	0	0	0.0	0	0	0.0	0	0	0.0	0	0	0.0	0	0	0.0		0	0.0		0	0.0
3	29DEC2014	29DEC2014	8	182	RCM	18APR2013	0	0	0.0	0	0	0.0	0	0	0.0		0	0.0		0	0.0		0	0.0		0	0.0	1	1	1.0	1	1	1.0	0	0	0.0	0	0	0.0	0	0	0.0		0	0.0		0	0.0
3	29DEC2014	29DEC2014	8	184	RCE	18APR2013	0	0	0.0	0	0	0.0	0	0	0.0		0	0.0		0	0.0		0	0.0		0	0.0	0	0	0.0	1	1	1.0	0	0	0.0	0	0	0.0	0	0	0.0		0	0.0		0	0.0
3	29DEC2014	29DEC2014	8	186	RCH	19APR2013	0	0	0.0	0	0	0.0	0	0	0.0		0	0.0		0	0.0		0	0.0		0	0.0	0	0	0.0	0	0	0.0	0	0	0.0	0	0	0.0	0	0	0.0		0	0.0		0	0.0
3	29DEC2014	29DEC2014	8	188	RCF	20APR2013	0	0	0.0	0	0	0.0	0	0	0.0		0	0.0		0	0.0		0	0.0		0	0.0	0	0	0.0	0	0	0.0	0	0	0.0	0	0	0.0	0	0	0.0		0	0.0		0	0.0
3	29DEC2014	29DEC2014	8	190	RCT	21APR2013	0	0	0.0	0	0	0.0	0	0	0.0		0	0.0		0	0.0		0	0.0		0	0.0	0	0	0.0	0	0	0.0	0	0	0.0	0	0	0.0	0	0	0.0		0	0.0		0	0.0
4	29DEC2014	29DEC2014	11	180	RCB	05AUG2013	0	0	0.0	0	0	0.0	0	0	0.0		0	0.0		0	0.0		0	0.0		0	0.0	0	0	0.0	0	0	0.0	0	0	0.0	0	0	0.0	0	0	0.0		0	0.0		0	0.0
4	29DEC2014	29DEC2014	11	182	RCM	05AUG2013	0	0	0.0	0	0	0.0	0	0	0.0		0	0.0		0	0.0		0	0.0		0	0.0	0	0	0.0	0	0	0.0	0	0	0.0	0	0	0.0	0	0	0.0		0	0.0		0	0.0
4	29DEC2014	29DEC2014	11	184	RCE	05AUG2013	0	0	0.0	0	0	0.0	0	0	0.0		0	0.0		0	0.0		0	0.0		0	0.0	1	1	1.0	1	1	1.0	0	0	0.0	0	0	0.0	0	0	0.0		0	0.0		0	0.0
4	29DEC2014	29DEC2014	11	186	RCH	06AUG2013	1	1	1.0	1	1	1.0	2	2	2.0		0	0.0		0	0.0		0	0.0		0	0.0	1	1	1.0	1	1	1.0	2	2	2.0	1	1	1.0	1	1	1.0		0	0.0		0	0.0
4	29DEC2014	29DEC2014	11	188	RCF	07AUG2013	0	0	0.0	0	0	0.0	1	1	1.0		0	0.0		0	0.0		0	0.0		0	0.0	1	1	1.0	1	1	1.0	1	1	1.0	0	0	0.0	0	0	0.0		0	0.0		0	0.0
4	29DEC2014	29DEC2014	11	190	RCT	08AUG2013	0	0	0.0	0	0	0.0	0	0	0.0		0	0.0		0	0.0		0	0.0		0	0.0	0	0	0.0	0	0	0.0	0	0	0.0	0	0	0.0	0	0	0.0		0	0.0		0	0.0
4	29DEC2014	29DEC2014	11	202	RCR	09AUG2013	0	0	0.0	0	0	0.0	0	0	0.0		0	0.0		0	0.0		0	0.0		0	0.0	0	0	0.0	0	0	0.0	0	0	0.0	0	0	0.0	0	0	0.0		0	0.0		0	0.0
4	29DEC2014	29DEC2014	11	204	RCV	10AUG2013	0	0	0.0	0	0	0.0	0	0	0.0		0	0.0		0	0.0		0	0.0		0	0.0	0	0	0.0	0	0	0.0	0	0	0.0	0	0	0.0	0	0	0.0		0	0.0		0	0.0
4	29DEC2014	29DEC2014	11	206	RCX	11AUG2013	0	0	0.0	0	0	0.0	0	0	0.0		0	0.0		0	0.0		0	0.0		0	0.0	0	0	0.0	0	0	0.0	0	0	0.0	0	0	0.0	0	0	0.0		0	0.0		0	0.0
4	29DEC2014	29DEC2014	11	208	RCS	12AUG2013	0	0	0.0	0	0	0.0	0	0	0.0		0	0.0		0	0.0		0	0.0		0	0.0	0	0	0.0	0	0	0.0	0	0	0.0	0	0	0.0	0	0	0.0		0	0.0		0	0.0
1	29DEC2014	29DEC2014	2	180	RCB	04MAR2013	0	0	0.0	0	0	0.0	0	0	0.0		0	0.0		0	0.0		0	0.0		0	0.0	0	0	0.0	0	0	0.0	0	0	0.0	0	0	0.0	0	0	0.0		0	0.0		0	0.0
1	29DEC2014	29DEC2014	2	182	RCM	04MAR2013	0	0	0.0	0	0	0.0	0	0	0.0		0	0.0		0	0.0		0	0.0		0	0.0	1	1	1.0	1	1	1.0	0	0	0.0	0	0	0.0	0	0	0.0		0	0.0		0	0.0
1	29DEC2014	29DEC2014	2	184	RCE	04MAR2013	0	0	0.0	0	0	0.0	0	0	0.0		0	0.0		0	0.0		0	0.0		0	0.0	0	0	0.0	0	0	0.0	0	0	0.0	0	0	0.0	0	0	0.0		0	0.0		0	0.0
1	29DEC2014	29DEC2014	2	186	RCH	05MAR2013											0	0.0		0	0.0		0	0.0		0	0.0																	0	0.0		0	0.0
1	29DEC2014	29DEC2014	2	188	RCF	06MAR2013	0	0	0.0	0	0	0.0	0	0	0.0		0	0.0		0	0.0		0	0.0		0	0.0	0	0	0.0	0	0	0.0	0	0	0.0	0	0	0.0	0	0	0.0		0	0.0		0	0.0
1	29DEC2014	29DEC2014	2	190	RCT	07MAR2013	0	0	0.0	0	0	0.0	0	0	0.0		0	0.0		0	0.0		0	0.0		0	0.0	0	0	0.0	0	0	0.0	0	0	0.0	0	0	0.0	0	0	0.0		0	0.0		0	0.0
2	29DEC2014	29DEC2014	6	180	RCB	01APR2013	0	0	0.0	0	0	0.0	0	0	0.0		0	0.0		0	0.0		0	0.0		0	0.0	0	0	0.0	0	0	0.0	0	0	0.0	0	0	0.0	0	0	0.0		0	0.0		0	0.0
2	29DEC2014	29DEC2014	6	182	RCM	01APR2013	0	0	0.0	0	0	0.0	0	0	0.0		0	0.0		0	0.0		0	0.0		0	0.0	1	1	1.0	1	1	1.0	0	0	0.0	0	0	0.0	0	0	0.0		0	0.0		0	0.0
2	29DEC2014	29DEC2014	6	184	RCE	01APR2013	0	0	0.0	0	0	0.0	0	0	0.0		0	0.0		0	0.0		0	0.0		0	0.0	0	0	0.0	0	0	0.0	0	0	0.0	0	0	0.0	0	0	0.0		0	0.0		0	0.0
2	29DEC2014	29DEC2014	6	186	RCH	02APR2013	0	0	0.0	0	0	0.0	0	0	0.0		0	0.0		0	0.0		0	0.0		0	0.0	0	0	0.0	0	0	0.0	0	0	0.0	0	0	0.0	0	0	0.0		0	0.0		0	0.0
2	29DEC2014	29DEC2014	6	188	RCF	03APR2013	0	0	0.0	0	0	0.0	0	0	0.0		0	0.0		0	0.0		0	0.0		0	0.0	0	0	0.0	0	0	0.0	0	0	0.0	0	0	0.0	0	0	0.0		0	0.0		0	0.0
2	29DEC2014	29DEC2014	6	190	RCT	04APR2013	0	0	0.0	0	0	0.0	0	0	0.0		0	0.0		0	0.0		0	0.0		0	0.0	0	0	0.0	0	0	0.0	0	0	0.0	0	0	0.0	0	0	0.0		0	0.0		0	0.0
3	29DEC2014	29DEC2014	8	180	RCB	13MAY2013	0	0	0.0	0	0	0.0	0	0	0.0		0	0.0		0	0.0		0	0.0		0	0.0	0	0	0.0	0	0	0.0	0	0	0.0	0	0	0.0	0	0	0.0		0	0.0		0	0.0
3	29DEC2014	29DEC2014	8	182	RCM	13MAY2013	0	0	0.0	0	0	0.0	0	0	0.0		0	0.0		0	0.0		0	0.0		0	0.0	0	0	0.0	0	0	0.0	0	0	0.0	0	0	0.0	0	0	0.0		0	0.0		0	0.0
3	29DEC2014	29DEC2014	8	184	RCE	13MAY2013	0	0	0.0	0	0	0.0	0	0	0.0		0	0.0		0	0.0		0	0.0		0	0.0	0	0	0.0	0	0	0.0	0	0	0.0	0	0	0.0	0	0	0.0		0	0.0		0	0.0
3	29DEC2014	29DEC2014	8	186	RCH	14MAY2013	0	0	0.0	0	0	0.0	0	0	0.0		0	0.0		0	0.0		0	0.0		0	0.0	0	0	0.0	0	0	0.0	0	0	0.0	0	0	0.0	0	0	0.0		0	0.0		0	0.0
3	29DEC2014	29DEC2014	8	188	RCF	15MAY2013	0	0	0.0	0	0	0.0	0	0	0.0		0	0.0		0	0.0		0	0.0		0	0.0	0	0	0.0	0	0	0.0	0	0	0.0	0	0	0.0	0	0	0.0		0	0.0		0	0.0
3	29DEC2014	29DEC2014	8	190	RCT	16MAY2013	0	0	0.0	0	0	0.0	0	0	0.0		0	0.0		0	0.0		0	0.0		0	0.0	0	0	0.0	0	0	0.0	0	0	0.0	0	0	0.0	0	0	0.0		0	0.0		0	0.0
4	29DEC2014	29DEC2014	11	180	RCB	29JUL2013	0	0	0.0	0	0	0.0	0	0	0.0		0	0.0		0	0.0		0	0.0		0	0.0	0	0	0.0	0	0	0.0	0	0	0.0	0	0	0.0	0	0	0.0		0	0.0		0	0.0
4	29DEC2014	29DEC2014	11	182	RCM	29JUL2013	0	0	0.0	0	0	0.0	0	0	0.0		0	0.0		0	0.0		0	0.0		0	0.0	1	1	1.0	0	0	0.0	0	0	0.0	0	0	0.0	0	0	0.0		0	0.0		0	0.0
4	29DEC2014	29DEC2014	11	184	RCE	29JUL2013	0	0	0.0	1	1	1.0	0	0	0.0		0	0.0		0	0.0		0	0.0		0	0.0	0	0	0.0	0	0	0.0	2	2	2.0	0	0	0.0	0	0	0.0		0	0.0		0	0.0
4	29DEC2014	29DEC2014	11	186	RCH	30JUL2013	0	0	0.0	0	0	0.0	0	0	0.0		0	0.0		0	0.0		0	0.0		0	0.0	0	0	0.0	0	0	0.0	2	2	2.0	1	1	1.0	0	0	0.0		0	0.0		0	0.0
4	29DEC2014	29DEC2014	11	188	RCF	31JUL2013	0	0	0.0	0	0	0.0	0	0	0.0		0	0.0		0	0.0		0	0.0		0	0.0	0	0	0.0	0	0	0.0	1	1	1.0	1	1	1.0	0	0	0.0		0	0.0		0	0.0
4	29DEC2014	29DEC2014	11	190	RCT	01AUG2013	0	0	0.0	0	0	0.0	0	0	0.0		0	0.0		0	0.0		0	0.0		0	0.0	0	0	0.0	0	0	0.0	1	1	1.0	0	0	0.0	0	0	0.0		0	0.0		0	0.0
4	29DEC2014	29DEC2014	11	202	RCR	02AUG2013	0	0	0.0	0	0	0.0	0	0	0.0		0	0.0		0	0.0		0	0.0		0	0.0	0	0	0.0	0	0	0.0	1	1	1.0	0	0	0.0	0	0	0.0		0	0.0		0	0.0
4	29DEC2014	29DEC2014	11	204	RCV	03AUG2013	0	0	0.0	0	0	0.0	0	0	0.0		0	0.0		0	0.0		0	0.0		0	0.0	0	0	0.0	0	0	0.0	1	1	1.0	0	0	0.0	0	0	0.0		0	0.0		0	0.0
4	29DEC2014	29DEC2014	11	206	RCX	04AUG2013	0	0	0.0	0	0	0.0	0	0	0.0		0	0.0		0	0.0		0	0.0		0	0.0	0	0	0.0	0	0	0.0	1	1	1.0	0	0	0.0	0	0	0.0		0	0.0		0	0.0
4	29DEC2014	29DEC2014	11	208	RCS	05AUG2013	0	0	0.0	0	0	0.0	0	0	0.0		0	0.0		0	0.0		0	0.0		0	0.0	0	0	0.0	0	0	0.0	0	0	0.0	0	0	0.0	0	0	0.0		0	0.0		0	0.0
1	29DEC2014	29DEC2014	2	180	RCB	26FEB2013	0	0	0.0	0	0	0.0	0	0	0.0		0	0.0		0	0.0		0	0.0		0	0.0	0	0	0.0	0	0	0.0	0	0	0.0	0	0	0.0	0	0	0.0		0	0.0		0	0.0
1	29DEC2014	29DEC2014	2	182	RCM	26FEB2013	0	0	0.0	0	0	0.0	0	0	0.0		0	0.0		0	0.0		0	0.0		0	0.0	1	1	1.0	1	1	1.0	0	0	0.0	0	0	0.0	0	0	0.0		0	0.0		0	0.0
1	29DEC2014	29DEC2014	2	184	RCE	26FEB2013	0	0	0.0	0	0	0.0	0	0	0.0		0	0.0		0	0.0		0	0.0		0	0.0	2	2	2.0	2	2	2.0	0	0	0.0	0	0	0.0	0	0	0.0		0	0.0		0	0.0
1	29DEC2014	29DEC2014	2	186	RCH	27FEB2013	0	0	0.0	0	0	0.0	0	0	0.0		0	0.0		0	0.0		0	0.0		0	0.0	1	1	1.0	1	1	1.0	1	1	1.0	0	0	0.0	0	0	0.0		0	0.0		0	0.0
1	29DEC2014	29DEC2014	2	188	RCF	28FEB2013	0	0	0.0	0	0	0.0	0	0	0.0		0	0.0		0	0.0		0	0.0		0	0.0	0	0	0.0	0	0	0.0	0	0	0.0	0	0	0.0	0	0	0.0		0	0.0		0	0.0
1	29DEC2014	29DEC2014	2	190	RCT	01MAR2013	0	0	0.0	0	0	0.0	0	0	0.0		0	0.0		0	0.0		0	0.0		0	0.0	0	0	0.0	0	0	0.0	0	0	0.0	0	0	0.0	0	0	0.0		0	0.0		0	0.0
3	29DEC2014	29DEC2014	8	180	RCB	29MAY2013	0	0	0.0	0	0	0.0	0	0	0.0		0	0.0		0	0.0		0	0.0		0	0.0	0	0	0.0	0	0	0.0	0	0	0.0	0	0	0.0	0	0	0.0		0	0.0		0	0.0
3	29DEC2014	29DEC2014	8	182	RCM	29MAY2013	0	0	0.0	0	0	0.0	0	0	0.0		0	0.0		0	0.0		0	0.0		0	0.0	1	1	1.0	1	1	1.0	0	0	0.0	0	0	0.0	0	0	0.0		0	0.0		0	0.0
3	29DEC2014	29DEC2014	8	184	RCE	29MAY2013	0	0	0.0	0	0	0.0	0	0	0.0		0	0.0		0	0.0		0	0.0		0	0.0	2	2	2.0	2	2	2.0	2	2	2.0	0	0	0.0	0	0	0.0		0	0.0		0	0.0
3	29DEC2014	29DEC2014	8	186	RCH	30MAY2013	0	0	0.0	0	0	0.0	0	0	0.0		0	0.0		0	0.0		0	0.0		0	0.0	0	0	0.0	0	0	0.0	0	0	0.0	0	0	0.0	0	0	0.0		0	0.0		0	0.0
3	29DEC2014	29DEC2014	8	188	RCF	31MAY2013	0	0	0.0	0	0	0.0	0	0	0.0		0	0.0		0	0.0		0	0.0		0	0.0	0	0	0.0	0	0	0.0	0	0	0.0	0	0	0.0	0	0	0.0		0	0.0		0	0.0
3	29DEC2014	29DEC2014	8	190	RCT	01JUN2013	0	0	0.0	0	0	0.0	0	0	0.0		0	0.0		0	0.0		0	0.0		0	0.0	0	0	0.0	0	0	0.0	0	0	0.0	0	0	0.0	0	0	0.0		0	0.0		0	0.0
4	29DEC2014	29DEC2014	11	180	RCB	23JUL2013	0	0	0.0	0	0	0.0	0	0	0.0		0	0.0		0	0.0		0	0.0		0	0.0	0	0	0.0	0	0	0.0	0	0	0.0	0	0	0.0	0	0	0.0		0	0.0		0	0.0
4	29DEC2014	29DEC2014	11	182	RCM	23JUL2013	0	0	0.0	0	0	0.0	0	0	0.0		0	0.0		0	0.0		0	0.0		0	0.0	0	0	0.0	0	0	0.0	0	0	0.0	0	0	0.0	0	0	0.0		0	0.0		0	0.0
4	29DEC2014	29DEC2014	11	184	RCE	23JUL2013	2	2	2.0	2	2	2.0	1	1	1.0		0	0.0		0	0.0		0	0.0		0	0.0	2	2	2.0	2	2	2.0	2	2	2.0	2	2	2.0	0	0	0.0		0	0.0		0	0.0
4	29DEC2014	29DEC2014	11	186	RCH	24JUL2013	1	1	1.0	0	0	0.0	1	1	1.0		0	0.0		0	0.0		0	0.0		0	0.0	1	1	1.0	1	1	1.0	1	1	1.0	2	2	2.0	0	0	0.0		0	0.0		0	0.0
4	29DEC2014	29DEC2014	11	188	RCF	25JUL2013	0	0	0.0	0	0	0.0	0	0	0.0		0	0.0		0	0.0		0	0.0		0	0.0	0	0	0.0	0	0	0.0	1	1	1.0	0	0	0.0	0	0	0.0		0	0.0		0	0.0
4	29DEC2014	29DEC2014	11	190	RCT	26JUL2013	0	0	0.0	0	0	0.0	0	0	0.0		0	0.0		0	0.0		0	0.0		0	0.0	0	0	0.0	0	0	0.0	0	0	0.0	0	0	0.0	0	0	0.0		0	0.0		0	0.0
4	29DEC2014	29DEC2014	11	202	RCR	27JUL2013	0	0	0.0	0	0	0.0	0	0	0.0		0	0.0		0	0.0		0	0.0		0	0.0	0	0	0.0	0	0	0.0	0	0	0.0	0	0	0.0	0	0	0.0		0	0.0		0	0.0
4	29DEC2014	29DEC2014	11	204	RCV	28JUL2013	0	0	0.0	0	0	0.0	0	0	0.0		0	0.0		0	0.0		0	0.0		0	0.0	0	0	0.0	0	0	0.0	0	0	0.0	0	0	0.0	0	0	0.0		0	0.0		0	0.0
4	29DEC2014	29DEC2014	11	206	RCX	29JUL2013	0	0	0.0	0	0	0.0	0	0	0.0		0	0.0		0	0.0		0	0.0		0	0.0	0	0	0.0	0	0	0.0	0	0	0.0	0	0	0.0	0	0	0.0		0	0.0		0	0.0
4	29DEC2014	29DEC2014	11	208	RCS	30JUL2013	0	0	0.0	0	0	0.0	0	0	0.0		0	0.0		0	0.0		0	0.0		0	0.0	0	0	0.0	0	0	0.0	0	0	0.0	0	0	0.0	0	0	0.0		0	0.0		0	0.0
1	29DEC2014	29DEC2014	2	180	RCB	08APR2013	0	0	0.0	0	0	0.0	0	0	0.0		0	0.0		0	0.0		0	0.0		0	0.0	0	0	0.0	0	0	0.0	0	0	0.0	0	0	0.0	0	0	0.0		0	0.0		0	0.0
1	29DEC2014	29DEC2014	2	182	RCM	08APR2013	0	0	0.0	0	0	0.0	0	0	0.0		0	0.0		0	0.0		0	0.0		0	0.0	1	1	1.0	1	1	1.0	0	0	0.0	0	0	0.0	0	0	0.0		0	0.0		0	0.0
1	29DEC2014	29DEC2014	2	184	RCE	08APR2013	0	0	0.0	0	0	0.0	0	0	0.0		0	0.0		0	0.0		0	0.0		0	0.0	1	1	1.0	1	1	1.0	0	0	0.0	0	0	0.0	0	0	0.0		0	0.0		0	0.0
1	29DEC2014	29DEC2014	2	186	RCH	09APR2013	0	0	0.0	0	0	0.0	0	0	0.0		0	0.0		0	0.0		0	0.0		0	0.0	0	0	0.0	0	0	0.0	0	0	0.0	0	0	0.0	0	0	0.0		0	0.0		0	0.0
1	29DEC2014	29DEC2014	2	188	RCF	10APR2013	0	0	0.0	0	0	0.0	1	1	1.0		0	0.0		0	0.0		0	0.0		0	0.0	0	0	0.0	0	0	0.0	0	0	0.0	0	0	0.0	0	0	0.0		0	0.0		0	0.0
1	29DEC2014	29DEC2014	2	190	RCT	11APR2013	0	0	0.0	0	0	0.0	0	0	0.0		0	0.0		0	0.0		0	0.0		0	0.0	0	0	0.0	0	0	0.0	0	0	0.0	0	0	0.0	0	0	0.0		0	0.0		0	0.0
2	29DEC2014	29DEC2014	6	180	RCB	13MAY2013	0	0	0.0	0	0	0.0	0	0	0.0		0	0.0		0	0.0		0	0.0		0	0.0	0	0	0.0	0	0	0.0	0	0	0.0	0	0	0.0	0	0	0.0		0	0.0		0	0.0
2	29DEC2014	29DEC2014	6	182	RCM	13MAY2013	0	0	0.0	0	0	0.0	0	0	0.0		0	0.0		0	0.0		0	0.0		0	0.0	1	1	1.0	1	1	1.0	0	0	0.0	0	0	0.0	0	0	0.0		0	0.0		0	0.0
2	29DEC2014	29DEC2014	6	184	RCE	13MAY2013	0	0	0.0	0	0	0.0	0	0	0.0		0	0.0		0	0.0		0	0.0		0	0.0	0	0	0.0	0	0	0.0	0	0	0.0	0	0	0.0	0	0	0.0		0	0.0		0	0.0
2	29DEC2014	29DEC2014	6	186	RCH	14MAY2013	0	0	0.0	0	0	0.0	0	0	0.0		0	0.0		0	0.0		0	0.0		0	0.0	0	0	0.0	0	0	0.0	0	0	0.0	0	0	0.0	0	0	0.0		0	0.0		0	0.0
2	29DEC2014	29DEC2014	6	188	RCF	15MAY2013	0	0	0.0	0	0	0.0	0	0	0.0		0	0.0		0	0.0		0	0.0		0	0.0	0	0	0.0	0	0	0.0	0	0	0.0	0	0	0.0	0	0	0.0		0	0.0		0	0.0
2	29DEC2014	29DEC2014	6	190	RCT	16MAY2013	0	0	0.0	0	0	0.0	0	0	0.0		0	0.0		0	0.0		0	0.0		0	0.0	0	0	0.0	0	0	0.0	0	0	0.0	0	0	0.0	0	0	0.0		0	0.0		0	0.0
3	29DEC2014	29DEC2014	8	180	RCB	02JUL2013	0	0	0.0	0	0	0.0	0	0	0.0		0	0.0		0	0.0		0	0.0		0	0.0	0	0	0.0	0	0	0.0	0	0	0.0	0	0	0.0	0	0	0.0		0	0.0		0	0.0
3	29DEC2014	29DEC2014	8	182	RCM	02JUL2013	0	0	0.0	0	0	0.0	0	0	0.0		0	0.0		0	0.0		0	0.0		0	0.0	0	0	0.0	1	1	1.0	0	0	0.0	0	0	0.0	0	0	0.0		0	0.0		0	0.0
3	29DEC2014	29DEC2014	8	184	RCE	02JUL2013	0	0	0.0	0	0	0.0	0	0	0.0		0	0.0		0	0.0		0	0.0		0	0.0	0	0	0.0	0	0	0.0	0	0	0.0	0	0	0.0	0	0	0.0		0	0.0		0	0.0
3	29DEC2014	29DEC2014	8	186	RCH	03JUL2013	0	0	0.0	0	0	0.0	0	0	0.0		0	0.0		0	0.0		0	0.0		0	0.0	0	0	0.0	0	0	0.0	0	0	0.0	0	0	0.0	0	0	0.0		0	0.0		0	0.0
3	29DEC2014	29DEC2014	8	188	RCF	04JUL2013	0	0	0.0	0	0	0.0	0	0	0.0		0	0.0		0	0.0		0	0.0		0	0.0	0	0	0.0	0	0	0.0	0	0	0.0	0	0	0.0	0	0	0.0		0	0.0		0	0.0
3	29DEC2014	29DEC2014	8	190	RCT	05JUL2013	0	0	0.0	0	0	0.0	0	0	0.0		0	0.0		0	0.0		0	0.0		0	0.0	0	0	0.0	0	0	0.0	0	0	0.0	0	0	0.0	0	0	0.0		0	0.0		0	0.0
4	29DEC2014	29DEC2014	11	180	RCB	12SEP2013	0	0	0.0	0	0	0.0	0	0	0.0		0	0.0		0	0.0		0	0.0		0	0.0	0	0	0.0	0	0	0.0	0	0	0.0	0	0	0.0	0	0	0.0		0	0.0		0	0.0
4	29DEC2014	29DEC2014	11	182	RCM	12SEP2013	0	0	0.0	0	0	0.0	0	0	0.0		0	0.0		0	0.0		0	0.0		0	0.0	1	1	1.0	0	0	0.0	0	0	0.0	0	0	0.0	0	0	0.0		0	0.0		0	0.0
4	29DEC2014	29DEC2014	11	184	RCE	12SEP2013	0	0	0.0	0	0	0.0	0	0	0.0		0	0.0		0	0.0		0	0.0		0	0.0	1	1	1.0	1	1	1.0	0	0	0.0	0	0	0.0	0	0	0.0		0	0.0		0	0.0
4	29DEC2014	29DEC2014	11	186	RCH	13SEP2013	0	0	0.0	1	1	1.0	1	1	1.0		0	0.0		0	0.0		0	0.0		0	0.0	1	1	1.0	1	1	1.0	2	2	2.0	2	2	2.0	0	0	0.0		0	0.0		0	0.0
4	29DEC2014	29DEC2014	11	188	RCF	14SEP2013	0	0	0.0	0	0	0.0	0	0	0.0		0	0.0		0	0.0		0	0.0		0	0.0	0	0	0.0	0	0	0.0	0	0	0.0	0	0	0.0	0	0	0.0		0	0.0		0	0.0
4	29DEC2014	29DEC2014	11	190	RCT	15SEP2013	0	0	0.0	0	0	0.0	0	0	0.0		0	0.0		0	0.0		0	0.0		0	0.0	0	0	0.0	0	0	0.0	0	0	0.0	0	0	0.0	0	0	0.0		0	0.0		0	0.0
4	29DEC2014	29DEC2014	11	202	RCR	16SEP2013	0	0	0.0	0	0	0.0	0	0	0.0		0	0.0		0	0.0		0	0.0		0	0.0	0	0	0.0	0	0	0.0	0	0	0.0	0	0	0.0	0	0	0.0		0	0.0		0	0.0
4	29DEC2014	29DEC2014	11	204	RCV	17SEP2013	0	0	0.0	0	0	0.0	0	0	0.0		0	0.0		0	0.0		0	0.0		0	0.0	0	0	0.0	0	0	0.0	0	0	0.0	0	0	0.0	0	0	0.0		0	0.0		0	0.0
4	29DEC2014	29DEC2014	11	206	RCX	18SEP2013	0	0	0.0	0	0	0.0	0	0	0.0		0	0.0		0	0.0		0	0.0		0	0.0	0	0	0.0	0	0	0.0	0	0	0.0	0	0	0.0	0	0	0.0		0	0.0		0	0.0
4	29DEC2014	29DEC2014	11	208	RCS	19SEP2013	0	0	0.0	0	0	0.0	0	0	0.0		0	0.0		0	0.0		0	0.0		0	0.0	0	0	0.0	0	0	0.0	0	0	0.0	0	0	0.0	0	0	0.0		0	0.0		0	0.0
1	29DEC2014	29DEC2014	2	180	RCB	18MAR2013	0	0	0.0	0	0	0.0	0	0	0.0		0	0.0		0	0.0		0	0.0		0	0.0	0	0	0.0	0	0	0.0	0	0	0.0	0	0	0.0	0	0	0.0		0	0.0		0	0.0
1	29DEC2014	29DEC2014	2	182	RCM	18MAR2013	0	0	0.0	0	0	0.0	0	0	0.0		0	0.0		0	0.0		0	0.0		0	0.0	0	0	0.0	1	1	1.0	0	0	0.0	0	0	0.0	0	0	0.0		0	0.0		0	0.0
1	29DEC2014	29DEC2014	2	184	RCE	18MAR2013	0	0	0.0	0	0	0.0	0	0	0.0		0	0.0		0	0.0		0	0.0		0	0.0	1	1	1.0	0	0	0.0	0	0	0.0	0	0	0.0	0	0	0.0		0	0.0		0	0.0
1	29DEC2014	29DEC2014	2	186	RCH	19MAR2013	0	0	0.0	0	0	0.0	0	0	0.0		0	0.0		0	0.0		0	0.0		0	0.0	0	0	0.0	0	0	0.0	0	0	0.0	0	0	0.0	0	0	0.0		0	0.0		0	0.0
1	29DEC2014	29DEC2014	2	188	RCF	20MAR2013	0	0	0.0	0	0	0.0	0	0	0.0		0	0.0		0	0.0		0	0.0		0	0.0	0	0	0.0	0	0	0.0	0	0	0.0	0	0	0.0	0	0	0.0		0	0.0		0	0.0
1	29DEC2014	29DEC2014	2	190	RCT	21MAR2013	0	0	0.0	0	0	0.0	2	2	2.0		0	0.0		0	0.0		0	0.0		0	0.0	0	0	0.0	0	0	0.0	0	0	0.0	0	0	0.0	0	0	0.0		0	0.0		0	0.0
2	29DEC2014	29DEC2014	6	180	RCB	16APR2013	0	0	0.0	0	0	0.0	0	0	0.0		0	0.0		0	0.0		0	0.0		0	0.0	0	0	0.0	0	0	0.0	0	0	0.0	0	0	0.0	0	0	0.0		0	0.0		0	0.0
2	29DEC2014	29DEC2014	6	182	RCM	16APR2013	0	0	0.0	0	0	0.0	0	0	0.0		0	0.0		0	0.0		0	0.0		0	0.0	1	1	1.0	1	1	1.0	0	0	0.0	0	0	0.0	0	0	0.0		0	0.0		0	0.0
2	29DEC2014	29DEC2014	6	184	RCE	16APR2013	0	0	0.0	0	0	0.0	0	0	0.0		0	0.0		0	0.0		0	0.0		0	0.0	1	1	1.0	1	1	1.0	0	0	0.0	0	0	0.0	0	0	0.0		0	0.0		0	0.0
2	29DEC2014	29DEC2014	6	186	RCH	17APR2013	0	0	0.0	0	0	0.0	0	0	0.0		0	0.0		0	0.0		0	0.0		0	0.0	0	0	0.0	0	0	0.0	0	0	0.0	0	0	0.0	0	0	0.0		0	0.0		0	0.0
2	29DEC2014	29DEC2014	6	188	RCF	18APR2013	0	0	0.0	0	0	0.0	0	0	0.0		0	0.0		0	0.0		0	0.0		0	0.0	0	0	0.0	0	0	0.0	0	0	0.0	0	0	0.0	0	0	0.0		0	0.0		0	0.0
2	29DEC2014	29DEC2014	6	190	RCT	19APR2013	0	0	0.0	0	0	0.0	0	0	0.0		0	0.0		0	0.0		0	0.0		0	0.0	0	0	0.0	0	0	0.0	0	0	0.0	0	0	0.0	0	0	0.0		0	0.0		0	0.0
3	29DEC2014	29DEC2014	8	180	RCB	28MAY2013	0	0	0.0	0	0	0.0	0	0	0.0		0	0.0		0	0.0		0	0.0		0	0.0	0	0	0.0	0	0	0.0	0	0	0.0	0	0	0.0	0	0	0.0		0	0.0		0	0.0
3	29DEC2014	29DEC2014	8	182	RCM	28MAY2013	0	0	0.0	0	0	0.0	0	0	0.0		0	0.0		0	0.0		0	0.0		0	0.0	0	0	0.0	1	1	1.0	0	0	0.0	0	0	0.0	0	0	0.0		0	0.0		0	0.0
3	29DEC2014	29DEC2014	8	184	RCE	28MAY2013	0	0	0.0	0	0	0.0	0	0	0.0		0	0.0		0	0.0		0	0.0		0	0.0	0	0	0.0	0	0	0.0	0	0	0.0	0	0	0.0	0	0	0.0		0	0.0		0	0.0
3	29DEC2014	29DEC2014	8	186	RCH	29MAY2013	0	0	0.0	0	0	0.0	0	0	0.0		0	0.0		0	0.0		0	0.0		0	0.0	0	0	0.0	0	0	0.0	0	0	0.0	0	0	0.0	0	0	0.0		0	0.0		0	0.0
3	29DEC2014	29DEC2014	8	188	RCF	30MAY2013	0	0	0.0	0	0	0.0	0	0	0.0		0	0.0		0	0.0		0	0.0		0	0.0	0	0	0.0	0	0	0.0	0	0	0.0	0	0	0.0	0	0	0.0		0	0.0		0	0.0
3	29DEC2014	29DEC2014	8	190	RCT	31MAY2013	0	0	0.0	0	0	0.0	0	0	0.0		0	0.0		0	0.0		0	0.0		0	0.0	0	0	0.0	0	0	0.0	0	0	0.0	0	0	0.0	0	0	0.0		0	0.0		0	0.0
4	29DEC2014	29DEC2014	11	180	RCB	13AUG2013	0	0	0.0	0	0	0.0	0	0	0.0		0	0.0		0	0.0		0	0.0		0	0.0	0	0	0.0	0	0	0.0	0	0	0.0	0	0	0.0	0	0	0.0		0	0.0		0	0.0
4	29DEC2014	29DEC2014	11	182	RCM	13AUG2013	0	0	0.0	0	0	0.0	0	0	0.0		0	0.0		0	0.0		0	0.0		0	0.0	0	0	0.0	0	0	0.0	0	0	0.0	0	0	0.0	0	0	0.0		0	0.0		0	0.0
4	29DEC2014	29DEC2014	11	184	RCE	13AUG2013	0	0	0.0	0	0	0.0	0	0	0.0		0	0.0		0	0.0		0	0.0		0	0.0	0	0	0.0	0	0	0.0	0	0	0.0	0	0	0.0	0	0	0.0		0	0.0		0	0.0
4	29DEC2014	29DEC2014	11	186	RCH	14AUG2013	0	0	0.0	0	0	0.0	3	3	3.0		0	0.0		0	0.0		0	0.0		0	0.0	0	0	0.0	0	0	0.0	2	2	2.0	2	2	2.0	2	2	2.0		0	0.0		0	0.0
4	29DEC2014	29DEC2014	11	188	RCF	15AUG2013	0	0	0.0	0	0	0.0	1	1	1.0		0	0.0		0	0.0		0	0.0		0	0.0	0	0	0.0	0	0	0.0	1	1	1.0	0	0	0.0	0	0	0.0		0	0.0		0	0.0
4	29DEC2014	29DEC2014	11	190	RCT	16AUG2013	0	0	0.0	0	0	0.0	0	0	0.0		0	0.0		0	0.0		0	0.0		0	0.0	0	0	0.0	0	0	0.0	0	0	0.0	0	0	0.0	0	0	0.0		0	0.0		0	0.0
4	29DEC2014	29DEC2014	11	202	RCR	17AUG2013	0	0	0.0	0	0	0.0	0	0	0.0		0	0.0		0	0.0		0	0.0		0	0.0	0	0	0.0	0	0	0.0	0	0	0.0	0	0	0.0	0	0	0.0		0	0.0		0	0.0
4	29DEC2014	29DEC2014	11	204	RCV	18AUG2013	0	0	0.0	0	0	0.0	0	0	0.0		0	0.0		0	0.0		0	0.0		0	0.0	0	0	0.0	0	0	0.0	0	0	0.0	0	0	0.0	0	0	0.0		0	0.0		0	0.0
4	29DEC2014	29DEC2014	11	206	RCX	19AUG2013	0	0	0.0	0	0	0.0	0	0	0.0		0	0.0		0	0.0		0	0.0		0	0.0	0	0	0.0	0	0	0.0	0	0	0.0	0	0	0.0	0	0	0.0		0	0.0		0	0.0
4	29DEC2014	29DEC2014	11	208	RCS	20AUG2013	0	0	0.0	0	0	0.0	0	0	0.0		0	0.0		0	0.0		0	0.0		0	0.0	0	0	0.0	0	0	0.0	0	0	0.0	0	0	0.0	0	0	0.0		0	0.0		0	0.0
1	29DEC2014	29DEC2014	2	180	RCB	02MAY2013	0	0	0.0	0	0	0.0	0	0	0.0		0	0.0		0	0.0		0	0.0		0	0.0	0	0	0.0	0	0	0.0	0	0	0.0	0	0	0.0	0	0	0.0		0	0.0		0	0.0
1	29DEC2014	29DEC2014	2	182	RCM	02MAY2013	0	0	0.0	0	0	0.0	0	0	0.0		0	0.0		0	0.0		0	0.0		0	0.0	1	1	1.0	2	2	2.0	0	0	0.0	0	0	0.0	0	0	0.0		0	0.0		0	0.0
1	29DEC2014	29DEC2014	2	184	RCE	02MAY2013	0	0	0.0	0	0	0.0	0	0	0.0		0	0.0		0	0.0		0	0.0		0	0.0	1	1	1.0	2	2	2.0	0	0	0.0	0	0	0.0	0	0	0.0		0	0.0		0	0.0
1	29DEC2014	29DEC2014	2	186	RCH	03MAY2013	0	0	0.0	0	0	0.0	0	0	0.0		0	0.0		0	0.0		0	0.0		0	0.0	1	1	1.0	1	1	1.0	0	0	0.0	0	0	0.0	0	0	0.0		0	0.0		0	0.0
1	29DEC2014	29DEC2014	2	188	RCF	04MAY2013	0	0	0.0	0	0	0.0	0	0	0.0		0	0.0		0	0.0		0	0.0		0	0.0	0	0	0.0	0	0	0.0	0	0	0.0	0	0	0.0	0	0	0.0		0	0.0		0	0.0
1	29DEC2014	29DEC2014	2	190	RCT	05MAY2013	0	0	0.0	0	0	0.0	0	0	0.0		0	0.0		0	0.0		0	0.0		0	0.0	0	0	0.0	0	0	0.0	0	0	0.0	0	0	0.0	0	0	0.0		0	0.0		0	0.0
2	29DEC2014	29DEC2014	6	180	RCB	30MAY2013	0	0	0.0	0	0	0.0	0	0	0.0		0	0.0		0	0.0		0	0.0		0	0.0	0	0	0.0	0	0	0.0	0	0	0.0	0	0	0.0	0	0	0.0		0	0.0		0	0.0
2	29DEC2014	29DEC2014	6	182	RCM	30MAY2013	0	0	0.0	0	0	0.0	0	0	0.0		0	0.0		0	0.0		0	0.0		0	0.0	1	1	1.0	1	1	1.0	0	0	0.0	0	0	0.0	0	0	0.0		0	0.0		0	0.0
2	29DEC2014	29DEC2014	6	184	RCE	30MAY2013	0	0	0.0	0	0	0.0	0	0	0.0		0	0.0		0	0.0		0	0.0		0	0.0	1	1	1.0	1	1	1.0	0	0	0.0	0	0	0.0	0	0	0.0		0	0.0		0	0.0
2	29DEC2014	29DEC2014	6	186	RCH	31MAY2013	0	0	0.0	0	0	0.0	0	0	0.0		0	0.0		0	0.0		0	0.0		0	0.0	0	0	0.0	0	0	0.0	0	0	0.0	0	0	0.0	0	0	0.0		0	0.0		0	0.0
2	29DEC2014	29DEC2014	6	188	RCF	01JUN2013	0	0	0.0	0	0	0.0	0	0	0.0		0	0.0		0	0.0		0	0.0		0	0.0	0	0	0.0	0	0	0.0	0	0	0.0	0	0	0.0	0	0	0.0		0	0.0		0	0.0
2	29DEC2014	29DEC2014	6	190	RCT	02JUN2013	0	0	0.0	0	0	0.0	0	0	0.0		0	0.0		0	0.0		0	0.0		0	0.0	0	0	0.0	0	0	0.0	0	0	0.0	0	0	0.0	0	0	0.0		0	0.0		0	0.0
3	29DEC2014	29DEC2014	8	180	RCB	18JUL2013	0	0	0.0	0	0	0.0	0	0	0.0		0	0.0		0	0.0		0	0.0		0	0.0	0	0	0.0	0	0	0.0	0	0	0.0	0	0	0.0	0	0	0.0		0	0.0		0	0.0
3	29DEC2014	29DEC2014	8	182	RCM	18JUL2013	0	0	0.0	0	0	0.0	0	0	0.0		0	0.0		0	0.0		0	0.0		0	0.0	1	1	1.0	1	1	1.0	0	0	0.0	0	0	0.0	0	0	0.0		0	0.0		0	0.0
3	29DEC2014	29DEC2014	8	184	RCE	18JUL2013	0	0	0.0	0	0	0.0	0	0	0.0		0	0.0		0	0.0		0	0.0		0	0.0	1	1	1.0	1	1	1.0	0	0	0.0	0	0	0.0	0	0	0.0		0	0.0		0	0.0
3	29DEC2014	29DEC2014	8	186	RCH	19JUL2013	0	0	0.0	0	0	0.0	0	0	0.0		0	0.0		0	0.0		0	0.0		0	0.0	1	1	1.0	1	1	1.0	0	0	0.0	0	0	0.0	0	0	0.0		0	0.0		0	0.0
3	29DEC2014	29DEC2014	8	188	RCF	20JUL2013	0	0	0.0	0	0	0.0	0	0	0.0		0	0.0		0	0.0		0	0.0		0	0.0	1	1	1.0	0	0	0.0	0	0	0.0	0	0	0.0	0	0	0.0		0	0.0		0	0.0
3	29DEC2014	29DEC2014	8	190	RCT	21JUL2013	0	0	0.0	0	0	0.0	0	0	0.0		0	0.0		0	0.0		0	0.0		0	0.0	0	0	0.0	0	0	0.0	0	0	0.0	0	0	0.0	0	0	0.0		0	0.0		0	0.0
4	29DEC2014	29DEC2014	11	180	RCB	07OCT2013	0	0	0.0	0	0	0.0	0	0	0.0		0	0.0		0	0.0		0	0.0		0	0.0	0	0	0.0	0	0	0.0	0	0	0.0	0	0	0.0	0	0	0.0		0	0.0		0	0.0
4	29DEC2014	29DEC2014	11	182	RCM	07OCT2013	0	0	0.0	0	0	0.0	0	0	0.0		0	0.0		0	0.0		0	0.0		0	0.0	1	1	1.0	0	0	0.0	0	0	0.0	0	0	0.0	0	0	0.0		0	0.0		0	0.0
4	29DEC2014	29DEC2014	11	184	RCE	07OCT2013	1	1	1.0	2	2	2.0	1	1	1.0		0	0.0		0	0.0		0	0.0		0	0.0	2	2	2.0	2	2	2.0	1	1	1.0	2	2	2.0	1	1	1.0		0	0.0		0	0.0
4	29DEC2014	29DEC2014	11	186	RCH	08OCT2013	0	0	0.0	1	1	1.0	1	1	1.0		0	0.0		0	0.0		0	0.0		0	0.0	1	1	1.0	1	1	1.0	0	0	0.0	1	1	1.0	0	0	0.0		0	0.0		0	0.0
4	29DEC2014	29DEC2014	11	188	RCF	09OCT2013	0	0	0.0	0	0	0.0	0	0	0.0		0	0.0		0	0.0		0	0.0		0	0.0	1	1	1.0	1	1	1.0	0	0	0.0	0	0	0.0	0	0	0.0		0	0.0		0	0.0
4	29DEC2014	29DEC2014	11	190	RCT	10OCT2013	0	0	0.0	0	0	0.0	0	0	0.0		0	0.0		0	0.0		0	0.0		0	0.0	0	0	0.0	0	0	0.0	0	0	0.0	0	0	0.0	0	0	0.0		0	0.0		0	0.0
4	29DEC2014	29DEC2014	11	202	RCR	11OCT2013	0	0	0.0	0	0	0.0	0	0	0.0		0	0.0		0	0.0		0	0.0		0	0.0	0	0	0.0	0	0	0.0	0	0	0.0	0	0	0.0	0	0	0.0		0	0.0		0	0.0
4	29DEC2014	29DEC2014	11	204	RCV	12OCT2013	0	0	0.0	0	0	0.0	0	0	0.0		0	0.0		0	0.0		0	0.0		0	0.0	0	0	0.0	0	0	0.0	0	0	0.0	0	0	0.0	0	0	0.0		0	0.0		0	0.0
4	29DEC2014	29DEC2014	11	206	RCX	13OCT2013	0	0	0.0	0	0	0.0	0	0	0.0		0	0.0		0	0.0		0	0.0		0	0.0	0	0	0.0	0	0	0.0	0	0	0.0	0	0	0.0	0	0	0.0		0	0.0		0	0.0
4	29DEC2014	29DEC2014	11	208	RCS	14OCT2013	0	0	0.0	0	0	0.0	0	0	0.0		0	0.0		0	0.0		0	0.0		0	0.0	0	0	0.0	0	0	0.0	0	0	0.0	0	0	0.0	0	0	0.0		0	0.0		0	0.0
1	29DEC2014	29DEC2014	2	180	RCB	14MAY2013	0	0	0.0	0	0	0.0	0	0	0.0		0	0.0		0	0.0		0	0.0		0	0.0	0	0	0.0	0	0	0.0	0	0	0.0	0	0	0.0	0	0	0.0		0	0.0		0	0.0
1	29DEC2014	29DEC2014	2	182	RCM	14MAY2013	0	0	0.0	0	0	0.0	0	0	0.0		0	0.0		0	0.0		0	0.0		0	0.0	1	1	1.0	2	2	2.0	0	0	0.0	0	0	0.0	0	0	0.0		0	0.0		0	0.0
1	29DEC2014	29DEC2014	2	184	RCE	14MAY2013	0	0	0.0	0	0	0.0	0	0	0.0		0	0.0		0	0.0		0	0.0		0	0.0	1	1	1.0	1	1	1.0	0	0	0.0	0	0	0.0	0	0	0.0		0	0.0		0	0.0
1	29DEC2014	29DEC2014	2	186	RCH	15MAY2013	0	0	0.0	0	0	0.0	0	0	0.0		0	0.0		0	0.0		0	0.0		0	0.0	0	0	0.0	0	0	0.0	0	0	0.0	0	0	0.0	0	0	0.0		0	0.0		0	0.0
1	29DEC2014	29DEC2014	2	188	RCF	16MAY2013	1	1	1.0	1	1	1.0	0	0	0.0		0	0.0		0	0.0		0	0.0		0	0.0	0	0	0.0	0	0	0.0	2	2	2.0	0	0	0.0	3	3	3.0		0	0.0		0	0.0
1	29DEC2014	29DEC2014	2	190	RCT	17MAY2013	0	0	0.0	0	0	0.0	0	0	0.0		0	0.0		0	0.0		0	0.0		0	0.0	0	0	0.0	0	0	0.0	0	0	0.0	0	0	0.0	0	0	0.0		0	0.0		0	0.0
2	29DEC2014	29DEC2014	6	180	RCB	13JUN2013	0	0	0.0	0	0	0.0	0	0	0.0		0	0.0		0	0.0		0	0.0		0	0.0	0	0	0.0	0	0	0.0	0	0	0.0	0	0	0.0	0	0	0.0		0	0.0		0	0.0
2	29DEC2014	29DEC2014	6	182	RCM	13JUN2013	0	0	0.0	0	0	0.0	0	0	0.0		0	0.0		0	0.0		0	0.0		0	0.0	1	1	1.0	0	0	0.0	0	0	0.0	0	0	0.0	0	0	0.0		0	0.0		0	0.0
2	29DEC2014	29DEC2014	6	184	RCE	13JUN2013	0	0	0.0	0	0	0.0	0	0	0.0		0	0.0		0	0.0		0	0.0		0	0.0	1	1	1.0	0	0	0.0	0	0	0.0	0	0	0.0	0	0	0.0		0	0.0		0	0.0
2	29DEC2014	29DEC2014	6	186	RCH	14JUN2013	0	0	0.0	0	0	0.0	0	0	0.0		0	0.0		0	0.0		0	0.0		0	0.0	1	1	1.0	0	0	0.0	0	0	0.0	0	0	0.0	0	0	0.0		0	0.0		0	0.0
2	29DEC2014	29DEC2014	6	188	RCF	15JUN2013	0	0	0.0	0	0	0.0	0	0	0.0		0	0.0		0	0.0		0	0.0		0	0.0	0	0	0.0	0	0	0.0	0	0	0.0	0	0	0.0	0	0	0.0		0	0.0		0	0.0
2	29DEC2014	29DEC2014	6	190	RCT	16JUN2013	0	0	0.0	0	0	0.0	0	0	0.0		0	0.0		0	0.0		0	0.0		0	0.0	0	0	0.0	0	0	0.0	0	0	0.0	0	0	0.0	0	0	0.0		0	0.0		0	0.0
3	29DEC2014	29DEC2014	8	180	RCB	21AUG2013	0	0	0.0	0	0	0.0	0	0	0.0		0	0.0		0	0.0		0	0.0		0	0.0	0	0	0.0	0	0	0.0	0	0	0.0	0	0	0.0	0	0	0.0		0	0.0		0	0.0
3	29DEC2014	29DEC2014	8	182	RCM	21AUG2013	0	0	0.0	0	0	0.0	0	0	0.0		0	0.0		0	0.0		0	0.0		0	0.0	0	0	0.0	0	0	0.0	0	0	0.0	0	0	0.0	0	0	0.0		0	0.0		0	0.0
3	29DEC2014	29DEC2014	8	184	RCE	21AUG2013	0	0	0.0	0	0	0.0	0	0	0.0		0	0.0		0	0.0		0	0.0		0	0.0	1	1	1.0	1	1	1.0	0	0	0.0	0	0	0.0	0	0	0.0		0	0.0		0	0.0
3	29DEC2014	29DEC2014	8	186	RCH	22AUG2013	0	0	0.0	0	0	0.0	1	1	1.0		0	0.0		0	0.0		0	0.0		0	0.0	1	1	1.0	1	1	1.0	0	0	0.0	0	0	0.0	1	1	1.0		0	0.0		0	0.0
3	29DEC2014	29DEC2014	8	188	RCF	23AUG2013	0	0	0.0	0	0	0.0	1	1	1.0		0	0.0		0	0.0		0	0.0		0	0.0	1	1	1.0	1	1	1.0	0	0	0.0	0	0	0.0	0	0	0.0		0	0.0		0	0.0
3	29DEC2014	29DEC2014	8	190	RCT	24AUG2013	0	0	0.0	0	0	0.0	0	0	0.0		0	0.0		0	0.0		0	0.0		0	0.0	0	0	0.0	0	0	0.0	0	0	0.0	0	0	0.0	0	0	0.0		0	0.0		0	0.0
3	29DEC2014	29DEC2014	8	192	RCP												0	0.0		0	0.0		0	0.0		0	0.0																	0	0.0		0	0.0
4	29DEC2014	29DEC2014	11	180	RCB	22OCT2013	0	0	0.0	0	0	0.0	0	0	0.0		0	0.0		0	0.0		0	0.0		0	0.0	0	0	0.0	0	0	0.0	0	0	0.0	0	0	0.0	0	0	0.0		0	0.0		0	0.0
4	29DEC2014	29DEC2014	11	182	RCM	22OCT2013	0	0	0.0	0	0	0.0	0	0	0.0		0	0.0		0	0.0		0	0.0		0	0.0	0	0	0.0	1	1	1.0	0	0	0.0	0	0	0.0	0	0	0.0		0	0.0		0	0.0
4	29DEC2014	29DEC2014	11	184	RCE	22OCT2013	0	0	0.0	0	0	0.0	3	3	3.0		0	0.0		0	0.0		0	0.0		0	0.0	1	1	1.0	2	2	2.0	2	2	2.0	0	0	0.0	2	2	2.0		0	0.0		0	0.0
4	29DEC2014	29DEC2014	11	186	RCH	23OCT2013	0	0	0.0	3	3	3.0	3	3	3.0		0	0.0		0	0.0		0	0.0		0	0.0	0	0	0.0	1	1	1.0	2	2	2.0	0	0	0.0	2	2	2.0		0	0.0		0	0.0
4	29DEC2014	29DEC2014	11	188	RCF	24OCT2013	0	0	0.0	0	0	0.0	0	0	0.0		0	0.0		0	0.0		0	0.0		0	0.0	0	0	0.0	0	0	0.0	1	1	1.0	0	0	0.0	0	0	0.0		0	0.0		0	0.0
4	29DEC2014	29DEC2014	11	190	RCT	25OCT2013	0	0	0.0	0	0	0.0	0	0	0.0		0	0.0		0	0.0		0	0.0		0	0.0	0	0	0.0	0	0	0.0	0	0	0.0	0	0	0.0	0	0	0.0		0	0.0		0	0.0
4	29DEC2014	29DEC2014	11	202	RCR	26OCT2013	0	0	0.0	0	0	0.0	0	0	0.0		0	0.0		0	0.0		0	0.0		0	0.0	0	0	0.0	0	0	0.0	0	0	0.0	0	0	0.0	0	0	0.0		0	0.0		0	0.0
4	29DEC2014	29DEC2014	11	204	RCV	27OCT2013	0	0	0.0	0	0	0.0	0	0	0.0		0	0.0		0	0.0		0	0.0		0	0.0	0	0	0.0	0	0	0.0	0	0	0.0	0	0	0.0	0	0	0.0		0	0.0		0	0.0
4	29DEC2014	29DEC2014	11	206	RCX	28OCT2013	0	0	0.0	0	0	0.0	0	0	0.0		0	0.0		0	0.0		0	0.0		0	0.0	0	0	0.0	0	0	0.0	0	0	0.0	0	0	0.0	0	0	0.0		0	0.0		0	0.0
4	29DEC2014	29DEC2014	11	208	RCS	29OCT2013	0	0	0.0	0	0	0.0	0	0	0.0		0	0.0		0	0.0		0	0.0		0	0.0	0	0	0.0	0	0	0.0	0	0	0.0	0	0	0.0	0	0	0.0		0	0.0		0	0.0
1	29DEC2014	29DEC2014	2	180	RCB	22MAY2013	0	0	0.0	0	0	0.0	0	0	0.0		0	0.0		0	0.0		0	0.0		0	0.0	0	0	0.0	0	0	0.0	0	0	0.0	0	0	0.0	0	0	0.0		0	0.0		0	0.0
1	29DEC2014	29DEC2014	2	182	RCM	22MAY2013	0	0	0.0	0	0	0.0	0	0	0.0		0	0.0		0	0.0		0	0.0		0	0.0	0	0	0.0	0	0	0.0	0	0	0.0	0	0	0.0	0	0	0.0		0	0.0		0	0.0
1	29DEC2014	29DEC2014	2	184	RCE	22MAY2013	0	0	0.0	0	0	0.0	0	0	0.0		0	0.0		0	0.0		0	0.0		0	0.0	0	0	0.0	0	0	0.0	1	1	1.0	1	1	1.0	0	0	0.0		0	0.0		0	0.0
1	29DEC2014	29DEC2014	2	186	RCH	23MAY2013	0	0	0.0	0	0	0.0	0	0	0.0		0	0.0		0	0.0		0	0.0		0	0.0	0	0	0.0	0	0	0.0	0	0	0.0	0	0	0.0	0	0	0.0		0	0.0		0	0.0
1	29DEC2014	29DEC2014	2	188	RCF	24MAY2013	0	0	0.0	0	0	0.0	0	0	0.0		0	0.0		0	0.0		0	0.0		0	0.0	0	0	0.0	0	0	0.0	0	0	0.0	0	0	0.0	0	0	0.0		0	0.0		0	0.0
1	29DEC2014	29DEC2014	2	190	RCT	25MAY2013	0	0	0.0	0	0	0.0	0	0	0.0		0	0.0		0	0.0		0	0.0		0	0.0	0	0	0.0	0	0	0.0	0	0	0.0	0	0	0.0	0	0	0.0		0	0.0		0	0.0
2	29DEC2014	29DEC2014	6	180	RCB	19JUN2013	0	0	0.0	0	0	0.0	0	0	0.0		0	0.0		0	0.0		0	0.0		0	0.0	0	0	0.0	0	0	0.0	0	0	0.0	0	0	0.0	0	0	0.0		0	0.0		0	0.0
2	29DEC2014	29DEC2014	6	182	RCM	19JUN2013	0	0	0.0	0	0	0.0	0	0	0.0		0	0.0		0	0.0		0	0.0		0	0.0	0	0	0.0	0	0	0.0	0	0	0.0	0	0	0.0	0	0	0.0		0	0.0		0	0.0
2	29DEC2014	29DEC2014	6	184	RCE	19JUN2013	0	0	0.0	0	0	0.0	0	0	0.0		0	0.0		0	0.0		0	0.0		0	0.0	0	0	0.0	0	0	0.0	0	0	0.0	0	0	0.0	0	0	0.0		0	0.0		0	0.0
2	29DEC2014	29DEC2014	6	186	RCH	20JUN2013	0	0	0.0	0	0	0.0	0	0	0.0		0	0.0		0	0.0		0	0.0		0	0.0	0	0	0.0	0	0	0.0	0	0	0.0	0	0	0.0	0	0	0.0		0	0.0		0	0.0
2	29DEC2014	29DEC2014	6	188	RCF	21JUN2013	0	0	0.0	0	0	0.0	1	1	1.0		0	0.0		0	0.0		0	0.0		0	0.0	0	0	0.0	0	0	0.0	0	0	0.0	1	1	1.0	0	0	0.0		0	0.0		0	0.0
2	29DEC2014	29DEC2014	6	190	RCT	22JUN2013	0	0	0.0	0	0	0.0	1	1	1.0		0	0.0		0	0.0		0	0.0		0	0.0	0	0	0.0	0	0	0.0	1	1	1.0	2	2	2.0	0	0	0.0		0	0.0		0	0.0
2	29DEC2014	29DEC2014	6	192	RCP								1	1	1.0		0	0.0		0	0.0		0	0.0		0	0.0							1	1	1.0	2	2	2.0					0	0.0		0	0.0
3	29DEC2014	29DEC2014	8	180	RCB	07AUG2013	0	0	0.0	0	0	0.0	0	0	0.0		0	0.0		0	0.0		0	0.0		0	0.0	0	0	0.0	0	0	0.0	0	0	0.0	0	0	0.0	0	0	0.0		0	0.0		0	0.0
3	29DEC2014	29DEC2014	8	182	RCM	07AUG2013	0	0	0.0	0	0	0.0	0	0	0.0		0	0.0		0	0.0		0	0.0		0	0.0	1	1	1.0	1	1	1.0	0	0	0.0	0	0	0.0	0	0	0.0		0	0.0		0	0.0
3	29DEC2014	29DEC2014	8	184	RCE	07AUG2013	0	0	0.0	0	0	0.0	0	0	0.0		0	0.0		0	0.0		0	0.0		0	0.0	0	0	0.0	0	0	0.0	0	0	0.0	0	0	0.0	0	0	0.0		0	0.0		0	0.0
3	29DEC2014	29DEC2014	8	186	RCH	08AUG2013	0	0	0.0	0	0	0.0	0	0	0.0		0	0.0		0	0.0		0	0.0		0	0.0	0	0	0.0	0	0	0.0	0	0	0.0	0	0	0.0	0	0	0.0		0	0.0		0	0.0
3	29DEC2014	29DEC2014	8	188	RCF	09AUG2013	0	0	0.0	0	0	0.0	0	0	0.0		0	0.0		0	0.0		0	0.0		0	0.0	0	0	0.0	0	0	0.0	0	0	0.0	0	0	0.0	0	0	0.0		0	0.0		0	0.0
3	29DEC2014	29DEC2014	8	190	RCT	10AUG2013	0	0	0.0	0	0	0.0	0	0	0.0		0	0.0		0	0.0		0	0.0		0	0.0	0	0	0.0	0	0	0.0	0	0	0.0	0	0	0.0	0	0	0.0		0	0.0		0	0.0
4	29DEC2014	29DEC2014	11	180	RCB	05NOV2013	0	0	0.0	0	0	0.0	0	0	0.0		0	0.0		0	0.0		0	0.0		0	0.0	0	0	0.0	0	0	0.0	0	0	0.0	0	0	0.0	0	0	0.0		0	0.0		0	0.0
4	29DEC2014	29DEC2014	11	182	RCM	05NOV2013	0	0	0.0	0	0	0.0	0	0	0.0		0	0.0		0	0.0		0	0.0		0	0.0	0	0	0.0	0	0	0.0	0	0	0.0	0	0	0.0	0	0	0.0		0	0.0		0	0.0
4	29DEC2014	29DEC2014	11	184	RCE	05NOV2013	0	0	0.0	0	0	0.0	1	1	1.0		0	0.0		0	0.0		0	0.0		0	0.0	1	1	1.0	1	1	1.0	1	1	1.0	1	1	1.0	0	0	0.0		0	0.0		0	0.0
4	29DEC2014	29DEC2014	11	186	RCH	06NOV2013	0	0	0.0	1	1	1.0	2	2	2.0		0	0.0		0	0.0		0	0.0		0	0.0	0	0	0.0	0	0	0.0	1	1	1.0	1	1	1.0	0	0	0.0		0	0.0		0	0.0
4	29DEC2014	29DEC2014	11	188	RCF	07NOV2013	0	0	0.0	0	0	0.0	0	0	0.0		0	0.0		0	0.0		0	0.0		0	0.0	0	0	0.0	0	0	0.0	0	0	0.0	0	0	0.0	0	0	0.0		0	0.0		0	0.0
4	29DEC2014	29DEC2014	11	190	RCT	08NOV2013	0	0	0.0	0	0	0.0	0	0	0.0		0	0.0		0	0.0		0	0.0		0	0.0	0	0	0.0	0	0	0.0	0	0	0.0	0	0	0.0	0	0	0.0		0	0.0		0	0.0
4	29DEC2014	29DEC2014	11	202	RCR	09NOV2013	0	0	0.0	0	0	0.0	0	0	0.0		0	0.0		0	0.0		0	0.0		0	0.0	0	0	0.0	0	0	0.0	0	0	0.0	0	0	0.0	0	0	0.0		0	0.0		0	0.0
4	29DEC2014	29DEC2014	11	204	RCV	10NOV2013	0	0	0.0	0	0	0.0	0	0	0.0		0	0.0		0	0.0		0	0.0		0	0.0	0	0	0.0	0	0	0.0	0	0	0.0	0	0	0.0	0	0	0.0		0	0.0		0	0.0
4	29DEC2014	29DEC2014	11	206	RCX	11NOV2013	0	0	0.0	0	0	0.0	0	0	0.0		0	0.0		0	0.0		0	0.0		0	0.0	0	0	0.0	0	0	0.0	0	0	0.0	0	0	0.0	0	0	0.0		0	0.0		0	0.0
4	29DEC2014	29DEC2014	11	208	RCS	12NOV2013	0	0	0.0	0	0	0.0	0	0	0.0		0	0.0		0	0.0		0	0.0		0	0.0	0	0	0.0	0	0	0.0	0	0	0.0	0	0	0.0	0	0	0.0		0	0.0		0	0.0
1	29DEC2014	29DEC2014	2	180	RCB	17JUN2013	0	0	0.0	0	0	0.0	0	0	0.0		0	0.0		0	0.0		0	0.0		0	0.0	0	0	0.0	0	0	0.0	0	0	0.0	0	0	0.0	0	0	0.0		0	0.0		0	0.0
1	29DEC2014	29DEC2014	2	182	RCM	17JUN2013	0	0	0.0	0	0	0.0	0	0	0.0		0	0.0		0	0.0		0	0.0		0	0.0	0	0	0.0	0	0	0.0	0	0	0.0	0	0	0.0	0	0	0.0		0	0.0		0	0.0
1	29DEC2014	29DEC2014	2	184	RCE	17JUN2013	0	0	0.0	0	0	0.0	0	0	0.0		0	0.0		0	0.0		0	0.0		0	0.0	0	0	0.0	0	0	0.0	0	0	0.0	0	0	0.0	0	0	0.0		0	0.0		0	0.0
1	29DEC2014	29DEC2014	2	186	RCH	18JUN2013	0	0	0.0	0	0	0.0	0	0	0.0		0	0.0		0	0.0		0	0.0		0	0.0	0	0	0.0	0	0	0.0	0	0	0.0	0	0	0.0	0	0	0.0		0	0.0		0	0.0
1	29DEC2014	29DEC2014	2	188	RCF	19JUN2013	0	0	0.0	0	0	0.0	0	0	0.0		0	0.0		0	0.0		0	0.0		0	0.0	0	0	0.0	0	0	0.0	0	0	0.0	0	0	0.0	0	0	0.0		0	0.0		0	0.0
1	29DEC2014	29DEC2014	2	190	RCT	20JUN2013	0	0	0.0	0	0	0.0	0	0	0.0		0	0.0		0	0.0		0	0.0		0	0.0	0	0	0.0	0	0	0.0	0	0	0.0	0	0	0.0	0	0	0.0		0	0.0		0	0.0
2	29DEC2014	29DEC2014	6	180	RCB	15JUL2013	0	0	0.0	0	0	0.0	0	0	0.0		0	0.0		0	0.0		0	0.0		0	0.0	0	0	0.0	0	0	0.0	0	0	0.0	0	0	0.0	0	0	0.0		0	0.0		0	0.0
2	29DEC2014	29DEC2014	6	182	RCM	15JUL2013	0	0	0.0	0	0	0.0	0	0	0.0		0	0.0		0	0.0		0	0.0		0	0.0	1	1	1.0	1	1	1.0	0	0	0.0	0	0	0.0	0	0	0.0		0	0.0		0	0.0
2	29DEC2014	29DEC2014	6	184	RCE	15JUL2013	0	0	0.0	0	0	0.0	0	0	0.0		0	0.0		0	0.0		0	0.0		0	0.0	0	0	0.0	0	0	0.0	0	0	0.0	0	0	0.0	0	0	0.0		0	0.0		0	0.0
2	29DEC2014	29DEC2014	6	186	RCH	16JUL2013	0	0	0.0	0	0	0.0	0	0	0.0		0	0.0		0	0.0		0	0.0		0	0.0	0	0	0.0	0	0	0.0	0	0	0.0	0	0	0.0	0	0	0.0		0	0.0		0	0.0
2	29DEC2014	29DEC2014	6	188	RCF	17JUL2013	0	0	0.0	0	0	0.0	0	0	0.0		0	0.0		0	0.0		0	0.0		0	0.0	0	0	0.0	0	0	0.0	0	0	0.0	0	0	0.0	0	0	0.0		0	0.0		0	0.0
2	29DEC2014	29DEC2014	6	190	RCT	18JUL2013	0	0	0.0	0	0	0.0	0	0	0.0		0	0.0		0	0.0		0	0.0		0	0.0	0	0	0.0	0	0	0.0	0	0	0.0	0	0	0.0	0	0	0.0		0	0.0		0	0.0
3	29DEC2014	29DEC2014	8	180	RCB	26AUG2013	0	0	0.0	0	0	0.0	0	0	0.0		0	0.0		0	0.0		0	0.0		0	0.0	0	0	0.0	0	0	0.0	0	0	0.0	0	0	0.0	0	0	0.0		0	0.0		0	0.0
3	29DEC2014	29DEC2014	8	182	RCM	26AUG2013	0	0	0.0	0	0	0.0	0	0	0.0		0	0.0		0	0.0		0	0.0		0	0.0	0	0	0.0	0	0	0.0	0	0	0.0	0	0	0.0	0	0	0.0		0	0.0		0	0.0
3	29DEC2014	29DEC2014	8	184	RCE	26AUG2013	0	0	0.0	0	0	0.0	0	0	0.0		0	0.0		0	0.0		0	0.0		0	0.0	0	0	0.0	0	0	0.0	0	0	0.0	0	0	0.0	0	0	0.0		0	0.0		0	0.0
3	29DEC2014	29DEC2014	8	186	RCH	27AUG2013	0	0	0.0	0	0	0.0	0	0	0.0		0	0.0		0	0.0		0	0.0		0	0.0	0	0	0.0	0	0	0.0	0	0	0.0	0	0	0.0	0	0	0.0		0	0.0		0	0.0
3	29DEC2014	29DEC2014	8	188	RCF	28AUG2013	0	0	0.0	0	0	0.0	0	0	0.0		0	0.0		0	0.0		0	0.0		0	0.0	0	0	0.0	0	0	0.0	0	0	0.0	0	0	0.0	0	0	0.0		0	0.0		0	0.0
3	29DEC2014	29DEC2014	8	190	RCT	29AUG2013	0	0	0.0	0	0	0.0	0	0	0.0		0	0.0		0	0.0		0	0.0		0	0.0	0	0	0.0	0	0	0.0	0	0	0.0	0	0	0.0	0	0	0.0		0	0.0		0	0.0
4	29DEC2014	29DEC2014	11	180	RCB	03DEC2013	0	0	0.0	0	0	0.0	0	0	0.0		0	0.0		0	0.0		0	0.0		0	0.0	0	0	0.0	0	0	0.0	0	0	0.0	0	0	0.0	0	0	0.0		0	0.0		0	0.0
4	29DEC2014	29DEC2014	11	182	RCM	03DEC2013	0	0	0.0	0	0	0.0	0	0	0.0		0	0.0		0	0.0		0	0.0		0	0.0	0	0	0.0	0	0	0.0	0	0	0.0	0	0	0.0	0	0	0.0		0	0.0		0	0.0
4	29DEC2014	29DEC2014	11	184	RCE	03DEC2013	0	0	0.0	0	0	0.0	0	0	0.0		0	0.0		0	0.0		0	0.0		0	0.0	0	0	0.0	0	0	0.0	0	0	0.0	0	0	0.0	0	0	0.0		0	0.0		0	0.0
4	29DEC2014	29DEC2014	11	186	RCH	04DEC2013	0	0	0.0	0	0	0.0	0	0	0.0		0	0.0		0	0.0		0	0.0		0	0.0	0	0	0.0	0	0	0.0	0	0	0.0	0	0	0.0	0	0	0.0		0	0.0		0	0.0
4	29DEC2014	29DEC2014	11	188	RCF	05DEC2013	0	0	0.0	0	0	0.0	0	0	0.0		0	0.0		0	0.0		0	0.0		0	0.0	0	0	0.0	0	0	0.0	0	0	0.0	0	0	0.0	0	0	0.0		0	0.0		0	0.0
4	29DEC2014	29DEC2014	11	190	RCT	06DEC2013	0	0	0.0	0	0	0.0	0	0	0.0		0	0.0		0	0.0		0	0.0		0	0.0	0	0	0.0	0	0	0.0	0	0	0.0	0	0	0.0	0	0	0.0		0	0.0		0	0.0
4	29DEC2014	29DEC2014	11	202	RCR	07DEC2013	0	0	0.0	0	0	0.0	0	0	0.0		0	0.0		0	0.0		0	0.0		0	0.0	0	0	0.0	0	0	0.0	0	0	0.0	0	0	0.0	0	0	0.0		0	0.0		0	0.0
4	29DEC2014	29DEC2014	11	204	RCV	08DEC2013	0	0	0.0	0	0	0.0	0	0	0.0		0	0.0		0	0.0		0	0.0		0	0.0	0	0	0.0	0	0	0.0	0	0	0.0	0	0	0.0	0	0	0.0		0	0.0		0	0.0
4	29DEC2014	29DEC2014	11	206	RCX	09DEC2013	0	0	0.0	0	0	0.0	0	0	0.0		0	0.0		0	0.0		0	0.0		0	0.0	0	0	0.0	0	0	0.0	0	0	0.0	0	0	0.0	0	0	0.0		0	0.0		0	0.0
4	29DEC2014	29DEC2014	11	208	RCS	10DEC2013	0	0	0.0	0	0	0.0	0	0	0.0		0	0.0		0	0.0		0	0.0		0	0.0	0	0	0.0	0	0	0.0	0	0	0.0	0	0	0.0	0	0	0.0		0	0.0		0	0.0
1	29DEC2014	29DEC2014	2	180	RCB	26JUN2012	0	0	0.0	0	0	0.0	0	0	0.0		0	0.0		0	0.0		0	0.0		0	0.0	0	0	0.0	0	0	0.0	0	0	0.0	0	0	0.0	0	0	0.0		0	0.0		0	0.0
1	29DEC2014	29DEC2014	2	182	RCM	26JUN2012	0	0	0.0	0	0	0.0	1	1	1.0		0	0.0		0	0.0		0	0.0		0	0.0	0	0	0.0	1	1	1.0	0	0	0.0	0	0	0.0	0	0	0.0		0	0.0		0	0.0
1	29DEC2014	29DEC2014	2	184	RCE	26JUN2012	0	0	0.0	0	0	0.0	0	0	0.0		0	0.0		0	0.0		0	0.0		0	0.0	0	0	0.0	1	1	1.0	0	0	0.0	0	0	0.0	0	0	0.0	0	0	0.0	0	0	0.0	5
1	29DEC2014	29DEC2014	2	186	RCH	27JUN2012	0	0	0.0	0	0	0.0	0	0	0.0		0	0.0		0	0.0		0	0.0		0	0.0	0	0	0.0	0	0	0.0	0	0	0.0	0	0	0.0	0	0	0.0		0	0.0		0	0.0
1	29DEC2014	29DEC2014	2	188	RCF	28JUN2012	0	0	0.0	0	0	0.0	0	0	0.0		0	0.0		0	0.0		0	0.0		0	0.0	0	0	0.0	0	0	0.0	0	0	0.0	0	0	0.0	0	0	0.0		0	0.0		0	0.0
1	29DEC2014	29DEC2014	2	190	RCT	29JUN2012	0	0	0.0	0	0	0.0	0	0	0.0		0	0.0		0	0.0		0	0.0		0	0.0	0	0	0.0	0	0	0.0	0	0	0.0	0	0	0.0	0	0	0.0		0	0.0		0	0.0
2	29DEC2014	29DEC2014	6	180	RCB	24JUL2012	0	0	0.0	0	0	0.0	0	0	0.0		0	0.0		0	0.0		0	0.0		0	0.0	0	0	0.0	0	0	0.0	0	0	0.0	0	0	0.0	0	0	0.0		0	0.0		0	0.0
2	29DEC2014	29DEC2014	6	182	RCM	24JUL2012	0	0	0.0	0	0	0.0	0	0	0.0		0	0.0		0	0.0		0	0.0		0	0.0	1	1	1.0	1	1	1.0	0	0	0.0	0	0	0.0	0	0	0.0		0	0.0		0	0.0
2	29DEC2014	29DEC2014	6	184	RCE	24JUL2012	0	0	0.0	0	0	0.0	0	0	0.0	1.6	0	0.0	1.6	0	0.0	0	0	0.0	0	0	0.0	1	1	1.0	1	1	1.0	0	0	0.0	0	0	0.0	0	0	0.0		0	0.0		0	0.0
2	29DEC2014	29DEC2014	6	186	RCH	25JUL2012	0	0	0.0	0	0	0.0	0	0	0.0	1	0	0.0	1	0	0.0	0	0	0.0	0	0	0.0	0	0	0.0	0	0	0.0	0	0	0.0	0	0	0.0	0	0	0.0		0	0.0		0	0.0
2	29DEC2014	29DEC2014	6	188	RCF	26JUL2012	0	0	0.0	0	0	0.0	0	0	0.0		0	0.0		0	0.0		0	0.0		0	0.0	0	0	0.0	0	0	0.0	0	0	0.0	0	0	0.0	0	0	0.0		0	0.0		0	0.0
2	29DEC2014	29DEC2014	6	190	RCT	27JUL2012	0	0	0.0	0	0	0.0	0	0	0.0		0	0.0		0	0.0		0	0.0		0	0.0	0	0	0.0	0	0	0.0	0	0	0.0	0	0	0.0	0	0	0.0		0	0.0		0	0.0
3	29DEC2014	29DEC2014	8	180	RCB	18SEP2012	0	0	0.0	0	0	0.0	0	0	0.0		0	0.0		0	0.0		0	0.0		0	0.0	0	0	0.0	0	0	0.0	0	0	0.0	0	0	0.0	0	0	0.0		0	0.0		0	0.0
3	29DEC2014	29DEC2014	8	182	RCM	18SEP2012	0	0	0.0	0	0	0.0	0	0	0.0		0	0.0		0	0.0		0	0.0		0	0.0	0	0	0.0	1	1	1.0	0	0	0.0	0	0	0.0	0	0	0.0		0	0.0		0	0.0
3	29DEC2014	29DEC2014	8	184	RCE	18SEP2012	0	0	0.0	0	0	0.0	0	0	0.0		0	0.0		0	0.0		0	0.0		0	0.0	0	0	0.0	1	1	1.0	0	0	0.0	0	0	0.0	0	0	0.0	1.5	0	0.0	1.5	0	0.0	0
3	29DEC2014	29DEC2014	8	186	RCH	19SEP2012	0	0	0.0	0	0	0.0	0	0	0.0		0	0.0		0	0.0		0	0.0		0	0.0	0	0	0.0	1	1	1.0	0	0	0.0	0	0	0.0	0	0	0.0		0	0.0		0	0.0
3	29DEC2014	29DEC2014	8	188	RCF	20SEP2012	0	0	0.0	0	0	0.0	0	0	0.0		0	0.0		0	0.0		0	0.0		0	0.0	0	0	0.0	0	0	0.0	0	0	0.0	0	0	0.0	0	0	0.0		0	0.0		0	0.0
3	29DEC2014	29DEC2014	8	190	RCT	21SEP2012	0	0	0.0	0	0	0.0	0	0	0.0		0	0.0		0	0.0		0	0.0		0	0.0	0	0	0.0	0	0	0.0	0	0	0.0	0	0	0.0	0	0	0.0		0	0.0		0	0.0
4	29DEC2014	29DEC2014	11	180	RCB	04DEC2012	0	0	0.0	0	0	0.0	0	0	0.0		0	0.0		0	0.0		0	0.0		0	0.0	0	0	0.0	0	0	0.0	0	0	0.0	0	0	0.0	0	0	0.0		0	0.0		0	0.0
4	29DEC2014	29DEC2014	11	182	RCM	04DEC2012	0	0	0.0	0	0	0.0	0	0	0.0		0	0.0		0	0.0		0	0.0		0	0.0	0	0	0.0	0	0	0.0	0	0	0.0	0	0	0.0	0	0	0.0		0	0.0		0	0.0
4	29DEC2014	29DEC2014	11	184	RCE	04DEC2012	0	0	0.0	0	0	0.0	1	1	1.0		0	0.0		0	0.0		0	0.0		0	0.0	0	0	0.0	0	0	0.0	0	0	0.0	0	0	0.0	0	0	0.0		0	0.0		0	0.0
4	29DEC2014	29DEC2014	11	186	RCH	05DEC2012	2	2	2.0	1	1	1.0	3	3	3.0		0	0.0		0	0.0		0	0.0		0	0.0	1	1	1.0	1	1	1.0	3	3	3.0	2	2	2.0	2	2	2.0		0	0.0		0	0.0
4	29DEC2014	29DEC2014	11	188	RCF	06DEC2012	1	1	1.0	0	0	0.0	1	1	1.0		0	0.0		0	0.0		0	0.0		0	0.0	0	0	0.0	0	0	0.0	1	1	1.0	1	1	1.0	0	0	0.0		0	0.0		0	0.0
4	29DEC2014	29DEC2014	11	190	RCT	07DEC2012	0	0	0.0	0	0	0.0	0	0	0.0		0	0.0		0	0.0		0	0.0		0	0.0	0	0	0.0	0	0	0.0	0	0	0.0	0	0	0.0	0	0	0.0		0	0.0		0	0.0
4	29DEC2014	29DEC2014	11	202	RCR	08DEC2012	0	0	0.0	0	0	0.0	0	0	0.0		0	0.0		0	0.0		0	0.0		0	0.0	0	0	0.0	0	0	0.0	0	0	0.0	0	0	0.0	0	0	0.0		0	0.0		0	0.0
4	29DEC2014	29DEC2014	11	204	RCV	09DEC2012	0	0	0.0	0	0	0.0	0	0	0.0		0	0.0		0	0.0		0	0.0		0	0.0	0	0	0.0	0	0	0.0	0	0	0.0	0	0	0.0	0	0	0.0		0	0.0		0	0.0
4	29DEC2014	29DEC2014	11	206	RCX	10DEC2012	0	0	0.0	0	0	0.0	0	0	0.0		0	0.0		0	0.0		0	0.0		0	0.0	0	0	0.0	0	0	0.0	0	0	0.0	0	0	0.0	0	0	0.0		0	0.0		0	0.0
4	29DEC2014	29DEC2014	11	208	RCS	11DEC2012	0	0	0.0	0	0	0.0	0	0	0.0		0	0.0		0	0.0		0	0.0		0	0.0	0	0	0.0	0	0	0.0	0	0	0.0	0	0	0.0	0	0	0.0		0	0.0		0	0.0
1	29DEC2014	29DEC2014	2	180	RCB	27JUN2012	0	0	0.0	0	0	0.0	0	0	0.0		0	0.0		0	0.0		0	0.0		0	0.0	0	0	0.0	0	0	0.0	0	0	0.0	0	0	0.0	0	0	0.0		0	0.0		0	0.0
1	29DEC2014	29DEC2014	2	182	RCM	27JUN2012	0	0	0.0	0	0	0.0	0	0	0.0		0	0.0		0	0.0		0	0.0		0	0.0	0	0	0.0	0	0	0.0	0	0	0.0	0	0	0.0	0	0	0.0		0	0.0		0	0.0
1	29DEC2014	29DEC2014	2	184	RCE	27JUN2012	0	0	0.0	0	0	0.0	0	0	0.0		0	0.0		0	0.0		0	0.0		0	0.0	0	0	0.0	1	1	1.0	0	0	0.0	0	0	0.0	0	0	0.0		0	0.0		0	0.0
1	29DEC2014	29DEC2014	2	186	RCH	28JUN2012	0	0	0.0	0	0	0.0	1	1	1.0		0	0.0		0	0.0		0	0.0		0	0.0	0	0	0.0	0	0	0.0	0	0	0.0	0	0	0.0	0	0	0.0		0	0.0		0	0.0
1	29DEC2014	29DEC2014	2	188	RCF	29JUN2012	0	0	0.0	0	0	0.0	0	0	0.0		0	0.0		0	0.0		0	0.0		0	0.0	0	0	0.0	0	0	0.0	0	0	0.0	0	0	0.0	0	0	0.0		0	0.0		0	0.0
1	29DEC2014	29DEC2014	2	190	RCT	30JUN2012	0	0	0.0	0	0	0.0	0	0	0.0		0	0.0		0	0.0		0	0.0		0	0.0	0	0	0.0	0	0	0.0	0	0	0.0	0	0	0.0	0	0	0.0		0	0.0		0	0.0
2	29DEC2014	29DEC2014	6	180	RCB	25JUL2012	0	0	0.0	0	0	0.0	0	0	0.0		0	0.0		0	0.0		0	0.0		0	0.0	0	0	0.0	0	0	0.0	0	0	0.0	0	0	0.0	0	0	0.0		0	0.0		0	0.0
2	29DEC2014	29DEC2014	6	182	RCM	25JUL2012	0	0	0.0	0	0	0.0	0	0	0.0		0	0.0		0	0.0		0	0.0		0	0.0	0	0	0.0	0	0	0.0	0	0	0.0	0	0	0.0	0	0	0.0		0	0.0		0	0.0
2	29DEC2014	29DEC2014	6	184	RCE	25JUL2012	0	0	0.0	0	0	0.0	0	0	0.0		0	0.0		0	0.0		0	0.0		0	0.0	1	1	1.0	0	0	0.0	0	0	0.0	0	0	0.0	0	0	0.0		0	0.0		0	0.0
2	29DEC2014	29DEC2014	6	186	RCH	26JUL2012	0	0	0.0	0	0	0.0	1	1	1.0		0	0.0		0	0.0		0	0.0		0	0.0	0	0	0.0	0	0	0.0	0	0	0.0	0	0	0.0	0	0	0.0		0	0.0		0	0.0
2	29DEC2014	29DEC2014	6	188	RCF	27JUL2012	0	0	0.0	0	0	0.0	1	1	1.0		0	0.0		0	0.0		0	0.0		0	0.0	0	0	0.0	0	0	0.0	0	0	0.0	0	0	0.0	0	0	0.0		0	0.0		0	0.0
2	29DEC2014	29DEC2014	6	190	RCT	28JUL2012	0	0	0.0	0	0	0.0	0	0	0.0		0	0.0		0	0.0		0	0.0		0	0.0	0	0	0.0	0	0	0.0	0	0	0.0	0	0	0.0	0	0	0.0		0	0.0		0	0.0
4	29DEC2014	29DEC2014	11	180	RCB	03DEC2012	0	0	0.0	0	0	0.0	0	0	0.0		0	0.0		0	0.0		0	0.0		0	0.0	0	0	0.0	0	0	0.0	0	0	0.0	0	0	0.0	0	0	0.0		0	0.0		0	0.0
4	29DEC2014	29DEC2014	11	182	RCM	03DEC2012	0	0	0.0	0	0	0.0	0	0	0.0		0	0.0		0	0.0		0	0.0		0	0.0	0	0	0.0	0	0	0.0	0	0	0.0	0	0	0.0	0	0	0.0		0	0.0		0	0.0
4	29DEC2014	29DEC2014	11	184	RCE	03DEC2012	0	0	0.0	1	1	1.0	0	0	0.0		0	0.0		0	0.0		0	0.0		0	0.0	1	1	1.0	1	1	1.0	1	1	1.0	1	1	1.0	0	0	0.0		0	0.0		0	0.0
4	29DEC2014	29DEC2014	11	186	RCH	04DEC2012	0	0	0.0	1	1	1.0	1	1	1.0		0	0.0		0	0.0		0	0.0		0	0.0	0	0	0.0	0	0	0.0	1	1	1.0	0	0	0.0	1	1	1.0		0	0.0		0	0.0
4	29DEC2014	29DEC2014	11	188	RCF	05DEC2012	0	0	0.0	0	0	0.0	0	0	0.0		0	0.0		0	0.0		0	0.0		0	0.0	0	0	0.0	0	0	0.0	0	0	0.0	0	0	0.0	0	0	0.0		0	0.0		0	0.0
4	29DEC2014	29DEC2014	11	190	RCT	06DEC2012	0	0	0.0	0	0	0.0	0	0	0.0		0	0.0		0	0.0		0	0.0		0	0.0	0	0	0.0	0	0	0.0	0	0	0.0	0	0	0.0	0	0	0.0		0	0.0		0	0.0
4	29DEC2014	29DEC2014	11	202	RCR	07DEC2012	0	0	0.0	0	0	0.0	0	0	0.0		0	0.0		0	0.0		0	0.0		0	0.0	0	0	0.0	0	0	0.0	0	0	0.0	0	0	0.0	0	0	0.0		0	0.0		0	0.0
4	29DEC2014	29DEC2014	11	204	RCV	08DEC2012	0	0	0.0	0	0	0.0	0	0	0.0		0	0.0		0	0.0		0	0.0		0	0.0	0	0	0.0	0	0	0.0	0	0	0.0	0	0	0.0	0	0	0.0		0	0.0		0	0.0
4	29DEC2014	29DEC2014	11	206	RCX	09DEC2012	0	0	0.0	0	0	0.0	0	0	0.0		0	0.0		0	0.0		0	0.0		0	0.0	0	0	0.0	0	0	0.0	0	0	0.0	0	0	0.0	0	0	0.0		0	0.0		0	0.0
4	29DEC2014	29DEC2014	11	208	RCS	10DEC2012	0	0	0.0	0	0	0.0	0	0	0.0		0	0.0		0	0.0		0	0.0		0	0.0	0	0	0.0	0	0	0.0	0	0	0.0	0	0	0.0	0	0	0.0		0	0.0		0	0.0
1	29DEC2014	29DEC2014	2	180	RCB	09AUG2012	0	0	0.0	0	0	0.0	0	0	0.0		0	0.0		0	0.0		0	0.0		0	0.0	0	0	0.0	0	0	0.0	0	0	0.0	0	0	0.0	0	0	0.0		0	0.0		0	0.0
1	29DEC2014	29DEC2014	2	182	RCM	09AUG2012	0	0	0.0	0	0	0.0	0	0	0.0	0	0	0.0	0	0	0.0	1	0	0.0	1	0	0.0	1	1	1.0	1	1	1.0	0	0	0.0	0	0	0.0	0	0	0.0	0	0	0.0	0	0	0.0	1
1	29DEC2014	29DEC2014	2	184	RCE	09AUG2012	0	0	0.0	0	0	0.0	0	0	0.0	0	0	0.0	0	0	0.0	0.5	0	0.0	0.5	0	0.0	0	0	0.0	0	0	0.0	1	1	1.0	0	0	0.0	0	0	0.0	0	0	0.0	0	0	0.0	0.5
1	29DEC2014	29DEC2014	2	186	RCH	10AUG2012	0	0	0.0	0	0	0.0	0	0	0.0		0	0.0		0	0.0		0	0.0		0	0.0	1	1	1.0	1	1	1.0	0	0	0.0	0	0	0.0	0	0	0.0		0	0.0		0	0.0
1	29DEC2014	29DEC2014	2	188	RCF	11AUG2012	0	0	0.0	0	0	0.0	0	0	0.0		0	0.0		0	0.0		0	0.0		0	0.0	0	0	0.0	0	0	0.0	0	0	0.0	0	0	0.0	0	0	0.0		0	0.0		0	0.0
1	29DEC2014	29DEC2014	2	190	RCT	12AUG2012	0	0	0.0	0	0	0.0	0	0	0.0		0	0.0		0	0.0		0	0.0		0	0.0	0	0	0.0	0	0	0.0	0	0	0.0	0	0	0.0	0	0	0.0		0	0.0		0	0.0
2	29DEC2014	29DEC2014	6	180	RCB	17SEP2012	0	0	0.0	0	0	0.0	0	0	0.0		0	0.0		0	0.0		0	0.0		0	0.0	0	0	0.0	0	0	0.0	0	0	0.0	0	0	0.0	0	0	0.0		0	0.0		0	0.0
2	29DEC2014	29DEC2014	6	182	RCM	17SEP2012	0	0	0.0	0	0	0.0	0	0	0.0		0	0.0		0	0.0		0	0.0		0	0.0	2	2	2.0	0	0	0.0	0	0	0.0	0	0	0.0	0	0	0.0		0	0.0		0	0.0
2	29DEC2014	29DEC2014	6	184	RCE	17SEP2012	0	0	0.0	0	0	0.0	0	0	0.0	0	0	0.0	0	0	0.0	2.3	0	0.0	2.3	0	0.0	1	1	1.0	1	1	1.0	0	0	0.0	0	0	0.0	0	0	0.0		0	0.0		0	0.0
2	29DEC2014	29DEC2014	6	186	RCH	18SEP2012	0	0	0.0	0	0	0.0	0	0	0.0		0	0.0		0	0.0		0	0.0		0	0.0	0	0	0.0	0	0	0.0	0	0	0.0	0	0	0.0	0	0	0.0		0	0.0		0	0.0
2	29DEC2014	29DEC2014	6	188	RCF	19SEP2012	0	0	0.0	0	0	0.0	0	0	0.0		0	0.0		0	0.0		0	0.0		0	0.0	0	0	0.0	0	0	0.0	0	0	0.0	0	0	0.0	0	0	0.0		0	0.0		0	0.0
2	29DEC2014	29DEC2014	6	190	RCT	20SEP2012	0	0	0.0	0	0	0.0	0	0	0.0		0	0.0		0	0.0		0	0.0		0	0.0	0	0	0.0	0	0	0.0	0	0	0.0	0	0	0.0	0	0	0.0		0	0.0		0	0.0
3	29DEC2014	29DEC2014	8	180	RCB	14NOV2012	0	0	0.0	0	0	0.0	0	0	0.0		0	0.0		0	0.0		0	0.0		0	0.0	0	0	0.0	0	0	0.0	0	0	0.0	0	0	0.0	0	0	0.0		0	0.0		0	0.0
3	29DEC2014	29DEC2014	8	182	RCM	14NOV2012	0	0	0.0	0	0	0.0	0	0	0.0		0	0.0		0	0.0		0	0.0		0	0.0	1	1	1.0	1	1	1.0	0	0	0.0	0	0	0.0	0	0	0.0		0	0.0		0	0.0
3	29DEC2014	29DEC2014	8	184	RCE	14NOV2012	0	0	0.0	0	0	0.0	0	0	0.0		0	0.0		0	0.0		0	0.0		0	0.0	0	0	0.0	0	0	0.0	0	0	0.0	0	0	0.0	0	0	0.0		0	0.0		0	0.0
3	29DEC2014	29DEC2014	8	186	RCH	15NOV2012	0	0	0.0	0	0	0.0	0	0	0.0		0	0.0		0	0.0		0	0.0		0	0.0	0	0	0.0	0	0	0.0	0	0	0.0	0	0	0.0	0	0	0.0		0	0.0		0	0.0
3	29DEC2014	29DEC2014	8	188	RCF	16NOV2012	0	0	0.0	0	0	0.0	0	0	0.0		0	0.0		0	0.0		0	0.0		0	0.0	0	0	0.0	0	0	0.0	0	0	0.0	0	0	0.0	0	0	0.0		0	0.0		0	0.0
3	29DEC2014	29DEC2014	8	190	RCT	17NOV2012	0	0	0.0	0	0	0.0	0	0	0.0		0	0.0		0	0.0		0	0.0		0	0.0	0	0	0.0	0	0	0.0	0	0	0.0	0	0	0.0	0	0	0.0		0	0.0		0	0.0
4	29DEC2014	29DEC2014	11	180	RCB	22JAN2013	0	0	0.0	0	0	0.0	0	0	0.0		0	0.0		0	0.0		0	0.0		0	0.0	0	0	0.0	0	0	0.0	0	0	0.0	0	0	0.0	0	0	0.0		0	0.0		0	0.0
4	29DEC2014	29DEC2014	11	182	RCM	22JAN2013	0	0	0.0	0	0	0.0	0	0	0.0		0	0.0		0	0.0		0	0.0		0	0.0	0	0	0.0	0	0	0.0	0	0	0.0	0	0	0.0	0	0	0.0		0	0.0		0	0.0
4	29DEC2014	29DEC2014	11	184	RCE	22JAN2013	0	0	0.0	0	0	0.0	0	0	0.0		0	0.0		0	0.0		0	0.0		0	0.0	0	0	0.0	0	0	0.0	0	0	0.0	0	0	0.0	0	0	0.0		0	0.0		0	0.0
4	29DEC2014	29DEC2014	11	186	RCH	23JAN2013	0	0	0.0	0	0	0.0	0	0	0.0		0	0.0		0	0.0		0	0.0		0	0.0	0	0	0.0	0	0	0.0	2	2	2.0	2	2	2.0	0	0	0.0		0	0.0		0	0.0
4	29DEC2014	29DEC2014	11	188	RCF	24JAN2013	0	0	0.0	0	0	0.0	0	0	0.0		0	0.0		0	0.0		0	0.0		0	0.0	0	0	0.0	0	0	0.0	0	0	0.0	0	0	0.0	0	0	0.0		0	0.0		0	0.0
4	29DEC2014	29DEC2014	11	190	RCT	25JAN2013	0	0	0.0	0	0	0.0	0	0	0.0		0	0.0		0	0.0		0	0.0		0	0.0	0	0	0.0	0	0	0.0	0	0	0.0	0	0	0.0	0	0	0.0		0	0.0		0	0.0
4	29DEC2014	29DEC2014	11	202	RCR	26JAN2013	0	0	0.0	0	0	0.0	0	0	0.0		0	0.0		0	0.0		0	0.0		0	0.0	0	0	0.0	0	0	0.0	0	0	0.0	0	0	0.0	0	0	0.0		0	0.0		0	0.0
4	29DEC2014	29DEC2014	11	204	RCV	27JAN2013	0	0	0.0	0	0	0.0	0	0	0.0		0	0.0		0	0.0		0	0.0		0	0.0	0	0	0.0	0	0	0.0	0	0	0.0	0	0	0.0	0	0	0.0		0	0.0		0	0.0
4	29DEC2014	29DEC2014	11	206	RCX	28JAN2013	0	0	0.0	0	0	0.0	0	0	0.0		0	0.0		0	0.0		0	0.0		0	0.0	0	0	0.0	0	0	0.0	0	0	0.0	0	0	0.0	0	0	0.0		0	0.0		0	0.0
4	29DEC2014	29DEC2014	11	208	RCS	29JAN2013	0	0	0.0	0	0	0.0	0	0	0.0		0	0.0		0	0.0		0	0.0		0	0.0	0	0	0.0	0	0	0.0	0	0	0.0	0	0	0.0	0	0	0.0		0	0.0		0	0.0
1	29DEC2014	29DEC2014	2	180	RCB	09AUG2012	0	0	0.0	0	0	0.0	0	0	0.0		0	0.0		0	0.0		0	0.0		0	0.0	0	0	0.0	0	0	0.0	0	0	0.0	0	0	0.0	0	0	0.0		0	0.0		0	0.0
1	29DEC2014	29DEC2014	2	182	RCM	09AUG2012	0	0	0.0	0	0	0.0	0	0	0.0	0	0	0.0	0	0	0.0	0.8	0	0.0	0.8	0	0.0	1	1	1.0	0	0	0.0	0	0	0.0	0	0	0.0	0	0	0.0		0	0.0		0	0.0
1	29DEC2014	29DEC2014	2	184	RCE	09AUG2012	0	0	0.0	0	0	0.0	0	0	0.0		0	0.0		0	0.0		0	0.0		0	0.0	1	1	1.0	1	1	1.0	0	0	0.0	0	0	0.0	0	0	0.0		0	0.0		0	0.0
1	29DEC2014	29DEC2014	2	186	RCH	10AUG2012	0	0	0.0	0	0	0.0	0	0	0.0		0	0.0		0	0.0		0	0.0		0	0.0	0	0	0.0	0	0	0.0	0	0	0.0	0	0	0.0	0	0	0.0		0	0.0		0	0.0
1	29DEC2014	29DEC2014	2	188	RCF	11AUG2012	0	0	0.0	0	0	0.0	0	0	0.0		0	0.0		0	0.0		0	0.0		0	0.0	0	0	0.0	1	1	1.0	0	0	0.0	0	0	0.0	0	0	0.0		0	0.0		0	0.0
1	29DEC2014	29DEC2014	2	190	RCT	12AUG2012	0	0	0.0	0	0	0.0	0	0	0.0		0	0.0		0	0.0		0	0.0		0	0.0	0	0	0.0	0	0	0.0	0	0	0.0	0	0	0.0	0	0	0.0		0	0.0		0	0.0
2	29DEC2014	29DEC2014	6	180	RCB	10SEP2012	0	0	0.0	0	0	0.0	0	0	0.0		0	0.0		0	0.0		0	0.0		0	0.0	0	0	0.0	0	0	0.0	0	0	0.0	0	0	0.0	0	0	0.0		0	0.0		0	0.0
2	29DEC2014	29DEC2014	6	182	RCM	10SEP2012	0	0	0.0	0	0	0.0	0	0	0.0		0	0.0		0	0.0		0	0.0		0	0.0	0	0	0.0	0	0	0.0	0	0	0.0	0	0	0.0	0	0	0.0		0	0.0		0	0.0
2	29DEC2014	29DEC2014	6	184	RCE	10SEP2012	0	0	0.0	0	0	0.0	0	0	0.0		0	0.0		0	0.0		0	0.0		0	0.0	1	1	1.0	1	1	1.0	0	0	0.0	0	0	0.0	0	0	0.0		0	0.0		0	0.0
2	29DEC2014	29DEC2014	6	186	RCH	11SEP2012	0	0	0.0	0	0	0.0	0	0	0.0		0	0.0		0	0.0		0	0.0		0	0.0	1	1	1.0	1	1	1.0	0	0	0.0	0	0	0.0	0	0	0.0		0	0.0		0	0.0
2	29DEC2014	29DEC2014	6	188	RCF	12SEP2012	0	0	0.0	0	0	0.0	0	0	0.0		0	0.0		0	0.0		0	0.0		0	0.0	0	0	0.0	0	0	0.0	0	0	0.0	0	0	0.0	0	0	0.0		0	0.0		0	0.0
2	29DEC2014	29DEC2014	6	190	RCT	13SEP2012	0	0	0.0	0	0	0.0	0	0	0.0		0	0.0		0	0.0		0	0.0		0	0.0	0	0	0.0	0	0	0.0	0	0	0.0	0	0	0.0	0	0	0.0		0	0.0		0	0.0
3	29DEC2014	29DEC2014	8	180	RCB	15NOV2012	0	0	0.0	0	0	0.0	0	0	0.0		0	0.0		0	0.0		0	0.0		0	0.0	0	0	0.0	0	0	0.0	0	0	0.0	0	0	0.0	0	0	0.0		0	0.0		0	0.0
3	29DEC2014	29DEC2014	8	182	RCM	15NOV2012	0	0	0.0	0	0	0.0	0	0	0.0		0	0.0		0	0.0		0	0.0		0	0.0	0	0	0.0	0	0	0.0	0	0	0.0	0	0	0.0	0	0	0.0		0	0.0		0	0.0
3	29DEC2014	29DEC2014	8	184	RCE	15NOV2012	0	0	0.0	0	0	0.0	0	0	0.0		0	0.0		0	0.0		0	0.0		0	0.0	0	0	0.0	0	0	0.0	0	0	0.0	0	0	0.0	0	0	0.0		0	0.0		0	0.0
3	29DEC2014	29DEC2014	8	186	RCH	16NOV2012	0	0	0.0	0	0	0.0	0	0	0.0		0	0.0		0	0.0		0	0.0		0	0.0	0	0	0.0	0	0	0.0	0	0	0.0	0	0	0.0	0	0	0.0		0	0.0		0	0.0
3	29DEC2014	29DEC2014	8	188	RCF	17NOV2012	0	0	0.0	0	0	0.0	0	0	0.0		0	0.0		0	0.0		0	0.0		0	0.0	0	0	0.0	0	0	0.0	0	0	0.0	0	0	0.0	0	0	0.0		0	0.0		0	0.0
3	29DEC2014	29DEC2014	8	190	RCT	18NOV2012	0	0	0.0	0	0	0.0	0	0	0.0		0	0.0		0	0.0		0	0.0		0	0.0	0	0	0.0	0	0	0.0	0	0	0.0	0	0	0.0	0	0	0.0		0	0.0		0	0.0
1	29DEC2014	29DEC2014	2	180	RCB	17JAN2013	0	0	0.0	0	0	0.0	0	0	0.0		0	0.0		0	0.0		0	0.0		0	0.0	0	0	0.0	0	0	0.0	0	0	0.0	0	0	0.0	0	0	0.0		0	0.0		0	0.0
1	29DEC2014	29DEC2014	2	182	RCM	17JAN2013	0	0	0.0	0	0	0.0	0	0	0.0		0	0.0		0	0.0		0	0.0		0	0.0	1	1	1.0	1	1	1.0	0	0	0.0	0	0	0.0	0	0	0.0		0	0.0		0	0.0
1	29DEC2014	29DEC2014	2	184	RCE	17JAN2013	0	0	0.0	0	0	0.0	0	0	0.0		0	0.0		0	0.0		0	0.0		0	0.0	1	1	1.0	0	0	0.0	0	0	0.0	0	0	0.0	0	0	0.0		0	0.0		0	0.0
1	29DEC2014	29DEC2014	2	186	RCH	18JAN2013	0	0	0.0	0	0	0.0	0	0	0.0		0	0.0		0	0.0		0	0.0		0	0.0	0	0	0.0	0	0	0.0	0	0	0.0	0	0	0.0	0	0	0.0		0	0.0		0	0.0
1	29DEC2014	29DEC2014	2	188	RCF	19JAN2013	0	0	0.0	0	0	0.0	0	0	0.0		0	0.0		0	0.0		0	0.0		0	0.0	0	0	0.0	0	0	0.0	0	0	0.0	0	0	0.0	0	0	0.0		0	0.0		0	0.0
1	29DEC2014	29DEC2014	2	190	RCT	20JAN2013	0	0	0.0	0	0	0.0	0	0	0.0		0	0.0		0	0.0		0	0.0		0	0.0	0	0	0.0	0	0	0.0	0	0	0.0	0	0	0.0	0	0	0.0		0	0.0		0	0.0
2	29DEC2014	29DEC2014	6	180	RCB	14FEB2013	0	0	0.0	0	0	0.0	0	0	0.0		0	0.0		0	0.0		0	0.0		0	0.0	0	0	0.0	0	0	0.0	0	0	0.0	0	0	0.0	0	0	0.0		0	0.0		0	0.0
2	29DEC2014	29DEC2014	6	182	RCM	14FEB2013	0	0	0.0	0	0	0.0	0	0	0.0		0	0.0		0	0.0		0	0.0		0	0.0	0	0	0.0	1	1	1.0	0	0	0.0	0	0	0.0	0	0	0.0		0	0.0		0	0.0
2	29DEC2014	29DEC2014	6	184	RCE	14FEB2013	0	0	0.0	0	0	0.0	0	0	0.0		0	0.0		0	0.0		0	0.0		0	0.0	0	0	0.0	1	1	1.0	0	0	0.0	0	0	0.0	0	0	0.0		0	0.0		0	0.0
2	29DEC2014	29DEC2014	6	186	RCH	15FEB2013	0	0	0.0	0	0	0.0	0	0	0.0		0	0.0		0	0.0		0	0.0		0	0.0	0	0	0.0	1	1	1.0	0	0	0.0	0	0	0.0	0	0	0.0		0	0.0		0	0.0
2	29DEC2014	29DEC2014	6	188	RCF	16FEB2013	0	0	0.0	0	0	0.0	0	0	0.0		0	0.0		0	0.0		0	0.0		0	0.0	0	0	0.0	0	0	0.0	0	0	0.0	0	0	0.0	0	0	0.0		0	0.0		0	0.0
2	29DEC2014	29DEC2014	6	190	RCT	17FEB2013	0	0	0.0	0	0	0.0	0	0	0.0		0	0.0		0	0.0		0	0.0		0	0.0	0	0	0.0	0	0	0.0	0	0	0.0	0	0	0.0	0	0	0.0		0	0.0		0	0.0
3	29DEC2014	29DEC2014	8	180	RCB	11APR2013	0	0	0.0	0	0	0.0	0	0	0.0		0	0.0		0	0.0		0	0.0		0	0.0	0	0	0.0	0	0	0.0	0	0	0.0	0	0	0.0	0	0	0.0		0	0.0		0	0.0
3	29DEC2014	29DEC2014	8	182	RCM	11APR2013	0	0	0.0	0	0	0.0	0	0	0.0		0	0.0		0	0.0		0	0.0		0	0.0	0	0	0.0	0	0	0.0	0	0	0.0	0	0	0.0	0	0	0.0		0	0.0		0	0.0
3	29DEC2014	29DEC2014	8	184	RCE	11APR2013	0	0	0.0	0	0	0.0	0	0	0.0		0	0.0		0	0.0		0	0.0		0	0.0	0	0	0.0	0	0	0.0	0	0	0.0	0	0	0.0	0	0	0.0		0	0.0		0	0.0
3	29DEC2014	29DEC2014	8	186	RCH	12APR2013	0	0	0.0	0	0	0.0	0	0	0.0		0	0.0		0	0.0		0	0.0		0	0.0	0	0	0.0	0	0	0.0	0	0	0.0	0	0	0.0	0	0	0.0		0	0.0		0	0.0
3	29DEC2014	29DEC2014	8	188	RCF	13APR2013	0	0	0.0	0	0	0.0	0	0	0.0		0	0.0		0	0.0		0	0.0		0	0.0	0	0	0.0	0	0	0.0	0	0	0.0	0	0	0.0	0	0	0.0		0	0.0		0	0.0
3	29DEC2014	29DEC2014	8	190	RCT	14APR2013	0	0	0.0	0	0	0.0	0	0	0.0		0	0.0		0	0.0		0	0.0		0	0.0	0	0	0.0	0	0	0.0	0	0	0.0	0	0	0.0	0	0	0.0		0	0.0		0	0.0
4	29DEC2014	29DEC2014	11	180	RCB	30JUL2013	0	0	0.0	0	0	0.0	0	0	0.0		0	0.0		0	0.0		0	0.0		0	0.0	0	0	0.0	0	0	0.0	0	0	0.0	0	0	0.0	0	0	0.0		0	0.0		0	0.0
4	29DEC2014	29DEC2014	11	182	RCM	30JUL2013	0	0	0.0	0	0	0.0	0	0	0.0		0	0.0		0	0.0		0	0.0		0	0.0	0	0	0.0	0	0	0.0	0	0	0.0	0	0	0.0	0	0	0.0		0	0.0		0	0.0
4	29DEC2014	29DEC2014	11	184	RCE	30JUL2013	0	0	0.0	0	0	0.0	0	0	0.0		0	0.0		0	0.0		0	0.0		0	0.0	1	1	1.0	1	1	1.0	0	0	0.0	0	0	0.0	0	0	0.0		0	0.0		0	0.0
4	29DEC2014	29DEC2014	11	186	RCH	31JUL2013	0	0	0.0	0	0	0.0	0	0	0.0		0	0.0		0	0.0		0	0.0		0	0.0	1	1	1.0	1	1	1.0	0	0	0.0	0	0	0.0	1	1	1.0		0	0.0		0	0.0
4	29DEC2014	29DEC2014	11	188	RCF	01AUG2013	0	0	0.0	0	0	0.0	0	0	0.0		0	0.0		0	0.0		0	0.0		0	0.0	1	1	1.0	1	1	1.0	0	0	0.0	0	0	0.0	0	0	0.0		0	0.0		0	0.0
4	29DEC2014	29DEC2014	11	190	RCT	02AUG2013	0	0	0.0	0	0	0.0	0	0	0.0		0	0.0		0	0.0		0	0.0		0	0.0	0	0	0.0	0	0	0.0	0	0	0.0	0	0	0.0	0	0	0.0		0	0.0		0	0.0
4	29DEC2014	29DEC2014	11	202	RCR	03AUG2013	0	0	0.0	0	0	0.0	0	0	0.0		0	0.0		0	0.0		0	0.0		0	0.0	0	0	0.0	0	0	0.0	0	0	0.0	0	0	0.0	0	0	0.0		0	0.0		0	0.0
4	29DEC2014	29DEC2014	11	204	RCV	04AUG2013	0	0	0.0	0	0	0.0	0	0	0.0		0	0.0		0	0.0		0	0.0		0	0.0	0	0	0.0	0	0	0.0	0	0	0.0	0	0	0.0	0	0	0.0		0	0.0		0	0.0
4	29DEC2014	29DEC2014	11	206	RCX	05AUG2013	0	0	0.0	0	0	0.0	0	0	0.0		0	0.0		0	0.0		0	0.0		0	0.0	0	0	0.0	0	0	0.0	0	0	0.0	0	0	0.0	0	0	0.0		0	0.0		0	0.0
4	29DEC2014	29DEC2014	11	208	RCS	06AUG2013	0	0	0.0	0	0	0.0	0	0	0.0		0	0.0		0	0.0		0	0.0		0	0.0	0	0	0.0	0	0	0.0	0	0	0.0	0	0	0.0	0	0	0.0		0	0.0		0	0.0
1	29DEC2014	29DEC2014	2	180	RCB	13AUG2012	0	0	0.0	0	0	0.0	0	0	0.0		0	0.0		0	0.0		0	0.0		0	0.0	0	0	0.0	0	0	0.0	0	0	0.0	0	0	0.0	0	0	0.0		0	0.0		0	0.0
1	29DEC2014	29DEC2014	2	182	RCM	13AUG2012	0	0	0.0	0	0	0.0	0	0	0.0		0	0.0		0	0.0		0	0.0		0	0.0	1	1	1.0	0	0	0.0	0	0	0.0	0	0	0.0	0	0	0.0		0	0.0		0	0.0
1	29DEC2014	29DEC2014	2	184	RCE	13AUG2012	0	0	0.0	0	0	0.0	1	1	1.0		0	0.0		0	0.0		0	0.0		0	0.0	0	0	0.0	0	0	0.0	0	0	0.0	0	0	0.0	0	0	0.0		0	0.0		0	0.0
1	29DEC2014	29DEC2014	2	186	RCH	14AUG2012	1	1	1.0	0	0	0.0	1	1	1.0		0	0.0		0	0.0		0	0.0		0	0.0	0	0	0.0	0	0	0.0	1	1	1.0	1	1	1.0	1	1	1.0		0	0.0		0	0.0
1	29DEC2014	29DEC2014	2	188	RCF	15AUG2012	1	1	1.0	0	0	0.0	1	1	1.0		0	0.0		0	0.0		0	0.0		0	0.0	0	0	0.0	0	0	0.0	2	2	2.0	1	1	1.0	1	1	1.0		0	0.0		0	0.0
1	29DEC2014	29DEC2014	2	190	RCT	16AUG2012	0	0	0.0	0	0	0.0	0	0	0.0		0	0.0		0	0.0		0	0.0		0	0.0	0	0	0.0	0	0	0.0	0	0	0.0	0	0	0.0	0	0	0.0		0	0.0		0	0.0
1	29DEC2014	29DEC2014	2	180	RCB	18JAN2013	0	0	0.0	0	0	0.0	0	0	0.0		0	0.0		0	0.0		0	0.0		0	0.0	0	0	0.0	0	0	0.0	0	0	0.0	0	0	0.0	0	0	0.0		0	0.0		0	0.0
1	29DEC2014	29DEC2014	2	182	RCM	18JAN2013	0	0	0.0	0	0	0.0	0	0	0.0		0	0.0		0	0.0		0	0.0		0	0.0	0	0	0.0	1	1	1.0	0	0	0.0	0	0	0.0	0	0	0.0		0	0.0		0	0.0
1	29DEC2014	29DEC2014	2	184	RCE	18JAN2013	0	0	0.0	0	0	0.0	1	1	1.0		0	0.0		0	0.0		0	0.0		0	0.0	0	0	0.0	0	0	0.0	2	2	2.0	0	0	0.0	1	1	1.0		0	0.0		0	0.0
1	29DEC2014	29DEC2014	2	186	RCH	19JAN2013	0	0	0.0	0	0	0.0	0	0	0.0		0	0.0		0	0.0		0	0.0		0	0.0	0	0	0.0	0	0	0.0	0	0	0.0	0	0	0.0	0	0	0.0		0	0.0		0	0.0
1	29DEC2014	29DEC2014	2	188	RCF	20JAN2013	0	0	0.0	0	0	0.0	0	0	0.0		0	0.0		0	0.0		0	0.0		0	0.0	0	0	0.0	0	0	0.0	0	0	0.0	0	0	0.0	0	0	0.0		0	0.0		0	0.0
1	29DEC2014	29DEC2014	2	190	RCT	21JAN2013	0	0	0.0	0	0	0.0	0	0	0.0		0	0.0		0	0.0		0	0.0		0	0.0	0	0	0.0	0	0	0.0	1	1	1.0	0	0	0.0	0	0	0.0		0	0.0		0	0.0
2	29DEC2014	29DEC2014	6	180	RCB	25FEB2013	0	0	0.0	0	0	0.0	0	0	0.0		0	0.0		0	0.0		0	0.0		0	0.0	0	0	0.0	0	0	0.0	0	0	0.0	0	0	0.0	0	0	0.0		0	0.0		0	0.0
2	29DEC2014	29DEC2014	6	182	RCM	25FEB2013	0	0	0.0	0	0	0.0	0	0	0.0		0	0.0		0	0.0		0	0.0		0	0.0	1	1	1.0	1	1	1.0	0	0	0.0	0	0	0.0	0	0	0.0		0	0.0		0	0.0
2	29DEC2014	29DEC2014	6	184	RCE	25FEB2013	0	0	0.0	0	0	0.0	0	0	0.0		0	0.0		0	0.0		0	0.0		0	0.0	1	1	1.0	1	1	1.0	1	1	1.0	0	0	0.0	0	0	0.0		0	0.0		0	0.0
2	29DEC2014	29DEC2014	6	186	RCH	26FEB2013	0	0	0.0	0	0	0.0	0	0	0.0		0	0.0		0	0.0		0	0.0		0	0.0	0	0	0.0	0	0	0.0	0	0	0.0	0	0	0.0	0	0	0.0		0	0.0		0	0.0
2	29DEC2014	29DEC2014	6	188	RCF	27FEB2013	0	0	0.0	0	0	0.0	0	0	0.0		0	0.0		0	0.0		0	0.0		0	0.0	0	0	0.0	0	0	0.0	1	1	1.0	0	0	0.0	0	0	0.0		0	0.0		0	0.0
2	29DEC2014	29DEC2014	6	190	RCT	28FEB2013	0	0	0.0	0	0	0.0	0	0	0.0		0	0.0		0	0.0		0	0.0		0	0.0	0	0	0.0	0	0	0.0	0	0	0.0	0	0	0.0	0	0	0.0		0	0.0		0	0.0
3	29DEC2014	29DEC2014	8	180	RCB	12APR2013	0	0	0.0	0	0	0.0	0	0	0.0		0	0.0		0	0.0		0	0.0		0	0.0	0	0	0.0	0	0	0.0	0	0	0.0	0	0	0.0	0	0	0.0		0	0.0		0	0.0
3	29DEC2014	29DEC2014	8	182	RCM	12APR2013	0	0	0.0	0	0	0.0	0	0	0.0		0	0.0		0	0.0		0	0.0		0	0.0	1	1	1.0	1	1	1.0	0	0	0.0	0	0	0.0	0	0	0.0		0	0.0		0	0.0
3	29DEC2014	29DEC2014	8	184	RCE	12APR2013	0	0	0.0	0	0	0.0	0	0	0.0		0	0.0		0	0.0		0	0.0		0	0.0	0	0	0.0	0	0	0.0	0	0	0.0	0	0	0.0	0	0	0.0		0	0.0		0	0.0
3	29DEC2014	29DEC2014	8	186	RCH	13APR2013	0	0	0.0	0	0	0.0	0	0	0.0		0	0.0		0	0.0		0	0.0		0	0.0	0	0	0.0	0	0	0.0	0	0	0.0	0	0	0.0	0	0	0.0		0	0.0		0	0.0
3	29DEC2014	29DEC2014	8	188	RCF	14APR2013	0	0	0.0	0	0	0.0	0	0	0.0		0	0.0		0	0.0		0	0.0		0	0.0	0	0	0.0	0	0	0.0	0	0	0.0	0	0	0.0	0	0	0.0		0	0.0		0	0.0
3	29DEC2014	29DEC2014	8	190	RCT	15APR2013	0	0	0.0	0	0	0.0	0	0	0.0		0	0.0		0	0.0		0	0.0		0	0.0	0	0	0.0	0	0	0.0	0	0	0.0	0	0	0.0	0	0	0.0		0	0.0		0	0.0
4	29DEC2014	29DEC2014	11	180	RCB	14JUN2013	0	0	0.0	0	0	0.0	0	0	0.0		0	0.0		0	0.0		0	0.0		0	0.0	0	0	0.0	0	0	0.0	0	0	0.0	0	0	0.0	0	0	0.0		0	0.0		0	0.0
4	29DEC2014	29DEC2014	11	182	RCM	14JUN2013	0	0	0.0	0	0	0.0	0	0	0.0		0	0.0		0	0.0		0	0.0		0	0.0	0	0	0.0	0	0	0.0	0	0	0.0	0	0	0.0	0	0	0.0		0	0.0		0	0.0
4	29DEC2014	29DEC2014	11	184	RCE	14JUN2013	1	1	1.0	1	1	1.0	0	0	0.0		0	0.0		0	0.0		0	0.0		0	0.0	1	1	1.0	1	1	1.0	1	1	1.0	0	0	0.0	0	0	0.0		0	0.0		0	0.0
4	29DEC2014	29DEC2014	11	186	RCH	15JUN2013	2	2	2.0	2	2	2.0	0	0	0.0		0	0.0		0	0.0		0	0.0		0	0.0	1	1	1.0	0	0	0.0	2	2	2.0	2	2	2.0	0	0	0.0		0	0.0		0	0.0
4	29DEC2014	29DEC2014	11	188	RCF	16JUN2013	0	0	0.0	0	0	0.0	0	0	0.0		0	0.0		0	0.0		0	0.0		0	0.0	1	1	1.0	0	0	0.0	2	2	2.0	1	1	1.0	0	0	0.0		0	0.0		0	0.0
4	29DEC2014	29DEC2014	11	190	RCT	17JUN2013	0	0	0.0	0	0	0.0	1	1	1.0		0	0.0		0	0.0		0	0.0		0	0.0	1	1	1.0	1	1	1.0	1	1	1.0	0	0	0.0	0	0	0.0		0	0.0		0	0.0
4	29DEC2014	29DEC2014	11	202	RCR	18JUN2013	0	0	0.0	0	0	0.0	0	0	0.0		0	0.0		0	0.0		0	0.0		0	0.0	0	0	0.0	0	0	0.0	1	1	1.0	0	0	0.0	0	0	0.0		0	0.0		0	0.0
4	29DEC2014	29DEC2014	11	204	RCV	19JUN2013	0	0	0.0	0	0	0.0	0	0	0.0		0	0.0		0	0.0		0	0.0		0	0.0	0	0	0.0	0	0	0.0	0	0	0.0	0	0	0.0	0	0	0.0		0	0.0		0	0.0
4	29DEC2014	29DEC2014	11	206	RCX	20JUN2013	0	0	0.0	0	0	0.0	0	0	0.0		0	0.0		0	0.0		0	0.0		0	0.0	0	0	0.0	0	0	0.0	0	0	0.0	0	0	0.0	0	0	0.0		0	0.0		0	0.0
4	29DEC2014	29DEC2014	11	208	RCS	21JUN2013	0	0	0.0	0	0	0.0	0	0	0.0		0	0.0		0	0.0		0	0.0		0	0.0	0	0	0.0	0	0	0.0	0	0	0.0	0	0	0.0	0	0	0.0		0	0.0		0	0.0
1	29DEC2014	29DEC2014	2	180	RCB	31JAN2013	0	0	0.0	0	0	0.0	0	0	0.0		0	0.0		0	0.0		0	0.0		0	0.0	0	0	0.0	0	0	0.0	0	0	0.0	0	0	0.0	0	0	0.0		0	0.0		0	0.0
1	29DEC2014	29DEC2014	2	182	RCM	31JAN2013	0	0	0.0	0	0	0.0	0	0	0.0		0	0.0		0	0.0		0	0.0		0	0.0	1	1	1.0	1	1	1.0	0	0	0.0	0	0	0.0	0	0	0.0		0	0.0		0	0.0
1	29DEC2014	29DEC2014	2	184	RCE	31JAN2013	0	0	0.0	0	0	0.0	0	0	0.0		0	0.0		0	0.0		0	0.0		0	0.0	2	2	2.0	2	2	2.0	1	1	1.0	0	0	0.0	0	0	0.0		0	0.0		0	0.0
1	29DEC2014	29DEC2014	2	186	RCH	01FEB2013	0	0	0.0	0	0	0.0	0	0	0.0		0	0.0		0	0.0		0	0.0		0	0.0	1	1	1.0	1	1	1.0	0	0	0.0	0	0	0.0	0	0	0.0		0	0.0		0	0.0
1	29DEC2014	29DEC2014	2	188	RCF	02FEB2013	0	0	0.0	0	0	0.0	0	0	0.0		0	0.0		0	0.0		0	0.0		0	0.0	0	0	0.0	0	0	0.0	0	0	0.0	0	0	0.0	0	0	0.0		0	0.0		0	0.0
1	29DEC2014	29DEC2014	2	190	RCT	03FEB2013	0	0	0.0	0	0	0.0	0	0	0.0		0	0.0		0	0.0		0	0.0		0	0.0	0	0	0.0	0	0	0.0	0	0	0.0	0	0	0.0	0	0	0.0		0	0.0		0	0.0
2	29DEC2014	29DEC2014	6	180	RCB	04MAR2013	0	0	0.0	0	0	0.0	0	0	0.0		0	0.0		0	0.0		0	0.0		0	0.0	0	0	0.0	0	0	0.0	0	0	0.0	0	0	0.0	0	0	0.0		0	0.0		0	0.0
2	29DEC2014	29DEC2014	6	182	RCM	04MAR2013	0	0	0.0	0	0	0.0	0	0	0.0		0	0.0		0	0.0		0	0.0		0	0.0	0	0	0.0	0	0	0.0	0	0	0.0	0	0	0.0	0	0	0.0		0	0.0		0	0.0
2	29DEC2014	29DEC2014	6	184	RCE	04MAR2013	0	0	0.0	0	0	0.0	0	0	0.0		0	0.0		0	0.0		0	0.0		0	0.0	0	0	0.0	2	2	2.0	1	1	1.0	0	0	0.0	0	0	0.0		0	0.0		0	0.0
2	29DEC2014	29DEC2014	6	186	RCH	05MAR2013	0	0	0.0	0	0	0.0	0	0	0.0		0	0.0		0	0.0		0	0.0		0	0.0	0	0	0.0	2	2	2.0	0	0	0.0	0	0	0.0	0	0	0.0		0	0.0		0	0.0
2	29DEC2014	29DEC2014	6	188	RCF	06MAR2013	0	0	0.0	0	0	0.0	0	0	0.0		0	0.0		0	0.0		0	0.0		0	0.0	0	0	0.0	0	0	0.0	0	0	0.0	0	0	0.0	0	0	0.0		0	0.0		0	0.0
2	29DEC2014	29DEC2014	6	190	RCT	07MAR2013	0	0	0.0	0	0	0.0	0	0	0.0		0	0.0		0	0.0		0	0.0		0	0.0	0	0	0.0	0	0	0.0	0	0	0.0	0	0	0.0	0	0	0.0		0	0.0		0	0.0
1	29DEC2014	29DEC2014	2	180	RCB	06MAR2013	0	0	0.0	0	0	0.0	0	0	0.0		0	0.0		0	0.0		0	0.0		0	0.0	0	0	0.0	0	0	0.0	0	0	0.0	0	0	0.0	0	0	0.0		0	0.0		0	0.0
1	29DEC2014	29DEC2014	2	182	RCM	06MAR2013	0	0	0.0	0	0	0.0	0	0	0.0		0	0.0		0	0.0		0	0.0		0	0.0	0	0	0.0	0	0	0.0	0	0	0.0	0	0	0.0	0	0	0.0		0	0.0		0	0.0
1	29DEC2014	29DEC2014	2	184	RCE	06MAR2013	0	0	0.0	0	0	0.0	0	0	0.0		0	0.0		0	0.0		0	0.0		0	0.0	0	0	0.0	1	1	1.0	0	0	0.0	0	0	0.0	0	0	0.0		0	0.0		0	0.0
1	29DEC2014	29DEC2014	2	186	RCH	07MAR2013	0	0	0.0	0	0	0.0	0	0	0.0		0	0.0		0	0.0		0	0.0		0	0.0	0	0	0.0	0	0	0.0	0	0	0.0	0	0	0.0	0	0	0.0		0	0.0		0	0.0
1	29DEC2014	29DEC2014	2	188	RCF	08MAR2013	0	0	0.0	0	0	0.0	0	0	0.0		0	0.0		0	0.0		0	0.0		0	0.0	0	0	0.0	0	0	0.0	0	0	0.0	0	0	0.0	0	0	0.0		0	0.0		0	0.0
1	29DEC2014	29DEC2014	2	190	RCT	09MAR2013	0	0	0.0	0	0	0.0	0	0	0.0		0	0.0		0	0.0		0	0.0		0	0.0	0	0	0.0	0	0	0.0	0	0	0.0	0	0	0.0	0	0	0.0		0	0.0		0	0.0
2	29DEC2014	29DEC2014	6	180	RCB	03APR2013	0	0	0.0	0	0	0.0	0	0	0.0		0	0.0		0	0.0		0	0.0		0	0.0	0	0	0.0	0	0	0.0	0	0	0.0	0	0	0.0	0	0	0.0		0	0.0		0	0.0
2	29DEC2014	29DEC2014	6	182	RCM	03APR2013	0	0	0.0	0	0	0.0	0	0	0.0		0	0.0		0	0.0		0	0.0		0	0.0	1	1	1.0	0	0	0.0	0	0	0.0	0	0	0.0	0	0	0.0		0	0.0		0	0.0
2	29DEC2014	29DEC2014	6	184	RCE	03APR2013	0	0	0.0	0	0	0.0	0	0	0.0		0	0.0		0	0.0		0	0.0		0	0.0	1	1	1.0	0	0	0.0	0	0	0.0	0	0	0.0	0	0	0.0		0	0.0		0	0.0
2	29DEC2014	29DEC2014	6	186	RCH	04APR2013	0	0	0.0	0	0	0.0	0	0	0.0		0	0.0		0	0.0		0	0.0		0	0.0	0	0	0.0	0	0	0.0	0	0	0.0	0	0	0.0	0	0	0.0		0	0.0		0	0.0
2	29DEC2014	29DEC2014	6	188	RCF	05APR2013	0	0	0.0	0	0	0.0	0	0	0.0		0	0.0		0	0.0		0	0.0		0	0.0	0	0	0.0	0	0	0.0	0	0	0.0	0	0	0.0	0	0	0.0		0	0.0		0	0.0
2	29DEC2014	29DEC2014	6	190	RCT	06APR2013	0	0	0.0	0	0	0.0	0	0	0.0		0	0.0		0	0.0		0	0.0		0	0.0	0	0	0.0	0	0	0.0	0	0	0.0	0	0	0.0	0	0	0.0		0	0.0		0	0.0
3	29DEC2014	29DEC2014	8	180	RCB	30MAY2013	0	0	0.0	0	0	0.0	0	0	0.0		0	0.0		0	0.0		0	0.0		0	0.0	0	0	0.0	0	0	0.0	0	0	0.0	0	0	0.0	0	0	0.0		0	0.0		0	0.0
3	29DEC2014	29DEC2014	8	182	RCM	30MAY2013	0	0	0.0	0	0	0.0	0	0	0.0		0	0.0		0	0.0		0	0.0		0	0.0	0	0	0.0	0	0	0.0	0	0	0.0	0	0	0.0	0	0	0.0		0	0.0		0	0.0
3	29DEC2014	29DEC2014	8	184	RCE	30MAY2013	0	0	0.0	0	0	0.0	0	0	0.0		0	0.0		0	0.0		0	0.0		0	0.0	0	0	0.0	0	0	0.0	0	0	0.0	0	0	0.0	0	0	0.0		0	0.0		0	0.0
3	29DEC2014	29DEC2014	8	186	RCH	31MAY2013	0	0	0.0	0	0	0.0	0	0	0.0		0	0.0		0	0.0		0	0.0		0	0.0	0	0	0.0	0	0	0.0	0	0	0.0	0	0	0.0	0	0	0.0		0	0.0		0	0.0
3	29DEC2014	29DEC2014	8	188	RCF	01JUN2013	0	0	0.0	0	0	0.0	0	0	0.0		0	0.0		0	0.0		0	0.0		0	0.0	0	0	0.0	0	0	0.0	0	0	0.0	0	0	0.0	0	0	0.0		0	0.0		0	0.0
3	29DEC2014	29DEC2014	8	190	RCT	02JUN2013	0	0	0.0	0	0	0.0	0	0	0.0		0	0.0		0	0.0		0	0.0		0	0.0	0	0	0.0	0	0	0.0	0	0	0.0	0	0	0.0	0	0	0.0		0	0.0		0	0.0
4	29DEC2014	29DEC2014	11	180	RCB	21AUG2013	0	0	0.0	0	0	0.0	0	0	0.0		0	0.0		0	0.0		0	0.0		0	0.0	0	0	0.0	0	0	0.0	0	0	0.0	0	0	0.0	0	0	0.0		0	0.0		0	0.0
4	29DEC2014	29DEC2014	11	182	RCM	21AUG2013	0	0	0.0	0	0	0.0	0	0	0.0		0	0.0		0	0.0		0	0.0		0	0.0	0	0	0.0	0	0	0.0	0	0	0.0	0	0	0.0	0	0	0.0		0	0.0		0	0.0
4	29DEC2014	29DEC2014	11	184	RCE	21AUG2013	0	0	0.0	0	0	0.0	0	0	0.0		0	0.0		0	0.0		0	0.0		0	0.0	0	0	0.0	0	0	0.0	0	0	0.0	0	0	0.0	0	0	0.0		0	0.0		0	0.0
4	29DEC2014	29DEC2014	11	186	RCH	22AUG2013	0	0	0.0	0	0	0.0	0	0	0.0		0	0.0		0	0.0		0	0.0		0	0.0	1	1	1.0	1	1	1.0	2	2	2.0	2	2	2.0	0	0	0.0		0	0.0		0	0.0
4	29DEC2014	29DEC2014	11	188	RCF	23AUG2013	0	0	0.0	0	0	0.0	0	0	0.0		0	0.0		0	0.0		0	0.0		0	0.0	0	0	0.0	0	0	0.0	0	0	0.0	0	0	0.0	0	0	0.0		0	0.0		0	0.0
4	29DEC2014	29DEC2014	11	190	RCT	24AUG2013	0	0	0.0	0	0	0.0	0	0	0.0		0	0.0		0	0.0		0	0.0		0	0.0	0	0	0.0	0	0	0.0	0	0	0.0	0	0	0.0	0	0	0.0		0	0.0		0	0.0
4	29DEC2014	29DEC2014	11	202	RCR	25AUG2013	0	0	0.0	0	0	0.0	0	0	0.0		0	0.0		0	0.0		0	0.0		0	0.0	0	0	0.0	0	0	0.0	0	0	0.0	0	0	0.0	0	0	0.0		0	0.0		0	0.0
4	29DEC2014	29DEC2014	11	204	RCV	26AUG2013	0	0	0.0	0	0	0.0	0	0	0.0		0	0.0		0	0.0		0	0.0		0	0.0	0	0	0.0	0	0	0.0	0	0	0.0	0	0	0.0	0	0	0.0		0	0.0		0	0.0
4	29DEC2014	29DEC2014	11	206	RCX	27AUG2013	0	0	0.0	0	0	0.0	0	0	0.0		0	0.0		0	0.0		0	0.0		0	0.0	0	0	0.0	0	0	0.0	0	0	0.0	0	0	0.0	0	0	0.0		0	0.0		0	0.0
4	29DEC2014	29DEC2014	11	208	RCS	28AUG2013	0	0	0.0	0	0	0.0	0	0	0.0		0	0.0		0	0.0		0	0.0		0	0.0	0	0	0.0	0	0	0.0	0	0	0.0	0	0	0.0	0	0	0.0		0	0.0		0	0.0
1	29DEC2014	29DEC2014	2	180	RCB	08AUG2012	0	0	0.0	0	0	0.0	0	0	0.0		0	0.0		0	0.0		0	0.0		0	0.0	0	0	0.0	0	0	0.0	0	0	0.0	0	0	0.0	0	0	0.0		0	0.0		0	0.0
1	29DEC2014	29DEC2014	2	182	RCM	08AUG2012	0	0	0.0	0	0	0.0	0	0	0.0		0	0.0		0	0.0		0	0.0		0	0.0	1	1	1.0	1	1	1.0	0	0	0.0	0	0	0.0	0	0	0.0		0	0.0		0	0.0
1	29DEC2014	29DEC2014	2	184	RCE	08AUG2012	0	0	0.0	0	0	0.0	0	0	0.0		0	0.0		0	0.0		0	0.0		0	0.0	1	1	1.0	1	1	1.0	0	0	0.0	0	0	0.0	0	0	0.0		0	0.0		0	0.0
1	29DEC2014	29DEC2014	2	186	RCH	09AUG2012	0	0	0.0	0	0	0.0	0	0	0.0		0	0.0		0	0.0		0	0.0		0	0.0	0	0	0.0	0	0	0.0	0	0	0.0	0	0	0.0	0	0	0.0		0	0.0		0	0.0
1	29DEC2014	29DEC2014	2	188	RCF	10AUG2012	0	0	0.0	0	0	0.0	0	0	0.0		0	0.0		0	0.0		0	0.0		0	0.0	0	0	0.0	0	0	0.0	0	0	0.0	0	0	0.0	0	0	0.0		0	0.0		0	0.0
1	29DEC2014	29DEC2014	2	190	RCT	11AUG2012	0	0	0.0	0	0	0.0	0	0	0.0		0	0.0		0	0.0		0	0.0		0	0.0	0	0	0.0	0	0	0.0	0	0	0.0	0	0	0.0	0	0	0.0		0	0.0		0	0.0
2	29DEC2014	29DEC2014	6	180	RCB	05SEP2012	0	0	0.0	0	0	0.0	0	0	0.0		0	0.0		0	0.0		0	0.0		0	0.0	0	0	0.0	0	0	0.0	0	0	0.0	0	0	0.0	0	0	0.0		0	0.0		0	0.0
2	29DEC2014	29DEC2014	6	182	RCM	05SEP2012	0	0	0.0	0	0	0.0	0	0	0.0		0	0.0		0	0.0		0	0.0		0	0.0	1	1	1.0	1	1	1.0	0	0	0.0	0	0	0.0	0	0	0.0		0	0.0		0	0.0
2	29DEC2014	29DEC2014	6	184	RCE	05SEP2012	0	0	0.0	0	0	0.0	0	0	0.0		0	0.0		0	0.0		0	0.0		0	0.0	1	1	1.0	1	1	1.0	0	0	0.0	0	0	0.0	0	0	0.0		0	0.0		0	0.0
2	29DEC2014	29DEC2014	6	186	RCH	06SEP2012	0	0	0.0	0	0	0.0	0	0	0.0		0	0.0		0	0.0		0	0.0		0	0.0	0	0	0.0	0	0	0.0	0	0	0.0	0	0	0.0	0	0	0.0		0	0.0		0	0.0
2	29DEC2014	29DEC2014	6	188	RCF	07SEP2012	0	0	0.0	0	0	0.0	0	0	0.0		0	0.0		0	0.0		0	0.0		0	0.0	0	0	0.0	0	0	0.0	0	0	0.0	0	0	0.0	0	0	0.0		0	0.0		0	0.0
2	29DEC2014	29DEC2014	6	190	RCT	08SEP2012	0	0	0.0	0	0	0.0	0	0	0.0		0	0.0		0	0.0		0	0.0		0	0.0	0	0	0.0	0	0	0.0	0	0	0.0	0	0	0.0	0	0	0.0		0	0.0		0	0.0
3	29DEC2014	29DEC2014	8	180	RCB	25OCT2012	0	0	0.0	0	0	0.0	0	0	0.0		0	0.0		0	0.0		0	0.0		0	0.0	0	0	0.0	0	0	0.0	0	0	0.0	0	0	0.0	0	0	0.0		0	0.0		0	0.0
3	29DEC2014	29DEC2014	8	182	RCM	25OCT2012	0	0	0.0	0	0	0.0	0	0	0.0		0	0.0		0	0.0		0	0.0		0	0.0	1	1	1.0	1	1	1.0	0	0	0.0	0	0	0.0	0	0	0.0		0	0.0		0	0.0
3	29DEC2014	29DEC2014	8	184	RCE	25OCT2012	0	0	0.0	0	0	0.0	0	0	0.0		0	0.0		0	0.0		0	0.0		0	0.0	0	0	0.0	1	1	1.0	0	0	0.0	0	0	0.0	0	0	0.0		0	0.0		0	0.0
3	29DEC2014	29DEC2014	8	186	RCH	26OCT2012	0	0	0.0	0	0	0.0	0	0	0.0		0	0.0		0	0.0		0	0.0		0	0.0	0	0	0.0	0	0	0.0	0	0	0.0	0	0	0.0	0	0	0.0		0	0.0		0	0.0
3	29DEC2014	29DEC2014	8	188	RCF	27OCT2012	0	0	0.0	0	0	0.0	0	0	0.0		0	0.0		0	0.0		0	0.0		0	0.0	0	0	0.0	0	0	0.0	0	0	0.0	0	0	0.0	0	0	0.0		0	0.0		0	0.0
3	29DEC2014	29DEC2014	8	190	RCT	28OCT2012	0	0	0.0	0	0	0.0	0	0	0.0		0	0.0		0	0.0		0	0.0		0	0.0	0	0	0.0	0	0	0.0	0	0	0.0	0	0	0.0	0	0	0.0		0	0.0		0	0.0
4	29DEC2014	29DEC2014	11	180	RCB	12FEB2013	0	0	0.0	0	0	0.0	0	0	0.0		0	0.0		0	0.0		0	0.0		0	0.0	0	0	0.0	0	0	0.0	0	0	0.0	0	0	0.0	0	0	0.0		0	0.0		0	0.0
4	29DEC2014	29DEC2014	11	182	RCM	12FEB2013	0	0	0.0	0	0	0.0	0	0	0.0		0	0.0		0	0.0		0	0.0		0	0.0	0	0	0.0	0	0	0.0	0	0	0.0	0	0	0.0	0	0	0.0		0	0.0		0	0.0
4	29DEC2014	29DEC2014	11	184	RCE	12FEB2013	0	0	0.0	0	0	0.0	0	0	0.0		0	0.0		0	0.0		0	0.0		0	0.0	1	1	1.0	1	1	1.0	0	0	0.0	0	0	0.0	0	0	0.0		0	0.0		0	0.0
4	29DEC2014	29DEC2014	11	186	RCH	13FEB2013	0	0	0.0	0	0	0.0	1	1	1.0		0	0.0		0	0.0		0	0.0		0	0.0	1	1	1.0	1	1	1.0	0	0	0.0	0	0	0.0	0	0	0.0		0	0.0		0	0.0
4	29DEC2014	29DEC2014	11	188	RCF	14FEB2013	0	0	0.0	0	0	0.0	0	0	0.0		0	0.0		0	0.0		0	0.0		0	0.0	0	0	0.0	0	0	0.0	0	0	0.0	0	0	0.0	0	0	0.0		0	0.0		0	0.0
4	29DEC2014	29DEC2014	11	190	RCT	15FEB2013	0	0	0.0	0	0	0.0	0	0	0.0		0	0.0		0	0.0		0	0.0		0	0.0	0	0	0.0	0	0	0.0	0	0	0.0	0	0	0.0	0	0	0.0		0	0.0		0	0.0
4	29DEC2014	29DEC2014	11	202	RCR	16FEB2013	0	0	0.0	0	0	0.0	0	0	0.0		0	0.0		0	0.0		0	0.0		0	0.0	0	0	0.0	0	0	0.0	0	0	0.0	0	0	0.0	0	0	0.0		0	0.0		0	0.0
4	29DEC2014	29DEC2014	11	204	RCV	17FEB2013	0	0	0.0	0	0	0.0	0	0	0.0		0	0.0		0	0.0		0	0.0		0	0.0	0	0	0.0	0	0	0.0	0	0	0.0	0	0	0.0	0	0	0.0		0	0.0		0	0.0
4	29DEC2014	29DEC2014	11	206	RCX	18FEB2013	0	0	0.0	0	0	0.0	0	0	0.0		0	0.0		0	0.0		0	0.0		0	0.0	0	0	0.0	0	0	0.0	0	0	0.0	0	0	0.0	0	0	0.0		0	0.0		0	0.0
4	29DEC2014	29DEC2014	11	208	RCS	19FEB2013	0	0	0.0	0	0	0.0	0	0	0.0		0	0.0		0	0.0		0	0.0		0	0.0	0	0	0.0	0	0	0.0	0	0	0.0	0	0	0.0	0	0	0.0		0	0.0		0	0.0
1	29DEC2014	29DEC2014	2	180	RCB	13AUG2012	0	0	0.0	0	0	0.0	0	0	0.0		0	0.0		0	0.0		0	0.0		0	0.0	0	0	0.0	0	0	0.0	1	1	1.0	0	0	0.0	0	0	0.0		0	0.0		0	0.0
1	29DEC2014	29DEC2014	2	182	RCM	13AUG2012	0	0	0.0	0	0	0.0	0	0	0.0	1.6	0	0.0	1	0	0.0	0	0	0.0	0	0	0.0	0	0	0.0	0	0	0.0	0	0	0.0	0	0	0.0	0	0	0.0	1.6	0	0.0	1	0	0.0	0.2
1	29DEC2014	29DEC2014	2	184	RCE	13AUG2012	0	0	0.0	0	0	0.0	0	0	0.0		0	0.0		0	0.0		0	0.0		0	0.0	0	0	0.0	0	0	0.0	0	0	0.0	0	0	0.0	0	0	0.0		0	0.0		0	0.0
1	29DEC2014	29DEC2014	2	186	RCH	14AUG2012	0	0	0.0	0	0	0.0	0	0	0.0		0	0.0		0	0.0		0	0.0		0	0.0	0	0	0.0	0	0	0.0	0	0	0.0	0	0	0.0	0	0	0.0		0	0.0		0	0.0
1	29DEC2014	29DEC2014	2	188	RCF	15AUG2012	0	0	0.0	0	0	0.0	1	1	1.0		0	0.0		0	0.0		0	0.0		0	0.0	0	0	0.0	0	0	0.0	0	0	0.0	1	1	1.0	0	0	0.0		0	0.0		0	0.0
1	29DEC2014	29DEC2014	2	190	RCT	16AUG2012	0	0	0.0	0	0	0.0	2	2	2.0		0	0.0		0	0.0		0	0.0		0	0.0	0	0	0.0	0	0	0.0	1	1	1.0	2	2	2.0	2	2	2.0		0	0.0		0	0.0
1	29DEC2014	29DEC2014	2	192	RCP								2	2	2.0		0	0.0		0	0.0		0	0.0		0	0.0							1	1	1.0	2	2	2.0	2	2	2.0		0	0.0		0	0.0
2	29DEC2014	29DEC2014	6	180	RCB	10SEP2012	0	0	0.0	0	0	0.0	0	0	0.0		0	0.0		0	0.0		0	0.0		0	0.0	0	0	0.0	0	0	0.0	0	0	0.0	0	0	0.0	0	0	0.0		0	0.0		0	0.0
2	29DEC2014	29DEC2014	6	182	RCM	10SEP2012	0	0	0.0	0	0	0.0	0	0	0.0	1	0	0.0	1.6	0	0.0	1	0	0.0	1.6	0	0.0	0	0	0.0	0	0	0.0	0	0	0.0	0	0	0.0	0	0	0.0	1	0	0.0	1.7	0	0.0	1
2	29DEC2014	29DEC2014	6	184	RCE	10SEP2012	0	0	0.0	0	0	0.0	0	0	0.0		0	0.0		0	0.0		0	0.0		0	0.0	0	0	0.0	1	1	1.0	0	0	0.0	0	0	0.0	0	0	0.0		0	0.0		0	0.0
2	29DEC2014	29DEC2014	6	186	RCH	11SEP2012	0	0	0.0	0	0	0.0	0	0	0.0		0	0.0		0	0.0		0	0.0		0	0.0	0	0	0.0	0	0	0.0	0	0	0.0	0	0	0.0	0	0	0.0		0	0.0		0	0.0
2	29DEC2014	29DEC2014	6	188	RCF	12SEP2012	0	0	0.0	0	0	0.0	1	1	1.0		0	0.0		0	0.0		0	0.0		0	0.0	0	0	0.0	0	0	0.0	0	0	0.0	0	0	0.0	1	1	1.0		0	0.0		0	0.0
2	29DEC2014	29DEC2014	6	190	RCT	13SEP2012	0	0	0.0	0	0	0.0	0	0	0.0		0	0.0		0	0.0		0	0.0		0	0.0	0	0	0.0	0	0	0.0	0	0	0.0	0	0	0.0	0	0	0.0		0	0.0		0	0.0
3	29DEC2014	29DEC2014	8	180	RCB	05NOV2012	0	0	0.0	0	0	0.0	0	0	0.0		0	0.0		0	0.0		0	0.0		0	0.0	0	0	0.0	0	0	0.0	0	0	0.0	0	0	0.0	0	0	0.0		0	0.0		0	0.0
3	29DEC2014	29DEC2014	8	182	RCM	05NOV2012	0	0	0.0	0	0	0.0	0	0	0.0	1.3	0	0.0	0.8	0	0.0	1.3	0	0.0	0.8	0	0.0	0	0	0.0	0	0	0.0	0	0	0.0	0	0	0.0	0	0	0.0		0	0.0		0	0.0
3	29DEC2014	29DEC2014	8	184	RCE	05NOV2012	0	0	0.0	0	0	0.0	0	0	0.0		0	0.0		0	0.0		0	0.0		0	0.0	0	0	0.0	0	0	0.0	0	0	0.0	0	0	0.0	1	1	1.0		0	0.0		0	0.0
3	29DEC2014	29DEC2014	8	186	RCH	06NOV2012	0	0	0.0	0	0	0.0	0	0	0.0		0	0.0		0	0.0		0	0.0		0	0.0	0	0	0.0	0	0	0.0	0	0	0.0	0	0	0.0	0	0	0.0		0	0.0		0	0.0
3	29DEC2014	29DEC2014	8	188	RCF	07NOV2012	0	0	0.0	0	0	0.0	0	0	0.0		0	0.0		0	0.0		0	0.0		0	0.0	0	0	0.0	0	0	0.0	1	1	1.0	0	0	0.0	0	0	0.0		0	0.0		0	0.0
3	29DEC2014	29DEC2014	8	190	RCT	08NOV2012	0	0	0.0	0	0	0.0	0	0	0.0		0	0.0		0	0.0		0	0.0		0	0.0	0	0	0.0	0	0	0.0	0	0	0.0	0	0	0.0	0	0	0.0		0	0.0		0	0.0
1	29DEC2014	29DEC2014	2	180	RCB	26NOV2012	0	0	0.0	0	0	0.0	0	0	0.0		0	0.0		0	0.0		0	0.0		0	0.0	0	0	0.0	0	0	0.0	0	0	0.0	0	0	0.0	0	0	0.0		0	0.0		0	0.0
1	29DEC2014	29DEC2014	2	182	RCM	26NOV2012	0	0	0.0	0	0	0.0	0	0	0.0	0	0	0.0	0	0	0.0	1.6	0	0.0	0.8	0	0.0	1	1	1.0	1	1	1.0	0	0	0.0	0	0	0.0	0	0	0.0		0	0.0		0	0.0
1	29DEC2014	29DEC2014	2	184	RCE	26NOV2012	0	0	0.0	0	0	0.0	0	0	0.0	0	0	0.0	0	0	0.0	0.5	0	0.0	0.4	0	0.0	0	0	0.0	0	0	0.0	0	0	0.0	0	0	0.0	0	0	0.0		0	0.0		0	0.0
1	29DEC2014	29DEC2014	2	186	RCH	27NOV2012	0	0	0.0	0	0	0.0	0	0	0.0	0	0	0.0	0	0	0.0	0.4	0	0.0	0.5	0	0.0	0	0	0.0	0	0	0.0	0	0	0.0	0	0	0.0	0	0	0.0		0	0.0		0	0.0
1	29DEC2014	29DEC2014	2	188	RCF	28NOV2012	0	0	0.0	0	0	0.0	0	0	0.0		0	0.0		0	0.0		0	0.0		0	0.0	0	0	0.0	0	0	0.0	0	0	0.0	0	0	0.0	0	0	0.0		0	0.0		0	0.0
1	29DEC2014	29DEC2014	2	190	RCT	29NOV2012	0	0	0.0	0	0	0.0	0	0	0.0		0	0.0		0	0.0		0	0.0		0	0.0	0	0	0.0	0	0	0.0	0	0	0.0	0	0	0.0	0	0	0.0		0	0.0		0	0.0
2	29DEC2014	29DEC2014	6	180	RCB	07JAN2013	0	0	0.0	0	0	0.0	0	0	0.0		0	0.0		0	0.0		0	0.0		0	0.0	0	0	0.0	0	0	0.0	0	0	0.0	0	0	0.0	0	0	0.0		0	0.0		0	0.0
2	29DEC2014	29DEC2014	6	182	RCM	07JAN2013	0	0	0.0	0	0	0.0	0	0	0.0	1.6	0	0.0	1.2	0	0.0	1.6	0	0.0	1.2	0	0.0	2	2	2.0	1	1	1.0	0	0	0.0	0	0	0.0	0	0	0.0	1.5	0	0.0	1	0	0.0	1.5
2	29DEC2014	29DEC2014	6	184	RCE	07JAN2013	0	0	0.0	0	0	0.0	0	0	0.0	0.9	0	0.0	1.4	0	0.0	0.9	0	0.0	1.4	0	0.0	1	1	1.0	1	1	1.0	0	0	0.0	0	0	0.0	0	0	0.0	0.7	0	0.0	1.4	0	0.0	0.7
2	29DEC2014	29DEC2014	6	186	RCH	08JAN2013	0	0	0.0	0	0	0.0	0	0	0.0	0.7	0	0.0	1.3	0	0.0	0.5	0	0.0	0.9	0	0.0	0	0	0.0	0	0	0.0	0	0	0.0	0	0	0.0	0	0	0.0	0.8	0	0.0	1.2	0	0.0	1
2	29DEC2014	29DEC2014	6	188	RCF	09JAN2013	0	0	0.0	0	0	0.0	0	0	0.0		0	0.0		0	0.0		0	0.0		0	0.0	0	0	0.0	0	0	0.0	0	0	0.0	0	0	0.0	0	0	0.0		0	0.0		0	0.0
2	29DEC2014	29DEC2014	6	190	RCT	10JAN2013	0	0	0.0	0	0	0.0	0	0	0.0		0	0.0		0	0.0		0	0.0		0	0.0	0	0	0.0	0	0	0.0	0	0	0.0	0	0	0.0	0	0	0.0		0	0.0		0	0.0
3	29DEC2014	29DEC2014	8	180	RCB	20FEB2013	0	0	0.0	0	0	0.0	0	0	0.0		0	0.0		0	0.0		0	0.0		0	0.0	0	0	0.0	0	0	0.0	0	0	0.0	0	0	0.0	0	0	0.0		0	0.0		0	0.0
3	29DEC2014	29DEC2014	8	182	RCM	20FEB2013	0	0	0.0	0	0	0.0	0	0	0.0	1.6	0	0.0	1	0	0.0	1.6	0	0.0	1	0	0.0	1	1	1.0	1	1	1.0	0	0	0.0	0	0	0.0	0	0	0.0	1.5	0	0.0	1	0	0.0	1.5
3	29DEC2014	29DEC2014	8	184	RCE	20FEB2013	0	0	0.0	0	0	0.0	0	0	0.0	0.8	0	0.0	1.3	0	0.0	1	0	0.0	1.1	0	0.0	1	1	1.0	1	1	1.0	0	0	0.0	0	0	0.0	0	0	0.0	0.9	0	0.0	1.3	0	0.0	0.7
3	29DEC2014	29DEC2014	8	186	RCH	21FEB2013	0	0	0.0	0	0	0.0	0	0	0.0	0.7	0	0.0	1.3	0	0.0	0.4	0	0.0	0.8	0	0.0	1	1	1.0	1	1	1.0	0	0	0.0	0	0	0.0	0	0	0.0	0.8	0	0.0	1.1	0	0.0	0.4
3	29DEC2014	29DEC2014	8	188	RCF	22FEB2013	0	0	0.0	0	0	0.0	0	0	0.0	0.7	0	0.0	1.1	0	0.0	0.3	0	0.0	0.3	0	0.0	0	0	0.0	0	0	0.0	0	0	0.0	0	0	0.0	0	0	0.0	0.6	0	0.0	1.2	0	0.0	0
3	29DEC2014	29DEC2014	8	190	RCT	23FEB2013	0	0	0.0	0	0	0.0	0	0	0.0		0	0.0		0	0.0		0	0.0		0	0.0	0	0	0.0	0	0	0.0	0	0	0.0	0	0	0.0	0	0	0.0		0	0.0		0	0.0
4	29DEC2014	29DEC2014	11	180	RCB	20MAY2013	0	0	0.0	0	0	0.0	0	0	0.0		0	0.0		0	0.0		0	0.0		0	0.0	0	0	0.0	0	0	0.0	0	0	0.0	0	0	0.0	0	0	0.0		0	0.0		0	0.0
4	29DEC2014	29DEC2014	11	182	RCM	20MAY2013	0	0	0.0	0	0	0.0	0	0	0.0	0.1	0	0.0	0.1	0	0.0	0.1	0	0.0	0.1	0	0.0	0	0	0.0	1	1	1.0	0	0	0.0	0	0	0.0	0	0	0.0	0.1	0	0.0	0.1	0	0.0	0
4	29DEC2014	29DEC2014	11	184	RCE	20MAY2013	0	0	0.0	0	0	0.0	0	0	0.0	0.1	0	0.0	0.1	0	0.0	0.1	0	0.0	0.1	0	0.0	1	1	1.0	1	1	1.0	1	1	1.0	1	1	1.0	0	0	0.0	0.2	0	0.0	0.1	0	0.0	0
4	29DEC2014	29DEC2014	11	186	RCH	21MAY2013	1	1	1.0	0	0	0.0	1	1	1.0	0.3	0	0.0	0.2	0	0.0	0.2	0	0.0	0.2	0	0.0	2	2	2.0	2	2	2.0	2	2	2.0	2	2	2.0	1	1	1.0	0.2	0	0.0	0.2	0	0.0	0
4	29DEC2014	29DEC2014	11	188	RCF	22MAY2013	0	0	0.0	0	0	0.0	0	0	0.0	0.1	0	0.0	0.1	0	0.0	0.1	0	0.0	0.1	0	0.0	0	0	0.0	0	0	0.0	0	0	0.0	0	0	0.0	0	0	0.0		0	0.0		0	0.0
4	29DEC2014	29DEC2014	11	190	RCT	23MAY2013	0	0	0.0	0	0	0.0	0	0	0.0		0	0.0		0	0.0		0	0.0		0	0.0	0	0	0.0	0	0	0.0	0	0	0.0	0	0	0.0	0	0	0.0		0	0.0		0	0.0
4	29DEC2014	29DEC2014	11	202	RCR	24MAY2013	0	0	0.0	0	0	0.0	0	0	0.0		0	0.0		0	0.0		0	0.0		0	0.0	0	0	0.0	0	0	0.0	0	0	0.0	0	0	0.0	0	0	0.0		0	0.0		0	0.0
4	29DEC2014	29DEC2014	11	204	RCV	25MAY2013	0	0	0.0	0	0	0.0	0	0	0.0		0	0.0		0	0.0		0	0.0		0	0.0	0	0	0.0	0	0	0.0	0	0	0.0	0	0	0.0	0	0	0.0		0	0.0		0	0.0
4	29DEC2014	29DEC2014	11	206	RCX	26MAY2013	0	0	0.0	0	0	0.0	0	0	0.0		0	0.0		0	0.0		0	0.0		0	0.0	0	0	0.0	0	0	0.0	0	0	0.0	0	0	0.0	0	0	0.0		0	0.0		0	0.0
4	29DEC2014	29DEC2014	11	208	RCS	27MAY2013	0	0	0.0	0	0	0.0	0	0	0.0		0	0.0		0	0.0		0	0.0		0	0.0	0	0	0.0	0	0	0.0	0	0	0.0	0	0	0.0	0	0	0.0		0	0.0		0	0.0
1	29DEC2014	29DEC2014	2	180	RCB	29NOV2012	0	0	0.0	0	0	0.0	0	0	0.0		0	0.0		0	0.0		0	0.0		0	0.0	0	0	0.0	0	0	0.0	0	0	0.0	0	0	0.0	0	0	0.0		0	0.0		0	0.0
1	29DEC2014	29DEC2014	2	182	RCM	29NOV2012	0	0	0.0	0	0	0.0	0	0	0.0		0	0.0		0	0.0		0	0.0		0	0.0	0	0	0.0	1	1	1.0	0	0	0.0	0	0	0.0	0	0	0.0		0	0.0		0	0.0
1	29DEC2014	29DEC2014	2	184	RCE	29NOV2012	0	0	0.0	0	0	0.0	0	0	0.0		0	0.0		0	0.0		0	0.0		0	0.0	0	0	0.0	0	0	0.0	0	0	0.0	0	0	0.0	0	0	0.0		0	0.0		0	0.0
1	29DEC2014	29DEC2014	2	186	RCH	30NOV2012	0	0	0.0	0	0	0.0	0	0	0.0		0	0.0		0	0.0		0	0.0		0	0.0	0	0	0.0	0	0	0.0	0	0	0.0	0	0	0.0	0	0	0.0		0	0.0		0	0.0
1	29DEC2014	29DEC2014	2	188	RCF	01DEC2012	0	0	0.0	0	0	0.0	0	0	0.0		0	0.0		0	0.0		0	0.0		0	0.0	0	0	0.0	0	0	0.0	0	0	0.0	0	0	0.0	0	0	0.0		0	0.0		0	0.0
1	29DEC2014	29DEC2014	2	190	RCT	02DEC2012	1	1	1.0	0	0	0.0	0	0	0.0		0	0.0		0	0.0		0	0.0		0	0.0	0	0	0.0	0	0	0.0	0	0	0.0	0	0	0.0	0	0	0.0		0	0.0		0	0.0
1	29DEC2014	29DEC2014	2	192	RCP		1	1	1.0								0	0.0		0	0.0		0	0.0		0	0.0																	0	0.0		0	0.0
2	29DEC2014	29DEC2014	6	180	RCB	07JAN2013	0	0	0.0	0	0	0.0	0	0	0.0		0	0.0		0	0.0		0	0.0		0	0.0	0	0	0.0	0	0	0.0	0	0	0.0	0	0	0.0	0	0	0.0		0	0.0		0	0.0
2	29DEC2014	29DEC2014	6	182	RCM	07JAN2013	0	0	0.0	0	0	0.0	0	0	0.0		0	0.0		0	0.0		0	0.0		0	0.0	0	0	0.0	0	0	0.0	0	0	0.0	0	0	0.0	0	0	0.0	0	0	0.0	0	0	0.0	1
2	29DEC2014	29DEC2014	6	184	RCE	07JAN2013	0	0	0.0	0	0	0.0	0	0	0.0		0	0.0		0	0.0		0	0.0		0	0.0	0	0	0.0	0	0	0.0	0	0	0.0	0	0	0.0	0	0	0.0	0	0	0.0	0	0	0.0	1
2	29DEC2014	29DEC2014	6	186	RCH	08JAN2013	0	0	0.0	0	0	0.0	0	0	0.0		0	0.0		0	0.0		0	0.0		0	0.0	0	0	0.0	0	0	0.0	0	0	0.0	0	0	0.0	0	0	0.0		0	0.0		0	0.0
2	29DEC2014	29DEC2014	6	188	RCF	09JAN2013	0	0	0.0	0	0	0.0	0	0	0.0		0	0.0		0	0.0		0	0.0		0	0.0	0	0	0.0	0	0	0.0	0	0	0.0	0	0	0.0	0	0	0.0		0	0.0		0	0.0
2	29DEC2014	29DEC2014	6	190	RCT	10JAN2013	0	0	0.0	0	0	0.0	0	0	0.0		0	0.0		0	0.0		0	0.0		0	0.0	0	0	0.0	0	0	0.0	0	0	0.0	0	0	0.0	0	0	0.0		0	0.0		0	0.0
3	29DEC2014	29DEC2014	8	180	RCB	14FEB2013	0	0	0.0	0	0	0.0	0	0	0.0		0	0.0		0	0.0		0	0.0		0	0.0	0	0	0.0	0	0	0.0	0	0	0.0	0	0	0.0	0	0	0.0		0	0.0		0	0.0
3	29DEC2014	29DEC2014	8	182	RCM	14FEB2013	0	0	0.0	0	0	0.0	0	0	0.0		0	0.0		0	0.0		0	0.0		0	0.0	0	0	0.0	0	0	0.0	0	0	0.0	0	0	0.0	0	0	0.0		0	0.0		0	0.0
3	29DEC2014	29DEC2014	8	184	RCE	14FEB2013	0	0	0.0	0	0	0.0	0	0	0.0		0	0.0		0	0.0		0	0.0		0	0.0	0	0	0.0	0	0	0.0	0	0	0.0	0	0	0.0	0	0	0.0		0	0.0		0	0.0
3	29DEC2014	29DEC2014	8	186	RCH	15FEB2013	0	0	0.0	0	0	0.0	0	0	0.0		0	0.0		0	0.0		0	0.0		0	0.0	0	0	0.0	0	0	0.0	0	0	0.0	0	0	0.0	0	0	0.0		0	0.0		0	0.0
3	29DEC2014	29DEC2014	8	188	RCF	16FEB2013	0	0	0.0	0	0	0.0	0	0	0.0		0	0.0		0	0.0		0	0.0		0	0.0	0	0	0.0	0	0	0.0	0	0	0.0	0	0	0.0	0	0	0.0		0	0.0		0	0.0
3	29DEC2014	29DEC2014	8	190	RCT	17FEB2013	0	0	0.0	0	0	0.0	0	0	0.0		0	0.0		0	0.0		0	0.0		0	0.0	0	0	0.0	0	0	0.0	0	0	0.0	0	0	0.0	0	0	0.0		0	0.0		0	0.0
4	29DEC2014	29DEC2014	11	180	RCB	30MAY2013	1	1	1.0	0	0	0.0	0	0	0.0		0	0.0		0	0.0		0	0.0		0	0.0	0	0	0.0	0	0	0.0	0	0	0.0	0	0	0.0	0	0	0.0		0	0.0		0	0.0
4	29DEC2014	29DEC2014	11	182	RCM	30MAY2013	1	1	1.0	0	0	0.0	0	0	0.0		0	0.0		0	0.0		0	0.0		0	0.0	0	0	0.0	0	0	0.0	0	0	0.0	0	0	0.0	0	0	0.0		0	0.0		0	0.0
4	29DEC2014	29DEC2014	11	184	RCE	30MAY2013	0	0	0.0	0	0	0.0	0	0	0.0		0	0.0		0	0.0		0	0.0		0	0.0	0	0	0.0	0	0	0.0	0	0	0.0	0	0	0.0	0	0	0.0		0	0.0		0	0.0
4	29DEC2014	29DEC2014	11	186	RCH	31MAY2013	0	0	0.0	0	0	0.0	0	0	0.0		0	0.0		0	0.0		0	0.0		0	0.0	0	0	0.0	0	0	0.0	0	0	0.0	0	0	0.0	0	0	0.0		0	0.0		0	0.0
4	29DEC2014	29DEC2014	11	188	RCF	01JUN2013	0	0	0.0	0	0	0.0	0	0	0.0		0	0.0		0	0.0		0	0.0		0	0.0	0	0	0.0	0	0	0.0	0	0	0.0	0	0	0.0	0	0	0.0		0	0.0		0	0.0
4	29DEC2014	29DEC2014	11	190	RCT	02JUN2013	0	0	0.0	0	0	0.0	0	0	0.0		0	0.0		0	0.0		0	0.0		0	0.0	0	0	0.0	0	0	0.0	0	0	0.0	0	0	0.0	0	0	0.0		0	0.0		0	0.0
4	29DEC2014	29DEC2014	11	202	RCR	03JUN2013	0	0	0.0	0	0	0.0	0	0	0.0		0	0.0		0	0.0		0	0.0		0	0.0	0	0	0.0	0	0	0.0	0	0	0.0	0	0	0.0	0	0	0.0		0	0.0		0	0.0
4	29DEC2014	29DEC2014	11	204	RCV	04JUN2013	0	0	0.0	0	0	0.0	0	0	0.0		0	0.0		0	0.0		0	0.0		0	0.0	0	0	0.0	0	0	0.0	0	0	0.0	0	0	0.0	0	0	0.0		0	0.0		0	0.0
4	29DEC2014	29DEC2014	11	206	RCX	05JUN2013	0	0	0.0	0	0	0.0	0	0	0.0		0	0.0		0	0.0		0	0.0		0	0.0	0	0	0.0	0	0	0.0	0	0	0.0	0	0	0.0	0	0	0.0		0	0.0		0	0.0
4	29DEC2014	29DEC2014	11	208	RCS	06JUN2013	0	0	0.0	0	0	0.0	0	0	0.0		0	0.0		0	0.0		0	0.0		0	0.0	0	0	0.0	0	0	0.0	0	0	0.0	0	0	0.0	0	0	0.0		0	0.0		0	0.0
1	29DEC2014	29DEC2014	2	180	RCB	06DEC2012	0	0	0.0	0	0	0.0	0	0	0.0		0	0.0		0	0.0		0	0.0		0	0.0	0	0	0.0	0	0	0.0	0	0	0.0	0	0	0.0	0	0	0.0		0	0.0		0	0.0
1	29DEC2014	29DEC2014	2	182	RCM	06DEC2012	0	0	0.0	0	0	0.0	0	0	0.0	0	0	0.0	0	0	0.0	1	0	0.0	1	0	0.0	1	1	1.0	1	1	1.0	0	0	0.0	0	0	0.0	0	0	0.0	0	0	0.0	0	0	0.0	1
1	29DEC2014	29DEC2014	2	184	RCE	06DEC2012	0	0	0.0	0	0	0.0	0	0	0.0		0	0.0		0	0.0		0	0.0		0	0.0	1	1	1.0	1	1	1.0	0	0	0.0	0	0	0.0	0	0	0.0		0	0.0		0	0.0
1	29DEC2014	29DEC2014	2	186	RCH	07DEC2012	0	0	0.0	0	0	0.0	0	0	0.0		0	0.0		0	0.0		0	0.0		0	0.0	1	1	1.0	1	1	1.0	0	0	0.0	0	0	0.0	0	0	0.0		0	0.0		0	0.0
1	29DEC2014	29DEC2014	2	188	RCF	08DEC2012	0	0	0.0	0	0	0.0	0	0	0.0		0	0.0		0	0.0		0	0.0		0	0.0	1	1	1.0	0	0	0.0	0	0	0.0	0	0	0.0	0	0	0.0		0	0.0		0	0.0
1	29DEC2014	29DEC2014	2	190	RCT	09DEC2012	0	0	0.0	0	0	0.0	0	0	0.0		0	0.0		0	0.0		0	0.0		0	0.0	0	0	0.0	0	0	0.0	0	0	0.0	0	0	0.0	0	0	0.0		0	0.0		0	0.0
2	29DEC2014	29DEC2014	6	180	RCB	03JAN2013	0	0	0.0	0	0	0.0	0	0	0.0		0	0.0		0	0.0		0	0.0		0	0.0	0	0	0.0	0	0	0.0	0	0	0.0	0	0	0.0	0	0	0.0		0	0.0		0	0.0
2	29DEC2014	29DEC2014	6	182	RCM	03JAN2013	0	0	0.0	0	0	0.0	0	0	0.0		0	0.0		0	0.0		0	0.0		0	0.0	1	1	1.0	1	1	1.0	0	0	0.0	0	0	0.0	0	0	0.0		0	0.0		0	0.0
2	29DEC2014	29DEC2014	6	184	RCE	03JAN2013	0	0	0.0	0	0	0.0	0	0	0.0		0	0.0		0	0.0		0	0.0		0	0.0	0	0	0.0	0	0	0.0	1	1	1.0	0	0	0.0	0	0	0.0		0	0.0		0	0.0
2	29DEC2014	29DEC2014	6	186	RCH	04JAN2013	0	0	0.0	0	0	0.0	0	0	0.0		0	0.0		0	0.0		0	0.0		0	0.0	0	0	0.0	0	0	0.0	1	1	1.0	0	0	0.0	0	0	0.0		0	0.0		0	0.0
2	29DEC2014	29DEC2014	6	188	RCF	05JAN2013	0	0	0.0	0	0	0.0	0	0	0.0		0	0.0		0	0.0		0	0.0		0	0.0	0	0	0.0	0	0	0.0	0	0	0.0	0	0	0.0	0	0	0.0		0	0.0		0	0.0
2	29DEC2014	29DEC2014	6	190	RCT	06JAN2013	0	0	0.0	0	0	0.0	0	0	0.0		0	0.0		0	0.0		0	0.0		0	0.0	0	0	0.0	0	0	0.0	0	0	0.0	0	0	0.0	0	0	0.0		0	0.0		0	0.0
3	29DEC2014	29DEC2014	8	180	RCB	05MAR2013	0	0	0.0	0	0	0.0	0	0	0.0		0	0.0		0	0.0		0	0.0		0	0.0	0	0	0.0	0	0	0.0	0	0	0.0	0	0	0.0	0	0	0.0		0	0.0		0	0.0
3	29DEC2014	29DEC2014	8	182	RCM	05MAR2013	0	0	0.0	0	0	0.0	0	0	0.0		0	0.0		0	0.0		0	0.0		0	0.0	1	1	1.0	1	1	1.0	0	0	0.0	0	0	0.0	0	0	0.0		0	0.0		0	0.0
3	29DEC2014	29DEC2014	8	184	RCE	05MAR2013	0	0	0.0	0	0	0.0	0	0	0.0		0	0.0		0	0.0		0	0.0		0	0.0	0	0	0.0	1	1	1.0	0	0	0.0	0	0	0.0	0	0	0.0		0	0.0		0	0.0
3	29DEC2014	29DEC2014	8	186	RCH	06MAR2013	0	0	0.0	0	0	0.0	1	1	1.0		0	0.0		0	0.0		0	0.0		0	0.0	0	0	0.0	1	1	1.0	0	0	0.0	0	0	0.0	0	0	0.0		0	0.0		0	0.0
3	29DEC2014	29DEC2014	8	188	RCF	07MAR2013	0	0	0.0	0	0	0.0	0	0	0.0		0	0.0		0	0.0		0	0.0		0	0.0	0	0	0.0	1	1	1.0	0	0	0.0	0	0	0.0	0	0	0.0		0	0.0		0	0.0
3	29DEC2014	29DEC2014	8	190	RCT	08MAR2013	0	0	0.0	0	0	0.0	0	0	0.0		0	0.0		0	0.0		0	0.0		0	0.0	0	0	0.0	1	1	1.0	0	0	0.0	0	0	0.0	0	0	0.0		0	0.0		0	0.0
3	29DEC2014	29DEC2014	8	192	RCP												0	0.0		0	0.0		0	0.0		0	0.0				1	1	1.0											0	0.0		0	0.0
4	29DEC2014	29DEC2014	11	180	RCB	28MAY2013	0	0	0.0	0	0	0.0	0	0	0.0		0	0.0		0	0.0		0	0.0		0	0.0	0	0	0.0	0	0	0.0	0	0	0.0	0	0	0.0	0	0	0.0		0	0.0		0	0.0
4	29DEC2014	29DEC2014	11	182	RCM	28MAY2013	0	0	0.0	0	0	0.0	0	0	0.0		0	0.0		0	0.0		0	0.0		0	0.0	0	0	0.0	0	0	0.0	0	0	0.0	0	0	0.0	0	0	0.0		0	0.0		0	0.0
4	29DEC2014	29DEC2014	11	184	RCE	28MAY2013	1	1	1.0	1	1	1.0	1	1	1.0	0	0	0.0	0	0	0.0	1.2	0	0.0	1.2	0	0.0	1	1	1.0	1	1	1.0	1	1	1.0	1	1	1.0	0	0	0.0	0	0	0.0	0	0	0.0	1.5
4	29DEC2014	29DEC2014	11	186	RCH	29MAY2013	0	0	0.0	0	0	0.0	0	0	0.0		0	0.0		0	0.0		0	0.0		0	0.0	0	0	0.0	0	0	0.0	0	0	0.0	0	0	0.0	0	0	0.0		0	0.0		0	0.0
4	29DEC2014	29DEC2014	11	188	RCF	30MAY2013	0	0	0.0	0	0	0.0	0	0	0.0		0	0.0		0	0.0		0	0.0		0	0.0	0	0	0.0	0	0	0.0	0	0	0.0	0	0	0.0	0	0	0.0		0	0.0		0	0.0
4	29DEC2014	29DEC2014	11	190	RCT	31MAY2013	0	0	0.0	0	0	0.0	0	0	0.0		0	0.0		0	0.0		0	0.0		0	0.0	0	0	0.0	0	0	0.0	0	0	0.0	0	0	0.0	0	0	0.0		0	0.0		0	0.0
4	29DEC2014	29DEC2014	11	202	RCR	01JUN2013	0	0	0.0	0	0	0.0	0	0	0.0		0	0.0		0	0.0		0	0.0		0	0.0	0	0	0.0	0	0	0.0	0	0	0.0	0	0	0.0	0	0	0.0		0	0.0		0	0.0
4	29DEC2014	29DEC2014	11	204	RCV	02JUN2013	0	0	0.0	0	0	0.0	0	0	0.0		0	0.0		0	0.0		0	0.0		0	0.0	0	0	0.0	0	0	0.0	0	0	0.0	0	0	0.0	0	0	0.0		0	0.0		0	0.0
4	29DEC2014	29DEC2014	11	206	RCX	03JUN2013	0	0	0.0	0	0	0.0	0	0	0.0		0	0.0		0	0.0		0	0.0		0	0.0	0	0	0.0	0	0	0.0	0	0	0.0	0	0	0.0	0	0	0.0		0	0.0		0	0.0
4	29DEC2014	29DEC2014	11	208	RCS	04JUN2013	0	0	0.0	0	0	0.0	0	0	0.0		0	0.0		0	0.0		0	0.0		0	0.0	0	0	0.0	0	0	0.0	0	0	0.0	0	0	0.0	0	0	0.0		0	0.0		0	0.0
1	29DEC2014	29DEC2014	2	180	RCB	07DEC2012	0	0	0.0	0	0	0.0	0	0	0.0		0	0.0		0	0.0		0	0.0		0	0.0	0	0	0.0	0	0	0.0	0	0	0.0	0	0	0.0	0	0	0.0		0	0.0		0	0.0
1	29DEC2014	29DEC2014	2	182	RCM	07DEC2012	0	0	0.0	0	0	0.0	0	0	0.0	0	0	0.0	0	0	0.0	0.5	0	0.0	0.5	0	0.0	1	1	1.0	1	1	1.0	0	0	0.0	0	0	0.0	0	0	0.0		0	0.0		0	0.0
1	29DEC2014	29DEC2014	2	184	RCE	07DEC2012	0	0	0.0	0	0	0.0	1	1	1.0	0	0	0.0	0	0	0.0	0.5	0	0.0	0.5	0	0.0	0	0	0.0	0	0	0.0	0	0	0.0	0	0	0.0	0	0	0.0		0	0.0		0	0.0
1	29DEC2014	29DEC2014	2	186	RCH	08DEC2012	0	0	0.0	0	0	0.0	0	0	0.0		0	0.0		0	0.0		0	0.0		0	0.0	0	0	0.0	0	0	0.0	0	0	0.0	0	0	0.0	0	0	0.0		0	0.0		0	0.0
1	29DEC2014	29DEC2014	2	188	RCF	09DEC2012	0	0	0.0	0	0	0.0	0	0	0.0		0	0.0		0	0.0		0	0.0		0	0.0	0	0	0.0	0	0	0.0	0	0	0.0	0	0	0.0	0	0	0.0		0	0.0		0	0.0
1	29DEC2014	29DEC2014	2	190	RCT	10DEC2012	0	0	0.0	0	0	0.0	0	0	0.0		0	0.0		0	0.0		0	0.0		0	0.0	0	0	0.0	0	0	0.0	0	0	0.0	0	0	0.0	0	0	0.0		0	0.0		0	0.0
2	29DEC2014	29DEC2014	6	180	RCB	11JAN2013	0	0	0.0	0	0	0.0	0	0	0.0		0	0.0		0	0.0		0	0.0		0	0.0	0	0	0.0	0	0	0.0	0	0	0.0	0	0	0.0	0	0	0.0		0	0.0		0	0.0
2	29DEC2014	29DEC2014	6	182	RCM	11JAN2013	0	0	0.0	0	0	0.0	0	0	0.0		0	0.0		0	0.0		0	0.0		0	0.0	1	1	1.0	1	1	1.0	0	0	0.0	0	0	0.0	0	0	0.0		0	0.0		0	0.0
2	29DEC2014	29DEC2014	6	184	RCE	11JAN2013	0	0	0.0	0	0	0.0	0	0	0.0		0	0.0		0	0.0		0	0.0		0	0.0	0	0	0.0	0	0	0.0	0	0	0.0	0	0	0.0	0	0	0.0		0	0.0		0	0.0
2	29DEC2014	29DEC2014	6	186	RCH	12JAN2013	0	0	0.0	0	0	0.0	0	0	0.0		0	0.0		0	0.0		0	0.0		0	0.0	0	0	0.0	0	0	0.0	0	0	0.0	0	0	0.0	0	0	0.0		0	0.0		0	0.0
2	29DEC2014	29DEC2014	6	188	RCF	13JAN2013	0	0	0.0	0	0	0.0	0	0	0.0		0	0.0		0	0.0		0	0.0		0	0.0	0	0	0.0	0	0	0.0	0	0	0.0	0	0	0.0	0	0	0.0		0	0.0		0	0.0
2	29DEC2014	29DEC2014	6	190	RCT	14JAN2013	0	0	0.0	0	0	0.0	0	0	0.0		0	0.0		0	0.0		0	0.0		0	0.0	0	0	0.0	0	0	0.0	0	0	0.0	0	0	0.0	0	0	0.0		0	0.0		0	0.0
3	29DEC2014	29DEC2014	8	180	RCB	01MAR2013	0	0	0.0	0	0	0.0	0	0	0.0		0	0.0		0	0.0		0	0.0		0	0.0	0	0	0.0	0	0	0.0	0	0	0.0	0	0	0.0	0	0	0.0		0	0.0		0	0.0
3	29DEC2014	29DEC2014	8	182	RCM	01MAR2013	0	0	0.0	0	0	0.0	0	0	0.0		0	0.0		0	0.0		0	0.0		0	0.0	1	1	1.0	1	1	1.0	0	0	0.0	0	0	0.0	0	0	0.0	0	0	0.0	0	0	0.0	0.5
3	29DEC2014	29DEC2014	8	184	RCE	01MAR2013	0	0	0.0	0	0	0.0	0	0	0.0		0	0.0		0	0.0		0	0.0		0	0.0	0	0	0.0	0	0	0.0	0	0	0.0	0	0	0.0	0	0	0.0	0	0	0.0	0	0	0.0	0.5
3	29DEC2014	29DEC2014	8	186	RCH	02MAR2013	0	0	0.0	0	0	0.0	0	0	0.0		0	0.0		0	0.0		0	0.0		0	0.0	0	0	0.0	0	0	0.0	0	0	0.0	0	0	0.0	0	0	0.0		0	0.0		0	0.0
3	29DEC2014	29DEC2014	8	188	RCF	03MAR2013	0	0	0.0	0	0	0.0	0	0	0.0		0	0.0		0	0.0		0	0.0		0	0.0	0	0	0.0	0	0	0.0	0	0	0.0	0	0	0.0	0	0	0.0		0	0.0		0	0.0
3	29DEC2014	29DEC2014	8	190	RCT	04MAR2013	0	0	0.0	0	0	0.0	0	0	0.0		0	0.0		0	0.0		0	0.0		0	0.0	0	0	0.0	0	0	0.0	0	0	0.0	0	0	0.0	0	0	0.0		0	0.0		0	0.0
4	29DEC2014	29DEC2014	11	180	RCB	31MAY2013	0	0	0.0	0	0	0.0	0	0	0.0		0	0.0		0	0.0		0	0.0		0	0.0	0	0	0.0	0	0	0.0	0	0	0.0	0	0	0.0	0	0	0.0		0	0.0		0	0.0
4	29DEC2014	29DEC2014	11	182	RCM	31MAY2013	0	0	0.0	0	0	0.0	0	0	0.0		0	0.0		0	0.0		0	0.0		0	0.0	0	0	0.0	0	0	0.0	0	0	0.0	0	0	0.0	0	0	0.0		0	0.0		0	0.0
4	29DEC2014	29DEC2014	11	184	RCE	31MAY2013	0	0	0.0	1	1	1.0	1	1	1.0		0	0.0		0	0.0		0	0.0		0	0.0	1	1	1.0	1	1	1.0	1	1	1.0	0	0	0.0	0	0	0.0		0	0.0		0	0.0
4	29DEC2014	29DEC2014	11	186	RCH	01JUN2013	0	0	0.0	2	2	2.0	2	2	2.0		0	0.0		0	0.0		0	0.0		0	0.0	1	1	1.0	1	1	1.0	2	2	2.0	0	0	0.0	0	0	0.0		0	0.0		0	0.0
4	29DEC2014	29DEC2014	11	188	RCF	02JUN2013	0	0	0.0	0	0	0.0	0	0	0.0		0	0.0		0	0.0		0	0.0		0	0.0	1	1	1.0	1	1	1.0	0	0	0.0	0	0	0.0	0	0	0.0		0	0.0		0	0.0
4	29DEC2014	29DEC2014	11	190	RCT	03JUN2013	0	0	0.0	0	0	0.0	0	0	0.0		0	0.0		0	0.0		0	0.0		0	0.0	0	0	0.0	0	0	0.0	0	0	0.0	0	0	0.0	0	0	0.0		0	0.0		0	0.0
4	29DEC2014	29DEC2014	11	202	RCR	04JUN2013	0	0	0.0	0	0	0.0	0	0	0.0		0	0.0		0	0.0		0	0.0		0	0.0	0	0	0.0	0	0	0.0	0	0	0.0	0	0	0.0	0	0	0.0		0	0.0		0	0.0
4	29DEC2014	29DEC2014	11	204	RCV	05JUN2013	0	0	0.0	0	0	0.0	0	0	0.0		0	0.0		0	0.0		0	0.0		0	0.0	0	0	0.0	0	0	0.0	0	0	0.0	0	0	0.0	0	0	0.0		0	0.0		0	0.0
4	29DEC2014	29DEC2014	11	206	RCX	06JUN2013	0	0	0.0	0	0	0.0	0	0	0.0		0	0.0		0	0.0		0	0.0		0	0.0	0	0	0.0	0	0	0.0	0	0	0.0	0	0	0.0	0	0	0.0		0	0.0		0	0.0
4	29DEC2014	29DEC2014	11	208	RCS	07JUN2013	0	0	0.0	0	0	0.0	0	0	0.0		0	0.0		0	0.0		0	0.0		0	0.0	0	0	0.0	0	0	0.0	0	0	0.0	0	0	0.0	0	0	0.0		0	0.0		0	0.0
1	29DEC2014	29DEC2014	2	180	RCB	17DEC2012	0	0	0.0	0	0	0.0	0	0	0.0		0	0.0		0	0.0		0	0.0		0	0.0	0	0	0.0	0	0	0.0	0	0	0.0	0	0	0.0	0	0	0.0		0	0.0		0	0.0
1	29DEC2014	29DEC2014	2	182	RCM	17DEC2012	0	0	0.0	0	0	0.0	0	0	0.0		0	0.0		0	0.0		0	0.0		0	0.0	0	0	0.0	0	0	0.0	0	0	0.0	0	0	0.0	0	0	0.0		0	0.0		0	0.0
1	29DEC2014	29DEC2014	2	184	RCE	17DEC2012	0	0	0.0	0	0	0.0	0	0	0.0		0	0.0		0	0.0		0	0.0		0	0.0	1	1	1.0	0	0	0.0	0	0	0.0	0	0	0.0	0	0	0.0		0	0.0		0	0.0
1	29DEC2014	29DEC2014	2	186	RCH	18DEC2012	0	0	0.0	0	0	0.0	0	0	0.0		0	0.0		0	0.0		0	0.0		0	0.0	1	1	1.0	0	0	0.0	0	0	0.0	0	0	0.0	0	0	0.0		0	0.0		0	0.0
1	29DEC2014	29DEC2014	2	188	RCF	19DEC2012	0	0	0.0	0	0	0.0	0	0	0.0		0	0.0		0	0.0		0	0.0		0	0.0	0	0	0.0	0	0	0.0	0	0	0.0	0	0	0.0	0	0	0.0		0	0.0		0	0.0
1	29DEC2014	29DEC2014	2	190	RCT	20DEC2012	0	0	0.0	0	0	0.0	0	0	0.0		0	0.0		0	0.0		0	0.0		0	0.0	0	0	0.0	0	0	0.0	0	0	0.0	0	0	0.0	0	0	0.0		0	0.0		0	0.0
1	29DEC2014	29DEC2014	2	180	RCB	19DEC2012	0	0	0.0	0	0	0.0	0	0	0.0		0	0.0		0	0.0		0	0.0		0	0.0	0	0	0.0	0	0	0.0	0	0	0.0	0	0	0.0	0	0	0.0		0	0.0		0	0.0
1	29DEC2014	29DEC2014	2	182	RCM	19DEC2012	0	0	0.0	0	0	0.0	0	0	0.0		0	0.0		0	0.0		0	0.0		0	0.0	0	0	0.0	1	1	1.0	0	0	0.0	0	0	0.0	0	0	0.0		0	0.0		0	0.0
1	29DEC2014	29DEC2014	2	184	RCE	19DEC2012	0	0	0.0	0	0	0.0	0	0	0.0		0	0.0		0	0.0		0	0.0		0	0.0	1	1	1.0	1	1	1.0	1	1	1.0	0	0	0.0	0	0	0.0		0	0.0		0	0.0
1	29DEC2014	29DEC2014	2	186	RCH	20DEC2012	0	0	0.0	0	0	0.0	0	0	0.0		0	0.0		0	0.0		0	0.0		0	0.0	0	0	0.0	0	0	0.0	0	0	0.0	0	0	0.0	0	0	0.0		0	0.0		0	0.0
1	29DEC2014	29DEC2014	2	188	RCF	21DEC2012	0	0	0.0	0	0	0.0	0	0	0.0		0	0.0		0	0.0		0	0.0		0	0.0	0	0	0.0	0	0	0.0	0	0	0.0	0	0	0.0	0	0	0.0		0	0.0		0	0.0
1	29DEC2014	29DEC2014	2	190	RCT	22DEC2012	0	0	0.0	0	0	0.0	0	0	0.0		0	0.0		0	0.0		0	0.0		0	0.0	0	0	0.0	0	0	0.0	0	0	0.0	0	0	0.0	0	0	0.0		0	0.0		0	0.0
2	29DEC2014	29DEC2014	6	180	RCB	22JAN2013	0	0	0.0	0	0	0.0	0	0	0.0		0	0.0		0	0.0		0	0.0		0	0.0	0	0	0.0	0	0	0.0	0	0	0.0	0	0	0.0	0	0	0.0		0	0.0		0	0.0
2	29DEC2014	29DEC2014	6	182	RCM	22JAN2013	0	0	0.0	0	0	0.0	0	0	0.0		0	0.0		0	0.0		0	0.0		0	0.0	1	1	1.0	1	1	1.0	0	0	0.0	0	0	0.0	0	0	0.0		0	0.0		0	0.0
2	29DEC2014	29DEC2014	6	184	RCE	22JAN2013	0	0	0.0	0	0	0.0	0	0	0.0		0	0.0		0	0.0		0	0.0		0	0.0	2	2	2.0	2	2	2.0	1	1	1.0	0	0	0.0	0	0	0.0		0	0.0		0	0.0
2	29DEC2014	29DEC2014	6	186	RCH	23JAN2013	0	0	0.0	0	0	0.0	0	0	0.0		0	0.0		0	0.0		0	0.0		0	0.0	0	0	0.0	0	0	0.0	0	0	0.0	0	0	0.0	0	0	0.0		0	0.0		0	0.0
2	29DEC2014	29DEC2014	6	188	RCF	24JAN2013	0	0	0.0	0	0	0.0	0	0	0.0		0	0.0		0	0.0		0	0.0		0	0.0	0	0	0.0	0	0	0.0	0	0	0.0	0	0	0.0	0	0	0.0		0	0.0		0	0.0
2	29DEC2014	29DEC2014	6	190	RCT	25JAN2013	0	0	0.0	0	0	0.0	0	0	0.0		0	0.0		0	0.0		0	0.0		0	0.0	0	0	0.0	0	0	0.0	0	0	0.0	0	0	0.0	0	0	0.0		0	0.0		0	0.0
3	29DEC2014	29DEC2014	8	180	RCB	15MAR2013	0	0	0.0	0	0	0.0	0	0	0.0		0	0.0		0	0.0		0	0.0		0	0.0	0	0	0.0	0	0	0.0	0	0	0.0	0	0	0.0	0	0	0.0		0	0.0		0	0.0
3	29DEC2014	29DEC2014	8	182	RCM	15MAR2013	0	0	0.0	0	0	0.0	0	0	0.0		0	0.0		0	0.0		0	0.0		0	0.0	1	1	1.0	1	1	1.0	0	0	0.0	0	0	0.0	0	0	0.0		0	0.0		0	0.0
3	29DEC2014	29DEC2014	8	184	RCE	15MAR2013	0	0	0.0	0	0	0.0	0	0	0.0		0	0.0		0	0.0		0	0.0		0	0.0	1	1	1.0	1	1	1.0	1	1	1.0	0	0	0.0	0	0	0.0		0	0.0		0	0.0
3	29DEC2014	29DEC2014	8	186	RCH	16MAR2013	0	0	0.0	0	0	0.0	0	0	0.0		0	0.0		0	0.0		0	0.0		0	0.0	0	0	0.0	0	0	0.0	0	0	0.0	0	0	0.0	0	0	0.0		0	0.0		0	0.0
3	29DEC2014	29DEC2014	8	188	RCF	17MAR2013	0	0	0.0	0	0	0.0	0	0	0.0		0	0.0		0	0.0		0	0.0		0	0.0	0	0	0.0	0	0	0.0	0	0	0.0	0	0	0.0	0	0	0.0		0	0.0		0	0.0
3	29DEC2014	29DEC2014	8	190	RCT	18MAR2013	0	0	0.0	0	0	0.0	0	0	0.0		0	0.0		0	0.0		0	0.0		0	0.0	0	0	0.0	0	0	0.0	0	0	0.0	0	0	0.0	0	0	0.0		0	0.0		0	0.0
4	29DEC2014	29DEC2014	11	180	RCB	05JUN2013	0	0	0.0	0	0	0.0	0	0	0.0		0	0.0		0	0.0		0	0.0		0	0.0	0	0	0.0	0	0	0.0	0	0	0.0	0	0	0.0	0	0	0.0		0	0.0		0	0.0
4	29DEC2014	29DEC2014	11	182	RCM	05JUN2013	0	0	0.0	0	0	0.0	0	0	0.0		0	0.0		0	0.0		0	0.0		0	0.0	0	0	0.0	0	0	0.0	0	0	0.0	0	0	0.0	0	0	0.0		0	0.0		0	0.0
4	29DEC2014	29DEC2014	11	184	RCE	05JUN2013	0	0	0.0	2	2	2.0	0	0	0.0		0	0.0		0	0.0		0	0.0		0	0.0	0	0	0.0	0	0	0.0	2	2	2.0	2	2	2.0	0	0	0.0		0	0.0		0	0.0
4	29DEC2014	29DEC2014	11	186	RCH	06JUN2013	0	0	0.0	0	0	0.0	0	0	0.0		0	0.0		0	0.0		0	0.0		0	0.0	0	0	0.0	0	0	0.0	0	0	0.0	1	1	1.0	0	0	0.0		0	0.0		0	0.0
4	29DEC2014	29DEC2014	11	188	RCF	07JUN2013	0	0	0.0	0	0	0.0	0	0	0.0		0	0.0		0	0.0		0	0.0		0	0.0	0	0	0.0	0	0	0.0	0	0	0.0	0	0	0.0	0	0	0.0		0	0.0		0	0.0
4	29DEC2014	29DEC2014	11	190	RCT	08JUN2013	0	0	0.0	0	0	0.0	0	0	0.0		0	0.0		0	0.0		0	0.0		0	0.0	0	0	0.0	0	0	0.0	0	0	0.0	0	0	0.0	0	0	0.0		0	0.0		0	0.0
4	29DEC2014	29DEC2014	11	202	RCR	09JUN2013	0	0	0.0	0	0	0.0	0	0	0.0		0	0.0		0	0.0		0	0.0		0	0.0	0	0	0.0	0	0	0.0	0	0	0.0	0	0	0.0	0	0	0.0		0	0.0		0	0.0
4	29DEC2014	29DEC2014	11	204	RCV	10JUN2013	0	0	0.0	0	0	0.0	0	0	0.0		0	0.0		0	0.0		0	0.0		0	0.0	0	0	0.0	0	0	0.0	0	0	0.0	0	0	0.0	0	0	0.0		0	0.0		0	0.0
4	29DEC2014	29DEC2014	11	206	RCX	11JUN2013	0	0	0.0	0	0	0.0	0	0	0.0		0	0.0		0	0.0		0	0.0		0	0.0	0	0	0.0	0	0	0.0	0	0	0.0	0	0	0.0	0	0	0.0		0	0.0		0	0.0
4	29DEC2014	29DEC2014	11	208	RCS	12JUN2013	0	0	0.0	0	0	0.0	0	0	0.0		0	0.0		0	0.0		0	0.0		0	0.0	0	0	0.0	0	0	0.0	0	0	0.0	0	0	0.0	0	0	0.0		0	0.0		0	0.0
1	29DEC2014	29DEC2014	2	180	RCB	15APR2013	0	0	0.0	0	0	0.0	0	0	0.0		0	0.0		0	0.0		0	0.0		0	0.0	0	0	0.0	0	0	0.0	0	0	0.0	0	0	0.0	0	0	0.0		0	0.0		0	0.0
1	29DEC2014	29DEC2014	2	182	RCM	15APR2013	0	0	0.0	0	0	0.0	0	0	0.0		0	0.0		0	0.0		0	0.0		0	0.0	0	0	0.0	0	0	0.0	0	0	0.0	0	0	0.0	0	0	0.0		0	0.0		0	0.0
1	29DEC2014	29DEC2014	2	184	RCE	15APR2013	0	0	0.0	0	0	0.0	0	0	0.0		0	0.0		0	0.0		0	0.0		0	0.0	1	1	1.0	1	1	1.0	1	1	1.0	0	0	0.0	0	0	0.0		0	0.0		0	0.0
1	29DEC2014	29DEC2014	2	186	RCH	16APR2013	0	0	0.0	0	0	0.0	1	1	1.0		0	0.0		0	0.0		0	0.0		0	0.0	0	0	0.0	0	0	0.0	0	0	0.0	0	0	0.0	0	0	0.0		0	0.0		0	0.0
1	29DEC2014	29DEC2014	2	188	RCF	17APR2013	0	0	0.0	0	0	0.0	0	0	0.0		0	0.0		0	0.0		0	0.0		0	0.0	0	0	0.0	0	0	0.0	0	0	0.0	0	0	0.0	0	0	0.0		0	0.0		0	0.0
1	29DEC2014	29DEC2014	2	190	RCT	18APR2013	0	0	0.0	0	0	0.0	0	0	0.0		0	0.0		0	0.0		0	0.0		0	0.0	0	0	0.0	0	0	0.0	0	0	0.0	0	0	0.0	0	0	0.0		0	0.0		0	0.0
2	29DEC2014	29DEC2014	6	180	RCB	13MAY2013	0	0	0.0	0	0	0.0	0	0	0.0		0	0.0		0	0.0		0	0.0		0	0.0	0	0	0.0	0	0	0.0	0	0	0.0	0	0	0.0	0	0	0.0		0	0.0		0	0.0
2	29DEC2014	29DEC2014	6	182	RCM	13MAY2013	0	0	0.0	0	0	0.0	0	0	0.0		0	0.0		0	0.0		0	0.0		0	0.0	1	1	1.0	1	1	1.0	0	0	0.0	0	0	0.0	0	0	0.0		0	0.0		0	0.0
2	29DEC2014	29DEC2014	6	184	RCE	13MAY2013	0	0	0.0	0	0	0.0	0	0	0.0		0	0.0		0	0.0		0	0.0		0	0.0	1	1	1.0	1	1	1.0	0	0	0.0	0	0	0.0	0	0	0.0		0	0.0		0	0.0
2	29DEC2014	29DEC2014	6	186	RCH	14MAY2013	0	0	0.0	0	0	0.0	0	0	0.0		0	0.0		0	0.0		0	0.0		0	0.0	0	0	0.0	0	0	0.0	0	0	0.0	0	0	0.0	0	0	0.0		0	0.0		0	0.0
2	29DEC2014	29DEC2014	6	188	RCF	15MAY2013	0	0	0.0	0	0	0.0	0	0	0.0		0	0.0		0	0.0		0	0.0		0	0.0	0	0	0.0	0	0	0.0	0	0	0.0	0	0	0.0	0	0	0.0		0	0.0		0	0.0
2	29DEC2014	29DEC2014	6	190	RCT	16MAY2013	0	0	0.0	0	0	0.0	0	0	0.0		0	0.0		0	0.0		0	0.0		0	0.0	0	0	0.0	0	0	0.0	0	0	0.0	0	0	0.0	0	0	0.0		0	0.0		0	0.0
3	29DEC2014	29DEC2014	8	180	RCB	11JUL2013	0	0	0.0	0	0	0.0	0	0	0.0		0	0.0		0	0.0		0	0.0		0	0.0	0	0	0.0	0	0	0.0	0	0	0.0	0	0	0.0	0	0	0.0		0	0.0		0	0.0
3	29DEC2014	29DEC2014	8	182	RCM	11JUL2013	0	0	0.0	0	0	0.0	0	0	0.0		0	0.0		0	0.0		0	0.0		0	0.0	0	0	0.0	1	1	1.0	0	0	0.0	0	0	0.0	0	0	0.0		0	0.0		0	0.0
3	29DEC2014	29DEC2014	8	184	RCE	11JUL2013	0	0	0.0	0	0	0.0	0	0	0.0		0	0.0		0	0.0		0	0.0		0	0.0	0	0	0.0	0	0	0.0	0	0	0.0	0	0	0.0	0	0	0.0		0	0.0		0	0.0
3	29DEC2014	29DEC2014	8	186	RCH	12JUL2013	0	0	0.0	0	0	0.0	0	0	0.0		0	0.0		0	0.0		0	0.0		0	0.0	0	0	0.0	0	0	0.0	0	0	0.0	0	0	0.0	0	0	0.0		0	0.0		0	0.0
3	29DEC2014	29DEC2014	8	188	RCF	13JUL2013	0	0	0.0	0	0	0.0	0	0	0.0		0	0.0		0	0.0		0	0.0		0	0.0	0	0	0.0	0	0	0.0	0	0	0.0	0	0	0.0	0	0	0.0		0	0.0		0	0.0
3	29DEC2014	29DEC2014	8	190	RCT	14JUL2013	0	0	0.0	0	0	0.0	0	0	0.0		0	0.0		0	0.0		0	0.0		0	0.0	0	0	0.0	0	0	0.0	0	0	0.0	0	0	0.0	0	0	0.0		0	0.0		0	0.0
1	29DEC2014	29DEC2014	2	180	RCB	23APR2013	0	0	0.0	0	0	0.0	0	0	0.0		0	0.0		0	0.0		0	0.0		0	0.0	0	0	0.0	0	0	0.0	0	0	0.0	0	0	0.0	0	0	0.0		0	0.0		0	0.0
1	29DEC2014	29DEC2014	2	182	RCM	23APR2013	0	0	0.0	0	0	0.0	0	0	0.0	0	0	0.0	0	0	0.0	1	0	0.0	1.5	0	0.0	1	1	1.0	1	1	1.0	0	0	0.0	0	0	0.0	0	0	0.0		0	0.0		0	0.0
1	29DEC2014	29DEC2014	2	184	RCE	23APR2013	0	0	0.0	0	0	0.0	0	0	0.0	1	0	0.0	1.5	0	0.0	1	0	0.0	1.5	0	0.0	1	1	1.0	1	1	1.0	0	0	0.0	0	0	0.0	0	0	0.0	0	0	0.0	0	0	0.0	1
1	29DEC2014	29DEC2014	2	186	RCH	24APR2013	0	0	0.0	0	0	0.0	0	0	0.0		0	0.0		0	0.0		0	0.0		0	0.0	0	0	0.0	0	0	0.0	0	0	0.0	0	0	0.0	0	0	0.0		0	0.0		0	0.0
1	29DEC2014	29DEC2014	2	188	RCF	25APR2013	0	0	0.0	0	0	0.0	0	0	0.0		0	0.0		0	0.0		0	0.0		0	0.0	0	0	0.0	0	0	0.0	0	0	0.0	0	0	0.0	0	0	0.0		0	0.0		0	0.0
1	29DEC2014	29DEC2014	2	190	RCT	26APR2013	0	0	0.0	0	0	0.0	0	0	0.0		0	0.0		0	0.0		0	0.0		0	0.0	0	0	0.0	0	0	0.0	0	0	0.0	0	0	0.0	0	0	0.0		0	0.0		0	0.0
2	29DEC2014	29DEC2014	6	180	RCB	28MAY2013	0	0	0.0	0	0	0.0	0	0	0.0		0	0.0		0	0.0		0	0.0		0	0.0	0	0	0.0	0	0	0.0	0	0	0.0	0	0	0.0	0	0	0.0		0	0.0		0	0.0
2	29DEC2014	29DEC2014	6	182	RCM	28MAY2013	0	0	0.0	0	0	0.0	0	0	0.0		0	0.0		0	0.0		0	0.0		0	0.0	1	1	1.0	1	1	1.0	0	0	0.0	0	0	0.0	0	0	0.0		0	0.0		0	0.0
2	29DEC2014	29DEC2014	6	184	RCE	28MAY2013	0	0	0.0	0	0	0.0	0	0	0.0		0	0.0		0	0.0		0	0.0		0	0.0	1	1	1.0	1	1	1.0	0	0	0.0	0	0	0.0	0	0	0.0		0	0.0		0	0.0
2	29DEC2014	29DEC2014	6	186	RCH	29MAY2013	0	0	0.0	0	0	0.0	0	0	0.0		0	0.0		0	0.0		0	0.0		0	0.0	0	0	0.0	0	0	0.0	0	0	0.0	0	0	0.0	0	0	0.0		0	0.0		0	0.0
2	29DEC2014	29DEC2014	6	188	RCF	30MAY2013	0	0	0.0	0	0	0.0	0	0	0.0		0	0.0		0	0.0		0	0.0		0	0.0	0	0	0.0	0	0	0.0	0	0	0.0	0	0	0.0	0	0	0.0		0	0.0		0	0.0
2	29DEC2014	29DEC2014	6	190	RCT	31MAY2013	0	0	0.0	0	0	0.0	0	0	0.0		0	0.0		0	0.0		0	0.0		0	0.0	0	0	0.0	0	0	0.0	0	0	0.0	0	0	0.0	0	0	0.0		0	0.0		0	0.0
3	29DEC2014	29DEC2014	8	180	RCB	16JUL2013	0	0	0.0	0	0	0.0	0	0	0.0		0	0.0		0	0.0		0	0.0		0	0.0	0	0	0.0	0	0	0.0	0	0	0.0	0	0	0.0	0	0	0.0		0	0.0		0	0.0
3	29DEC2014	29DEC2014	8	182	RCM	16JUL2013	0	0	0.0	0	0	0.0	0	0	0.0	1	0	0.0	0.5	0	0.0	0	0	0.0	0	0	0.0	1	1	1.0	1	1	1.0	0	0	0.0	0	0	0.0	0	0	0.0	5	0	0.0	3.5	0	0.0	0
3	29DEC2014	29DEC2014	8	184	RCE	16JUL2013	0	0	0.0	0	0	0.0	0	0	0.0	1	0	0.0	2	0	0.0	0	0	0.0	0	0	0.0	1	1	1.0	1	1	1.0	0	0	0.0	0	0	0.0	0	0	0.0	2	0	0.0	3	0	0.0	0
3	29DEC2014	29DEC2014	8	186	RCH	17JUL2013	0	0	0.0	0	0	0.0	0	0	0.0		0	0.0		0	0.0		0	0.0		0	0.0	0	0	0.0	0	0	0.0	0	0	0.0	0	0	0.0	0	0	0.0		0	0.0		0	0.0
3	29DEC2014	29DEC2014	8	188	RCF	18JUL2013	0	0	0.0	0	0	0.0	0	0	0.0		0	0.0		0	0.0		0	0.0		0	0.0	0	0	0.0	0	0	0.0	0	0	0.0	0	0	0.0	0	0	0.0		0	0.0		0	0.0
3	29DEC2014	29DEC2014	8	190	RCT	19JUL2013	0	0	0.0	0	0	0.0	0	0	0.0		0	0.0		0	0.0		0	0.0		0	0.0	0	0	0.0	0	0	0.0	0	0	0.0	0	0	0.0	0	0	0.0		0	0.0		0	0.0
4	29DEC2014	29DEC2014	11	180	RCB	08OCT2013	0	0	0.0	0	0	0.0	0	0	0.0		0	0.0		0	0.0		0	0.0		0	0.0	0	0	0.0	0	0	0.0	0	0	0.0	0	0	0.0	0	0	0.0		0	0.0		0	0.0
4	29DEC2014	29DEC2014	11	182	RCM	08OCT2013	0	0	0.0	0	0	0.0	0	0	0.0		0	0.0		0	0.0		0	0.0		0	0.0	0	0	0.0	0	0	0.0	0	0	0.0	0	0	0.0	0	0	0.0		0	0.0		0	0.0
4	29DEC2014	29DEC2014	11	184	RCE	08OCT2013	0	0	0.0	0	0	0.0	0	0	0.0		0	0.0		0	0.0		0	0.0		0	0.0	0	0	0.0	0	0	0.0	0	0	0.0	0	0	0.0	0	0	0.0		0	0.0		0	0.0
4	29DEC2014	29DEC2014	11	186	RCH	09OCT2013	0	0	0.0	0	0	0.0	0	0	0.0		0	0.0		0	0.0		0	0.0		0	0.0	0	0	0.0	0	0	0.0	0	0	0.0	0	0	0.0	0	0	0.0		0	0.0		0	0.0
4	29DEC2014	29DEC2014	11	188	RCF	10OCT2013	0	0	0.0	0	0	0.0	0	0	0.0		0	0.0		0	0.0		0	0.0		0	0.0	0	0	0.0	0	0	0.0	0	0	0.0	0	0	0.0	0	0	0.0		0	0.0		0	0.0
4	29DEC2014	29DEC2014	11	190	RCT	11OCT2013	0	0	0.0	0	0	0.0	0	0	0.0		0	0.0		0	0.0		0	0.0		0	0.0	0	0	0.0	0	0	0.0	0	0	0.0	0	0	0.0	0	0	0.0		0	0.0		0	0.0
4	29DEC2014	29DEC2014	11	202	RCR	12OCT2013	0	0	0.0	0	0	0.0	0	0	0.0		0	0.0		0	0.0		0	0.0		0	0.0	0	0	0.0	0	0	0.0	0	0	0.0	0	0	0.0	0	0	0.0		0	0.0		0	0.0
4	29DEC2014	29DEC2014	11	204	RCV	13OCT2013	0	0	0.0	0	0	0.0	0	0	0.0		0	0.0		0	0.0		0	0.0		0	0.0	0	0	0.0	0	0	0.0	0	0	0.0	0	0	0.0	0	0	0.0		0	0.0		0	0.0
4	29DEC2014	29DEC2014	11	206	RCX	14OCT2013	0	0	0.0	0	0	0.0	0	0	0.0		0	0.0		0	0.0		0	0.0		0	0.0	0	0	0.0	0	0	0.0	0	0	0.0	0	0	0.0	0	0	0.0		0	0.0		0	0.0
4	29DEC2014	29DEC2014	11	208	RCS	15OCT2013	0	0	0.0	0	0	0.0	0	0	0.0		0	0.0		0	0.0		0	0.0		0	0.0	0	0	0.0	0	0	0.0	0	0	0.0	0	0	0.0	0	0	0.0		0	0.0		0	0.0
1	29DEC2014	29DEC2014	2	180	RCB	30APR2013	0	0	0.0	0	0	0.0	0	0	0.0		0	0.0		0	0.0		0	0.0		0	0.0	0	0	0.0	0	0	0.0	0	0	0.0	0	0	0.0	0	0	0.0		0	0.0		0	0.0
1	29DEC2014	29DEC2014	2	182	RCM	30APR2013	0	0	0.0	0	0	0.0	0	0	0.0	1	0	0.0	1.4	0	0.0	1	0	0.0	1.4	0	0.0	1	1	1.0	1	1	1.0	0	0	0.0	0	0	0.0	0	0	0.0	1.4	0	0.0	1.5	0	0.0	1.4
1	29DEC2014	29DEC2014	2	184	RCE	30APR2013	0	0	0.0	0	0	0.0	0	0	0.0	1	0	0.0	1.2	0	0.0	0.8	0	0.0	0.6	0	0.0	0	0	0.0	0	0	0.0	0	0	0.0	1	1	1.0	0	0	0.0	1	0	0.0	0.8	0	0.0	1
1	29DEC2014	29DEC2014	2	186	RCH	01MAY2013	0	0	0.0	0	0	0.0	0	0	0.0	0.8	0	0.0	0.8	0	0.0	0.8	0	0.0	0.6	0	0.0	0	0	0.0	0	0	0.0	0	0	0.0	0	0	0.0	0	0	0.0	0.9	0	0.0	0.8	0	0.0	0.8
1	29DEC2014	29DEC2014	2	188	RCF	02MAY2013	0	0	0.0	0	0	0.0	0	0	0.0		0	0.0		0	0.0		0	0.0		0	0.0	0	0	0.0	0	0	0.0	0	0	0.0	0	0	0.0	0	0	0.0		0	0.0		0	0.0
1	29DEC2014	29DEC2014	2	190	RCT	03MAY2013	0	0	0.0	0	0	0.0	0	0	0.0		0	0.0		0	0.0		0	0.0		0	0.0	0	0	0.0	0	0	0.0	0	0	0.0	0	0	0.0	0	0	0.0		0	0.0		0	0.0
2	29DEC2014	29DEC2014	6	180	RCB	28MAY2013	0	0	0.0	0	0	0.0	0	0	0.0		0	0.0		0	0.0		0	0.0		0	0.0	0	0	0.0	0	0	0.0	0	0	0.0	1	1	1.0	0	0	0.0		0	0.0		0	0.0
2	29DEC2014	29DEC2014	6	182	RCM	28MAY2013	0	0	0.0	0	0	0.0	0	0	0.0	1	0	0.0	1.8	0	0.0	1	0	0.0	1.8	0	0.0	0	0	0.0	0	0	0.0	0	0	0.0	0	0	0.0	0	0	0.0	1	0	0.0	1.6	0	0.0	1
2	29DEC2014	29DEC2014	6	184	RCE	28MAY2013	0	0	0.0	0	0	0.0	0	0	0.0	0.9	0	0.0	0.8	0	0.0	0.6	0	0.0	0.6	0	0.0	0	0	0.0	0	0	0.0	0	0	0.0	0	0	0.0	0	0	0.0	0.9	0	0.0	0.7	0	0.0	0.5
2	29DEC2014	29DEC2014	6	186	RCH	29MAY2013	0	0	0.0	0	0	0.0	0	0	0.0	0.8	0	0.0	0.7	0	0.0	0.6	0	0.0	0.6	0	0.0	0	0	0.0	0	0	0.0	0	0	0.0	0	0	0.0	0	0	0.0	0.8	0	0.0	0.7	0	0.0	0.4
2	29DEC2014	29DEC2014	6	188	RCF	30MAY2013	0	0	0.0	0	0	0.0	0	0	0.0		0	0.0		0	0.0		0	0.0		0	0.0	0	0	0.0	0	0	0.0	0	0	0.0	0	0	0.0	0	0	0.0		0	0.0		0	0.0
2	29DEC2014	29DEC2014	6	190	RCT	31MAY2013	0	0	0.0	0	0	0.0	0	0	0.0		0	0.0		0	0.0		0	0.0		0	0.0	0	0	0.0	0	0	0.0	0	0	0.0	0	0	0.0	0	0	0.0		0	0.0		0	0.0
3	29DEC2014	29DEC2014	8	180	RCB	23JUL2013	0	0	0.0	0	0	0.0	0	0	0.0		0	0.0		0	0.0		0	0.0		0	0.0	0	0	0.0	0	0	0.0	0	0	0.0	0	0	0.0	0	0	0.0		0	0.0		0	0.0
3	29DEC2014	29DEC2014	8	182	RCM	23JUL2013	0	0	0.0	0	0	0.0	0	0	0.0	1.6	0	0.0	1	0	0.0	1.6	0	0.0	1	0	0.0	1	1	1.0	0	0	0.0	0	0	0.0	0	0	0.0	0	0	0.0	1.5	0	0.0	1	0	0.0	1.5
3	29DEC2014	29DEC2014	8	184	RCE	23JUL2013	0	0	0.0	0	0	0.0	0	0	0.0	0.9	0	0.0	0.9	0	0.0	0.7	0	0.0	0.8	0	0.0	0	0	0.0	0	0	0.0	0	0	0.0	0	0	0.0	0	0	0.0	0.9	0	0.0	0.9	0	0.0	0.6
3	29DEC2014	29DEC2014	8	186	RCH	24JUL2013	0	0	0.0	0	0	0.0	0	0	0.0	0.8	0	0.0	0.8	0	0.0	0.6	0	0.0	0.7	0	0.0	0	0	0.0	0	0	0.0	0	0	0.0	0	0	0.0	0	0	0.0	0.9	0	0.0	0.7	0	0.0	0.5
3	29DEC2014	29DEC2014	8	188	RCF	25JUL2013	0	0	0.0	0	0	0.0	0	0	0.0	0.3	0	0.0	0.4	0	0.0	0	0	0.0	0	0	0.0	0	0	0.0	0	0	0.0	0	0	0.0	0	0	0.0	0	0	0.0	0.4	0	0.0	0.4	0	0.0	0
3	29DEC2014	29DEC2014	8	190	RCT	26JUL2013	0	0	0.0	0	0	0.0	0	0	0.0		0	0.0		0	0.0		0	0.0		0	0.0	0	0	0.0	0	0	0.0	0	0	0.0	0	0	0.0	0	0	0.0		0	0.0		0	0.0
4	29DEC2014	29DEC2014	11	180	RCB	15OCT2013	0	0	0.0	0	0	0.0	0	0	0.0		0	0.0		0	0.0		0	0.0		0	0.0	0	0	0.0	0	0	0.0	0	0	0.0	1	1	1.0	0	0	0.0		0	0.0		0	0.0
4	29DEC2014	29DEC2014	11	182	RCM	15OCT2013	0	0	0.0	0	0	0.0	0	0	0.0	0.1	0	0.0	0.1	0	0.0	0.1	0	0.0	0.1	0	0.0	0	0	0.0	0	0	0.0	0	0	0.0	0	0	0.0	0	0	0.0	0.1	0	0.0	0.1	0	0.0	0
4	29DEC2014	29DEC2014	11	184	RCE	15OCT2013	0	0	0.0	0	0	0.0	0	0	0.0	0.1	0	0.0	0.1	0	0.0	0.1	0	0.0	0.1	0	0.0	0	0	0.0	0	0	0.0	0	0	0.0	1	1	1.0	0	0	0.0	0.1	0	0.0	0.1	0	0.0	0.1
4	29DEC2014	29DEC2014	11	186	RCH	16OCT2013	0	0	0.0	2	2	2.0	1	1	1.0		0	0.0		0	0.0		0	0.0		0	0.0	0	0	0.0	0	0	0.0	2	2	2.0	1	1	1.0	0	0	0.0	0.1	0	0.0	0.1	0	0.0	0
4	29DEC2014	29DEC2014	11	188	RCF	17OCT2013	0	0	0.0	0	0	0.0	0	0	0.0		0	0.0		0	0.0		0	0.0		0	0.0	0	0	0.0	0	0	0.0	1	1	1.0	1	1	1.0	0	0	0.0		0	0.0		0	0.0
4	29DEC2014	29DEC2014	11	190	RCT	18OCT2013	0	0	0.0	0	0	0.0	0	0	0.0		0	0.0		0	0.0		0	0.0		0	0.0	0	0	0.0	0	0	0.0	0	0	0.0	0	0	0.0	0	0	0.0		0	0.0		0	0.0
4	29DEC2014	29DEC2014	11	202	RCR	19OCT2013	0	0	0.0	0	0	0.0	0	0	0.0		0	0.0		0	0.0		0	0.0		0	0.0	0	0	0.0	0	0	0.0	0	0	0.0	0	0	0.0	0	0	0.0		0	0.0		0	0.0
4	29DEC2014	29DEC2014	11	204	RCV	20OCT2013	0	0	0.0	0	0	0.0	0	0	0.0		0	0.0		0	0.0		0	0.0		0	0.0	0	0	0.0	0	0	0.0	0	0	0.0	0	0	0.0	0	0	0.0		0	0.0		0	0.0
4	29DEC2014	29DEC2014	11	206	RCX	21OCT2013	0	0	0.0	0	0	0.0	0	0	0.0		0	0.0		0	0.0		0	0.0		0	0.0	0	0	0.0	0	0	0.0	0	0	0.0	0	0	0.0	0	0	0.0		0	0.0		0	0.0
4	29DEC2014	29DEC2014	11	208	RCS	22OCT2013	0	0	0.0	0	0	0.0	0	0	0.0		0	0.0		0	0.0		0	0.0		0	0.0	0	0	0.0	0	0	0.0	0	0	0.0	0	0	0.0	0	0	0.0		0	0.0		0	0.0
1	29DEC2014	29DEC2014	2	180	RCB	21MAY2013	0	0	0.0	0	0	0.0	0	0	0.0		0	0.0		0	0.0		0	0.0		0	0.0	0	0	0.0	0	0	0.0	0	0	0.0	0	0	0.0	0	0	0.0		0	0.0		0	0.0
1	29DEC2014	29DEC2014	2	182	RCM	21MAY2013	0	0	0.0	0	0	0.0	0	0	0.0	0.7	0	0.0	1.3	0	0.0	0.7	0	0.0	1.3	0	0.0	0	0	0.0	1	1	1.0	0	0	0.0	0	0	0.0	1	1	1.0	0.6	0	0.0	1.2	0	0.0	0.2
1	29DEC2014	29DEC2014	2	184	RCE	21MAY2013	0	0	0.0	0	0	0.0	0	0	0.0		0	0.0		0	0.0		0	0.0		0	0.0	1	1	1.0	1	1	1.0	1	1	1.0	0	0	0.0	1	1	1.0		0	0.0		0	0.0
1	29DEC2014	29DEC2014	2	186	RCH	22MAY2013	0	0	0.0	0	0	0.0	0	0	0.0		0	0.0		0	0.0		0	0.0		0	0.0	0	0	0.0	0	0	0.0	0	0	0.0	0	0	0.0	0	0	0.0		0	0.0		0	0.0
1	29DEC2014	29DEC2014	2	188	RCF	23MAY2013	0	0	0.0	0	0	0.0	0	0	0.0		0	0.0		0	0.0		0	0.0		0	0.0	0	0	0.0	0	0	0.0	0	0	0.0	0	0	0.0	0	0	0.0		0	0.0		0	0.0
1	29DEC2014	29DEC2014	2	190	RCT	24MAY2013	0	0	0.0	0	0	0.0	0	0	0.0		0	0.0		0	0.0		0	0.0		0	0.0	0	0	0.0	0	0	0.0	0	0	0.0	0	0	0.0	0	0	0.0		0	0.0		0	0.0
2	29DEC2014	29DEC2014	6	180	RCB	20JUN2013	0	0	0.0	0	0	0.0	0	0	0.0		0	0.0		0	0.0		0	0.0		0	0.0	0	0	0.0	0	0	0.0	0	0	0.0	0	0	0.0	0	0	0.0		0	0.0		0	0.0
2	29DEC2014	29DEC2014	6	182	RCM	20JUN2013	0	0	0.0	0	0	0.0	0	0	0.0		0	0.0		0	0.0		0	0.0		0	0.0	1	1	1.0	0	0	0.0	0	0	0.0	0	0	0.0	0	0	0.0		0	0.0		0	0.0
2	29DEC2014	29DEC2014	6	184	RCE	20JUN2013	0	0	0.0	0	0	0.0	0	0	0.0		0	0.0		0	0.0		0	0.0		0	0.0	0	0	0.0	0	0	0.0	0	0	0.0	0	0	0.0	0	0	0.0		0	0.0		0	0.0
2	29DEC2014	29DEC2014	6	186	RCH	21JUN2013	0	0	0.0	0	0	0.0	0	0	0.0		0	0.0		0	0.0		0	0.0		0	0.0	0	0	0.0	0	0	0.0	0	0	0.0	0	0	0.0	0	0	0.0		0	0.0		0	0.0
2	29DEC2014	29DEC2014	6	188	RCF	22JUN2013	0	0	0.0	0	0	0.0	0	0	0.0		0	0.0		0	0.0		0	0.0		0	0.0	0	0	0.0	0	0	0.0	0	0	0.0	0	0	0.0	0	0	0.0		0	0.0		0	0.0
2	29DEC2014	29DEC2014	6	190	RCT	23JUN2013	0	0	0.0	0	0	0.0	0	0	0.0		0	0.0		0	0.0		0	0.0		0	0.0	0	0	0.0	0	0	0.0	0	0	0.0	0	0	0.0	0	0	0.0		0	0.0		0	0.0
3	29DEC2014	29DEC2014	8	180	RCB	13AUG2013	0	0	0.0	0	0	0.0	0	0	0.0		0	0.0		0	0.0		0	0.0		0	0.0	0	0	0.0	0	0	0.0	0	0	0.0	0	0	0.0	0	0	0.0		0	0.0		0	0.0
3	29DEC2014	29DEC2014	8	182	RCM	13AUG2013	0	0	0.0	0	0	0.0	0	0	0.0	1.5	0	0.0	0.8	0	0.0	1.5	0	0.0	0.8	0	0.0	1	1	1.0	1	1	1.0	0	0	0.0	0	0	0.0	1	1	1.0	1.5	0	0.0	0.7	0	0.0	1.5
3	29DEC2014	29DEC2014	8	184	RCE	13AUG2013	0	0	0.0	0	0	0.0	0	0	0.0		0	0.0		0	0.0		0	0.0		0	0.0	1	1	1.0	1	1	1.0	0	0	0.0	0	0	0.0	1	1	1.0	1	0	0.0	1.5	0	0.0	1
3	29DEC2014	29DEC2014	8	186	RCH	14AUG2013	0	0	0.0	0	0	0.0	0	0	0.0		0	0.0		0	0.0		0	0.0		0	0.0	0	0	0.0	0	0	0.0	0	0	0.0	0	0	0.0	0	0	0.0		0	0.0		0	0.0
3	29DEC2014	29DEC2014	8	188	RCF	15AUG2013	0	0	0.0	0	0	0.0	0	0	0.0		0	0.0		0	0.0		0	0.0		0	0.0	0	0	0.0	0	0	0.0	0	0	0.0	0	0	0.0	0	0	0.0		0	0.0		0	0.0
3	29DEC2014	29DEC2014	8	190	RCT	16AUG2013	0	0	0.0	0	0	0.0	0	0	0.0		0	0.0		0	0.0		0	0.0		0	0.0	0	0	0.0	0	0	0.0	1	1	1.0	0	0	0.0	0	0	0.0		0	0.0		0	0.0
4	29DEC2014	29DEC2014	11	180	RCB	20NOV2013	0	0	0.0	0	0	0.0	0	0	0.0		0	0.0		0	0.0		0	0.0		0	0.0	0	0	0.0	0	0	0.0	0	0	0.0	0	0	0.0	0	0	0.0		0	0.0		0	0.0
4	29DEC2014	29DEC2014	11	182	RCM	20NOV2013	0	0	0.0	0	0	0.0	0	0	0.0		0	0.0		0	0.0		0	0.0		0	0.0	0	0	0.0	0	0	0.0	0	0	0.0	0	0	0.0	0	0	0.0		0	0.0		0	0.0
4	29DEC2014	29DEC2014	11	184	RCE	20NOV2013	0	0	0.0	0	0	0.0	2	2	2.0		0	0.0		0	0.0		0	0.0		0	0.0	2	2	2.0	2	2	2.0	3	3	3.0	3	3	3.0	0	0	0.0		0	0.0		0	0.0
4	29DEC2014	29DEC2014	11	186	RCH	21NOV2013	0	0	0.0	0	0	0.0	1	1	1.0		0	0.0		0	0.0		0	0.0		0	0.0	0	0	0.0	0	0	0.0	0	0	0.0	1	1	1.0	0	0	0.0		0	0.0		0	0.0
4	29DEC2014	29DEC2014	11	188	RCF	22NOV2013	0	0	0.0	0	0	0.0	0	0	0.0		0	0.0		0	0.0		0	0.0		0	0.0	0	0	0.0	0	0	0.0	1	1	1.0	0	0	0.0	0	0	0.0		0	0.0		0	0.0
4	29DEC2014	29DEC2014	11	190	RCT	23NOV2013	0	0	0.0	0	0	0.0	0	0	0.0		0	0.0		0	0.0		0	0.0		0	0.0	0	0	0.0	0	0	0.0	0	0	0.0	0	0	0.0	0	0	0.0		0	0.0		0	0.0
4	29DEC2014	29DEC2014	11	202	RCR	24NOV2013	0	0	0.0	0	0	0.0	0	0	0.0		0	0.0		0	0.0		0	0.0		0	0.0	0	0	0.0	0	0	0.0	0	0	0.0	0	0	0.0	0	0	0.0		0	0.0		0	0.0
4	29DEC2014	29DEC2014	11	204	RCV	25NOV2013	0	0	0.0	0	0	0.0	0	0	0.0		0	0.0		0	0.0		0	0.0		0	0.0	0	0	0.0	0	0	0.0	0	0	0.0	1	1	1.0	0	0	0.0		0	0.0		0	0.0
4	29DEC2014	29DEC2014	11	206	RCX	26NOV2013	0	0	0.0	0	0	0.0	0	0	0.0		0	0.0		0	0.0		0	0.0		0	0.0	0	0	0.0	0	0	0.0	0	0	0.0	0	0	0.0	0	0	0.0		0	0.0		0	0.0
4	29DEC2014	29DEC2014	11	208	RCS	27NOV2013	0	0	0.0	0	0	0.0	0	0	0.0		0	0.0		0	0.0		0	0.0		0	0.0	0	0	0.0	0	0	0.0	0	0	0.0	0	0	0.0	0	0	0.0		0	0.0		0	0.0
1	29DEC2014	29DEC2014	2	180	RCB	29MAY2013	0	0	0.0	0	0	0.0	0	0	0.0		0	0.0		0	0.0		0	0.0		0	0.0	0	0	0.0	0	0	0.0	0	0	0.0	0	0	0.0	0	0	0.0		0	0.0		0	0.0
1	29DEC2014	29DEC2014	2	182	RCM	29MAY2013	0	0	0.0	0	0	0.0	0	0	0.0	0.9	0	0.0	1.4	0	0.0	0.9	0	0.0	1.4	0	0.0	1	1	1.0	1	1	1.0	0	0	0.0	0	0	0.0	0	0	0.0	1	0	0.0	1.5	0	0.0	1
1	29DEC2014	29DEC2014	2	184	RCE	29MAY2013	0	0	0.0	0	0	0.0	0	0	0.0		0	0.0		0	0.0		0	0.0		0	0.0	1	1	1.0	1	1	1.0	1	1	1.0	0	0	0.0	0	0	0.0		0	0.0		0	0.0
1	29DEC2014	29DEC2014	2	186	RCH	30MAY2013	0	0	0.0	0	0	0.0	0	0	0.0		0	0.0		0	0.0		0	0.0		0	0.0	1	1	1.0	1	1	1.0	0	0	0.0	0	0	0.0	0	0	0.0		0	0.0		0	0.0
1	29DEC2014	29DEC2014	2	188	RCF	31MAY2013	0	0	0.0	0	0	0.0	0	0	0.0		0	0.0		0	0.0		0	0.0		0	0.0	1	1	1.0	1	1	1.0	0	0	0.0	1	1	1.0	0	0	0.0		0	0.0		0	0.0
1	29DEC2014	29DEC2014	2	190	RCT	01JUN2013	0	0	0.0	0	0	0.0	0	0	0.0		0	0.0		0	0.0		0	0.0		0	0.0	1	1	1.0	1	1	1.0	0	0	0.0	0	0	0.0	0	0	0.0		0	0.0		0	0.0
1	29DEC2014	29DEC2014	2	192	RCP												0	0.0		0	0.0		0	0.0		0	0.0	1	1	1.0	1	1	1.0											0	0.0		0	0.0
2	29DEC2014	29DEC2014	6	180	RCB	01JUL2013	0	0	0.0	0	0	0.0	0	0	0.0		0	0.0		0	0.0		0	0.0		0	0.0	0	0	0.0	0	0	0.0	0	0	0.0	0	0	0.0	0	0	0.0		0	0.0		0	0.0
2	29DEC2014	29DEC2014	6	182	RCM	01JUL2013	0	0	0.0	0	0	0.0	0	0	0.0	0	0	0.0	0	0	0.0	1.7	0	0.0	1	0	0.0	1	1	1.0	0	0	0.0	0	0	0.0	0	0	0.0	0	0	0.0	1.4	0	0.0	0.8	0	0.0	1.4
2	29DEC2014	29DEC2014	6	184	RCE	01JUL2013	1	1	1.0	0	0	0.0	0	0	0.0		0	0.0		0	0.0		0	0.0		0	0.0	1	1	1.0	1	1	1.0	1	1	1.0	1	1	1.0	0	0	0.0		0	0.0		0	0.0
2	29DEC2014	29DEC2014	6	186	RCH	02JUL2013	2	2	2.0	0	0	0.0	2	2	2.0		0	0.0		0	0.0		0	0.0		0	0.0	1	1	1.0	1	1	1.0	2	2	2.0	2	2	2.0	0	0	0.0		0	0.0		0	0.0
2	29DEC2014	29DEC2014	6	188	RCF	03JUL2013	1	1	1.0	1	1	1.0	1	1	1.0		0	0.0		0	0.0		0	0.0		0	0.0	2	2	2.0	2	2	2.0	1	1	1.0	1	1	1.0	1	1	1.0		0	0.0		0	0.0
2	29DEC2014	29DEC2014	6	190	RCT	04JUL2013	1	1	1.0	1	1	1.0	1	1	1.0		0	0.0		0	0.0		0	0.0		0	0.0	2	2	2.0	2	2	2.0	1	1	1.0	1	1	1.0	1	1	1.0		0	0.0		0	0.0
2	29DEC2014	29DEC2014	6	192	RCP		1	1	1.0	1	1	1.0	1	1	1.0		0	0.0		0	0.0		0	0.0		0	0.0	2	2	2.0	2	2	2.0	1	1	1.0	1	1	1.0	1	1	1.0		0	0.0		0	0.0
3	29DEC2014	29DEC2014	8	180	RCB	14AUG2013	0	0	0.0	0	0	0.0	0	0	0.0		0	0.0		0	0.0		0	0.0		0	0.0	0	0	0.0	0	0	0.0	0	0	0.0	0	0	0.0	0	0	0.0		0	0.0		0	0.0
3	29DEC2014	29DEC2014	8	182	RCM	14AUG2013	0	0	0.0	0	0	0.0	0	0	0.0	1.6	0	0.0	1	0	0.0	1.6	0	0.0	1	0	0.0	1	1	1.0	1	1	1.0	0	0	0.0	0	0	0.0	0	0	0.0	1.5	0	0.0	1	0	0.0	1.5
3	29DEC2014	29DEC2014	8	184	RCE	14AUG2013	0	0	0.0	0	0	0.0	0	0	0.0	1	0	0.0	1	0	0.0	1	0	0.0	1	0	0.0	1	1	1.0	1	1	1.0	0	0	0.0	0	0	0.0	0	0	0.0	1	0	0.0	1	0	0.0	1
3	29DEC2014	29DEC2014	8	186	RCH	15AUG2013	0	0	0.0	0	0	0.0	0	0	0.0		0	0.0		0	0.0		0	0.0		0	0.0	1	1	1.0	1	1	1.0	0	0	0.0	0	0	0.0	0	0	0.0		0	0.0		0	0.0
3	29DEC2014	29DEC2014	8	188	RCF	16AUG2013	0	0	0.0	0	0	0.0	0	0	0.0		0	0.0		0	0.0		0	0.0		0	0.0	0	0	0.0	0	0	0.0	0	0	0.0	0	0	0.0	0	0	0.0		0	0.0		0	0.0
3	29DEC2014	29DEC2014	8	190	RCT	17AUG2013	0	0	0.0	0	0	0.0	0	0	0.0		0	0.0		0	0.0		0	0.0		0	0.0	1	1	1.0	0	0	0.0	0	0	0.0	0	0	0.0	0	0	0.0		0	0.0		0	0.0
4	29DEC2014	29DEC2014	11	180	RCB	13NOV2013	0	0	0.0	0	0	0.0	0	0	0.0		0	0.0		0	0.0		0	0.0		0	0.0	0	0	0.0	0	0	0.0	0	0	0.0	0	0	0.0	0	0	0.0		0	0.0		0	0.0
4	29DEC2014	29DEC2014	11	182	RCM	13NOV2013	0	0	0.0	0	0	0.0	0	0	0.0		0	0.0		0	0.0		0	0.0		0	0.0	0	0	0.0	0	0	0.0	0	0	0.0	0	0	0.0	0	0	0.0		0	0.0		0	0.0
4	29DEC2014	29DEC2014	11	184	RCE	13NOV2013	0	0	0.0	0	0	0.0	0	0	0.0		0	0.0		0	0.0		0	0.0		0	0.0	0	0	0.0	0	0	0.0	0	0	0.0	0	0	0.0	0	0	0.0		0	0.0		0	0.0
4	29DEC2014	29DEC2014	11	186	RCH	14NOV2013	0	0	0.0	0	0	0.0	0	0	0.0		0	0.0		0	0.0		0	0.0		0	0.0	0	0	0.0	0	0	0.0	0	0	0.0	0	0	0.0	0	0	0.0		0	0.0		0	0.0
4	29DEC2014	29DEC2014	11	188	RCF	15NOV2013	0	0	0.0	0	0	0.0	0	0	0.0		0	0.0		0	0.0		0	0.0		0	0.0	1	1	1.0	1	1	1.0	0	0	0.0	0	0	0.0	0	0	0.0		0	0.0		0	0.0
4	29DEC2014	29DEC2014	11	190	RCT	16NOV2013	0	0	0.0	0	0	0.0	0	0	0.0		0	0.0		0	0.0		0	0.0		0	0.0	1	1	1.0	1	1	1.0	0	0	0.0	0	0	0.0	0	0	0.0		0	0.0		0	0.0
4	29DEC2014	29DEC2014	11	202	RCR	17NOV2013	0	0	0.0	0	0	0.0	0	0	0.0		0	0.0		0	0.0		0	0.0		0	0.0	1	1	1.0	1	1	1.0	0	0	0.0	0	0	0.0	0	0	0.0		0	0.0		0	0.0
4	29DEC2014	29DEC2014	11	204	RCV	18NOV2013	0	0	0.0	0	0	0.0	0	0	0.0		0	0.0		0	0.0		0	0.0		0	0.0	1	1	1.0	1	1	1.0	0	0	0.0	0	0	0.0	0	0	0.0		0	0.0		0	0.0
4	29DEC2014	29DEC2014	11	206	RCX	19NOV2013	0	0	0.0	0	0	0.0	0	0	0.0		0	0.0		0	0.0		0	0.0		0	0.0	1	1	1.0	1	1	1.0	0	0	0.0	0	0	0.0	0	0	0.0		0	0.0		0	0.0
4	29DEC2014	29DEC2014	11	208	RCS	20NOV2013	0	0	0.0	0	0	0.0	0	0	0.0		0	0.0		0	0.0		0	0.0		0	0.0	0	0	0.0	0	0	0.0	0	0	0.0	0	0	0.0	0	0	0.0		0	0.0		0	0.0
1	29DEC2014	29DEC2014	2	180	RCB	13DEC2012	0	0	0.0	0	0	0.0	0	0	0.0		0	0.0		0	0.0		0	0.0		0	0.0	0	0	0.0	0	0	0.0	0	0	0.0	0	0	0.0	0	0	0.0		0	0.0		0	0.0
1	29DEC2014	29DEC2014	2	182	RCM	13DEC2012	0	0	0.0	0	0	0.0	0	0	0.0		0	0.0		0	0.0		0	0.0		0	0.0	1	1	1.0	1	1	1.0	0	0	0.0	0	0	0.0	0	0	0.0		0	0.0		0	0.0
1	29DEC2014	29DEC2014	2	184	RCE	13DEC2012	0	0	0.0	0	0	0.0	0	0	0.0		0	0.0		0	0.0		0	0.0		0	0.0	1	1	1.0	1	1	1.0	0	0	0.0	0	0	0.0	0	0	0.0		0	0.0		0	0.0
1	29DEC2014	29DEC2014	2	186	RCH	14DEC2012	0	0	0.0	0	0	0.0	0	0	0.0		0	0.0		0	0.0		0	0.0		0	0.0	0	0	0.0	0	0	0.0	0	0	0.0	0	0	0.0	0	0	0.0		0	0.0		0	0.0
1	29DEC2014	29DEC2014	2	188	RCF	15DEC2012	0	0	0.0	0	0	0.0	0	0	0.0		0	0.0		0	0.0		0	0.0		0	0.0	0	0	0.0	0	0	0.0	0	0	0.0	0	0	0.0	0	0	0.0		0	0.0		0	0.0
1	29DEC2014	29DEC2014	2	190	RCT	16DEC2012	0	0	0.0	0	0	0.0	0	0	0.0		0	0.0		0	0.0		0	0.0		0	0.0	0	0	0.0	0	0	0.0	0	0	0.0	0	0	0.0	0	0	0.0		0	0.0		0	0.0
2	29DEC2014	29DEC2014	6	180	RCB	16JAN2013	0	0	0.0	0	0	0.0	0	0	0.0		0	0.0		0	0.0		0	0.0		0	0.0	0	0	0.0	0	0	0.0	0	0	0.0	0	0	0.0	0	0	0.0		0	0.0		0	0.0
2	29DEC2014	29DEC2014	6	182	RCM	16JAN2013	0	0	0.0	0	0	0.0	0	0	0.0		0	0.0		0	0.0		0	0.0		0	0.0	0	0	0.0	0	0	0.0	0	0	0.0	0	0	0.0	0	0	0.0		0	0.0		0	0.0
2	29DEC2014	29DEC2014	6	184	RCE	16JAN2013	0	0	0.0	0	0	0.0	0	0	0.0	2	0	0.0	2	0	0.0	1	0	0.0	1	0	0.0	1	1	1.0	1	1	1.0	0	0	0.0	0	0	0.0	0	0	0.0	2	0	0.0	2	0	0.0	1
2	29DEC2014	29DEC2014	6	186	RCH	17JAN2013	0	0	0.0	0	0	0.0	0	0	0.0	1	0	0.0	1	0	0.0	0	0	0.0	0	0	0.0	0	0	0.0	0	0	0.0	0	0	0.0	0	0	0.0	0	0	0.0	1	0	0.0	1	0	0.0	0
2	29DEC2014	29DEC2014	6	188	RCF	18JAN2013	0	0	0.0	0	0	0.0	0	0	0.0		0	0.0		0	0.0		0	0.0		0	0.0	0	0	0.0	0	0	0.0	0	0	0.0	0	0	0.0	0	0	0.0		0	0.0		0	0.0
2	29DEC2014	29DEC2014	6	190	RCT	19JAN2013	0	0	0.0	0	0	0.0	0	0	0.0		0	0.0		0	0.0		0	0.0		0	0.0	0	0	0.0	0	0	0.0	0	0	0.0	0	0	0.0	0	0	0.0		0	0.0		0	0.0
3	29DEC2014	29DEC2014	8	180	RCB	07MAR2013	0	0	0.0	0	0	0.0	0	0	0.0		0	0.0		0	0.0		0	0.0		0	0.0	0	0	0.0	0	0	0.0	0	0	0.0	0	0	0.0	0	0	0.0		0	0.0		0	0.0
3	29DEC2014	29DEC2014	8	182	RCM	07MAR2013	0	0	0.0	0	0	0.0	0	0	0.0		0	0.0		0	0.0		0	0.0		0	0.0	1	1	1.0	1	1	1.0	0	0	0.0	0	0	0.0	0	0	0.0		0	0.0		0	0.0
3	29DEC2014	29DEC2014	8	184	RCE	07MAR2013	0	0	0.0	0	0	0.0	0	0	0.0	2	0	0.0	2	0	0.0	0	0	0.0	0	0	0.0	0	0	0.0	0	0	0.0	0	0	0.0	0	0	0.0	0	0	0.0	2	0	0.0	2	0	0.0	0
3	29DEC2014	29DEC2014	8	186	RCH	08MAR2013	0	0	0.0	0	0	0.0	0	0	0.0	1	0	0.0	1	0	0.0	0	0	0.0	0	0	0.0	0	0	0.0	0	0	0.0	0	0	0.0	0	0	0.0	0	0	0.0	1	0	0.0	1	0	0.0	0
3	29DEC2014	29DEC2014	8	188	RCF	09MAR2013	0	0	0.0	0	0	0.0	0	0	0.0		0	0.0		0	0.0		0	0.0		0	0.0	0	0	0.0	0	0	0.0	0	0	0.0	0	0	0.0	0	0	0.0		0	0.0		0	0.0
3	29DEC2014	29DEC2014	8	190	RCT	10MAR2013	0	0	0.0	0	0	0.0	0	0	0.0		0	0.0		0	0.0		0	0.0		0	0.0	0	0	0.0	0	0	0.0	0	0	0.0	0	0	0.0	0	0	0.0		0	0.0		0	0.0
4	29DEC2014	29DEC2014	11	180	RCB	05JUN2013	0	0	0.0	0	0	0.0	0	0	0.0		0	0.0		0	0.0		0	0.0		0	0.0	0	0	0.0	0	0	0.0	0	0	0.0	0	0	0.0	0	0	0.0		0	0.0		0	0.0
4	29DEC2014	29DEC2014	11	182	RCM	05JUN2013	0	0	0.0	0	0	0.0	0	0	0.0		0	0.0		0	0.0		0	0.0		0	0.0	0	0	0.0	0	0	0.0	0	0	0.0	0	0	0.0	0	0	0.0		0	0.0		0	0.0
4	29DEC2014	29DEC2014	11	184	RCE	05JUN2013	0	0	0.0	0	0	0.0	0	0	0.0	1	0	0.0	1	0	0.0	1	0	0.0	1	0	0.0	0	0	0.0	0	0	0.0	0	0	0.0	0	0	0.0	0	0	0.0	1	0	0.0	1	0	0.0	1
4	29DEC2014	29DEC2014	11	186	RCH	06JUN2013	0	0	0.0	1	1	1.0	1	1	1.0		0	0.0		0	0.0		0	0.0		0	0.0	0	0	0.0	0	0	0.0	1	1	1.0	1	1	1.0	1	1	1.0		0	0.0		0	0.0
4	29DEC2014	29DEC2014	11	188	RCF	07JUN2013	0	0	0.0	0	0	0.0	0	0	0.0		0	0.0		0	0.0		0	0.0		0	0.0	0	0	0.0	0	0	0.0	0	0	0.0	0	0	0.0	0	0	0.0		0	0.0		0	0.0
4	29DEC2014	29DEC2014	11	190	RCT	08JUN2013	0	0	0.0	0	0	0.0	0	0	0.0		0	0.0		0	0.0		0	0.0		0	0.0	0	0	0.0	0	0	0.0	0	0	0.0	0	0	0.0	0	0	0.0		0	0.0		0	0.0
4	29DEC2014	29DEC2014	11	202	RCR	09JUN2013	0	0	0.0	0	0	0.0	0	0	0.0		0	0.0		0	0.0		0	0.0		0	0.0	0	0	0.0	0	0	0.0	0	0	0.0	0	0	0.0	0	0	0.0		0	0.0		0	0.0
4	29DEC2014	29DEC2014	11	204	RCV	10JUN2013	0	0	0.0	0	0	0.0	0	0	0.0		0	0.0		0	0.0		0	0.0		0	0.0	0	0	0.0	0	0	0.0	0	0	0.0	0	0	0.0	0	0	0.0		0	0.0		0	0.0
4	29DEC2014	29DEC2014	11	206	RCX	11JUN2013	0	0	0.0	0	0	0.0	0	0	0.0		0	0.0		0	0.0		0	0.0		0	0.0	0	0	0.0	0	0	0.0	0	0	0.0	0	0	0.0	0	0	0.0		0	0.0		0	0.0
4	29DEC2014	29DEC2014	11	208	RCS	12JUN2013	0	0	0.0	0	0	0.0	0	0	0.0		0	0.0		0	0.0		0	0.0		0	0.0	0	0	0.0	0	0	0.0	0	0	0.0	0	0	0.0	0	0	0.0		0	0.0		0	0.0
1	29DEC2014	29DEC2014	2	180	RCB	07AUG2012	0	0	0.0	0	0	0.0	0	0	0.0		0	0.0		0	0.0		0	0.0		0	0.0	0	0	0.0	0	0	0.0	0	0	0.0	0	0	0.0	0	0	0.0		0	0.0		0	0.0
1	29DEC2014	29DEC2014	2	182	RCM	07AUG2012	0	0	0.0	0	0	0.0	0	0	0.0		0	0.0		0	0.0		0	0.0		0	0.0	0	0	0.0	1	1	1.0	0	0	0.0	0	0	0.0	0	0	0.0		0	0.0		0	0.0
1	29DEC2014	29DEC2014	2	184	RCE	07AUG2012	0	0	0.0	0	0	0.0	0	0	0.0		0	0.0		0	0.0		0	0.0		0	0.0	0	0	0.0	0	0	0.0	0	0	0.0	0	0	0.0	0	0	0.0		0	0.0		0	0.0
1	29DEC2014	29DEC2014	2	186	RCH	08AUG2012	0	0	0.0	0	0	0.0	0	0	0.0		0	0.0		0	0.0		0	0.0		0	0.0	0	0	0.0	0	0	0.0	0	0	0.0	0	0	0.0	0	0	0.0		0	0.0		0	0.0
1	29DEC2014	29DEC2014	2	188	RCF	09AUG2012	0	0	0.0	0	0	0.0	0	0	0.0		0	0.0		0	0.0		0	0.0		0	0.0	0	0	0.0	0	0	0.0	0	0	0.0	0	0	0.0	0	0	0.0		0	0.0		0	0.0
1	29DEC2014	29DEC2014	2	190	RCT	10AUG2012	0	0	0.0	0	0	0.0	0	0	0.0		0	0.0		0	0.0		0	0.0		0	0.0	0	0	0.0	0	0	0.0	0	0	0.0	0	0	0.0	0	0	0.0		0	0.0		0	0.0
2	29DEC2014	29DEC2014	6	180	RCB	04SEP2012	0	0	0.0	0	0	0.0	0	0	0.0		0	0.0		0	0.0		0	0.0		0	0.0	0	0	0.0	0	0	0.0	0	0	0.0	0	0	0.0	0	0	0.0		0	0.0		0	0.0
2	29DEC2014	29DEC2014	6	182	RCM	04SEP2012	0	0	0.0	0	0	0.0	0	0	0.0		0	0.0		0	0.0		0	0.0		0	0.0	0	0	0.0	0	0	0.0	0	0	0.0	0	0	0.0	0	0	0.0		0	0.0		0	0.0
2	29DEC2014	29DEC2014	6	184	RCE	04SEP2012	0	0	0.0	0	0	0.0	0	0	0.0		0	0.0		0	0.0		0	0.0		0	0.0	0	0	0.0	0	0	0.0	0	0	0.0	0	0	0.0	0	0	0.0		0	0.0		0	0.0
2	29DEC2014	29DEC2014	6	186	RCH	05SEP2012	0	0	0.0	0	0	0.0	0	0	0.0		0	0.0		0	0.0		0	0.0		0	0.0	0	0	0.0	0	0	0.0	0	0	0.0	0	0	0.0	0	0	0.0		0	0.0		0	0.0
2	29DEC2014	29DEC2014	6	188	RCF	06SEP2012	0	0	0.0	0	0	0.0	0	0	0.0		0	0.0		0	0.0		0	0.0		0	0.0	0	0	0.0	0	0	0.0	0	0	0.0	0	0	0.0	0	0	0.0		0	0.0		0	0.0
2	29DEC2014	29DEC2014	6	190	RCT	07SEP2012	0	0	0.0	0	0	0.0	0	0	0.0		0	0.0		0	0.0		0	0.0		0	0.0	0	0	0.0	0	0	0.0	0	0	0.0	0	0	0.0	0	0	0.0		0	0.0		0	0.0
3	29DEC2014	29DEC2014	8	180	RCB	23OCT2012	0	0	0.0	0	0	0.0	0	0	0.0		0	0.0		0	0.0		0	0.0		0	0.0	0	0	0.0	0	0	0.0	0	0	0.0	0	0	0.0	0	0	0.0		0	0.0		0	0.0
3	29DEC2014	29DEC2014	8	182	RCM	23OCT2012	0	0	0.0	0	0	0.0	0	0	0.0		0	0.0		0	0.0		0	0.0		0	0.0	0	0	0.0	0	0	0.0	0	0	0.0	0	0	0.0	0	0	0.0		0	0.0		0	0.0
3	29DEC2014	29DEC2014	8	184	RCE	23OCT2012	0	0	0.0	0	0	0.0	0	0	0.0		0	0.0		0	0.0		0	0.0		0	0.0	0	0	0.0	0	0	0.0	0	0	0.0	0	0	0.0	0	0	0.0		0	0.0		0	0.0
3	29DEC2014	29DEC2014	8	186	RCH	24OCT2012	0	0	0.0	0	0	0.0	0	0	0.0		0	0.0		0	0.0		0	0.0		0	0.0	0	0	0.0	0	0	0.0	0	0	0.0	0	0	0.0	0	0	0.0		0	0.0		0	0.0
3	29DEC2014	29DEC2014	8	188	RCF	25OCT2012	0	0	0.0	0	0	0.0	0	0	0.0		0	0.0		0	0.0		0	0.0		0	0.0	0	0	0.0	0	0	0.0	0	0	0.0	0	0	0.0	0	0	0.0		0	0.0		0	0.0
3	29DEC2014	29DEC2014	8	190	RCT	26OCT2012	0	0	0.0	0	0	0.0	0	0	0.0		0	0.0		0	0.0		0	0.0		0	0.0	0	0	0.0	0	0	0.0	0	0	0.0	0	0	0.0	0	0	0.0		0	0.0		0	0.0
4	29DEC2014	29DEC2014	11	180	RCB	09JAN2013	0	0	0.0	0	0	0.0	0	0	0.0		0	0.0		0	0.0		0	0.0		0	0.0	0	0	0.0	0	0	0.0	0	0	0.0	0	0	0.0	0	0	0.0		0	0.0		0	0.0
4	29DEC2014	29DEC2014	11	182	RCM	09JAN2013	0	0	0.0	0	0	0.0	0	0	0.0		0	0.0		0	0.0		0	0.0		0	0.0	0	0	0.0	0	0	0.0	0	0	0.0	0	0	0.0	0	0	0.0		0	0.0		0	0.0
4	29DEC2014	29DEC2014	11	184	RCE	09JAN2013	2	2	2.0	1	1	1.0	2	2	2.0		0	0.0		0	0.0		0	0.0		0	0.0	0	0	0.0	0	0	0.0	2	2	2.0	2	2	2.0	2	2	2.0		0	0.0		0	0.0
4	29DEC2014	29DEC2014	11	186	RCH	10JAN2013	0	0	0.0	0	0	0.0	0	0	0.0		0	0.0		0	0.0		0	0.0		0	0.0	0	0	0.0	0	0	0.0	0	0	0.0	0	0	0.0	0	0	0.0		0	0.0		0	0.0
4	29DEC2014	29DEC2014	11	188	RCF	11JAN2013	0	0	0.0	0	0	0.0	0	0	0.0		0	0.0		0	0.0		0	0.0		0	0.0	0	0	0.0	0	0	0.0	0	0	0.0	0	0	0.0	0	0	0.0		0	0.0		0	0.0
4	29DEC2014	29DEC2014	11	190	RCT	12JAN2013	0	0	0.0	0	0	0.0	0	0	0.0		0	0.0		0	0.0		0	0.0		0	0.0	0	0	0.0	0	0	0.0	0	0	0.0	0	0	0.0	0	0	0.0		0	0.0		0	0.0
4	29DEC2014	29DEC2014	11	202	RCR	13JAN2013	0	0	0.0	0	0	0.0	0	0	0.0		0	0.0		0	0.0		0	0.0		0	0.0	0	0	0.0	0	0	0.0	0	0	0.0	0	0	0.0	0	0	0.0		0	0.0		0	0.0
4	29DEC2014	29DEC2014	11	204	RCV	14JAN2013	0	0	0.0	0	0	0.0	3	3	3.0		0	0.0		0	0.0		0	0.0		0	0.0	0	0	0.0	0	0	0.0	0	0	0.0	0	0	0.0	0	0	0.0		0	0.0		0	0.0
4	29DEC2014	29DEC2014	11	206	RCX	15JAN2013	0	0	0.0	0	0	0.0	0	0	0.0		0	0.0		0	0.0		0	0.0		0	0.0	0	0	0.0	0	0	0.0	0	0	0.0	0	0	0.0	0	0	0.0		0	0.0		0	0.0
4	29DEC2014	29DEC2014	11	208	RCS	16JAN2013	0	0	0.0	0	0	0.0	0	0	0.0		0	0.0		0	0.0		0	0.0		0	0.0	0	0	0.0	0	0	0.0	0	0	0.0	0	0	0.0	0	0	0.0		0	0.0		0	0.0
1	29DEC2014	29DEC2014	2	180	RCB	05DEC2012	0	0	0.0	0	0	0.0	0	0	0.0		0	0.0		0	0.0		0	0.0		0	0.0	0	0	0.0	0	0	0.0	0	0	0.0	0	0	0.0	0	0	0.0		0	0.0		0	0.0
1	29DEC2014	29DEC2014	2	182	RCM	05DEC2012	0	0	0.0	0	0	0.0	0	0	0.0		0	0.0		0	0.0		0	0.0		0	0.0	1	1	1.0	2	2	2.0	0	0	0.0	0	0	0.0	0	0	0.0	0	0	0.0	0	0	0.0	1
1	29DEC2014	29DEC2014	2	184	RCE	05DEC2012	0	0	0.0	1	1	1.0	0	0	0.0		0	0.0		0	0.0		0	0.0		0	0.0	1	1	1.0	2	2	2.0	1	1	1.0	0	0	0.0	0	0	0.0		0	0.0		0	0.0
1	29DEC2014	29DEC2014	2	186	RCH	06DEC2012	0	0	0.0	0	0	0.0	0	0	0.0		0	0.0		0	0.0		0	0.0		0	0.0	0	0	0.0	2	2	2.0	1	1	1.0	0	0	0.0	0	0	0.0		0	0.0		0	0.0
1	29DEC2014	29DEC2014	2	188	RCF	07DEC2012	0	0	0.0	0	0	0.0	0	0	0.0		0	0.0		0	0.0		0	0.0		0	0.0	1	1	1.0	2	2	2.0	1	1	1.0	0	0	0.0	0	0	0.0		0	0.0		0	0.0
1	29DEC2014	29DEC2014	2	190	RCT	08DEC2012	0	0	0.0	0	0	0.0	0	0	0.0		0	0.0		0	0.0		0	0.0		0	0.0	0	0	0.0	1	1	1.0	1	1	1.0	0	0	0.0	0	0	0.0		0	0.0		0	0.0
1	29DEC2014	29DEC2014	2	192	RCP												0	0.0		0	0.0		0	0.0		0	0.0				1	1	1.0	1	1	1.0								0	0.0		0	0.0
2	29DEC2014	29DEC2014	6	180	RCB	04JAN2013	0	0	0.0	0	0	0.0	0	0	0.0		0	0.0		0	0.0		0	0.0		0	0.0	0	0	0.0	0	0	0.0	0	0	0.0	0	0	0.0	0	0	0.0		0	0.0		0	0.0
2	29DEC2014	29DEC2014	6	182	RCM	04JAN2013	0	0	0.0	0	0	0.0	0	0	0.0		0	0.0		0	0.0		0	0.0		0	0.0	2	2	2.0	2	2	2.0	0	0	0.0	0	0	0.0	0	0	0.0		0	0.0		0	0.0
2	29DEC2014	29DEC2014	6	184	RCE	04JAN2013	0	0	0.0	0	0	0.0	0	0	0.0		0	0.0		0	0.0		0	0.0		0	0.0	1	1	1.0	1	1	1.0	1	1	1.0	0	0	0.0	0	0	0.0		0	0.0		0	0.0
2	29DEC2014	29DEC2014	6	186	RCH	05JAN2013	0	0	0.0	0	0	0.0	0	0	0.0		0	0.0		0	0.0		0	0.0		0	0.0	1	1	1.0	1	1	1.0	1	1	1.0	0	0	0.0	1	1	1.0		0	0.0		0	0.0
2	29DEC2014	29DEC2014	6	188	RCF	06JAN2013	0	0	0.0	0	0	0.0	0	0	0.0		0	0.0		0	0.0		0	0.0		0	0.0	0	0	0.0	0	0	0.0	1	1	1.0	0	0	0.0	0	0	0.0		0	0.0		0	0.0
2	29DEC2014	29DEC2014	6	190	RCT	07JAN2013	0	0	0.0	0	0	0.0	0	0	0.0		0	0.0		0	0.0		0	0.0		0	0.0	0	0	0.0	0	0	0.0	1	1	1.0	0	0	0.0	0	0	0.0		0	0.0		0	0.0
2	29DEC2014	29DEC2014	6	192	RCP												0	0.0		0	0.0		0	0.0		0	0.0							1	1	1.0								0	0.0		0	0.0
3	29DEC2014	29DEC2014	8	180	RCB	28FEB2013	0	0	0.0	0	0	0.0	0	0	0.0		0	0.0		0	0.0		0	0.0		0	0.0	0	0	0.0	0	0	0.0	0	0	0.0	0	0	0.0	0	0	0.0		0	0.0		0	0.0
3	29DEC2014	29DEC2014	8	182	RCM	28FEB2013	0	0	0.0	0	0	0.0	0	0	0.0		0	0.0		0	0.0		0	0.0		0	0.0	2	2	2.0	2	2	2.0	0	0	0.0	0	0	0.0	0	0	0.0		0	0.0		0	0.0
3	29DEC2014	29DEC2014	8	184	RCE	28FEB2013	0	0	0.0	0	0	0.0	0	0	0.0		0	0.0		0	0.0		0	0.0		0	0.0	1	1	1.0	1	1	1.0	1	1	1.0	0	0	0.0	0	0	0.0		0	0.0		0	0.0
3	29DEC2014	29DEC2014	8	186	RCH	01MAR2013	0	0	0.0	0	0	0.0	0	0	0.0		0	0.0		0	0.0		0	0.0		0	0.0	1	1	1.0	1	1	1.0	1	1	1.0	0	0	0.0	0	0	0.0		0	0.0		0	0.0
3	29DEC2014	29DEC2014	8	188	RCF	02MAR2013	0	0	0.0	0	0	0.0	0	0	0.0		0	0.0		0	0.0		0	0.0		0	0.0	1	1	1.0	1	1	1.0	1	1	1.0	0	0	0.0	0	0	0.0		0	0.0		0	0.0
3	29DEC2014	29DEC2014	8	190	RCT	03MAR2013	0	0	0.0	0	0	0.0	0	0	0.0		0	0.0		0	0.0		0	0.0		0	0.0	1	1	1.0	1	1	1.0	0	0	0.0	0	0	0.0	0	0	0.0		0	0.0		0	0.0
3	29DEC2014	29DEC2014	8	192	RCP												0	0.0		0	0.0		0	0.0		0	0.0	1	1	1.0	1	1	1.0											0	0.0		0	0.0
4	29DEC2014	29DEC2014	11	180	RCB	29MAY2013	0	0	0.0	0	0	0.0	0	0	0.0		0	0.0		0	0.0		0	0.0		0	0.0	0	0	0.0	0	0	0.0	0	0	0.0	0	0	0.0	0	0	0.0		0	0.0		0	0.0
4	29DEC2014	29DEC2014	11	182	RCM	29MAY2013	0	0	0.0	0	0	0.0	0	0	0.0		0	0.0		0	0.0		0	0.0		0	0.0	0	0	0.0	0	0	0.0	0	0	0.0	0	0	0.0	0	0	0.0		0	0.0		0	0.0
4	29DEC2014	29DEC2014	11	184	RCE	29MAY2013	0	0	0.0	0	0	0.0	0	0	0.0	0.3	0	0.0	0.3	0	0.0	0	0	0.0	0	0	0.0	0	0	0.0	0	0	0.0	0	0	0.0	0	0	0.0	0	0	0.0		0	0.0		0	0.0
4	29DEC2014	29DEC2014	11	186	RCH	30MAY2013	0	0	0.0	0	0	0.0	0	0	0.0		0	0.0		0	0.0		0	0.0		0	0.0	0	0	0.0	0	0	0.0	0	0	0.0	0	0	0.0	0	0	0.0		0	0.0		0	0.0
4	29DEC2014	29DEC2014	11	188	RCF	31MAY2013	0	0	0.0	0	0	0.0	0	0	0.0		0	0.0		0	0.0		0	0.0		0	0.0	0	0	0.0	0	0	0.0	0	0	0.0	0	0	0.0	0	0	0.0		0	0.0		0	0.0
4	29DEC2014	29DEC2014	11	190	RCT	01JUN2013	0	0	0.0	0	0	0.0	0	0	0.0		0	0.0		0	0.0		0	0.0		0	0.0	0	0	0.0	0	0	0.0	0	0	0.0	0	0	0.0	0	0	0.0		0	0.0		0	0.0
4	29DEC2014	29DEC2014	11	202	RCR	02JUN2013	0	0	0.0	0	0	0.0	0	0	0.0		0	0.0		0	0.0		0	0.0		0	0.0	0	0	0.0	0	0	0.0	0	0	0.0	0	0	0.0	0	0	0.0		0	0.0		0	0.0
4	29DEC2014	29DEC2014	11	204	RCV	03JUN2013	0	0	0.0	0	0	0.0	0	0	0.0		0	0.0		0	0.0		0	0.0		0	0.0	0	0	0.0	0	0	0.0	0	0	0.0	0	0	0.0	0	0	0.0		0	0.0		0	0.0
4	29DEC2014	29DEC2014	11	206	RCX	04JUN2013	0	0	0.0	0	0	0.0	0	0	0.0		0	0.0		0	0.0		0	0.0		0	0.0	0	0	0.0	0	0	0.0	0	0	0.0	0	0	0.0	0	0	0.0		0	0.0		0	0.0
4	29DEC2014	29DEC2014	11	208	RCS	05JUN2013	0	0	0.0	0	0	0.0	0	0	0.0		0	0.0		0	0.0		0	0.0		0	0.0	0	0	0.0	0	0	0.0	0	0	0.0	0	0	0.0	0	0	0.0		0	0.0		0	0.0
1	29DEC2014	29DEC2014	2	180	RCB	09APR2013	0	0	0.0	0	0	0.0	0	0	0.0		0	0.0		0	0.0		0	0.0		0	0.0	0	0	0.0	0	0	0.0	0	0	0.0	0	0	0.0	0	0	0.0		0	0.0		0	0.0
1	29DEC2014	29DEC2014	2	182	RCM	09APR2013	0	0	0.0	0	0	0.0	0	0	0.0		0	0.0		0	0.0		0	0.0		0	0.0	1	1	1.0	1	1	1.0	0	0	0.0	0	0	0.0	0	0	0.0	0	0	0.0	0	0	0.0	1
1	29DEC2014	29DEC2014	2	184	RCE	09APR2013	0	0	0.0	0	0	0.0	0	0	0.0	0	0	0.0	0	0	0.0	1	0	0.0	1.5	0	0.0	1	1	1.0	1	1	1.0	0	0	0.0	0	0	0.0	0	0	0.0	0	0	0.0	0	0	0.0	1
1	29DEC2014	29DEC2014	2	186	RCH	10APR2013	0	0	0.0	0	0	0.0	0	0	0.0		0	0.0		0	0.0		0	0.0		0	0.0	0	0	0.0	0	0	0.0	0	0	0.0	0	0	0.0	0	0	0.0		0	0.0		0	0.0
1	29DEC2014	29DEC2014	2	188	RCF	11APR2013	0	0	0.0	0	0	0.0	0	0	0.0		0	0.0		0	0.0		0	0.0		0	0.0	0	0	0.0	0	0	0.0	0	0	0.0	0	0	0.0	0	0	0.0		0	0.0		0	0.0
1	29DEC2014	29DEC2014	2	190	RCT	12APR2013	0	0	0.0	0	0	0.0	0	0	0.0		0	0.0		0	0.0		0	0.0		0	0.0	0	0	0.0	0	0	0.0	0	0	0.0	0	0	0.0	0	0	0.0		0	0.0		0	0.0
2	29DEC2014	29DEC2014	6	180	RCB	07MAY2013	0	0	0.0	0	0	0.0	0	0	0.0		0	0.0		0	0.0		0	0.0		0	0.0	0	0	0.0	0	0	0.0	0	0	0.0	0	0	0.0	0	0	0.0		0	0.0		0	0.0
2	29DEC2014	29DEC2014	6	182	RCM	07MAY2013	0	0	0.0	0	0	0.0	0	0	0.0		0	0.0		0	0.0		0	0.0		0	0.0	2	2	2.0	2	2	2.0	0	0	0.0	0	0	0.0	0	0	0.0		0	0.0		0	0.0
2	29DEC2014	29DEC2014	6	184	RCE	07MAY2013	0	0	0.0	0	0	0.0	0	0	0.0	1	0	0.0	1	0	0.0	1	0	0.0	1	0	0.0	1	1	1.0	1	1	1.0	0	0	0.0	0	0	0.0	0	0	0.0	1	0	0.0	1	0	0.0	1
2	29DEC2014	29DEC2014	6	186	RCH	08MAY2013	0	0	0.0	0	0	0.0	0	0	0.0		0	0.0		0	0.0		0	0.0		0	0.0	0	0	0.0	0	0	0.0	0	0	0.0	0	0	0.0	0	0	0.0		0	0.0		0	0.0
2	29DEC2014	29DEC2014	6	188	RCF	09MAY2013	0	0	0.0	0	0	0.0	0	0	0.0		0	0.0		0	0.0		0	0.0		0	0.0	0	0	0.0	0	0	0.0	0	0	0.0	0	0	0.0	0	0	0.0		0	0.0		0	0.0
2	29DEC2014	29DEC2014	6	190	RCT	10MAY2013	0	0	0.0	0	0	0.0	0	0	0.0		0	0.0		0	0.0		0	0.0		0	0.0	0	0	0.0	0	0	0.0	0	0	0.0	0	0	0.0	0	0	0.0		0	0.0		0	0.0
3	29DEC2014	29DEC2014	8	180	RCB	03JUL2013	0	0	0.0	0	0	0.0	0	0	0.0		0	0.0		0	0.0		0	0.0		0	0.0	0	0	0.0	0	0	0.0	0	0	0.0	0	0	0.0	0	0	0.0		0	0.0		0	0.0
3	29DEC2014	29DEC2014	8	182	RCM	03JUL2013	0	0	0.0	0	0	0.0	0	0	0.0		0	0.0		0	0.0		0	0.0		0	0.0	2	2	2.0	2	2	2.0	0	0	0.0	0	0	0.0	0	0	0.0		0	0.0		0	0.0
3	29DEC2014	29DEC2014	8	184	RCE	03JUL2013	0	0	0.0	0	0	0.0	0	0	0.0		0	0.0		0	0.0		0	0.0		0	0.0	1	1	1.0	1	1	1.0	0	0	0.0	0	0	0.0	0	0	0.0		0	0.0		0	0.0
3	29DEC2014	29DEC2014	8	186	RCH	04JUL2013	0	0	0.0	0	0	0.0	0	0	0.0		0	0.0		0	0.0		0	0.0		0	0.0	0	0	0.0	0	0	0.0	0	0	0.0	0	0	0.0	0	0	0.0		0	0.0		0	0.0
3	29DEC2014	29DEC2014	8	188	RCF	05JUL2013	0	0	0.0	0	0	0.0	0	0	0.0		0	0.0		0	0.0		0	0.0		0	0.0	0	0	0.0	0	0	0.0	0	0	0.0	0	0	0.0	0	0	0.0		0	0.0		0	0.0
3	29DEC2014	29DEC2014	8	190	RCT	06JUL2013	0	0	0.0	0	0	0.0	0	0	0.0		0	0.0		0	0.0		0	0.0		0	0.0	0	0	0.0	0	0	0.0	0	0	0.0	0	0	0.0	0	0	0.0		0	0.0		0	0.0
4	29DEC2014	29DEC2014	11	180	RCB	24SEP2013	0	0	0.0	0	0	0.0	0	0	0.0		0	0.0		0	0.0		0	0.0		0	0.0	0	0	0.0	0	0	0.0	0	0	0.0	0	0	0.0	0	0	0.0		0	0.0		0	0.0
4	29DEC2014	29DEC2014	11	182	RCM	24SEP2013	0	0	0.0	0	0	0.0	0	0	0.0		0	0.0		0	0.0		0	0.0		0	0.0	0	0	0.0	0	0	0.0	0	0	0.0	0	0	0.0	0	0	0.0		0	0.0		0	0.0
4	29DEC2014	29DEC2014	11	184	RCE	24SEP2013	0	0	0.0	0	0	0.0	0	0	0.0		0	0.0		0	0.0		0	0.0		0	0.0	0	0	0.0	0	0	0.0	0	0	0.0	0	0	0.0	0	0	0.0		0	0.0		0	0.0
4	29DEC2014	29DEC2014	11	186	RCH	25SEP2013	0	0	0.0	0	0	0.0	0	0	0.0		0	0.0		0	0.0		0	0.0		0	0.0	1	1	1.0	1	1	1.0	0	0	0.0	0	0	0.0	0	0	0.0		0	0.0		0	0.0
4	29DEC2014	29DEC2014	11	188	RCF	26SEP2013	0	0	0.0	0	0	0.0	0	0	0.0		0	0.0		0	0.0		0	0.0		0	0.0	0	0	0.0	0	0	0.0	0	0	0.0	0	0	0.0	0	0	0.0		0	0.0		0	0.0
4	29DEC2014	29DEC2014	11	190	RCT	27SEP2013	0	0	0.0	0	0	0.0	0	0	0.0		0	0.0		0	0.0		0	0.0		0	0.0	0	0	0.0	0	0	0.0	0	0	0.0	0	0	0.0	0	0	0.0		0	0.0		0	0.0
4	29DEC2014	29DEC2014	11	202	RCR	28SEP2013	0	0	0.0	0	0	0.0	0	0	0.0		0	0.0		0	0.0		0	0.0		0	0.0	0	0	0.0	0	0	0.0	0	0	0.0	0	0	0.0	0	0	0.0		0	0.0		0	0.0
4	29DEC2014	29DEC2014	11	204	RCV	29SEP2013	0	0	0.0	0	0	0.0	0	0	0.0		0	0.0		0	0.0		0	0.0		0	0.0	0	0	0.0	0	0	0.0	0	0	0.0	0	0	0.0	0	0	0.0		0	0.0		0	0.0
4	29DEC2014	29DEC2014	11	206	RCX	30SEP2013	0	0	0.0	0	0	0.0	0	0	0.0		0	0.0		0	0.0		0	0.0		0	0.0	0	0	0.0	0	0	0.0	0	0	0.0	0	0	0.0	0	0	0.0		0	0.0		0	0.0
4	29DEC2014	29DEC2014	11	208	RCS	01OCT2013	0	0	0.0	0	0	0.0	0	0	0.0		0	0.0		0	0.0		0	0.0		0	0.0	0	0	0.0	0	0	0.0	0	0	0.0	0	0	0.0	0	0	0.0		0	0.0		0	0.0
1	29DEC2014	29DEC2014	2	180	RCB	27NOV2012	0	0	0.0	0	0	0.0	0	0	0.0		0	0.0		0	0.0		0	0.0		0	0.0	0	0	0.0	0	0	0.0	0	0	0.0	0	0	0.0	0	0	0.0		0	0.0		0	0.0
1	29DEC2014	29DEC2014	2	182	RCM	27NOV2012	0	0	0.0	0	0	0.0	0	0	0.0		0	0.0		0	0.0		0	0.0		0	0.0	0	0	0.0	0	0	0.0	0	0	0.0	0	0	0.0	0	0	0.0		0	0.0		0	0.0
1	29DEC2014	29DEC2014	2	184	RCE	27NOV2012	0	0	0.0	0	0	0.0	0	0	0.0		0	0.0		0	0.0		0	0.0		0	0.0	0	0	0.0	0	0	0.0	0	0	0.0	0	0	0.0	0	0	0.0		0	0.0		0	0.0
1	29DEC2014	29DEC2014	2	186	RCH	28NOV2012	0	0	0.0	0	0	0.0	0	0	0.0		0	0.0		0	0.0		0	0.0		0	0.0	0	0	0.0	0	0	0.0	0	0	0.0	0	0	0.0	0	0	0.0		0	0.0		0	0.0
1	29DEC2014	29DEC2014	2	188	RCF	29NOV2012	0	0	0.0	0	0	0.0	0	0	0.0		0	0.0		0	0.0		0	0.0		0	0.0	0	0	0.0	0	0	0.0	0	0	0.0	0	0	0.0	0	0	0.0		0	0.0		0	0.0
1	29DEC2014	29DEC2014	2	190	RCT	30NOV2012	0	0	0.0	0	0	0.0	0	0	0.0		0	0.0		0	0.0		0	0.0		0	0.0	0	0	0.0	0	0	0.0	0	0	0.0	0	0	0.0	0	0	0.0		0	0.0		0	0.0
2	29DEC2014	29DEC2014	6	180	RCB	08JAN2013	0	0	0.0	0	0	0.0	0	0	0.0		0	0.0		0	0.0		0	0.0		0	0.0	0	0	0.0	0	0	0.0	0	0	0.0	0	0	0.0	0	0	0.0		0	0.0		0	0.0
2	29DEC2014	29DEC2014	6	182	RCM	08JAN2013	0	0	0.0	0	0	0.0	0	0	0.0		0	0.0		0	0.0		0	0.0		0	0.0	0	0	0.0	1	1	1.0	0	0	0.0	0	0	0.0	0	0	0.0	0	0	0.0	0	0	0.0	1
2	29DEC2014	29DEC2014	6	184	RCE	08JAN2013	0	0	0.0	0	0	0.0	0	0	0.0		0	0.0		0	0.0		0	0.0		0	0.0	0	0	0.0	0	0	0.0	0	0	0.0	0	0	0.0	0	0	0.0		0	0.0		0	0.0
2	29DEC2014	29DEC2014	6	186	RCH	09JAN2013	0	0	0.0	0	0	0.0	0	0	0.0		0	0.0		0	0.0		0	0.0		0	0.0	0	0	0.0	0	0	0.0	0	0	0.0	0	0	0.0	0	0	0.0		0	0.0		0	0.0
2	29DEC2014	29DEC2014	6	188	RCF	10JAN2013	0	0	0.0	0	0	0.0	0	0	0.0		0	0.0		0	0.0		0	0.0		0	0.0	0	0	0.0	0	0	0.0	0	0	0.0	0	0	0.0	0	0	0.0		0	0.0		0	0.0
2	29DEC2014	29DEC2014	6	190	RCT	11JAN2013	0	0	0.0	0	0	0.0	0	0	0.0		0	0.0		0	0.0		0	0.0		0	0.0	0	0	0.0	0	0	0.0	0	0	0.0	0	0	0.0	0	0	0.0		0	0.0		0	0.0
3	29DEC2014	29DEC2014	8	180	RCB	19FEB2013	0	0	0.0	0	0	0.0	0	0	0.0		0	0.0		0	0.0		0	0.0		0	0.0	0	0	0.0	0	0	0.0	0	0	0.0	0	0	0.0	0	0	0.0		0	0.0		0	0.0
3	29DEC2014	29DEC2014	8	182	RCM	19FEB2013	0	0	0.0	0	0	0.0	0	0	0.0		0	0.0		0	0.0		0	0.0		0	0.0	1	1	1.0	1	1	1.0	0	0	0.0	0	0	0.0	0	0	0.0		0	0.0		0	0.0
3	29DEC2014	29DEC2014	8	184	RCE	19FEB2013	0	0	0.0	0	0	0.0	0	0	0.0		0	0.0		0	0.0		0	0.0		0	0.0	0	0	0.0	0	0	0.0	0	0	0.0	0	0	0.0	0	0	0.0		0	0.0		0	0.0
3	29DEC2014	29DEC2014	8	186	RCH	20FEB2013	0	0	0.0	0	0	0.0	0	0	0.0		0	0.0		0	0.0		0	0.0		0	0.0	0	0	0.0	0	0	0.0	0	0	0.0	0	0	0.0	0	0	0.0		0	0.0		0	0.0
3	29DEC2014	29DEC2014	8	188	RCF	21FEB2013	0	0	0.0	0	0	0.0	0	0	0.0		0	0.0		0	0.0		0	0.0		0	0.0	0	0	0.0	0	0	0.0	0	0	0.0	0	0	0.0	0	0	0.0		0	0.0		0	0.0
3	29DEC2014	29DEC2014	8	190	RCT	22FEB2013	0	0	0.0	0	0	0.0	0	0	0.0		0	0.0		0	0.0		0	0.0		0	0.0	0	0	0.0	0	0	0.0	0	0	0.0	0	0	0.0	0	0	0.0		0	0.0		0	0.0
4	29DEC2014	29DEC2014	11	180	RCB	30MAY2013	0	0	0.0	0	0	0.0	0	0	0.0		0	0.0		0	0.0		0	0.0		0	0.0	0	0	0.0	0	0	0.0	0	0	0.0	0	0	0.0	0	0	0.0		0	0.0		0	0.0
4	29DEC2014	29DEC2014	11	182	RCM	30MAY2013	0	0	0.0	0	0	0.0	0	0	0.0		0	0.0		0	0.0		0	0.0		0	0.0	0	0	0.0	0	0	0.0	0	0	0.0	0	0	0.0	0	0	0.0		0	0.0		0	0.0
4	29DEC2014	29DEC2014	11	184	RCE	30MAY2013	0	0	0.0	0	0	0.0	0	0	0.0		0	0.0		0	0.0		0	0.0		0	0.0	0	0	0.0	0	0	0.0	0	0	0.0	0	0	0.0	0	0	0.0		0	0.0		0	0.0
4	29DEC2014	29DEC2014	11	186	RCH	31MAY2013	0	0	0.0	0	0	0.0	0	0	0.0		0	0.0		0	0.0		0	0.0		0	0.0	0	0	0.0	0	0	0.0	0	0	0.0	0	0	0.0	0	0	0.0		0	0.0		0	0.0
4	29DEC2014	29DEC2014	11	188	RCF	01JUN2013	0	0	0.0	0	0	0.0	0	0	0.0		0	0.0		0	0.0		0	0.0		0	0.0	0	0	0.0	0	0	0.0	0	0	0.0	0	0	0.0	0	0	0.0		0	0.0		0	0.0
4	29DEC2014	29DEC2014	11	190	RCT	02JUN2013	0	0	0.0	0	0	0.0	0	0	0.0		0	0.0		0	0.0		0	0.0		0	0.0	0	0	0.0	0	0	0.0	0	0	0.0	0	0	0.0	0	0	0.0		0	0.0		0	0.0
4	29DEC2014	29DEC2014	11	202	RCR	03JUN2013	0	0	0.0	0	0	0.0	0	0	0.0		0	0.0		0	0.0		0	0.0		0	0.0	0	0	0.0	0	0	0.0	0	0	0.0	0	0	0.0	0	0	0.0		0	0.0		0	0.0
4	29DEC2014	29DEC2014	11	204	RCV	04JUN2013	0	0	0.0	0	0	0.0	0	0	0.0		0	0.0		0	0.0		0	0.0		0	0.0	0	0	0.0	0	0	0.0	0	0	0.0	0	0	0.0	0	0	0.0		0	0.0		0	0.0
4	29DEC2014	29DEC2014	11	206	RCX	05JUN2013	0	0	0.0	0	0	0.0	0	0	0.0		0	0.0		0	0.0		0	0.0		0	0.0	0	0	0.0	0	0	0.0	0	0	0.0	0	0	0.0	0	0	0.0		0	0.0		0	0.0
4	29DEC2014	29DEC2014	11	208	RCS	06JUN2013	0	0	0.0	0	0	0.0	0	0	0.0		0	0.0		0	0.0		0	0.0		0	0.0	0	0	0.0	0	0	0.0	0	0	0.0	0	0	0.0	0	0	0.0		0	0.0		0	0.0
1	29DEC2014	29DEC2014	2	180	RCB	30APR2013	0	0	0.0	0	0	0.0	0	0	0.0		0	0.0		0	0.0		0	0.0		0	0.0	0	0	0.0	0	0	0.0	0	0	0.0	0	0	0.0	0	0	0.0		0	0.0		0	0.0
1	29DEC2014	29DEC2014	2	182	RCM	30APR2013	0	0	0.0	0	0	0.0	0	0	0.0	0	0	0.0	0	0	0.0	0.2	0	0.0	0.2	0	0.0	1	1	1.0	1	1	1.0	0	0	0.0	0	0	0.0	0	0	0.0	0.2	0	0.0	0.2	0	0.0	0.2
1	29DEC2014	29DEC2014	2	184	RCE	30APR2013	0	0	0.0	0	0	0.0	0	0	0.0		0	0.0		0	0.0		0	0.0		0	0.0	1	1	1.0	1	1	1.0	0	0	0.0	0	0	0.0	0	0	0.0		0	0.0		0	0.0
1	29DEC2014	29DEC2014	2	186	RCH	01MAY2013	0	0	0.0	0	0	0.0	0	0	0.0		0	0.0		0	0.0		0	0.0		0	0.0	0	0	0.0	0	0	0.0	0	0	0.0	0	0	0.0	0	0	0.0		0	0.0		0	0.0
1	29DEC2014	29DEC2014	2	188	RCF	02MAY2013	0	0	0.0	0	0	0.0	0	0	0.0		0	0.0		0	0.0		0	0.0		0	0.0	0	0	0.0	0	0	0.0	0	0	0.0	0	0	0.0	0	0	0.0		0	0.0		0	0.0
1	29DEC2014	29DEC2014	2	190	RCT	03MAY2013	0	0	0.0	0	0	0.0	0	0	0.0		0	0.0		0	0.0		0	0.0		0	0.0	0	0	0.0	0	0	0.0	0	0	0.0	0	0	0.0	0	0	0.0		0	0.0		0	0.0
2	29DEC2014	29DEC2014	6	180	RCB	29MAY2013	0	0	0.0	0	0	0.0	0	0	0.0		0	0.0		0	0.0		0	0.0		0	0.0	0	0	0.0	0	0	0.0	0	0	0.0	0	0	0.0	0	0	0.0		0	0.0		0	0.0
2	29DEC2014	29DEC2014	6	182	RCM	29MAY2013	0	0	0.0	0	0	0.0	0	0	0.0		0	0.0		0	0.0		0	0.0		0	0.0	1	1	1.0	1	1	1.0	0	0	0.0	0	0	0.0	0	0	0.0		0	0.0		0	0.0
2	29DEC2014	29DEC2014	6	184	RCE	29MAY2013	0	0	0.0	0	0	0.0	0	0	0.0		0	0.0		0	0.0		0	0.0		0	0.0	1	1	1.0	1	1	1.0	0	0	0.0	0	0	0.0	0	0	0.0		0	0.0		0	0.0
2	29DEC2014	29DEC2014	6	186	RCH	30MAY2013	0	0	0.0	0	0	0.0	0	0	0.0		0	0.0		0	0.0		0	0.0		0	0.0	0	0	0.0	0	0	0.0	0	0	0.0	0	0	0.0	0	0	0.0		0	0.0		0	0.0
2	29DEC2014	29DEC2014	6	188	RCF	31MAY2013	0	0	0.0	0	0	0.0	0	0	0.0		0	0.0		0	0.0		0	0.0		0	0.0	0	0	0.0	0	0	0.0	0	0	0.0	0	0	0.0	0	0	0.0		0	0.0		0	0.0
2	29DEC2014	29DEC2014	6	190	RCT	01JUN2013	0	0	0.0	0	0	0.0	0	0	0.0		0	0.0		0	0.0		0	0.0		0	0.0	0	0	0.0	0	0	0.0	0	0	0.0	0	0	0.0	0	0	0.0		0	0.0		0	0.0
1	29DEC2014	29DEC2014	2	180	RCB	23APR2013	0	0	0.0	0	0	0.0	0	0	0.0		0	0.0		0	0.0		0	0.0		0	0.0	0	0	0.0	0	0	0.0	0	0	0.0	0	0	0.0	0	0	0.0		0	0.0		0	0.0
1	29DEC2014	29DEC2014	2	182	RCM	23APR2013	0	0	0.0	0	0	0.0	0	0	0.0		0	0.0		0	0.0		0	0.0		0	0.0	1	1	1.0	1	1	1.0	0	0	0.0	0	0	0.0	0	0	0.0		0	0.0		0	0.0
1	29DEC2014	29DEC2014	2	184	RCE	23APR2013	0	0	0.0	0	0	0.0	0	0	0.0		0	0.0		0	0.0		0	0.0		0	0.0	0	0	0.0	0	0	0.0	0	0	0.0	0	0	0.0	0	0	0.0		0	0.0		0	0.0
1	29DEC2014	29DEC2014	2	186	RCH	24APR2013	0	0	0.0	0	0	0.0	0	0	0.0		0	0.0		0	0.0		0	0.0		0	0.0	0	0	0.0	0	0	0.0	0	0	0.0	0	0	0.0	0	0	0.0		0	0.0		0	0.0
1	29DEC2014	29DEC2014	2	188	RCF	25APR2013	0	0	0.0	0	0	0.0	0	0	0.0		0	0.0		0	0.0		0	0.0		0	0.0	0	0	0.0	0	0	0.0	0	0	0.0	0	0	0.0	0	0	0.0		0	0.0		0	0.0
1	29DEC2014	29DEC2014	2	190	RCT	26APR2013	0	0	0.0	0	0	0.0	0	0	0.0		0	0.0		0	0.0		0	0.0		0	0.0	0	0	0.0	0	0	0.0	0	0	0.0	0	0	0.0	0	0	0.0		0	0.0		0	0.0
2	29DEC2014	29DEC2014	6	180	RCB	22MAY2013	0	0	0.0	0	0	0.0	0	0	0.0		0	0.0		0	0.0		0	0.0		0	0.0	0	0	0.0	0	0	0.0	0	0	0.0	0	0	0.0	0	0	0.0		0	0.0		0	0.0
2	29DEC2014	29DEC2014	6	182	RCM	22MAY2013	0	0	0.0	0	0	0.0	0	0	0.0		0	0.0		0	0.0		0	0.0		0	0.0	1	1	1.0	1	1	1.0	0	0	0.0	0	0	0.0	0	0	0.0		0	0.0		0	0.0
2	29DEC2014	29DEC2014	6	184	RCE	22MAY2013	0	0	0.0	0	0	0.0	0	0	0.0		0	0.0		0	0.0		0	0.0		0	0.0	0	0	0.0	0	0	0.0	0	0	0.0	0	0	0.0	0	0	0.0		0	0.0		0	0.0
2	29DEC2014	29DEC2014	6	186	RCH	23MAY2013	0	0	0.0	0	0	0.0	0	0	0.0		0	0.0		0	0.0		0	0.0		0	0.0	0	0	0.0	0	0	0.0	0	0	0.0	0	0	0.0	0	0	0.0		0	0.0		0	0.0
2	29DEC2014	29DEC2014	6	188	RCF	24MAY2013	0	0	0.0	0	0	0.0	0	0	0.0		0	0.0		0	0.0		0	0.0		0	0.0	0	0	0.0	0	0	0.0	0	0	0.0	0	0	0.0	0	0	0.0		0	0.0		0	0.0
2	29DEC2014	29DEC2014	6	190	RCT	25MAY2013	0	0	0.0	0	0	0.0	0	0	0.0		0	0.0		0	0.0		0	0.0		0	0.0	0	0	0.0	0	0	0.0	0	0	0.0	0	0	0.0	0	0	0.0		0	0.0		0	0.0
3	29DEC2014	29DEC2014	8	180	RCB	16JUL2013	0	0	0.0	0	0	0.0	0	0	0.0		0	0.0		0	0.0		0	0.0		0	0.0	0	0	0.0	0	0	0.0	0	0	0.0	0	0	0.0	0	0	0.0		0	0.0		0	0.0
3	29DEC2014	29DEC2014	8	182	RCM	16JUL2013	0	0	0.0	0	0	0.0	0	0	0.0		0	0.0		0	0.0		0	0.0		0	0.0	0	0	0.0	0	0	0.0	0	0	0.0	0	0	0.0	0	0	0.0		0	0.0		0	0.0
3	29DEC2014	29DEC2014	8	184	RCE	16JUL2013	0	0	0.0	0	0	0.0	0	0	0.0		0	0.0		0	0.0		0	0.0		0	0.0	0	0	0.0	0	0	0.0	0	0	0.0	0	0	0.0	0	0	0.0		0	0.0		0	0.0
3	29DEC2014	29DEC2014	8	186	RCH	17JUL2013	0	0	0.0	0	0	0.0	0	0	0.0		0	0.0		0	0.0		0	0.0		0	0.0	0	0	0.0	0	0	0.0	0	0	0.0	0	0	0.0	0	0	0.0		0	0.0		0	0.0
3	29DEC2014	29DEC2014	8	188	RCF	18JUL2013	0	0	0.0	0	0	0.0	0	0	0.0		0	0.0		0	0.0		0	0.0		0	0.0	0	0	0.0	0	0	0.0	0	0	0.0	0	0	0.0	0	0	0.0		0	0.0		0	0.0
3	29DEC2014	29DEC2014	8	190	RCT	19JUL2013	0	0	0.0	0	0	0.0	0	0	0.0		0	0.0		0	0.0		0	0.0		0	0.0	0	0	0.0	0	0	0.0	0	0	0.0	0	0	0.0	0	0	0.0		0	0.0		0	0.0
4	29DEC2014	29DEC2014	11	180	RCB	08OCT2013	0	0	0.0	0	0	0.0	0	0	0.0		0	0.0		0	0.0		0	0.0		0	0.0	0	0	0.0	0	0	0.0	0	0	0.0	0	0	0.0	0	0	0.0		0	0.0		0	0.0
4	29DEC2014	29DEC2014	11	182	RCM	08OCT2013	0	0	0.0	0	0	0.0	0	0	0.0		0	0.0		0	0.0		0	0.0		0	0.0	0	0	0.0	0	0	0.0	0	0	0.0	0	0	0.0	0	0	0.0		0	0.0		0	0.0
4	29DEC2014	29DEC2014	11	184	RCE	08OCT2013	0	0	0.0	0	0	0.0	0	0	0.0		0	0.0		0	0.0		0	0.0		0	0.0	0	0	0.0	0	0	0.0	0	0	0.0	0	0	0.0	0	0	0.0		0	0.0		0	0.0
4	29DEC2014	29DEC2014	11	186	RCH	09OCT2013	0	0	0.0	3	3	3.0	0	0	0.0		0	0.0		0	0.0		0	0.0		0	0.0	2	2	2.0	2	2	2.0	2	2	2.0	3	3	3.0	0	0	0.0		0	0.0		0	0.0
4	29DEC2014	29DEC2014	11	188	RCF	10OCT2013	0	0	0.0	0	0	0.0	0	0	0.0		0	0.0		0	0.0		0	0.0		0	0.0	0	0	0.0	0	0	0.0	0	0	0.0	0	0	0.0	0	0	0.0		0	0.0		0	0.0
4	29DEC2014	29DEC2014	11	190	RCT	11OCT2013	0	0	0.0	0	0	0.0	0	0	0.0		0	0.0		0	0.0		0	0.0		0	0.0	0	0	0.0	0	0	0.0	0	0	0.0	0	0	0.0	0	0	0.0		0	0.0		0	0.0
4	29DEC2014	29DEC2014	11	202	RCR	12OCT2013	0	0	0.0	0	0	0.0	0	0	0.0		0	0.0		0	0.0		0	0.0		0	0.0	0	0	0.0	0	0	0.0	0	0	0.0	0	0	0.0	0	0	0.0		0	0.0		0	0.0
4	29DEC2014	29DEC2014	11	204	RCV	13OCT2013	0	0	0.0	0	0	0.0	0	0	0.0		0	0.0		0	0.0		0	0.0		0	0.0	0	0	0.0	0	0	0.0	0	0	0.0	0	0	0.0	0	0	0.0		0	0.0		0	0.0
4	29DEC2014	29DEC2014	11	206	RCX	14OCT2013	0	0	0.0	0	0	0.0	0	0	0.0		0	0.0		0	0.0		0	0.0		0	0.0	0	0	0.0	0	0	0.0	0	0	0.0	0	0	0.0	0	0	0.0		0	0.0		0	0.0
4	29DEC2014	29DEC2014	11	208	RCS	15OCT2013	0	0	0.0	0	0	0.0	0	0	0.0		0	0.0		0	0.0		0	0.0		0	0.0	0	0	0.0	0	0	0.0	0	0	0.0	0	0	0.0	0	0	0.0		0	0.0		0	0.0
1	29DEC2014	29DEC2014	2	180	RCB	13JUN2012	0	0	0.0	0	0	0.0	0	0	0.0		0	0.0		0	0.0		0	0.0		0	0.0	0	0	0.0	0	0	0.0	0	0	0.0	0	0	0.0	0	0	0.0		0	0.0		0	0.0
1	29DEC2014	29DEC2014	2	182	RCM	13JUN2012	0	0	0.0	0	0	0.0	0	0	0.0		0	0.0		0	0.0		0	0.0		0	0.0	1	1	1.0	1	1	1.0	0	0	0.0	0	0	0.0	0	0	0.0		0	0.0		0	0.0
1	29DEC2014	29DEC2014	2	184	RCE	13JUN2012	0	0	0.0	0	0	0.0	0	0	0.0		0	0.0		0	0.0		0	0.0		0	0.0	1	1	1.0	1	1	1.0	0	0	0.0	0	0	0.0	0	0	0.0		0	0.0		0	0.0
1	29DEC2014	29DEC2014	2	186	RCH	14JUN2012	0	0	0.0	0	0	0.0	0	0	0.0		0	0.0		0	0.0		0	0.0		0	0.0	0	0	0.0	0	0	0.0	0	0	0.0	0	0	0.0	0	0	0.0		0	0.0		0	0.0
1	29DEC2014	29DEC2014	2	188	RCF	15JUN2012	0	0	0.0	0	0	0.0	0	0	0.0		0	0.0		0	0.0		0	0.0		0	0.0	0	0	0.0	0	0	0.0	0	0	0.0	0	0	0.0	0	0	0.0		0	0.0		0	0.0
1	29DEC2014	29DEC2014	2	190	RCT	16JUN2012	0	0	0.0	0	0	0.0	0	0	0.0		0	0.0		0	0.0		0	0.0		0	0.0	0	0	0.0	0	0	0.0	0	0	0.0	0	0	0.0	0	0	0.0		0	0.0		0	0.0
2	29DEC2014	29DEC2014	6	180	RCB	13JUL2012	0	0	0.0	0	0	0.0	0	0	0.0		0	0.0		0	0.0		0	0.0		0	0.0	0	0	0.0	0	0	0.0	0	0	0.0	0	0	0.0	0	0	0.0		0	0.0		0	0.0
2	29DEC2014	29DEC2014	6	182	RCM	13JUL2012	0	0	0.0	0	0	0.0	0	0	0.0		0	0.0		0	0.0		0	0.0		0	0.0	0	0	0.0	0	0	0.0	0	0	0.0	0	0	0.0	0	0	0.0		0	0.0		0	0.0
2	29DEC2014	29DEC2014	6	184	RCE	13JUL2012	0	0	0.0	0	0	0.0	0	0	0.0		0	0.0		0	0.0		0	0.0		0	0.0	1	1	1.0	1	1	1.0	0	0	0.0	0	0	0.0	0	0	0.0		0	0.0		0	0.0
2	29DEC2014	29DEC2014	6	186	RCH	14JUL2012	0	0	0.0	0	0	0.0	0	0	0.0		0	0.0		0	0.0		0	0.0		0	0.0	0	0	0.0	0	0	0.0	0	0	0.0	0	0	0.0	0	0	0.0		0	0.0		0	0.0
2	29DEC2014	29DEC2014	6	188	RCF	15JUL2012	0	0	0.0	0	0	0.0	0	0	0.0		0	0.0		0	0.0		0	0.0		0	0.0	0	0	0.0	0	0	0.0	0	0	0.0	0	0	0.0	0	0	0.0		0	0.0		0	0.0
2	29DEC2014	29DEC2014	6	190	RCT	16JUL2012	0	0	0.0	0	0	0.0	0	0	0.0		0	0.0		0	0.0		0	0.0		0	0.0	0	0	0.0	0	0	0.0	0	0	0.0	0	0	0.0	0	0	0.0		0	0.0		0	0.0
1	29DEC2014	29DEC2014	2	180	RCB	18JUN2012	0	0	0.0	0	0	0.0	0	0	0.0		0	0.0		0	0.0		0	0.0		0	0.0	0	0	0.0	0	0	0.0	0	0	0.0	0	0	0.0	0	0	0.0		0	0.0		0	0.0
1	29DEC2014	29DEC2014	2	182	RCM	18JUN2012	0	0	0.0	0	0	0.0	0	0	0.0		0	0.0		0	0.0		0	0.0		0	0.0	0	0	0.0	0	0	0.0	0	0	0.0	0	0	0.0	0	0	0.0		0	0.0		0	0.0
1	29DEC2014	29DEC2014	2	184	RCE	18JUN2012	1	1	1.0	0	0	0.0	0	0	0.0	1	0	0.0	1	0	0.0	0	0	0.0	0	0	0.0	1	1	1.0	1	1	1.0	1	1	1.0	2	2	2.0	0	0	0.0		0	0.0		0	0.0
1	29DEC2014	29DEC2014	2	186	RCH	19JUN2012	0	0	0.0	0	0	0.0	0	0	0.0		0	0.0		0	0.0		0	0.0		0	0.0	0	0	0.0	0	0	0.0	1	1	1.0	0	0	0.0	0	0	0.0		0	0.0		0	0.0
1	29DEC2014	29DEC2014	2	188	RCF	20JUN2012	1	1	1.0	1	1	1.0	0	0	0.0		0	0.0		0	0.0		0	0.0		0	0.0	1	1	1.0	0	0	0.0	2	2	2.0	0	0	0.0	0	0	0.0		0	0.0		0	0.0
1	29DEC2014	29DEC2014	2	190	RCT	21JUN2012	0	0	0.0	0	0	0.0	0	0	0.0		0	0.0		0	0.0		0	0.0		0	0.0	0	0	0.0	0	0	0.0	0	0	0.0	0	0	0.0	0	0	0.0		0	0.0		0	0.0
2	29DEC2014	29DEC2014	6	180	RCB	16JUL2012	0	0	0.0	0	0	0.0	0	0	0.0		0	0.0		0	0.0		0	0.0		0	0.0	0	0	0.0	0	0	0.0	0	0	0.0	0	0	0.0	0	0	0.0		0	0.0		0	0.0
2	29DEC2014	29DEC2014	6	182	RCM	16JUL2012	0	0	0.0	0	0	0.0	0	0	0.0		0	0.0		0	0.0		0	0.0		0	0.0	1	1	1.0	1	1	1.0	0	0	0.0	1	1	1.0	0	0	0.0		0	0.0		0	0.0
2	29DEC2014	29DEC2014	6	184	RCE	16JUL2012	0	0	0.0	0	0	0.0	0	0	0.0	1	0	0.0	2	0	0.0	0	0	0.0	0	0	0.0	0	0	0.0	0	0	0.0	1	1	1.0	0	0	0.0	0	0	0.0	2	0	0.0	2	0	0.0	0
2	29DEC2014	29DEC2014	6	186	RCH	17JUL2012	0	0	0.0	0	0	0.0	0	0	0.0		0	0.0		0	0.0		0	0.0		0	0.0	0	0	0.0	0	0	0.0	1	1	1.0	0	0	0.0	0	0	0.0		0	0.0		0	0.0
2	29DEC2014	29DEC2014	6	188	RCF	18JUL2012	0	0	0.0	0	0	0.0	0	0	0.0		0	0.0		0	0.0		0	0.0		0	0.0	0	0	0.0	0	0	0.0	0	0	0.0	0	0	0.0	0	0	0.0		0	0.0		0	0.0
2	29DEC2014	29DEC2014	6	190	RCT	19JUL2012	0	0	0.0	0	0	0.0	0	0	0.0		0	0.0		0	0.0		0	0.0		0	0.0	0	0	0.0	0	0	0.0	0	0	0.0	0	0	0.0	0	0	0.0		0	0.0		0	0.0
3	29DEC2014	29DEC2014	8	180	RCB	05SEP2012	0	0	0.0	0	0	0.0	0	0	0.0		0	0.0		0	0.0		0	0.0		0	0.0	0	0	0.0	0	0	0.0	0	0	0.0	0	0	0.0	0	0	0.0		0	0.0		0	0.0
3	29DEC2014	29DEC2014	8	182	RCM	05SEP2012	0	0	0.0	0	0	0.0	0	0	0.0		0	0.0		0	0.0		0	0.0		0	0.0	1	1	1.0	1	1	1.0	0	0	0.0	0	0	0.0	0	0	0.0		0	0.0		0	0.0
3	29DEC2014	29DEC2014	8	184	RCE	05SEP2012	2	2	2.0	0	0	0.0	0	0	0.0	0	0	0.0	0	0	0.0	5	0	0.0	5	0	0.0	3	3	3.0	2	2	2.0	1	1	1.0	3	3	3.0	0	0	0.0		0	0.0		0	0.0
3	29DEC2014	29DEC2014	8	186	RCH	06SEP2012	1	1	1.0	0	0	0.0	0	0	0.0		0	0.0		0	0.0		0	0.0		0	0.0	1	1	1.0	1	1	1.0	0	0	0.0	1	1	1.0	0	0	0.0		0	0.0		0	0.0
3	29DEC2014	29DEC2014	8	188	RCF	07SEP2012	1	1	1.0	0	0	0.0	0	0	0.0		0	0.0		0	0.0		0	0.0		0	0.0	1	1	1.0	1	1	1.0	0	0	0.0	0	0	0.0	0	0	0.0		0	0.0		0	0.0
3	29DEC2014	29DEC2014	8	190	RCT	08SEP2012	0	0	0.0	0	0	0.0	0	0	0.0		0	0.0		0	0.0		0	0.0		0	0.0	1	1	1.0	1	1	1.0	0	0	0.0	0	0	0.0	0	0	0.0		0	0.0		0	0.0
3	29DEC2014	29DEC2014	8	192	RCP												0	0.0		0	0.0		0	0.0		0	0.0	1	1	1.0	1	1	1.0											0	0.0		0	0.0
4	29DEC2014	29DEC2014	11	180	RCB	04DEC2012	0	0	0.0	0	0	0.0	0	0	0.0		0	0.0		0	0.0		0	0.0		0	0.0	0	0	0.0	0	0	0.0	0	0	0.0	0	0	0.0	0	0	0.0		0	0.0		0	0.0
4	29DEC2014	29DEC2014	11	182	RCM	04DEC2012	0	0	0.0	0	0	0.0	0	0	0.0		0	0.0		0	0.0		0	0.0		0	0.0	0	0	0.0	0	0	0.0	0	0	0.0	0	0	0.0	0	0	0.0		0	0.0		0	0.0
4	29DEC2014	29DEC2014	11	184	RCE	04DEC2012	0	0	0.0	0	0	0.0	0	0	0.0		0	0.0		0	0.0		0	0.0		0	0.0	1	1	1.0	1	1	1.0	2	2	2.0	1	1	1.0	0	0	0.0		0	0.0		0	0.0
4	29DEC2014	29DEC2014	11	186	RCH	05DEC2012	0	0	0.0	0	0	0.0	0	0	0.0		0	0.0		0	0.0		0	0.0		0	0.0	0	0	0.0	0	0	0.0	1	1	1.0	0	0	0.0	0	0	0.0		0	0.0		0	0.0
4	29DEC2014	29DEC2014	11	188	RCF	06DEC2012	0	0	0.0	0	0	0.0	0	0	0.0		0	0.0		0	0.0		0	0.0		0	0.0	0	0	0.0	0	0	0.0	1	1	1.0	0	0	0.0	0	0	0.0		0	0.0		0	0.0
4	29DEC2014	29DEC2014	11	190	RCT	07DEC2012	0	0	0.0	0	0	0.0	0	0	0.0		0	0.0		0	0.0		0	0.0		0	0.0	0	0	0.0	0	0	0.0	0	0	0.0	0	0	0.0	0	0	0.0		0	0.0		0	0.0
4	29DEC2014	29DEC2014	11	202	RCR	08DEC2012	0	0	0.0	0	0	0.0	0	0	0.0		0	0.0		0	0.0		0	0.0		0	0.0	0	0	0.0	0	0	0.0	0	0	0.0	0	0	0.0	0	0	0.0		0	0.0		0	0.0
4	29DEC2014	29DEC2014	11	204	RCV	09DEC2012	0	0	0.0	0	0	0.0	0	0	0.0		0	0.0		0	0.0		0	0.0		0	0.0	0	0	0.0	0	0	0.0	0	0	0.0	0	0	0.0	0	0	0.0		0	0.0		0	0.0
4	29DEC2014	29DEC2014	11	206	RCX	10DEC2012	0	0	0.0	0	0	0.0	0	0	0.0		0	0.0		0	0.0		0	0.0		0	0.0	0	0	0.0	0	0	0.0	0	0	0.0	0	0	0.0	0	0	0.0		0	0.0		0	0.0
4	29DEC2014	29DEC2014	11	208	RCS	11DEC2012	0	0	0.0	0	0	0.0	0	0	0.0		0	0.0		0	0.0		0	0.0		0	0.0	0	0	0.0	0	0	0.0	0	0	0.0	0	0	0.0	0	0	0.0		0	0.0		0	0.0
1	29DEC2014	29DEC2014	2	180	RCB	21JUN2012	0	0	0.0	0	0	0.0	0	0	0.0		0	0.0		0	0.0		0	0.0		0	0.0	0	0	0.0	0	0	0.0	0	0	0.0	0	0	0.0	0	0	0.0		0	0.0		0	0.0
1	29DEC2014	29DEC2014	2	182	RCM	21JUN2012	0	0	0.0	0	0	0.0	0	0	0.0		0	0.0		0	0.0		0	0.0		0	0.0	0	0	0.0	0	0	0.0	0	0	0.0	0	0	0.0	0	0	0.0		0	0.0		0	0.0
1	29DEC2014	29DEC2014	2	184	RCE	21JUN2012	0	0	0.0	0	0	0.0	1	1	1.0		0	0.0		0	0.0		0	0.0		0	0.0	0	0	0.0	0	0	0.0	0	0	0.0	0	0	0.0	0	0	0.0		0	0.0		0	0.0
1	29DEC2014	29DEC2014	2	186	RCH	22JUN2012	0	0	0.0	0	0	0.0	0	0	0.0		0	0.0		0	0.0		0	0.0		0	0.0	0	0	0.0	0	0	0.0	0	0	0.0	0	0	0.0	0	0	0.0		0	0.0		0	0.0
1	29DEC2014	29DEC2014	2	188	RCF	23JUN2012	0	0	0.0	0	0	0.0	0	0	0.0		0	0.0		0	0.0		0	0.0		0	0.0	0	0	0.0	0	0	0.0	0	0	0.0	0	0	0.0	0	0	0.0		0	0.0		0	0.0
1	29DEC2014	29DEC2014	2	190	RCT	24JUN2012	0	0	0.0	0	0	0.0	0	0	0.0		0	0.0		0	0.0		0	0.0		0	0.0	0	0	0.0	0	0	0.0	0	0	0.0	0	0	0.0	0	0	0.0		0	0.0		0	0.0
2	29DEC2014	29DEC2014	6	180	RCB	30JUL2012	0	0	0.0	0	0	0.0	0	0	0.0		0	0.0		0	0.0		0	0.0		0	0.0	0	0	0.0	0	0	0.0	0	0	0.0	0	0	0.0	0	0	0.0		0	0.0		0	0.0
2	29DEC2014	29DEC2014	6	182	RCM	30JUL2012	0	0	0.0	0	0	0.0	0	0	0.0		0	0.0		0	0.0		0	0.0		0	0.0	0	0	0.0	0	0	0.0	0	0	0.0	0	0	0.0	0	0	0.0		0	0.0		0	0.0
2	29DEC2014	29DEC2014	6	184	RCE	30JUL2012	0	0	0.0	0	0	0.0	0	0	0.0		0	0.0		0	0.0		0	0.0		0	0.0	0	0	0.0	0	0	0.0	0	0	0.0	0	0	0.0	0	0	0.0		0	0.0		0	0.0
2	29DEC2014	29DEC2014	6	186	RCH	31JUL2012	0	0	0.0	0	0	0.0	0	0	0.0		0	0.0		0	0.0		0	0.0		0	0.0	0	0	0.0	0	0	0.0	0	0	0.0	0	0	0.0	0	0	0.0		0	0.0		0	0.0
2	29DEC2014	29DEC2014	6	188	RCF	01AUG2012	0	0	0.0	0	0	0.0	0	0	0.0		0	0.0		0	0.0		0	0.0		0	0.0	0	0	0.0	0	0	0.0	0	0	0.0	0	0	0.0	0	0	0.0		0	0.0		0	0.0
2	29DEC2014	29DEC2014	6	190	RCT	02AUG2012	0	0	0.0	0	0	0.0	0	0	0.0		0	0.0		0	0.0		0	0.0		0	0.0	0	0	0.0	0	0	0.0	0	0	0.0	0	0	0.0	0	0	0.0		0	0.0		0	0.0
3	29DEC2014	29DEC2014	8	180	RCB	30AUG2012	0	0	0.0	0	0	0.0	0	0	0.0		0	0.0		0	0.0		0	0.0		0	0.0	0	0	0.0	0	0	0.0	0	0	0.0	0	0	0.0	0	0	0.0		0	0.0		0	0.0
3	29DEC2014	29DEC2014	8	182	RCM	30AUG2012	0	0	0.0	0	0	0.0	0	0	0.0	2	0	0.0	1	0	0.0	0	0	0.0	0	0	0.0	0	0	0.0	0	0	0.0	0	0	0.0	0	0	0.0	0	0	0.0	1	0	0.0	1	0	0.0	0
3	29DEC2014	29DEC2014	8	184	RCE	30AUG2012	0	0	0.0	0	0	0.0	0	0	0.0		0	0.0		0	0.0		0	0.0		0	0.0	0	0	0.0	0	0	0.0	0	0	0.0	0	0	0.0	0	0	0.0		0	0.0		0	0.0
3	29DEC2014	29DEC2014	8	186	RCH	31AUG2012	0	0	0.0	0	0	0.0	0	0	0.0		0	0.0		0	0.0		0	0.0		0	0.0	0	0	0.0	0	0	0.0	0	0	0.0	0	0	0.0	0	0	0.0		0	0.0		0	0.0
3	29DEC2014	29DEC2014	8	188	RCF	01SEP2012	0	0	0.0	0	0	0.0	0	0	0.0		0	0.0		0	0.0		0	0.0		0	0.0	0	0	0.0	0	0	0.0	0	0	0.0	0	0	0.0	0	0	0.0		0	0.0		0	0.0
3	29DEC2014	29DEC2014	8	190	RCT	02SEP2012	0	0	0.0	0	0	0.0	0	0	0.0		0	0.0		0	0.0		0	0.0		0	0.0	0	0	0.0	0	0	0.0	0	0	0.0	0	0	0.0	0	0	0.0		0	0.0		0	0.0
4	29DEC2014	29DEC2014	11	180	RCB	03DEC2012	0	0	0.0	0	0	0.0	0	0	0.0		0	0.0		0	0.0		0	0.0		0	0.0	0	0	0.0	0	0	0.0	0	0	0.0	0	0	0.0	0	0	0.0		0	0.0		0	0.0
4	29DEC2014	29DEC2014	11	182	RCM	03DEC2012	0	0	0.0	0	0	0.0	0	0	0.0		0	0.0		0	0.0		0	0.0		0	0.0	0	0	0.0	0	0	0.0	0	0	0.0	0	0	0.0	0	0	0.0		0	0.0		0	0.0
4	29DEC2014	29DEC2014	11	184	RCE	03DEC2012	0	0	0.0	0	0	0.0	1	1	1.0		0	0.0		0	0.0		0	0.0		0	0.0	1	1	1.0	1	1	1.0	2	2	2.0	2	2	2.0	0	0	0.0		0	0.0		0	0.0
4	29DEC2014	29DEC2014	11	186	RCH	04DEC2012	0	0	0.0	0	0	0.0	0	0	0.0	0.2	0	0.0	0.4	0	0.0	0	0	0.0	0	0	0.0	1	1	1.0	1	1	1.0	1	1	1.0	1	1	1.0	0	0	0.0	1	0	0.0	1	0	0.0	0
4	29DEC2014	29DEC2014	11	188	RCF	05DEC2012	0	0	0.0	0	0	0.0	0	0	0.0		0	0.0		0	0.0		0	0.0		0	0.0	0	0	0.0	0	0	0.0	0	0	0.0	0	0	0.0	0	0	0.0		0	0.0		0	0.0
4	29DEC2014	29DEC2014	11	190	RCT	06DEC2012	0	0	0.0	0	0	0.0	0	0	0.0		0	0.0		0	0.0		0	0.0		0	0.0	0	0	0.0	0	0	0.0	0	0	0.0	0	0	0.0	0	0	0.0		0	0.0		0	0.0
4	29DEC2014	29DEC2014	11	202	RCR	07DEC2012	0	0	0.0	0	0	0.0	0	0	0.0		0	0.0		0	0.0		0	0.0		0	0.0	0	0	0.0	0	0	0.0	0	0	0.0	0	0	0.0	0	0	0.0		0	0.0		0	0.0
4	29DEC2014	29DEC2014	11	204	RCV	08DEC2012	0	0	0.0	0	0	0.0	0	0	0.0		0	0.0		0	0.0		0	0.0		0	0.0	0	0	0.0	0	0	0.0	0	0	0.0	0	0	0.0	0	0	0.0		0	0.0		0	0.0
4	29DEC2014	29DEC2014	11	206	RCX	09DEC2012	0	0	0.0	0	0	0.0	0	0	0.0		0	0.0		0	0.0		0	0.0		0	0.0	0	0	0.0	0	0	0.0	0	0	0.0	0	0	0.0	0	0	0.0		0	0.0		0	0.0
4	29DEC2014	29DEC2014	11	208	RCS	10DEC2012	0	0	0.0	0	0	0.0	0	0	0.0		0	0.0		0	0.0		0	0.0		0	0.0	0	0	0.0	0	0	0.0	0	0	0.0	0	0	0.0	0	0	0.0		0	0.0		0	0.0
1	29DEC2014	29DEC2014	2	180	RCB	19JUN2012	0	0	0.0	0	0	0.0	0	0	0.0		0	0.0		0	0.0		0	0.0		0	0.0	0	0	0.0	0	0	0.0	0	0	0.0	0	0	0.0	0	0	0.0		0	0.0		0	0.0
1	29DEC2014	29DEC2014	2	182	RCM	19JUN2012	0	0	0.0	0	0	0.0	0	0	0.0	0.6	0	0.0	1	0	0.0	0	0	0.0	0	0	0.0	1	1	1.0	1	1	1.0	0	0	0.0	0	0	0.0	0	0	0.0	1	0	0.0	1	0	0.0	0
1	29DEC2014	29DEC2014	2	184	RCE	19JUN2012	0	0	0.0	0	0	0.0	0	0	0.0		0	0.0		0	0.0		0	0.0		0	0.0	1	1	1.0	1	1	1.0	1	1	1.0	0	0	0.0	0	0	0.0		0	0.0		0	0.0
1	29DEC2014	29DEC2014	2	186	RCH	20JUN2012	0	0	0.0	0	0	0.0	0	0	0.0		0	0.0		0	0.0		0	0.0		0	0.0	0	0	0.0	0	0	0.0	0	0	0.0	0	0	0.0	0	0	0.0		0	0.0		0	0.0
1	29DEC2014	29DEC2014	2	188	RCF	21JUN2012	0	0	0.0	0	0	0.0	0	0	0.0		0	0.0		0	0.0		0	0.0		0	0.0	0	0	0.0	0	0	0.0	0	0	0.0	0	0	0.0	0	0	0.0		0	0.0		0	0.0
1	29DEC2014	29DEC2014	2	190	RCT	22JUN2012	0	0	0.0	0	0	0.0	0	0	0.0		0	0.0		0	0.0		0	0.0		0	0.0	0	0	0.0	0	0	0.0	0	0	0.0	0	0	0.0	0	0	0.0		0	0.0		0	0.0
2	29DEC2014	29DEC2014	6	180	RCB	17JUL2012	0	0	0.0	0	0	0.0	0	0	0.0		0	0.0		0	0.0		0	0.0		0	0.0	0	0	0.0	0	0	0.0	0	0	0.0	0	0	0.0	0	0	0.0		0	0.0		0	0.0
2	29DEC2014	29DEC2014	6	182	RCM	17JUL2012	0	0	0.0	0	0	0.0	0	0	0.0		0	0.0		0	0.0		0	0.0		0	0.0	0	0	0.0	0	0	0.0	0	0	0.0	0	0	0.0	0	0	0.0		0	0.0		0	0.0
2	29DEC2014	29DEC2014	6	184	RCE	17JUL2012	0	0	0.0	0	0	0.0	0	0	0.0		0	0.0		0	0.0		0	0.0		0	0.0	0	0	0.0	0	0	0.0	0	0	0.0	0	0	0.0	0	0	0.0		0	0.0		0	0.0
2	29DEC2014	29DEC2014	6	186	RCH	18JUL2012	0	0	0.0	0	0	0.0	0	0	0.0		0	0.0		0	0.0		0	0.0		0	0.0	0	0	0.0	0	0	0.0	0	0	0.0	0	0	0.0	0	0	0.0		0	0.0		0	0.0
2	29DEC2014	29DEC2014	6	188	RCF	19JUL2012	0	0	0.0	0	0	0.0	0	0	0.0		0	0.0		0	0.0		0	0.0		0	0.0	0	0	0.0	0	0	0.0	0	0	0.0	0	0	0.0	0	0	0.0		0	0.0		0	0.0
2	29DEC2014	29DEC2014	6	190	RCT	20JUL2012	0	0	0.0	0	0	0.0	0	0	0.0		0	0.0		0	0.0		0	0.0		0	0.0	0	0	0.0	0	0	0.0	0	0	0.0	0	0	0.0	0	0	0.0		0	0.0		0	0.0
3	29DEC2014	29DEC2014	8	180	RCB	11SEP2012	0	0	0.0	0	0	0.0	0	0	0.0		0	0.0		0	0.0		0	0.0		0	0.0	0	0	0.0	0	0	0.0	0	0	0.0	0	0	0.0	0	0	0.0		0	0.0		0	0.0
3	29DEC2014	29DEC2014	8	182	RCM	11SEP2012	0	0	0.0	0	0	0.0	0	0	0.0		0	0.0		0	0.0		0	0.0		0	0.0	0	0	0.0	0	0	0.0	0	0	0.0	0	0	0.0	0	0	0.0		0	0.0		0	0.0
3	29DEC2014	29DEC2014	8	184	RCE	11SEP2012	0	0	0.0	0	0	0.0	0	0	0.0		0	0.0		0	0.0		0	0.0		0	0.0	0	0	0.0	0	0	0.0	0	0	0.0	0	0	0.0	0	0	0.0		0	0.0		0	0.0
3	29DEC2014	29DEC2014	8	186	RCH	12SEP2012	0	0	0.0	0	0	0.0	0	0	0.0		0	0.0		0	0.0		0	0.0		0	0.0	0	0	0.0	0	0	0.0	0	0	0.0	0	0	0.0	0	0	0.0		0	0.0		0	0.0
3	29DEC2014	29DEC2014	8	188	RCF	13SEP2012	0	0	0.0	0	0	0.0	0	0	0.0		0	0.0		0	0.0		0	0.0		0	0.0	0	0	0.0	0	0	0.0	0	0	0.0	0	0	0.0	0	0	0.0		0	0.0		0	0.0
3	29DEC2014	29DEC2014	8	190	RCT	14SEP2012	0	0	0.0	0	0	0.0	0	0	0.0		0	0.0		0	0.0		0	0.0		0	0.0	0	0	0.0	0	0	0.0	0	0	0.0	0	0	0.0	0	0	0.0		0	0.0		0	0.0
4	29DEC2014	29DEC2014	11	180	RCB	14NOV2012	0	0	0.0	0	0	0.0	0	0	0.0		0	0.0		0	0.0		0	0.0		0	0.0	0	0	0.0	0	0	0.0	0	0	0.0	0	0	0.0	0	0	0.0		0	0.0		0	0.0
4	29DEC2014	29DEC2014	11	182	RCM	14NOV2012	0	0	0.0	0	0	0.0	0	0	0.0		0	0.0		0	0.0		0	0.0		0	0.0	0	0	0.0	0	0	0.0	0	0	0.0	0	0	0.0	0	0	0.0		0	0.0		0	0.0
4	29DEC2014	29DEC2014	11	184	RCE	14NOV2012	0	0	0.0	0	0	0.0	0	0	0.0		0	0.0		0	0.0		0	0.0		0	0.0	0	0	0.0	0	0	0.0	0	0	0.0	0	0	0.0	0	0	0.0		0	0.0		0	0.0
4	29DEC2014	29DEC2014	11	186	RCH	15NOV2012	0	0	0.0	0	0	0.0	0	0	0.0		0	0.0		0	0.0		0	0.0		0	0.0	0	0	0.0	0	0	0.0	0	0	0.0	0	0	0.0	0	0	0.0		0	0.0		0	0.0
4	29DEC2014	29DEC2014	11	188	RCF	16NOV2012	0	0	0.0	0	0	0.0	0	0	0.0		0	0.0		0	0.0		0	0.0		0	0.0	0	0	0.0	0	0	0.0	0	0	0.0	0	0	0.0	0	0	0.0		0	0.0		0	0.0
4	29DEC2014	29DEC2014	11	190	RCT	17NOV2012	0	0	0.0	0	0	0.0	0	0	0.0		0	0.0		0	0.0		0	0.0		0	0.0	0	0	0.0	0	0	0.0	0	0	0.0	0	0	0.0	0	0	0.0		0	0.0		0	0.0
4	29DEC2014	29DEC2014	11	202	RCR	18NOV2012	0	0	0.0	0	0	0.0	0	0	0.0		0	0.0		0	0.0		0	0.0		0	0.0	0	0	0.0	0	0	0.0	0	0	0.0	0	0	0.0	0	0	0.0		0	0.0		0	0.0
4	29DEC2014	29DEC2014	11	204	RCV	19NOV2012	0	0	0.0	0	0	0.0	0	0	0.0		0	0.0		0	0.0		0	0.0		0	0.0	0	0	0.0	0	0	0.0	0	0	0.0	0	0	0.0	0	0	0.0		0	0.0		0	0.0
4	29DEC2014	29DEC2014	11	206	RCX	20NOV2012	0	0	0.0	0	0	0.0	0	0	0.0		0	0.0		0	0.0		0	0.0		0	0.0	0	0	0.0	0	0	0.0	0	0	0.0	0	0	0.0	0	0	0.0		0	0.0		0	0.0
4	29DEC2014	29DEC2014	11	208	RCS	21NOV2012	0	0	0.0	0	0	0.0	0	0	0.0		0	0.0		0	0.0		0	0.0		0	0.0	0	0	0.0	0	0	0.0	0	0	0.0	0	0	0.0	0	0	0.0		0	0.0		0	0.0
1	29DEC2014	29DEC2014	2	180	RCB	09JUL2012	0	0	0.0	0	0	0.0	0	0	0.0		0	0.0		0	0.0		0	0.0		0	0.0	0	0	0.0	0	0	0.0	0	0	0.0	0	0	0.0	0	0	0.0		0	0.0		0	0.0
1	29DEC2014	29DEC2014	2	182	RCM	09JUL2012	0	0	0.0	0	0	0.0	0	0	0.0		0	0.0		0	0.0		0	0.0		0	0.0	1	1	1.0	0	0	0.0	0	0	0.0	0	0	0.0	0	0	0.0		0	0.0		0	0.0
1	29DEC2014	29DEC2014	2	184	RCE	09JUL2012	0	0	0.0	0	0	0.0	0	0	0.0		0	0.0		0	0.0		0	0.0		0	0.0	0	0	0.0	0	0	0.0	0	0	0.0	0	0	0.0	0	0	0.0		0	0.0		0	0.0
1	29DEC2014	29DEC2014	2	186	RCH	10JUL2012	0	0	0.0	0	0	0.0	0	0	0.0		0	0.0		0	0.0		0	0.0		0	0.0	0	0	0.0	0	0	0.0	0	0	0.0	0	0	0.0	0	0	0.0		0	0.0		0	0.0
1	29DEC2014	29DEC2014	2	188	RCF	11JUL2012	0	0	0.0	0	0	0.0	0	0	0.0		0	0.0		0	0.0		0	0.0		0	0.0	0	0	0.0	0	0	0.0	0	0	0.0	0	0	0.0	0	0	0.0		0	0.0		0	0.0
1	29DEC2014	29DEC2014	2	190	RCT	12JUL2012	0	0	0.0	0	0	0.0	0	0	0.0		0	0.0		0	0.0		0	0.0		0	0.0	0	0	0.0	0	0	0.0	0	0	0.0	0	0	0.0	0	0	0.0		0	0.0		0	0.0
2	29DEC2014	29DEC2014	6	180	RCB	08AUG2012	0	0	0.0	0	0	0.0	0	0	0.0		0	0.0		0	0.0		0	0.0		0	0.0	0	0	0.0	0	0	0.0	0	0	0.0	0	0	0.0	0	0	0.0		0	0.0		0	0.0
2	29DEC2014	29DEC2014	6	182	RCM	08AUG2012	0	0	0.0	0	0	0.0	0	0	0.0		0	0.0		0	0.0		0	0.0		0	0.0	0	0	0.0	0	0	0.0	0	0	0.0	0	0	0.0	0	0	0.0	1	0	0.0	0.8	0	0.0	0
2	29DEC2014	29DEC2014	6	184	RCE	08AUG2012	0	0	0.0	0	0	0.0	0	0	0.0		0	0.0		0	0.0		0	0.0		0	0.0	0	0	0.0	0	0	0.0	0	0	0.0	0	0	0.0	0	0	0.0		0	0.0		0	0.0
2	29DEC2014	29DEC2014	6	186	RCH	09AUG2012	0	0	0.0	0	0	0.0	0	0	0.0		0	0.0		0	0.0		0	0.0		0	0.0	0	0	0.0	0	0	0.0	0	0	0.0	0	0	0.0	0	0	0.0		0	0.0		0	0.0
2	29DEC2014	29DEC2014	6	188	RCF	10AUG2012	0	0	0.0	0	0	0.0	0	0	0.0		0	0.0		0	0.0		0	0.0		0	0.0	0	0	0.0	0	0	0.0	0	0	0.0	0	0	0.0	0	0	0.0		0	0.0		0	0.0
2	29DEC2014	29DEC2014	6	190	RCT	11AUG2012	0	0	0.0	0	0	0.0	0	0	0.0		0	0.0		0	0.0		0	0.0		0	0.0	0	0	0.0	0	0	0.0	0	0	0.0	0	0	0.0	0	0	0.0		0	0.0		0	0.0
3	29DEC2014	29DEC2014	8	180	RCB	20SEP2012	0	0	0.0	0	0	0.0	0	0	0.0		0	0.0		0	0.0		0	0.0		0	0.0	0	0	0.0	0	0	0.0	0	0	0.0	0	0	0.0	0	0	0.0		0	0.0		0	0.0
3	29DEC2014	29DEC2014	8	182	RCM	20SEP2012	0	0	0.0	0	0	0.0	0	0	0.0		0	0.0		0	0.0		0	0.0		0	0.0	1	1	1.0	1	1	1.0	0	0	0.0	0	0	0.0	0	0	0.0	0	0	0.0	0	0	0.0	1
3	29DEC2014	29DEC2014	8	184	RCE	20SEP2012											0	0.0		0	0.0		0	0.0		0	0.0																	0	0.0		0	0.0
3	29DEC2014	29DEC2014	8	186	RCH	21SEP2012											0	0.0		0	0.0		0	0.0		0	0.0																	0	0.0		0	0.0
3	29DEC2014	29DEC2014	8	188	RCF	22SEP2012											0	0.0		0	0.0		0	0.0		0	0.0																	0	0.0		0	0.0
3	29DEC2014	29DEC2014	8	190	RCT	23SEP2012											0	0.0		0	0.0		0	0.0		0	0.0																	0	0.0		0	0.0
1	29DEC2014	29DEC2014	2	180	RCB	17JUL2012	0	0	0.0	0	0	0.0	0	0	0.0		0	0.0		0	0.0		0	0.0		0	0.0	0	0	0.0	0	0	0.0	0	0	0.0	0	0	0.0	0	0	0.0		0	0.0		0	0.0
1	29DEC2014	29DEC2014	2	182	RCM	17JUL2012	0	0	0.0	0	0	0.0	0	0	0.0		0	0.0		0	0.0		0	0.0		0	0.0	0	0	0.0	0	0	0.0	0	0	0.0	0	0	0.0	0	0	0.0		0	0.0		0	0.0
1	29DEC2014	29DEC2014	2	184	RCE	17JUL2012	0	0	0.0	0	0	0.0	0	0	0.0		0	0.0		0	0.0		0	0.0		0	0.0	1	1	1.0	1	1	1.0	0	0	0.0	1	1	1.0	0	0	0.0		0	0.0		0	0.0
1	29DEC2014	29DEC2014	2	186	RCH	18JUL2012	0	0	0.0	0	0	0.0	0	0	0.0		0	0.0		0	0.0		0	0.0		0	0.0	1	1	1.0	0	0	0.0	0	0	0.0	0	0	0.0	0	0	0.0		0	0.0		0	0.0
1	29DEC2014	29DEC2014	2	188	RCF	19JUL2012	0	0	0.0	0	0	0.0	0	0	0.0		0	0.0		0	0.0		0	0.0		0	0.0	0	0	0.0	0	0	0.0	0	0	0.0	0	0	0.0	0	0	0.0		0	0.0		0	0.0
1	29DEC2014	29DEC2014	2	190	RCT	20JUL2012	0	0	0.0	0	0	0.0	0	0	0.0		0	0.0		0	0.0		0	0.0		0	0.0	0	0	0.0	0	0	0.0	0	0	0.0	0	0	0.0	0	0	0.0		0	0.0		0	0.0
2	29DEC2014	29DEC2014	6	180	RCB	15AUG2012	0	0	0.0	0	0	0.0	0	0	0.0		0	0.0		0	0.0		0	0.0		0	0.0	0	0	0.0	0	0	0.0	0	0	0.0	0	0	0.0	0	0	0.0		0	0.0		0	0.0
2	29DEC2014	29DEC2014	6	182	RCM	15AUG2012	0	0	0.0	0	0	0.0	0	0	0.0	1	0	0.0	1.2	0	0.0	0	0	0.0	0	0	0.0	0	0	0.0	0	0	0.0	0	0	0.0	0	0	0.0	0	0	0.0		0	0.0		0	0.0
2	29DEC2014	29DEC2014	6	184	RCE	15AUG2012	0	0	0.0	0	0	0.0	0	0	0.0		0	0.0		0	0.0		0	0.0		0	0.0	0	0	0.0	0	0	0.0	0	0	0.0	0	0	0.0	0	0	0.0		0	0.0		0	0.0
2	29DEC2014	29DEC2014	6	186	RCH	16AUG2012	0	0	0.0	0	0	0.0	0	0	0.0		0	0.0		0	0.0		0	0.0		0	0.0	0	0	0.0	0	0	0.0	0	0	0.0	0	0	0.0	0	0	0.0		0	0.0		0	0.0
2	29DEC2014	29DEC2014	6	188	RCF	17AUG2012	0	0	0.0	0	0	0.0	0	0	0.0		0	0.0		0	0.0		0	0.0		0	0.0	0	0	0.0	0	0	0.0	0	0	0.0	0	0	0.0	0	0	0.0		0	0.0		0	0.0
2	29DEC2014	29DEC2014	6	190	RCT	18AUG2012	0	0	0.0	0	0	0.0	0	0	0.0		0	0.0		0	0.0		0	0.0		0	0.0	0	0	0.0	0	0	0.0	0	0	0.0	0	0	0.0	0	0	0.0		0	0.0		0	0.0
3	29DEC2014	29DEC2014	8	180	RCB	26SEP2012	0	0	0.0	0	0	0.0	0	0	0.0		0	0.0		0	0.0		0	0.0		0	0.0	0	0	0.0	0	0	0.0	0	0	0.0	0	0	0.0	0	0	0.0		0	0.0		0	0.0
3	29DEC2014	29DEC2014	8	182	RCM	26SEP2012	0	0	0.0	0	0	0.0	0	0	0.0		0	0.0		0	0.0		0	0.0		0	0.0	1	1	1.0	1	1	1.0	0	0	0.0	0	0	0.0	0	0	0.0		0	0.0		0	0.0
3	29DEC2014	29DEC2014	8	184	RCE	26SEP2012	0	0	0.0	0	0	0.0	0	0	0.0		0	0.0		0	0.0		0	0.0		0	0.0	0	0	0.0	0	0	0.0	0	0	0.0	0	0	0.0	0	0	0.0		0	0.0		0	0.0
3	29DEC2014	29DEC2014	8	186	RCH	27SEP2012	0	0	0.0	0	0	0.0	0	0	0.0		0	0.0		0	0.0		0	0.0		0	0.0	0	0	0.0	0	0	0.0	0	0	0.0	0	0	0.0	0	0	0.0		0	0.0		0	0.0
3	29DEC2014	29DEC2014	8	188	RCF	28SEP2012	0	0	0.0	0	0	0.0	0	0	0.0		0	0.0		0	0.0		0	0.0		0	0.0	0	0	0.0	0	0	0.0	0	0	0.0	0	0	0.0	0	0	0.0		0	0.0		0	0.0
3	29DEC2014	29DEC2014	8	190	RCT	29SEP2012	0	0	0.0	0	0	0.0	0	0	0.0		0	0.0		0	0.0		0	0.0		0	0.0	0	0	0.0	0	0	0.0	0	0	0.0	0	0	0.0	0	0	0.0		0	0.0		0	0.0
4	29DEC2014	29DEC2014	11	180	RCB	14JAN2013	0	0	0.0	0	0	0.0	0	0	0.0		0	0.0		0	0.0		0	0.0		0	0.0	0	0	0.0	0	0	0.0	0	0	0.0	0	0	0.0	0	0	0.0		0	0.0		0	0.0
4	29DEC2014	29DEC2014	11	182	RCM	14JAN2013	0	0	0.0	0	0	0.0	0	0	0.0		0	0.0		0	0.0		0	0.0		0	0.0	0	0	0.0	0	0	0.0	0	0	0.0	0	0	0.0	0	0	0.0		0	0.0		0	0.0
4	29DEC2014	29DEC2014	11	184	RCE	14JAN2013	0	0	0.0	0	0	0.0	0	0	0.0		0	0.0		0	0.0		0	0.0		0	0.0	1	1	1.0	1	1	1.0	1	1	1.0	0	0	0.0	0	0	0.0		0	0.0		0	0.0
4	29DEC2014	29DEC2014	11	186	RCH	15JAN2013	0	0	0.0	0	0	0.0	0	0	0.0		0	0.0		0	0.0		0	0.0		0	0.0	0	0	0.0	0	0	0.0	0	0	0.0	0	0	0.0	0	0	0.0		0	0.0		0	0.0
4	29DEC2014	29DEC2014	11	188	RCF	16JAN2013	0	0	0.0	0	0	0.0	0	0	0.0		0	0.0		0	0.0		0	0.0		0	0.0	0	0	0.0	0	0	0.0	1	1	1.0	0	0	0.0	0	0	0.0		0	0.0		0	0.0
4	29DEC2014	29DEC2014	11	190	RCT	17JAN2013	0	0	0.0	0	0	0.0	0	0	0.0		0	0.0		0	0.0		0	0.0		0	0.0	0	0	0.0	0	0	0.0	0	0	0.0	0	0	0.0	0	0	0.0		0	0.0		0	0.0
4	29DEC2014	29DEC2014	11	202	RCR	18JAN2013	0	0	0.0	0	0	0.0	0	0	0.0		0	0.0		0	0.0		0	0.0		0	0.0	0	0	0.0	0	0	0.0	0	0	0.0	0	0	0.0	0	0	0.0		0	0.0		0	0.0
4	29DEC2014	29DEC2014	11	204	RCV	19JAN2013	0	0	0.0	0	0	0.0	0	0	0.0		0	0.0		0	0.0		0	0.0		0	0.0	0	0	0.0	0	0	0.0	0	0	0.0	0	0	0.0	0	0	0.0		0	0.0		0	0.0
4	29DEC2014	29DEC2014	11	206	RCX	20JAN2013	0	0	0.0	0	0	0.0	0	0	0.0		0	0.0		0	0.0		0	0.0		0	0.0	0	0	0.0	0	0	0.0	0	0	0.0	0	0	0.0	0	0	0.0		0	0.0		0	0.0
4	29DEC2014	29DEC2014	11	208	RCS	21JAN2013	0	0	0.0	0	0	0.0	0	0	0.0		0	0.0		0	0.0		0	0.0		0	0.0	0	0	0.0	0	0	0.0	0	0	0.0	0	0	0.0	0	0	0.0		0	0.0		0	0.0
1	29DEC2014	29DEC2014	2	180	RCB	11JUL2012	0	0	0.0	0	0	0.0	0	0	0.0		0	0.0		0	0.0		0	0.0		0	0.0	0	0	0.0	0	0	0.0	0	0	0.0	0	0	0.0	0	0	0.0		0	0.0		0	0.0
1	29DEC2014	29DEC2014	2	182	RCM	11JUL2012	0	0	0.0	0	0	0.0	0	0	0.0		0	0.0		0	0.0		0	0.0		0	0.0	1	1	1.0	1	1	1.0	0	0	0.0	0	0	0.0	0	0	0.0		0	0.0		0	0.0
1	29DEC2014	29DEC2014	2	184	RCE	11JUL2012	0	0	0.0	0	0	0.0	0	0	0.0		0	0.0		0	0.0		0	0.0		0	0.0	0	0	0.0	0	0	0.0	0	0	0.0	1	1	1.0	0	0	0.0		0	0.0		0	0.0
1	29DEC2014	29DEC2014	2	186	RCH	12JUL2012	0	0	0.0	0	0	0.0	0	0	0.0		0	0.0		0	0.0		0	0.0		0	0.0	0	0	0.0	0	0	0.0	0	0	0.0	0	0	0.0	0	0	0.0		0	0.0		0	0.0
1	29DEC2014	29DEC2014	2	188	RCF	13JUL2012	0	0	0.0	0	0	0.0	0	0	0.0		0	0.0		0	0.0		0	0.0		0	0.0	0	0	0.0	0	0	0.0	0	0	0.0	0	0	0.0	0	0	0.0		0	0.0		0	0.0
1	29DEC2014	29DEC2014	2	190	RCT	14JUL2012	0	0	0.0	0	0	0.0	0	0	0.0		0	0.0		0	0.0		0	0.0		0	0.0	0	0	0.0	0	0	0.0	0	0	0.0	0	0	0.0	0	0	0.0		0	0.0		0	0.0
2	29DEC2014	29DEC2014	6	180	RCB	08AUG2012	0	0	0.0	0	0	0.0	0	0	0.0		0	0.0		0	0.0		0	0.0		0	0.0	0	0	0.0	0	0	0.0	0	0	0.0	0	0	0.0	0	0	0.0		0	0.0		0	0.0
2	29DEC2014	29DEC2014	6	182	RCM	08AUG2012	0	0	0.0	0	0	0.0	0	0	0.0		0	0.0		0	0.0		0	0.0		0	0.0	0	0	0.0	0	0	0.0	0	0	0.0	0	0	0.0	0	0	0.0		0	0.0		0	0.0
2	29DEC2014	29DEC2014	6	184	RCE	08AUG2012	0	0	0.0	0	0	0.0	0	0	0.0		0	0.0		0	0.0		0	0.0		0	0.0	0	0	0.0	0	0	0.0	0	0	0.0	0	0	0.0	0	0	0.0		0	0.0		0	0.0
2	29DEC2014	29DEC2014	6	186	RCH	09AUG2012	0	0	0.0	0	0	0.0	0	0	0.0		0	0.0		0	0.0		0	0.0		0	0.0	0	0	0.0	0	0	0.0	0	0	0.0	0	0	0.0	0	0	0.0		0	0.0		0	0.0
2	29DEC2014	29DEC2014	6	188	RCF	10AUG2012	0	0	0.0	0	0	0.0	0	0	0.0		0	0.0		0	0.0		0	0.0		0	0.0	0	0	0.0	0	0	0.0	0	0	0.0	0	0	0.0	0	0	0.0		0	0.0		0	0.0
2	29DEC2014	29DEC2014	6	190	RCT	11AUG2012	0	0	0.0	0	0	0.0	0	0	0.0		0	0.0		0	0.0		0	0.0		0	0.0	0	0	0.0	0	0	0.0	0	0	0.0	0	0	0.0	0	0	0.0		0	0.0		0	0.0
3	29DEC2014	29DEC2014	8	180	RCB	26SEP2012	0	0	0.0	0	0	0.0	0	0	0.0		0	0.0		0	0.0		0	0.0		0	0.0	0	0	0.0	0	0	0.0	0	0	0.0	0	0	0.0	0	0	0.0		0	0.0		0	0.0
3	29DEC2014	29DEC2014	8	182	RCM	26SEP2012	0	0	0.0	0	0	0.0	0	0	0.0		0	0.0		0	0.0		0	0.0		0	0.0	1	1	1.0	1	1	1.0	0	0	0.0	0	0	0.0	0	0	0.0		0	0.0		0	0.0
3	29DEC2014	29DEC2014	8	184	RCE	26SEP2012	1	1	1.0	0	0	0.0	0	0	0.0		0	0.0		0	0.0		0	0.0		0	0.0	2	2	2.0	1	1	1.0	0	0	0.0	0	0	0.0	0	0	0.0		0	0.0		0	0.0
3	29DEC2014	29DEC2014	8	186	RCH	27SEP2012	0	0	0.0	0	0	0.0	0	0	0.0		0	0.0		0	0.0		0	0.0		0	0.0	0	0	0.0	0	0	0.0	0	0	0.0	0	0	0.0	0	0	0.0		0	0.0		0	0.0
3	29DEC2014	29DEC2014	8	188	RCF	28SEP2012	0	0	0.0	0	0	0.0	0	0	0.0		0	0.0		0	0.0		0	0.0		0	0.0	0	0	0.0	0	0	0.0	0	0	0.0	0	0	0.0	0	0	0.0		0	0.0		0	0.0
3	29DEC2014	29DEC2014	8	190	RCT	29SEP2012	0	0	0.0	0	0	0.0	0	0	0.0		0	0.0		0	0.0		0	0.0		0	0.0	0	0	0.0	0	0	0.0	0	0	0.0	0	0	0.0	0	0	0.0		0	0.0		0	0.0
4	29DEC2014	29DEC2014	11	180	RCB	08JAN2013	0	0	0.0	0	0	0.0	0	0	0.0		0	0.0		0	0.0		0	0.0		0	0.0	0	0	0.0	0	0	0.0	0	0	0.0	0	0	0.0	0	0	0.0		0	0.0		0	0.0
4	29DEC2014	29DEC2014	11	182	RCM	08JAN2013	0	0	0.0	0	0	0.0	0	0	0.0		0	0.0		0	0.0		0	0.0		0	0.0	0	0	0.0	0	0	0.0	0	0	0.0	0	0	0.0	0	0	0.0		0	0.0		0	0.0
4	29DEC2014	29DEC2014	11	184	RCE	08JAN2013	0	0	0.0	0	0	0.0	0	0	0.0		0	0.0		0	0.0		0	0.0		0	0.0	0	0	0.0	0	0	0.0	0	0	0.0	0	0	0.0	0	0	0.0		0	0.0		0	0.0
4	29DEC2014	29DEC2014	11	186	RCH	09JAN2013	1	1	1.0	1	1	1.0	1	1	1.0		0	0.0		0	0.0		0	0.0		0	0.0	0	0	0.0	0	0	0.0	1	1	1.0	1	1	1.0	1	1	1.0		0	0.0		0	0.0
4	29DEC2014	29DEC2014	11	188	RCF	10JAN2013	0	0	0.0	0	0	0.0	0	0	0.0		0	0.0		0	0.0		0	0.0		0	0.0	0	0	0.0	0	0	0.0	0	0	0.0	0	0	0.0	0	0	0.0		0	0.0		0	0.0
4	29DEC2014	29DEC2014	11	190	RCT	11JAN2013	0	0	0.0	0	0	0.0	0	0	0.0		0	0.0		0	0.0		0	0.0		0	0.0	0	0	0.0	0	0	0.0	0	0	0.0	0	0	0.0	0	0	0.0		0	0.0		0	0.0
4	29DEC2014	29DEC2014	11	202	RCR	12JAN2013	0	0	0.0	0	0	0.0	0	0	0.0		0	0.0		0	0.0		0	0.0		0	0.0	0	0	0.0	0	0	0.0	1	1	1.0	0	0	0.0	0	0	0.0		0	0.0		0	0.0
4	29DEC2014	29DEC2014	11	204	RCV	13JAN2013	0	0	0.0	0	0	0.0	0	0	0.0		0	0.0		0	0.0		0	0.0		0	0.0	0	0	0.0	0	0	0.0	0	0	0.0	0	0	0.0	0	0	0.0		0	0.0		0	0.0
4	29DEC2014	29DEC2014	11	206	RCX	14JAN2013	0	0	0.0	0	0	0.0	0	0	0.0		0	0.0		0	0.0		0	0.0		0	0.0	0	0	0.0	0	0	0.0	0	0	0.0	0	0	0.0	0	0	0.0		0	0.0		0	0.0
4	29DEC2014	29DEC2014	11	208	RCS	15JAN2013	0	0	0.0	0	0	0.0	0	0	0.0		0	0.0		0	0.0		0	0.0		0	0.0	0	0	0.0	0	0	0.0	0	0	0.0	0	0	0.0	0	0	0.0		0	0.0		0	0.0
1	29DEC2014	29DEC2014	2	180	RCB	07AUG2012	0	0	0.0	0	0	0.0	0	0	0.0		0	0.0		0	0.0		0	0.0		0	0.0	0	0	0.0	0	0	0.0	0	0	0.0	0	0	0.0	0	0	0.0		0	0.0		0	0.0
1	29DEC2014	29DEC2014	2	182	RCM	07AUG2012	0	0	0.0	0	0	0.0	0	0	0.0		0	0.0		0	0.0		0	0.0		0	0.0	0	0	0.0	0	0	0.0	0	0	0.0	0	0	0.0	0	0	0.0	3	0	0.0	2	0	0.0	3
1	29DEC2014	29DEC2014	2	184	RCE	07AUG2012	0	0	0.0	0	0	0.0	0	0	0.0		0	0.0		0	0.0		0	0.0		0	0.0	0	0	0.0	0	0	0.0	0	0	0.0	0	0	0.0	0	0	0.0		0	0.0		0	0.0
1	29DEC2014	29DEC2014	2	186	RCH	08AUG2012	0	0	0.0	0	0	0.0	0	0	0.0	0.6	0	0.0	0.4	0	0.0	0	0	0.0	0	0	0.0	0	0	0.0	0	0	0.0	0	0	0.0	0	0	0.0	0	0	0.0		0	0.0		0	0.0
1	29DEC2014	29DEC2014	2	188	RCF	09AUG2012	0	0	0.0	0	0	0.0	0	0	0.0		0	0.0		0	0.0		0	0.0		0	0.0	0	0	0.0	0	0	0.0	0	0	0.0	0	0	0.0	0	0	0.0	0.2	0	0.0	0.2	0	0.0	0
1	29DEC2014	29DEC2014	2	190	RCT	10AUG2012	0	0	0.0	0	0	0.0	0	0	0.0		0	0.0		0	0.0		0	0.0		0	0.0	0	0	0.0	0	0	0.0	0	0	0.0	0	0	0.0	0	0	0.0		0	0.0		0	0.0
2	29DEC2014	29DEC2014	6	180	RCB	04SEP2012	0	0	0.0	0	0	0.0	0	0	0.0		0	0.0		0	0.0		0	0.0		0	0.0	0	0	0.0	0	0	0.0	0	0	0.0	0	0	0.0	0	0	0.0		0	0.0		0	0.0
2	29DEC2014	29DEC2014	6	182	RCM	04SEP2012	0	0	0.0	0	0	0.0	0	0	0.0		0	0.0		0	0.0		0	0.0		0	0.0	0	0	0.0	0	0	0.0	0	0	0.0	0	0	0.0	0	0	0.0		0	0.0		0	0.0
2	29DEC2014	29DEC2014	6	184	RCE	04SEP2012	1	1	1.0	0	0	0.0	0	0	0.0		0	0.0		0	0.0		0	0.0		0	0.0	0	0	0.0	0	0	0.0	0	0	0.0	1	1	1.0	0	0	0.0		0	0.0		0	0.0
2	29DEC2014	29DEC2014	6	186	RCH	05SEP2012	0	0	0.0	0	0	0.0	0	0	0.0		0	0.0		0	0.0		0	0.0		0	0.0	0	0	0.0	0	0	0.0	1	1	1.0	1	1	1.0	0	0	0.0		0	0.0		0	0.0
2	29DEC2014	29DEC2014	6	188	RCF	06SEP2012	0	0	0.0	0	0	0.0	0	0	0.0		0	0.0		0	0.0		0	0.0		0	0.0	0	0	0.0	0	0	0.0	1	1	1.0	0	0	0.0	0	0	0.0		0	0.0		0	0.0
2	29DEC2014	29DEC2014	6	190	RCT	07SEP2012	0	0	0.0	0	0	0.0	0	0	0.0		0	0.0		0	0.0		0	0.0		0	0.0	0	0	0.0	0	0	0.0	0	0	0.0	0	0	0.0	0	0	0.0		0	0.0		0	0.0
3	29DEC2014	29DEC2014	8	180	RCB	17OCT2012	0	0	0.0	0	0	0.0	0	0	0.0		0	0.0		0	0.0		0	0.0		0	0.0	0	0	0.0	0	0	0.0	0	0	0.0	0	0	0.0	0	0	0.0		0	0.0		0	0.0
3	29DEC2014	29DEC2014	8	182	RCM	17OCT2012	0	0	0.0	0	0	0.0	0	0	0.0		0	0.0		0	0.0		0	0.0		0	0.0	0	0	0.0	1	1	1.0	0	0	0.0	0	0	0.0	0	0	0.0		0	0.0		0	0.0
3	29DEC2014	29DEC2014	8	184	RCE	17OCT2012	1	1	1.0	0	0	0.0	0	0	0.0		0	0.0		0	0.0		0	0.0		0	0.0	0	0	0.0	0	0	0.0	0	0	0.0	1	1	1.0	0	0	0.0		0	0.0		0	0.0
3	29DEC2014	29DEC2014	8	186	RCH	18OCT2012	1	1	1.0	0	0	0.0	0	0	0.0		0	0.0		0	0.0		0	0.0		0	0.0	0	0	0.0	0	0	0.0	0	0	0.0	1	1	1.0	0	0	0.0		0	0.0		0	0.0
3	29DEC2014	29DEC2014	8	188	RCF	19OCT2012	0	0	0.0	0	0	0.0	0	0	0.0		0	0.0		0	0.0		0	0.0		0	0.0	0	0	0.0	0	0	0.0	0	0	0.0	0	0	0.0	0	0	0.0		0	0.0		0	0.0
3	29DEC2014	29DEC2014	8	190	RCT	20OCT2012	0	0	0.0	0	0	0.0	0	0	0.0		0	0.0		0	0.0		0	0.0		0	0.0	0	0	0.0	0	0	0.0	0	0	0.0	0	0	0.0	0	0	0.0		0	0.0		0	0.0
4	29DEC2014	29DEC2014	11	180	RCB	08JAN2013	0	0	0.0	0	0	0.0	0	0	0.0		0	0.0		0	0.0		0	0.0		0	0.0	0	0	0.0	0	0	0.0	0	0	0.0	0	0	0.0	0	0	0.0		0	0.0		0	0.0
4	29DEC2014	29DEC2014	11	182	RCM	08JAN2013	0	0	0.0	0	0	0.0	0	0	0.0		0	0.0		0	0.0		0	0.0		0	0.0	0	0	0.0	0	0	0.0	0	0	0.0	0	0	0.0	0	0	0.0		0	0.0		0	0.0
4	29DEC2014	29DEC2014	11	184	RCE	08JAN2013	1	1	1.0	1	1	1.0	2	2	2.0		0	0.0		0	0.0		0	0.0		0	0.0	1	1	1.0	2	2	2.0	2	2	2.0	2	2	2.0	2	2	2.0		0	0.0		0	0.0
4	29DEC2014	29DEC2014	11	186	RCH	09JAN2013	0	0	0.0	0	0	0.0	0	0	0.0		0	0.0		0	0.0		0	0.0		0	0.0	0	0	0.0	0	0	0.0	1	1	1.0	0	0	0.0	0	0	0.0		0	0.0		0	0.0
4	29DEC2014	29DEC2014	11	188	RCF	10JAN2013	0	0	0.0	0	0	0.0	0	0	0.0		0	0.0		0	0.0		0	0.0		0	0.0	0	0	0.0	0	0	0.0	0	0	0.0	0	0	0.0	0	0	0.0		0	0.0		0	0.0
4	29DEC2014	29DEC2014	11	190	RCT	11JAN2013	0	0	0.0	0	0	0.0	0	0	0.0		0	0.0		0	0.0		0	0.0		0	0.0	0	0	0.0	0	0	0.0	0	0	0.0	0	0	0.0	0	0	0.0		0	0.0		0	0.0
4	29DEC2014	29DEC2014	11	202	RCR	12JAN2013	0	0	0.0	0	0	0.0	0	0	0.0		0	0.0		0	0.0		0	0.0		0	0.0	0	0	0.0	0	0	0.0	0	0	0.0	0	0	0.0	0	0	0.0		0	0.0		0	0.0
4	29DEC2014	29DEC2014	11	204	RCV	13JAN2013	0	0	0.0	0	0	0.0	0	0	0.0		0	0.0		0	0.0		0	0.0		0	0.0	0	0	0.0	0	0	0.0	0	0	0.0	0	0	0.0	0	0	0.0		0	0.0		0	0.0
4	29DEC2014	29DEC2014	11	206	RCX	14JAN2013	0	0	0.0	0	0	0.0	0	0	0.0		0	0.0		0	0.0		0	0.0		0	0.0	0	0	0.0	0	0	0.0	0	0	0.0	0	0	0.0	0	0	0.0		0	0.0		0	0.0
4	29DEC2014	29DEC2014	11	208	RCS	15JAN2013	0	0	0.0	0	0	0.0	0	0	0.0		0	0.0		0	0.0		0	0.0		0	0.0	0	0	0.0	0	0	0.0	0	0	0.0	0	0	0.0	0	0	0.0		0	0.0		0	0.0
1	29DEC2014	29DEC2014	2	180	RCB	07AUG2012	0	0	0.0	0	0	0.0	0	0	0.0		0	0.0		0	0.0		0	0.0		0	0.0	0	0	0.0	0	0	0.0	0	0	0.0	0	0	0.0	0	0	0.0		0	0.0		0	0.0
1	29DEC2014	29DEC2014	2	182	RCM	07AUG2012	0	0	0.0	0	0	0.0	0	0	0.0		0	0.0		0	0.0		0	0.0		0	0.0	0	0	0.0	0	0	0.0	0	0	0.0	0	0	0.0	0	0	0.0		0	0.0		0	0.0
1	29DEC2014	29DEC2014	2	184	RCE	07AUG2012	0	0	0.0	0	0	0.0	0	0	0.0		0	0.0		0	0.0		0	0.0		0	0.0	0	0	0.0	1	1	1.0	0	0	0.0	0	0	0.0	0	0	0.0		0	0.0		0	0.0
1	29DEC2014	29DEC2014	2	186	RCH	08AUG2012	0	0	0.0	0	0	0.0	0	0	0.0		0	0.0		0	0.0		0	0.0		0	0.0	0	0	0.0	1	1	1.0	0	0	0.0	0	0	0.0	0	0	0.0		0	0.0		0	0.0
1	29DEC2014	29DEC2014	2	188	RCF	09AUG2012	1	1	1.0	0	0	0.0	0	0	0.0		0	0.0		0	0.0		0	0.0		0	0.0	0	0	0.0	1	1	1.0	0	0	0.0	0	0	0.0	0	0	0.0		0	0.0		0	0.0
1	29DEC2014	29DEC2014	2	190	RCT	10AUG2012	0	0	0.0	0	0	0.0	0	0	0.0		0	0.0		0	0.0		0	0.0		0	0.0	0	0	0.0	0	0	0.0	0	0	0.0	0	0	0.0	0	0	0.0		0	0.0		0	0.0
2	29DEC2014	29DEC2014	6	180	RCB	04SEP2012	0	0	0.0	0	0	0.0	0	0	0.0		0	0.0		0	0.0		0	0.0		0	0.0	0	0	0.0	0	0	0.0	0	0	0.0	0	0	0.0	0	0	0.0		0	0.0		0	0.0
2	29DEC2014	29DEC2014	6	182	RCM	04SEP2012	0	0	0.0	0	0	0.0	0	0	0.0		0	0.0		0	0.0		0	0.0		0	0.0	0	0	0.0	0	0	0.0	0	0	0.0	0	0	0.0	0	0	0.0		0	0.0		0	0.0
2	29DEC2014	29DEC2014	6	184	RCE	04SEP2012	1	1	1.0	0	0	0.0	0	0	0.0		0	0.0		0	0.0		0	0.0		0	0.0	0	0	0.0	0	0	0.0	1	1	1.0	1	1	1.0	0	0	0.0		0	0.0		0	0.0
2	29DEC2014	29DEC2014	6	186	RCH	05SEP2012	1	1	1.0	0	0	0.0	0	0	0.0		0	0.0		0	0.0		0	0.0		0	0.0	1	1	1.0	1	1	1.0	1	1	1.0	1	1	1.0	0	0	0.0		0	0.0		0	0.0
2	29DEC2014	29DEC2014	6	188	RCF	06SEP2012	1	1	1.0	0	0	0.0	0	0	0.0		0	0.0		0	0.0		0	0.0		0	0.0	0	0	0.0	0	0	0.0	0	0	0.0	0	0	0.0	0	0	0.0		0	0.0		0	0.0
2	29DEC2014	29DEC2014	6	190	RCT	07SEP2012	0	0	0.0	0	0	0.0	0	0	0.0		0	0.0		0	0.0		0	0.0		0	0.0	0	0	0.0	0	0	0.0	0	0	0.0	0	0	0.0	0	0	0.0		0	0.0		0	0.0
3	29DEC2014	29DEC2014	8	180	RCB	24OCT2012	0	0	0.0	0	0	0.0	0	0	0.0		0	0.0		0	0.0		0	0.0		0	0.0	0	0	0.0	0	0	0.0	0	0	0.0	0	0	0.0	0	0	0.0		0	0.0		0	0.0
3	29DEC2014	29DEC2014	8	182	RCM	24OCT2012	0	0	0.0	0	0	0.0	0	0	0.0	0	0	0.0	0	0	0.0	0.5	0	0.0	0.5	0	0.0	1	1	1.0	1	1	1.0	0	0	0.0	0	0	0.0	0	0	0.0	0	0	0.0	0	0	0.0	0.5
3	29DEC2014	29DEC2014	8	184	RCE	24OCT2012	1	1	1.0	0	0	0.0	0	0	0.0	0	0	0.0	0	0	0.0	3	0	0.0	3	0	0.0	2	2	2.0	0	0	0.0	0	0	0.0	2	2	2.0	0	0	0.0		0	0.0		0	0.0
3	29DEC2014	29DEC2014	8	186	RCH	25OCT2012	2	2	2.0	0	0	0.0	0	0	0.0	0	0	0.0	0	0	0.0	2	0	0.0	2	0	0.0	2	2	2.0	0	0	0.0	1	1	1.0	1	1	1.0	0	0	0.0		0	0.0		0	0.0
3	29DEC2014	29DEC2014	8	188	RCF	26OCT2012	1	1	1.0	0	0	0.0	1	1	1.0	0	0	0.0	0	0	0.0	1	0	0.0	1	0	0.0	2	2	2.0	0	0	0.0	1	1	1.0	1	1	1.0	0	0	0.0		0	0.0		0	0.0
3	29DEC2014	29DEC2014	8	190	RCT	27OCT2012	1	1	1.0	0	0	0.0	0	0	0.0	0	0	0.0	0	0	0.0	1	0	0.0	1	0	0.0	1	1	1.0	0	0	0.0	1	1	1.0	1	1	1.0	0	0	0.0		0	0.0		0	0.0
3	29DEC2014	29DEC2014	8	192	RCP		1	1	1.0								0	0.0		0	0.0	1	0	0.0	1	0	0.0	1	1	1.0				1	1	1.0	1	1	1.0					0	0.0		0	0.0
4	29DEC2014	29DEC2014	11	180	RCB	08JAN2013	0	0	0.0	0	0	0.0	0	0	0.0		0	0.0		0	0.0		0	0.0		0	0.0	0	0	0.0	0	0	0.0	0	0	0.0	0	0	0.0	0	0	0.0		0	0.0		0	0.0
4	29DEC2014	29DEC2014	11	182	RCM	08JAN2013	0	0	0.0	0	0	0.0	0	0	0.0		0	0.0		0	0.0		0	0.0		0	0.0	0	0	0.0	0	0	0.0	0	0	0.0	0	0	0.0	0	0	0.0		0	0.0		0	0.0
4	29DEC2014	29DEC2014	11	184	RCE	08JAN2013	0	0	0.0	0	0	0.0	0	0	0.0		0	0.0		0	0.0		0	0.0		0	0.0	0	0	0.0	0	0	0.0	0	0	0.0	1	1	1.0	0	0	0.0		0	0.0		0	0.0
4	29DEC2014	29DEC2014	11	186	RCH	09JAN2013	0	0	0.0	0	0	0.0	0	0	0.0		0	0.0		0	0.0		0	0.0		0	0.0	0	0	0.0	0	0	0.0	0	0	0.0	0	0	0.0	0	0	0.0		0	0.0		0	0.0
4	29DEC2014	29DEC2014	11	188	RCF	10JAN2013	0	0	0.0	0	0	0.0	1	1	1.0		0	0.0		0	0.0		0	0.0		0	0.0	0	0	0.0	0	0	0.0	1	1	1.0	0	0	0.0	0	0	0.0		0	0.0		0	0.0
4	29DEC2014	29DEC2014	11	190	RCT	11JAN2013	0	0	0.0	0	0	0.0	0	0	0.0		0	0.0		0	0.0		0	0.0		0	0.0	0	0	0.0	0	0	0.0	1	1	1.0	0	0	0.0	0	0	0.0		0	0.0		0	0.0
4	29DEC2014	29DEC2014	11	202	RCR	12JAN2013	0	0	0.0	0	0	0.0	1	1	1.0		0	0.0		0	0.0		0	0.0		0	0.0	0	0	0.0	0	0	0.0	0	0	0.0	0	0	0.0	0	0	0.0		0	0.0		0	0.0
4	29DEC2014	29DEC2014	11	204	RCV	13JAN2013	0	0	0.0	0	0	0.0	0	0	0.0		0	0.0		0	0.0		0	0.0		0	0.0	0	0	0.0	0	0	0.0	0	0	0.0	0	0	0.0	0	0	0.0		0	0.0		0	0.0
4	29DEC2014	29DEC2014	11	206	RCX	14JAN2013	0	0	0.0	0	0	0.0	0	0	0.0		0	0.0		0	0.0		0	0.0		0	0.0	0	0	0.0	0	0	0.0	0	0	0.0	0	0	0.0	0	0	0.0		0	0.0		0	0.0
4	29DEC2014	29DEC2014	11	208	RCS	15JAN2013	0	0	0.0	0	0	0.0	0	0	0.0		0	0.0		0	0.0		0	0.0		0	0.0	0	0	0.0	0	0	0.0	0	0	0.0	0	0	0.0	0	0	0.0		0	0.0		0	0.0
1	29DEC2014	29DEC2014	2	180	RCB	04DEC2012	0	0	0.0	0	0	0.0	0	0	0.0		0	0.0		0	0.0		0	0.0		0	0.0	0	0	0.0	0	0	0.0	0	0	0.0	0	0	0.0	0	0	0.0		0	0.0		0	0.0
1	29DEC2014	29DEC2014	2	182	RCM	04DEC2012	0	0	0.0	0	0	0.0	0	0	0.0		0	0.0		0	0.0		0	0.0		0	0.0	2	2	2.0	0	0	0.0	0	0	0.0	0	0	0.0	0	0	0.0		0	0.0		0	0.0
1	29DEC2014	29DEC2014	2	184	RCE	04DEC2012	0	0	0.0	0	0	0.0	0	0	0.0		0	0.0		0	0.0		0	0.0		0	0.0	0	0	0.0	0	0	0.0	0	0	0.0	0	0	0.0	0	0	0.0		0	0.0		0	0.0
1	29DEC2014	29DEC2014	2	186	RCH	05DEC2012	0	0	0.0	0	0	0.0	0	0	0.0		0	0.0		0	0.0		0	0.0		0	0.0	0	0	0.0	0	0	0.0	0	0	0.0	0	0	0.0	0	0	0.0		0	0.0		0	0.0
1	29DEC2014	29DEC2014	2	188	RCF	06DEC2012	0	0	0.0	0	0	0.0	0	0	0.0		0	0.0		0	0.0		0	0.0		0	0.0	0	0	0.0	0	0	0.0	0	0	0.0	0	0	0.0	0	0	0.0		0	0.0		0	0.0
1	29DEC2014	29DEC2014	2	190	RCT	07DEC2012	0	0	0.0	0	0	0.0	0	0	0.0		0	0.0		0	0.0		0	0.0		0	0.0	0	0	0.0	0	0	0.0	0	0	0.0	0	0	0.0	0	0	0.0		0	0.0		0	0.0
2	29DEC2014	29DEC2014	6	180	RCB	03JAN2013	0	0	0.0	0	0	0.0	0	0	0.0		0	0.0		0	0.0		0	0.0		0	0.0	0	0	0.0	0	0	0.0	0	0	0.0	0	0	0.0	0	0	0.0		0	0.0		0	0.0
2	29DEC2014	29DEC2014	6	182	RCM	03JAN2013	0	0	0.0	0	0	0.0	0	0	0.0		0	0.0		0	0.0		0	0.0		0	0.0	0	0	0.0	0	0	0.0	0	0	0.0	0	0	0.0	0	0	0.0		0	0.0		0	0.0
2	29DEC2014	29DEC2014	6	184	RCE	03JAN2013	0	0	0.0	0	0	0.0	0	0	0.0		0	0.0		0	0.0		0	0.0		0	0.0	1	1	1.0	1	1	1.0	0	0	0.0	0	0	0.0	0	0	0.0		0	0.0		0	0.0
2	29DEC2014	29DEC2014	6	186	RCH	04JAN2013	0	0	0.0	0	0	0.0	0	0	0.0	1	0	0.0	1	0	0.0	0	0	0.0	0	0	0.0	0	0	0.0	0	0	0.0	0	0	0.0	0	0	0.0	0	0	0.0	2	0	0.0	1	0	0.0	0
2	29DEC2014	29DEC2014	6	188	RCF	05JAN2013	0	0	0.0	0	0	0.0	0	0	0.0		0	0.0		0	0.0		0	0.0		0	0.0	0	0	0.0	0	0	0.0	0	0	0.0	0	0	0.0	0	0	0.0	0.6	0	0.0	0.4	0	0.0	0
2	29DEC2014	29DEC2014	6	190	RCT	06JAN2013	0	0	0.0	0	0	0.0	0	0	0.0		0	0.0		0	0.0		0	0.0		0	0.0	0	0	0.0	0	0	0.0	0	0	0.0	0	0	0.0	0	0	0.0		0	0.0		0	0.0
3	29DEC2014	29DEC2014	8	180	RCB	26FEB2013	0	0	0.0	0	0	0.0	0	0	0.0		0	0.0		0	0.0		0	0.0		0	0.0	0	0	0.0	0	0	0.0	0	0	0.0	0	0	0.0	0	0	0.0		0	0.0		0	0.0
3	29DEC2014	29DEC2014	8	182	RCM	26FEB2013	0	0	0.0	0	0	0.0	0	0	0.0		0	0.0		0	0.0		0	0.0		0	0.0	1	1	1.0	2	2	2.0	0	0	0.0	0	0	0.0	0	0	0.0		0	0.0		0	0.0
3	29DEC2014	29DEC2014	8	184	RCE	26FEB2013	0	0	0.0	0	0	0.0	0	0	0.0	0.6	0	0.0	0.4	0	0.0	0	0	0.0	0	0	0.0	1	1	1.0	1	1	1.0	0	0	0.0	0	0	0.0	0	0	0.0	1	0	0.0	1	0	0.0	1
3	29DEC2014	29DEC2014	8	186	RCH	27FEB2013	0	0	0.0	0	0	0.0	0	0	0.0		0	0.0		0	0.0		0	0.0		0	0.0	0	0	0.0	0	0	0.0	0	0	0.0	0	0	0.0	0	0	0.0	0.4	0	0.0	0.4	0	0.0	0
3	29DEC2014	29DEC2014	8	188	RCF	28FEB2013	0	0	0.0	0	0	0.0	0	0	0.0		0	0.0		0	0.0		0	0.0		0	0.0	0	0	0.0	1	1	1.0	0	0	0.0	0	0	0.0	0	0	0.0		0	0.0		0	0.0
3	29DEC2014	29DEC2014	8	190	RCT	01MAR2013	0	0	0.0	0	0	0.0	0	0	0.0		0	0.0		0	0.0		0	0.0		0	0.0	0	0	0.0	0	0	0.0	0	0	0.0	0	0	0.0	0	0	0.0		0	0.0		0	0.0
4	29DEC2014	29DEC2014	11	180	RCB	14MAY2013	0	0	0.0	0	0	0.0	0	0	0.0		0	0.0		0	0.0		0	0.0		0	0.0	0	0	0.0	0	0	0.0	0	0	0.0	0	0	0.0	0	0	0.0		0	0.0		0	0.0
4	29DEC2014	29DEC2014	11	182	RCM	14MAY2013	0	0	0.0	0	0	0.0	0	0	0.0		0	0.0		0	0.0		0	0.0		0	0.0	0	0	0.0	0	0	0.0	0	0	0.0	0	0	0.0	0	0	0.0		0	0.0		0	0.0
4	29DEC2014	29DEC2014	11	184	RCE	14MAY2013	1	1	1.0	2	2	2.0	1	1	1.0		0	0.0		0	0.0		0	0.0		0	0.0	2	2	2.0	2	2	2.0	2	2	2.0	2	2	2.0	3	3	3.0		0	0.0		0	0.0
4	29DEC2014	29DEC2014	11	186	RCH	15MAY2013	1	1	1.0	1	1	1.0	1	1	1.0		0	0.0		0	0.0		0	0.0		0	0.0	2	2	2.0	2	2	2.0	1	1	1.0	1	1	1.0	0	0	0.0		0	0.0		0	0.0
4	29DEC2014	29DEC2014	11	188	RCF	16MAY2013	0	0	0.0	0	0	0.0	0	0	0.0		0	0.0		0	0.0		0	0.0		0	0.0	1	1	1.0	1	1	1.0	1	1	1.0	1	1	1.0	0	0	0.0		0	0.0		0	0.0
4	29DEC2014	29DEC2014	11	190	RCT	17MAY2013	0	0	0.0	0	0	0.0	0	0	0.0		0	0.0		0	0.0		0	0.0		0	0.0	0	0	0.0	0	0	0.0	0	0	0.0	0	0	0.0	0	0	0.0		0	0.0		0	0.0
4	29DEC2014	29DEC2014	11	202	RCR	18MAY2013	0	0	0.0	0	0	0.0	0	0	0.0		0	0.0		0	0.0		0	0.0		0	0.0	0	0	0.0	0	0	0.0	0	0	0.0	0	0	0.0	0	0	0.0		0	0.0		0	0.0
4	29DEC2014	29DEC2014	11	204	RCV	19MAY2013	0	0	0.0	0	0	0.0	0	0	0.0		0	0.0		0	0.0		0	0.0		0	0.0	0	0	0.0	0	0	0.0	0	0	0.0	0	0	0.0	0	0	0.0		0	0.0		0	0.0
4	29DEC2014	29DEC2014	11	206	RCX	20MAY2013	0	0	0.0	0	0	0.0	0	0	0.0		0	0.0		0	0.0		0	0.0		0	0.0	0	0	0.0	0	0	0.0	0	0	0.0	0	0	0.0	0	0	0.0		0	0.0		0	0.0
4	29DEC2014	29DEC2014	11	208	RCS	21MAY2013	0	0	0.0	0	0	0.0	0	0	0.0		0	0.0		0	0.0		0	0.0		0	0.0	0	0	0.0	0	0	0.0	0	0	0.0	0	0	0.0	0	0	0.0		0	0.0		0	0.0
1	29DEC2014	29DEC2014	2	180	RCB	28NOV2012	0	0	0.0	0	0	0.0	0	0	0.0		0	0.0		0	0.0		0	0.0		0	0.0	0	0	0.0	0	0	0.0	0	0	0.0	0	0	0.0	0	0	0.0		0	0.0		0	0.0
1	29DEC2014	29DEC2014	2	182	RCM	28NOV2012	0	0	0.0	0	0	0.0	0	0	0.0		0	0.0		0	0.0		0	0.0		0	0.0	1	1	1.0	1	1	1.0	0	0	0.0	0	0	0.0	0	0	0.0		0	0.0		0	0.0
1	29DEC2014	29DEC2014	2	184	RCE	28NOV2012	0	0	0.0	0	0	0.0	0	0	0.0		0	0.0		0	0.0		0	0.0		0	0.0	0	0	0.0	0	0	0.0	0	0	0.0	0	0	0.0	0	0	0.0	1	0	0.0	1	0	0.0	0
1	29DEC2014	29DEC2014	2	186	RCH	29NOV2012	0	0	0.0	0	0	0.0	0	0	0.0		0	0.0		0	0.0		0	0.0		0	0.0	0	0	0.0	0	0	0.0	0	0	0.0	0	0	0.0	0	0	0.0		0	0.0		0	0.0
1	29DEC2014	29DEC2014	2	188	RCF	30NOV2012	0	0	0.0	0	0	0.0	0	0	0.0		0	0.0		0	0.0		0	0.0		0	0.0	0	0	0.0	0	0	0.0	0	0	0.0	0	0	0.0	0	0	0.0		0	0.0		0	0.0
1	29DEC2014	29DEC2014	2	190	RCT	01DEC2012	0	0	0.0	0	0	0.0	0	0	0.0		0	0.0		0	0.0		0	0.0		0	0.0	0	0	0.0	0	0	0.0	0	0	0.0	0	0	0.0	0	0	0.0		0	0.0		0	0.0
3	29DEC2014	29DEC2014	8	180	RCB	06FEB2013	0	0	0.0	0	0	0.0	0	0	0.0		0	0.0		0	0.0		0	0.0		0	0.0	0	0	0.0	0	0	0.0	0	0	0.0	0	0	0.0	0	0	0.0		0	0.0		0	0.0
3	29DEC2014	29DEC2014	8	182	RCM	06FEB2013	0	0	0.0	0	0	0.0	0	0	0.0		0	0.0		0	0.0		0	0.0		0	0.0	1	1	1.0	1	1	1.0	0	0	0.0	0	0	0.0	0	0	0.0		0	0.0		0	0.0
3	29DEC2014	29DEC2014	8	184	RCE	06FEB2013	0	0	0.0	0	0	0.0	0	0	0.0		0	0.0		0	0.0		0	0.0		0	0.0	0	0	0.0	0	0	0.0	0	0	0.0	0	0	0.0	0	0	0.0		0	0.0		0	0.0
3	29DEC2014	29DEC2014	8	186	RCH	07FEB2013	0	0	0.0	0	0	0.0	0	0	0.0		0	0.0		0	0.0		0	0.0		0	0.0	0	0	0.0	0	0	0.0	0	0	0.0	0	0	0.0	0	0	0.0		0	0.0		0	0.0
3	29DEC2014	29DEC2014	8	188	RCF	08FEB2013	0	0	0.0	0	0	0.0	0	0	0.0		0	0.0		0	0.0		0	0.0		0	0.0	0	0	0.0	0	0	0.0	0	0	0.0	0	0	0.0	0	0	0.0		0	0.0		0	0.0
3	29DEC2014	29DEC2014	8	190	RCT	09FEB2013	0	0	0.0	0	0	0.0	0	0	0.0		0	0.0		0	0.0		0	0.0		0	0.0	0	0	0.0	0	0	0.0	0	0	0.0	0	0	0.0	0	0	0.0		0	0.0		0	0.0
4	29DEC2014	29DEC2014	11	180	RCB	24APR2013	0	0	0.0	0	0	0.0	0	0	0.0		0	0.0		0	0.0		0	0.0		0	0.0	0	0	0.0	0	0	0.0	0	0	0.0	0	0	0.0	0	0	0.0		0	0.0		0	0.0
4	29DEC2014	29DEC2014	11	182	RCM	24APR2013	0	0	0.0	0	0	0.0	0	0	0.0		0	0.0		0	0.0		0	0.0		0	0.0	0	0	0.0	0	0	0.0	0	0	0.0	0	0	0.0	0	0	0.0		0	0.0		0	0.0
4	29DEC2014	29DEC2014	11	184	RCE	24APR2013	0	0	0.0	0	0	0.0	0	0	0.0		0	0.0		0	0.0		0	0.0		0	0.0	0	0	0.0	0	0	0.0	0	0	0.0	0	0	0.0	0	0	0.0		0	0.0		0	0.0
4	29DEC2014	29DEC2014	11	186	RCH	25APR2013	0	0	0.0	0	0	0.0	0	0	0.0		0	0.0		0	0.0		0	0.0		0	0.0	0	0	0.0	0	0	0.0	1	1	1.0	0	0	0.0	0	0	0.0		0	0.0		0	0.0
4	29DEC2014	29DEC2014	11	188	RCF	26APR2013	1	1	1.0	0	0	0.0	1	1	1.0		0	0.0		0	0.0		0	0.0		0	0.0	1	1	1.0	1	1	1.0	1	1	1.0	1	1	1.0	0	0	0.0		0	0.0		0	0.0
4	29DEC2014	29DEC2014	11	190	RCT	27APR2013	0	0	0.0	0	0	0.0	0	0	0.0		0	0.0		0	0.0		0	0.0		0	0.0	0	0	0.0	0	0	0.0	1	1	1.0	0	0	0.0	0	0	0.0		0	0.0		0	0.0
4	29DEC2014	29DEC2014	11	202	RCR	28APR2013	0	0	0.0	0	0	0.0	0	0	0.0		0	0.0		0	0.0		0	0.0		0	0.0	0	0	0.0	0	0	0.0	0	0	0.0	0	0	0.0	0	0	0.0		0	0.0		0	0.0
4	29DEC2014	29DEC2014	11	204	RCV	29APR2013	0	0	0.0	0	0	0.0	0	0	0.0		0	0.0		0	0.0		0	0.0		0	0.0	0	0	0.0	0	0	0.0	0	0	0.0	0	0	0.0	0	0	0.0		0	0.0		0	0.0
4	29DEC2014	29DEC2014	11	206	RCX	30APR2013	0	0	0.0	0	0	0.0	0	0	0.0		0	0.0		0	0.0		0	0.0		0	0.0	0	0	0.0	0	0	0.0	0	0	0.0	0	0	0.0	0	0	0.0		0	0.0		0	0.0
4	29DEC2014	29DEC2014	11	208	RCS	01MAY2013	0	0	0.0	0	0	0.0	0	0	0.0		0	0.0		0	0.0		0	0.0		0	0.0	0	0	0.0	0	0	0.0	0	0	0.0	0	0	0.0	0	0	0.0		0	0.0		0	0.0
1	29DEC2014	29DEC2014	2	180	RCB	18DEC2012	0	0	0.0	0	0	0.0	0	0	0.0		0	0.0		0	0.0		0	0.0		0	0.0	0	0	0.0	0	0	0.0	0	0	0.0	0	0	0.0	0	0	0.0		0	0.0		0	0.0
1	29DEC2014	29DEC2014	2	182	RCM	18DEC2012	0	0	0.0	0	0	0.0	0	0	0.0		0	0.0		0	0.0		0	0.0		0	0.0	0	0	0.0	0	0	0.0	0	0	0.0	0	0	0.0	0	0	0.0		0	0.0		0	0.0
1	29DEC2014	29DEC2014	2	184	RCE	18DEC2012	0	0	0.0	0	0	0.0	0	0	0.0	1	0	0.0	1	0	0.0	0	0	0.0	0	0	0.0	0	0	0.0	0	0	0.0	0	0	0.0	0	0	0.0	0	0	0.0		0	0.0		0	0.0
1	29DEC2014	29DEC2014	2	186	RCH	19DEC2012	0	0	0.0	0	0	0.0	0	0	0.0		0	0.0		0	0.0		0	0.0		0	0.0	0	0	0.0	0	0	0.0	0	0	0.0	0	0	0.0	0	0	0.0		0	0.0		0	0.0
1	29DEC2014	29DEC2014	2	188	RCF	20DEC2012	0	0	0.0	0	0	0.0	0	0	0.0		0	0.0		0	0.0		0	0.0		0	0.0	0	0	0.0	0	0	0.0	0	0	0.0	0	0	0.0	0	0	0.0		0	0.0		0	0.0
1	29DEC2014	29DEC2014	2	190	RCT	21DEC2012	0	0	0.0	0	0	0.0	0	0	0.0		0	0.0		0	0.0		0	0.0		0	0.0	0	0	0.0	0	0	0.0	0	0	0.0	0	0	0.0	0	0	0.0		0	0.0		0	0.0
2	29DEC2014	29DEC2014	6	180	RCB	15JAN2013	0	0	0.0	0	0	0.0	0	0	0.0		0	0.0		0	0.0		0	0.0		0	0.0	0	0	0.0	0	0	0.0	0	0	0.0	0	0	0.0	0	0	0.0		0	0.0		0	0.0
2	29DEC2014	29DEC2014	6	182	RCM	15JAN2013	0	0	0.0	0	0	0.0	0	0	0.0		0	0.0		0	0.0		0	0.0		0	0.0	0	0	0.0	0	0	0.0	0	0	0.0	0	0	0.0	0	0	0.0		0	0.0		0	0.0
2	29DEC2014	29DEC2014	6	184	RCE	15JAN2013	0	0	0.0	0	0	0.0	0	0	0.0	1	0	0.0	1	0	0.0	0	0	0.0	0	0	0.0	0	0	0.0	0	0	0.0	0	0	0.0	0	0	0.0	0	0	0.0	1	0	0.0	1	0	0.0	0
2	29DEC2014	29DEC2014	6	186	RCH	16JAN2013	0	0	0.0	0	0	0.0	0	0	0.0		0	0.0		0	0.0		0	0.0		0	0.0	0	0	0.0	0	0	0.0	0	0	0.0	0	0	0.0	0	0	0.0		0	0.0		0	0.0
2	29DEC2014	29DEC2014	6	188	RCF	17JAN2013	0	0	0.0	0	0	0.0	0	0	0.0		0	0.0		0	0.0		0	0.0		0	0.0	0	0	0.0	0	0	0.0	0	0	0.0	0	0	0.0	0	0	0.0		0	0.0		0	0.0
2	29DEC2014	29DEC2014	6	190	RCT	18JAN2013	0	0	0.0	0	0	0.0	0	0	0.0		0	0.0		0	0.0		0	0.0		0	0.0	0	0	0.0	0	0	0.0	0	0	0.0	0	0	0.0	0	0	0.0		0	0.0		0	0.0
1	29DEC2014	29DEC2014	2	180	RCB	17DEC2012	0	0	0.0	0	0	0.0	0	0	0.0		0	0.0		0	0.0		0	0.0		0	0.0	0	0	0.0	0	0	0.0	0	0	0.0	0	0	0.0	0	0	0.0		0	0.0		0	0.0
1	29DEC2014	29DEC2014	2	182	RCM	17DEC2012	0	0	0.0	0	0	0.0	0	0	0.0		0	0.0		0	0.0		0	0.0		0	0.0	0	0	0.0	0	0	0.0	0	0	0.0	0	0	0.0	0	0	0.0		0	0.0		0	0.0
1	29DEC2014	29DEC2014	2	184	RCE	17DEC2012	0	0	0.0	0	0	0.0	0	0	0.0		0	0.0		0	0.0		0	0.0		0	0.0	0	0	0.0	0	0	0.0	0	0	0.0	0	0	0.0	0	0	0.0		0	0.0		0	0.0
1	29DEC2014	29DEC2014	2	186	RCH	18DEC2012	0	0	0.0	0	0	0.0	0	0	0.0		0	0.0		0	0.0		0	0.0		0	0.0	0	0	0.0	0	0	0.0	0	0	0.0	0	0	0.0	0	0	0.0		0	0.0		0	0.0
1	29DEC2014	29DEC2014	2	188	RCF	19DEC2012	0	0	0.0	0	0	0.0	0	0	0.0		0	0.0		0	0.0		0	0.0		0	0.0	0	0	0.0	0	0	0.0	0	0	0.0	0	0	0.0	0	0	0.0		0	0.0		0	0.0
1	29DEC2014	29DEC2014	2	190	RCT	20DEC2012	0	0	0.0	0	0	0.0	0	0	0.0		0	0.0		0	0.0		0	0.0		0	0.0	0	0	0.0	0	0	0.0	0	0	0.0	0	0	0.0	0	0	0.0		0	0.0		0	0.0
2	29DEC2014	29DEC2014	6	180	RCB	14JAN2013	0	0	0.0	0	0	0.0	0	0	0.0		0	0.0		0	0.0		0	0.0		0	0.0	0	0	0.0	0	0	0.0	0	0	0.0	0	0	0.0	0	0	0.0		0	0.0		0	0.0
2	29DEC2014	29DEC2014	6	182	RCM	14JAN2013	0	0	0.0	0	0	0.0	0	0	0.0		0	0.0		0	0.0		0	0.0		0	0.0	0	0	0.0	0	0	0.0	0	0	0.0	0	0	0.0	0	0	0.0		0	0.0		0	0.0
2	29DEC2014	29DEC2014	6	184	RCE	14JAN2013	0	0	0.0	0	0	0.0	0	0	0.0		0	0.0		0	0.0		0	0.0		0	0.0	0	0	0.0	0	0	0.0	0	0	0.0	0	0	0.0	0	0	0.0		0	0.0		0	0.0
2	29DEC2014	29DEC2014	6	186	RCH	15JAN2013	0	0	0.0	0	0	0.0	0	0	0.0		0	0.0		0	0.0		0	0.0		0	0.0	1	1	1.0	1	1	1.0	0	0	0.0	0	0	0.0	0	0	0.0		0	0.0		0	0.0
2	29DEC2014	29DEC2014	6	188	RCF	16JAN2013	0	0	0.0	0	0	0.0	0	0	0.0		0	0.0		0	0.0		0	0.0		0	0.0	0	0	0.0	0	0	0.0	0	0	0.0	0	0	0.0	0	0	0.0		0	0.0		0	0.0
2	29DEC2014	29DEC2014	6	190	RCT	17JAN2013	0	0	0.0	0	0	0.0	0	0	0.0		0	0.0		0	0.0		0	0.0		0	0.0	0	0	0.0	0	0	0.0	0	0	0.0	0	0	0.0	0	0	0.0		0	0.0		0	0.0
3	29DEC2014	29DEC2014	8	180	RCB	25FEB2013	0	0	0.0	0	0	0.0	0	0	0.0		0	0.0		0	0.0		0	0.0		0	0.0	0	0	0.0	0	0	0.0	0	0	0.0	0	0	0.0	0	0	0.0		0	0.0		0	0.0
3	29DEC2014	29DEC2014	8	182	RCM	25FEB2013	0	0	0.0	0	0	0.0	0	0	0.0		0	0.0		0	0.0		0	0.0		0	0.0	0	0	0.0	0	0	0.0	0	0	0.0	0	0	0.0	0	0	0.0		0	0.0		0	0.0
3	29DEC2014	29DEC2014	8	184	RCE	25FEB2013	0	0	0.0	0	0	0.0	0	0	0.0		0	0.0		0	0.0		0	0.0		0	0.0	0	0	0.0	0	0	0.0	0	0	0.0	0	0	0.0	0	0	0.0		0	0.0		0	0.0
3	29DEC2014	29DEC2014	8	186	RCH	26FEB2013	0	0	0.0	0	0	0.0	0	0	0.0		0	0.0		0	0.0		0	0.0		0	0.0	0	0	0.0	0	0	0.0	0	0	0.0	0	0	0.0	0	0	0.0		0	0.0		0	0.0
3	29DEC2014	29DEC2014	8	188	RCF	27FEB2013	0	0	0.0	0	0	0.0	0	0	0.0		0	0.0		0	0.0		0	0.0		0	0.0	0	0	0.0	0	0	0.0	0	0	0.0	0	0	0.0	0	0	0.0		0	0.0		0	0.0
3	29DEC2014	29DEC2014	8	190	RCT	28FEB2013	0	0	0.0	0	0	0.0	0	0	0.0		0	0.0		0	0.0		0	0.0		0	0.0	0	0	0.0	0	0	0.0	0	0	0.0	0	0	0.0	0	0	0.0		0	0.0		0	0.0
4	29DEC2014	29DEC2014	11	180	RCB	28JUN2013	0	0	0.0	0	0	0.0	0	0	0.0		0	0.0		0	0.0		0	0.0		0	0.0	0	0	0.0	0	0	0.0	0	0	0.0	0	0	0.0	0	0	0.0		0	0.0		0	0.0
4	29DEC2014	29DEC2014	11	182	RCM	28JUN2013	0	0	0.0	0	0	0.0	0	0	0.0		0	0.0		0	0.0		0	0.0		0	0.0	0	0	0.0	0	0	0.0	0	0	0.0	0	0	0.0	0	0	0.0		0	0.0		0	0.0
4	29DEC2014	29DEC2014	11	184	RCE	28JUN2013	0	0	0.0	0	0	0.0	0	0	0.0		0	0.0		0	0.0		0	0.0		0	0.0	0	0	0.0	0	0	0.0	0	0	0.0	0	0	0.0	0	0	0.0		0	0.0		0	0.0
4	29DEC2014	29DEC2014	11	186	RCH	29JUN2013	0	0	0.0	0	0	0.0	0	0	0.0		0	0.0		0	0.0		0	0.0		0	0.0	0	0	0.0	0	0	0.0	0	0	0.0	0	0	0.0	0	0	0.0		0	0.0		0	0.0
4	29DEC2014	29DEC2014	11	188	RCF	30JUN2013	0	0	0.0	0	0	0.0	0	0	0.0		0	0.0		0	0.0		0	0.0		0	0.0	0	0	0.0	0	0	0.0	0	0	0.0	0	0	0.0	0	0	0.0		0	0.0		0	0.0
4	29DEC2014	29DEC2014	11	190	RCT	01JUL2013	0	0	0.0	0	0	0.0	0	0	0.0		0	0.0		0	0.0		0	0.0		0	0.0	0	0	0.0	0	0	0.0	0	0	0.0	0	0	0.0	0	0	0.0		0	0.0		0	0.0
4	29DEC2014	29DEC2014	11	202	RCR	02JUL2013	0	0	0.0	0	0	0.0	0	0	0.0		0	0.0		0	0.0		0	0.0		0	0.0	0	0	0.0	0	0	0.0	0	0	0.0	0	0	0.0	0	0	0.0		0	0.0		0	0.0
4	29DEC2014	29DEC2014	11	204	RCV	03JUL2013	0	0	0.0	0	0	0.0	0	0	0.0		0	0.0		0	0.0		0	0.0		0	0.0	0	0	0.0	0	0	0.0	0	0	0.0	0	0	0.0	0	0	0.0		0	0.0		0	0.0
4	29DEC2014	29DEC2014	11	206	RCX	04JUL2013	0	0	0.0	0	0	0.0	0	0	0.0		0	0.0		0	0.0		0	0.0		0	0.0	0	0	0.0	0	0	0.0	0	0	0.0	0	0	0.0	0	0	0.0		0	0.0		0	0.0
4	29DEC2014	29DEC2014	11	208	RCS	05JUL2013	0	0	0.0	0	0	0.0	0	0	0.0		0	0.0		0	0.0		0	0.0		0	0.0	0	0	0.0	0	0	0.0	0	0	0.0	0	0	0.0	0	0	0.0		0	0.0		0	0.0
1	29DEC2014	29DEC2014	2	180	RCB	14JUN2012	0	0	0.0	0	0	0.0	0	0	0.0		0	0.0		0	0.0		0	0.0		0	0.0	0	0	0.0	0	0	0.0	0	0	0.0	0	0	0.0	0	0	0.0		0	0.0		0	0.0
1	29DEC2014	29DEC2014	2	182	RCM	14JUN2012	1	1	1.0	1	1	1.0	1	1	1.0	1	0	0.0	1	0	0.0	0	0	0.0	0	0	0.0	1	1	1.0	0	0	0.0	1	1	1.0	1	1	1.0	1	1	1.0	1	0	0.0	1	0	0.0	0
1	29DEC2014	29DEC2014	2	184	RCE	14JUN2012	0	0	0.0	0	0	0.0	0	0	0.0		0	0.0		0	0.0		0	0.0		0	0.0	0	0	0.0	0	0	0.0	0	0	0.0	0	0	0.0	0	0	0.0		0	0.0		0	0.0
1	29DEC2014	29DEC2014	2	186	RCH	15JUN2012	0	0	0.0	0	0	0.0	0	0	0.0		0	0.0		0	0.0		0	0.0		0	0.0	0	0	0.0	0	0	0.0	0	0	0.0	0	0	0.0	0	0	0.0		0	0.0		0	0.0
1	29DEC2014	29DEC2014	2	188	RCF	16JUN2012	0	0	0.0	0	0	0.0	0	0	0.0		0	0.0		0	0.0		0	0.0		0	0.0	0	0	0.0	0	0	0.0	0	0	0.0	0	0	0.0	0	0	0.0		0	0.0		0	0.0
1	29DEC2014	29DEC2014	2	190	RCT	17JUN2012	0	0	0.0	0	0	0.0	0	0	0.0		0	0.0		0	0.0		0	0.0		0	0.0	0	0	0.0	0	0	0.0	0	0	0.0	0	0	0.0	0	0	0.0		0	0.0		0	0.0
2	29DEC2014	29DEC2014	6	180	RCB	12JUL2012	0	0	0.0	0	0	0.0	0	0	0.0		0	0.0		0	0.0		0	0.0		0	0.0	0	0	0.0	0	0	0.0	0	0	0.0	0	0	0.0	0	0	0.0		0	0.0		0	0.0
2	29DEC2014	29DEC2014	6	182	RCM	12JUL2012	0	0	0.0	0	0	0.0	0	0	0.0		0	0.0		0	0.0		0	0.0		0	0.0	1	1	1.0	1	1	1.0	0	0	0.0	0	0	0.0	0	0	0.0		0	0.0		0	0.0
2	29DEC2014	29DEC2014	6	184	RCE	12JUL2012	0	0	0.0	0	0	0.0	0	0	0.0		0	0.0		0	0.0		0	0.0		0	0.0	1	1	1.0	1	1	1.0	0	0	0.0	0	0	0.0	0	0	0.0		0	0.0		0	0.0
2	29DEC2014	29DEC2014	6	186	RCH	13JUL2012	0	0	0.0	0	0	0.0	0	0	0.0		0	0.0		0	0.0		0	0.0		0	0.0	0	0	0.0	0	0	0.0	0	0	0.0	0	0	0.0	0	0	0.0		0	0.0		0	0.0
2	29DEC2014	29DEC2014	6	188	RCF	14JUL2012	0	0	0.0	0	0	0.0	0	0	0.0		0	0.0		0	0.0		0	0.0		0	0.0	0	0	0.0	0	0	0.0	0	0	0.0	0	0	0.0	0	0	0.0		0	0.0		0	0.0
2	29DEC2014	29DEC2014	6	190	RCT	15JUL2012	0	0	0.0	0	0	0.0	0	0	0.0		0	0.0		0	0.0		0	0.0		0	0.0	0	0	0.0	0	0	0.0	0	0	0.0	0	0	0.0	0	0	0.0		0	0.0		0	0.0
3	29DEC2014	29DEC2014	8	180	RCB	07SEP2012	0	0	0.0	0	0	0.0	0	0	0.0		0	0.0		0	0.0		0	0.0		0	0.0	0	0	0.0	0	0	0.0	0	0	0.0	0	0	0.0	0	0	0.0		0	0.0		0	0.0
3	29DEC2014	29DEC2014	8	182	RCM	07SEP2012	0	0	0.0	0	0	0.0	0	0	0.0		0	0.0		0	0.0		0	0.0		0	0.0	0	0	0.0	0	0	0.0	0	0	0.0	0	0	0.0	0	0	0.0	0	0	0.0	0	0	0.0	0.2
3	29DEC2014	29DEC2014	8	184	RCE	07SEP2012	0	0	0.0	0	0	0.0	0	0	0.0		0	0.0		0	0.0		0	0.0		0	0.0	0	0	0.0	0	0	0.0	0	0	0.0	0	0	0.0	0	0	0.0		0	0.0		0	0.0
3	29DEC2014	29DEC2014	8	186	RCH	08SEP2012	0	0	0.0	0	0	0.0	0	0	0.0		0	0.0		0	0.0		0	0.0		0	0.0	0	0	0.0	0	0	0.0	0	0	0.0	0	0	0.0	0	0	0.0		0	0.0		0	0.0
3	29DEC2014	29DEC2014	8	188	RCF	09SEP2012	0	0	0.0	0	0	0.0	0	0	0.0		0	0.0		0	0.0		0	0.0		0	0.0	0	0	0.0	0	0	0.0	0	0	0.0	0	0	0.0	0	0	0.0		0	0.0		0	0.0
3	29DEC2014	29DEC2014	8	190	RCT	10SEP2012	0	0	0.0	0	0	0.0	0	0	0.0		0	0.0		0	0.0		0	0.0		0	0.0	0	0	0.0	0	0	0.0	0	0	0.0	0	0	0.0	0	0	0.0		0	0.0		0	0.0
4	29DEC2014	29DEC2014	11	180	RCB	03DEC2012	0	0	0.0	0	0	0.0	0	0	0.0		0	0.0		0	0.0		0	0.0		0	0.0	0	0	0.0	0	0	0.0	0	0	0.0	0	0	0.0	0	0	0.0		0	0.0		0	0.0
4	29DEC2014	29DEC2014	11	182	RCM	03DEC2012	0	0	0.0	0	0	0.0	0	0	0.0		0	0.0		0	0.0		0	0.0		0	0.0	0	0	0.0	0	0	0.0	0	0	0.0	0	0	0.0	0	0	0.0		0	0.0		0	0.0
4	29DEC2014	29DEC2014	11	184	RCE	03DEC2012	0	0	0.0	0	0	0.0	0	0	0.0		0	0.0		0	0.0		0	0.0		0	0.0	0	0	0.0	0	0	0.0	0	0	0.0	0	0	0.0	0	0	0.0		0	0.0		0	0.0
4	29DEC2014	29DEC2014	11	186	RCH	04DEC2012	0	0	0.0	1	1	1.0	1	1	1.0		0	0.0		0	0.0		0	0.0		0	0.0	0	0	0.0	0	0	0.0	0	0	0.0	0	0	0.0	0	0	0.0		0	0.0		0	0.0
4	29DEC2014	29DEC2014	11	188	RCF	05DEC2012	0	0	0.0	0	0	0.0	0	0	0.0		0	0.0		0	0.0		0	0.0		0	0.0	0	0	0.0	0	0	0.0	0	0	0.0	0	0	0.0	0	0	0.0		0	0.0		0	0.0
4	29DEC2014	29DEC2014	11	190	RCT	06DEC2012	0	0	0.0	0	0	0.0	0	0	0.0		0	0.0		0	0.0		0	0.0		0	0.0	0	0	0.0	0	0	0.0	0	0	0.0	0	0	0.0	0	0	0.0		0	0.0		0	0.0
4	29DEC2014	29DEC2014	11	202	RCR	07DEC2012	0	0	0.0	0	0	0.0	0	0	0.0		0	0.0		0	0.0		0	0.0		0	0.0	0	0	0.0	0	0	0.0	0	0	0.0	0	0	0.0	0	0	0.0		0	0.0		0	0.0
4	29DEC2014	29DEC2014	11	204	RCV	08DEC2012	0	0	0.0	0	0	0.0	0	0	0.0		0	0.0		0	0.0		0	0.0		0	0.0	0	0	0.0	0	0	0.0	0	0	0.0	0	0	0.0	0	0	0.0		0	0.0		0	0.0
4	29DEC2014	29DEC2014	11	206	RCX	09DEC2012	0	0	0.0	0	0	0.0	0	0	0.0		0	0.0		0	0.0		0	0.0		0	0.0	0	0	0.0	0	0	0.0	0	0	0.0	0	0	0.0	0	0	0.0		0	0.0		0	0.0
4	29DEC2014	29DEC2014	11	208	RCS	10DEC2012	0	0	0.0	0	0	0.0	0	0	0.0		0	0.0		0	0.0		0	0.0		0	0.0	0	0	0.0	0	0	0.0	0	0	0.0	0	0	0.0	0	0	0.0		0	0.0		0	0.0
1	29DEC2014	29DEC2014	2	180	RCB	02JUL2012	0	0	0.0	0	0	0.0	0	0	0.0		0	0.0		0	0.0		0	0.0		0	0.0	0	0	0.0	0	0	0.0	0	0	0.0	0	0	0.0	0	0	0.0		0	0.0		0	0.0
1	29DEC2014	29DEC2014	2	182	RCM	02JUL2012	0	0	0.0	0	0	0.0	0	0	0.0		0	0.0		0	0.0		0	0.0		0	0.0	0	0	0.0	1	1	1.0	0	0	0.0	0	0	0.0	0	0	0.0		0	0.0		0	0.0
1	29DEC2014	29DEC2014	2	184	RCE	02JUL2012	0	0	0.0	0	0	0.0	0	0	0.0		0	0.0		0	0.0		0	0.0		0	0.0	0	0	0.0	0	0	0.0	0	0	0.0	0	0	0.0	0	0	0.0		0	0.0		0	0.0
1	29DEC2014	29DEC2014	2	186	RCH	03JUL2012	0	0	0.0	0	0	0.0	0	0	0.0		0	0.0		0	0.0		0	0.0		0	0.0	0	0	0.0	0	0	0.0	0	0	0.0	0	0	0.0	0	0	0.0		0	0.0		0	0.0
1	29DEC2014	29DEC2014	2	188	RCF	04JUL2012	0	0	0.0	0	0	0.0	0	0	0.0		0	0.0		0	0.0		0	0.0		0	0.0	0	0	0.0	0	0	0.0	0	0	0.0	0	0	0.0	0	0	0.0		0	0.0		0	0.0
1	29DEC2014	29DEC2014	2	190	RCT	05JUL2012	0	0	0.0	0	0	0.0	0	0	0.0		0	0.0		0	0.0		0	0.0		0	0.0	0	0	0.0	0	0	0.0	0	0	0.0	0	0	0.0	0	0	0.0		0	0.0		0	0.0
2	29DEC2014	29DEC2014	6	180	RCB	30JUL2012	0	0	0.0	0	0	0.0	0	0	0.0		0	0.0		0	0.0		0	0.0		0	0.0	0	0	0.0	0	0	0.0	0	0	0.0	0	0	0.0	0	0	0.0		0	0.0		0	0.0
2	29DEC2014	29DEC2014	6	182	RCM	30JUL2012	0	0	0.0	0	0	0.0	0	0	0.0		0	0.0		0	0.0		0	0.0		0	0.0	1	1	1.0	0	0	0.0	0	0	0.0	0	0	0.0	0	0	0.0		0	0.0		0	0.0
2	29DEC2014	29DEC2014	6	184	RCE	30JUL2012	0	0	0.0	0	0	0.0	0	0	0.0		0	0.0		0	0.0		0	0.0		0	0.0	0	0	0.0	0	0	0.0	0	0	0.0	0	0	0.0	0	0	0.0		0	0.0		0	0.0
2	29DEC2014	29DEC2014	6	186	RCH	31JUL2012	0	0	0.0	0	0	0.0	0	0	0.0		0	0.0		0	0.0		0	0.0		0	0.0	0	0	0.0	0	0	0.0	0	0	0.0	0	0	0.0	0	0	0.0		0	0.0		0	0.0
2	29DEC2014	29DEC2014	6	188	RCF	01AUG2012	0	0	0.0	0	0	0.0	0	0	0.0		0	0.0		0	0.0		0	0.0		0	0.0	0	0	0.0	0	0	0.0	0	0	0.0	0	0	0.0	0	0	0.0		0	0.0		0	0.0
2	29DEC2014	29DEC2014	6	190	RCT	02AUG2012	0	0	0.0	0	0	0.0	0	0	0.0		0	0.0		0	0.0		0	0.0		0	0.0	0	0	0.0	0	0	0.0	0	0	0.0	0	0	0.0	0	0	0.0		0	0.0		0	0.0
3	29DEC2014	29DEC2014	8	180	RCB	03OCT2012	0	0	0.0	0	0	0.0	0	0	0.0		0	0.0		0	0.0		0	0.0		0	0.0	0	0	0.0	0	0	0.0	0	0	0.0	0	0	0.0	0	0	0.0		0	0.0		0	0.0
3	29DEC2014	29DEC2014	8	182	RCM	03OCT2012	0	0	0.0	0	0	0.0	0	0	0.0		0	0.0		0	0.0		0	0.0		0	0.0	0	0	0.0	0	0	0.0	0	0	0.0	0	0	0.0	0	0	0.0		0	0.0		0	0.0
3	29DEC2014	29DEC2014	8	184	RCE	03OCT2012	0	0	0.0	0	0	0.0	0	0	0.0		0	0.0		0	0.0		0	0.0		0	0.0	0	0	0.0	0	0	0.0	0	0	0.0	0	0	0.0	0	0	0.0		0	0.0		0	0.0
3	29DEC2014	29DEC2014	8	186	RCH	04OCT2012	0	0	0.0	0	0	0.0	0	0	0.0		0	0.0		0	0.0		0	0.0		0	0.0	0	0	0.0	0	0	0.0	0	0	0.0	0	0	0.0	0	0	0.0		0	0.0		0	0.0
3	29DEC2014	29DEC2014	8	188	RCF	05OCT2012	0	0	0.0	0	0	0.0	0	0	0.0		0	0.0		0	0.0		0	0.0		0	0.0	0	0	0.0	0	0	0.0	0	0	0.0	0	0	0.0	0	0	0.0		0	0.0		0	0.0
3	29DEC2014	29DEC2014	8	190	RCT	06OCT2012	0	0	0.0	0	0	0.0	0	0	0.0		0	0.0		0	0.0		0	0.0		0	0.0	0	0	0.0	0	0	0.0	0	0	0.0	0	0	0.0	0	0	0.0		0	0.0		0	0.0
1	29DEC2014	29DEC2014	2	180	RCB	05JUL2012	0	0	0.0	0	0	0.0	0	0	0.0		0	0.0		0	0.0		0	0.0		0	0.0	0	0	0.0	0	0	0.0	0	0	0.0	0	0	0.0	0	0	0.0		0	0.0		0	0.0
1	29DEC2014	29DEC2014	2	182	RCM	05JUL2012	0	0	0.0	0	0	0.0	0	0	0.0		0	0.0		0	0.0		0	0.0		0	0.0	1	1	1.0	1	1	1.0	0	0	0.0	0	0	0.0	0	0	0.0		0	0.0		0	0.0
1	29DEC2014	29DEC2014	2	184	RCE	05JUL2012	0	0	0.0	0	0	0.0	0	0	0.0	1	0	0.0	1	0	0.0	1	0	0.0	1	0	0.0	1	1	1.0	1	1	1.0	0	0	0.0	0	0	0.0	0	0	0.0	1	0	0.0	1	0	0.0	1
1	29DEC2014	29DEC2014	2	186	RCH	06JUL2012	0	0	0.0	0	0	0.0	0	0	0.0		0	0.0		0	0.0		0	0.0		0	0.0	0	0	0.0	0	0	0.0	0	0	0.0	0	0	0.0	0	0	0.0		0	0.0		0	0.0
1	29DEC2014	29DEC2014	2	188	RCF	07JUL2012	0	0	0.0	0	0	0.0	0	0	0.0		0	0.0		0	0.0		0	0.0		0	0.0	0	0	0.0	0	0	0.0	0	0	0.0	0	0	0.0	0	0	0.0		0	0.0		0	0.0
1	29DEC2014	29DEC2014	2	190	RCT	08JUL2012	0	0	0.0	0	0	0.0	0	0	0.0		0	0.0		0	0.0		0	0.0		0	0.0	0	0	0.0	0	0	0.0	0	0	0.0	0	0	0.0	0	0	0.0		0	0.0		0	0.0
4	29DEC2014	29DEC2014	11	180	RCB	04DEC2012	0	0	0.0	0	0	0.0	0	0	0.0		0	0.0		0	0.0		0	0.0		0	0.0	0	0	0.0	0	0	0.0	0	0	0.0	0	0	0.0	0	0	0.0		0	0.0		0	0.0
4	29DEC2014	29DEC2014	11	182	RCM	04DEC2012	0	0	0.0	0	0	0.0	0	0	0.0		0	0.0		0	0.0		0	0.0		0	0.0	0	0	0.0	0	0	0.0	0	0	0.0	0	0	0.0	0	0	0.0		0	0.0		0	0.0
4	29DEC2014	29DEC2014	11	184	RCE	04DEC2012	0	0	0.0	0	0	0.0	0	0	0.0		0	0.0		0	0.0		0	0.0		0	0.0	0	0	0.0	0	0	0.0	0	0	0.0	0	0	0.0	0	0	0.0		0	0.0		0	0.0
4	29DEC2014	29DEC2014	11	186	RCH	05DEC2012	0	0	0.0	0	0	0.0	0	0	0.0		0	0.0		0	0.0		0	0.0		0	0.0	0	0	0.0	0	0	0.0	0	0	0.0	0	0	0.0	0	0	0.0		0	0.0		0	0.0
4	29DEC2014	29DEC2014	11	188	RCF	06DEC2012	0	0	0.0	0	0	0.0	0	0	0.0		0	0.0		0	0.0		0	0.0		0	0.0	0	0	0.0	0	0	0.0	0	0	0.0	0	0	0.0	0	0	0.0		0	0.0		0	0.0
4	29DEC2014	29DEC2014	11	190	RCT	07DEC2012	0	0	0.0	0	0	0.0	0	0	0.0		0	0.0		0	0.0		0	0.0		0	0.0	0	0	0.0	0	0	0.0	0	0	0.0	0	0	0.0	0	0	0.0		0	0.0		0	0.0
4	29DEC2014	29DEC2014	11	202	RCR	08DEC2012	0	0	0.0	0	0	0.0	0	0	0.0		0	0.0		0	0.0		0	0.0		0	0.0	0	0	0.0	0	0	0.0	0	0	0.0	0	0	0.0	0	0	0.0		0	0.0		0	0.0
4	29DEC2014	29DEC2014	11	204	RCV	09DEC2012	0	0	0.0	0	0	0.0	0	0	0.0		0	0.0		0	0.0		0	0.0		0	0.0	0	0	0.0	0	0	0.0	0	0	0.0	0	0	0.0	0	0	0.0		0	0.0		0	0.0
4	29DEC2014	29DEC2014	11	206	RCX	10DEC2012	0	0	0.0	0	0	0.0	0	0	0.0		0	0.0		0	0.0		0	0.0		0	0.0	0	0	0.0	0	0	0.0	0	0	0.0	0	0	0.0	0	0	0.0		0	0.0		0	0.0
4	29DEC2014	29DEC2014	11	208	RCS	11DEC2012	0	0	0.0	0	0	0.0	0	0	0.0		0	0.0		0	0.0		0	0.0		0	0.0	0	0	0.0	0	0	0.0	0	0	0.0	0	0	0.0	0	0	0.0		0	0.0		0	0.0
1	29DEC2014	29DEC2014	2	180	RCB	06AUG2012	0	0	0.0	0	0	0.0	0	0	0.0		0	0.0		0	0.0		0	0.0		0	0.0	0	0	0.0	0	0	0.0	0	0	0.0	0	0	0.0	0	0	0.0		0	0.0		0	0.0
1	29DEC2014	29DEC2014	2	182	RCM	06AUG2012	0	0	0.0	0	0	0.0	0	0	0.0		0	0.0		0	0.0		0	0.0		0	0.0	1	1	1.0	0	0	0.0	0	0	0.0	0	0	0.0	0	0	0.0		0	0.0		0	0.0
1	29DEC2014	29DEC2014	2	184	RCE	06AUG2012	0	0	0.0	0	0	0.0	0	0	0.0	0.5	0	0.0	0.5	0	0.0	0.5	0	0.0	0.5	0	0.0	1	1	1.0	1	1	1.0	0	0	0.0	1	1	1.0	0	0	0.0	0.5	0	0.0	0.5	0	0.0	0.5
1	29DEC2014	29DEC2014	2	186	RCH	07AUG2012	0	0	0.0	0	0	0.0	0	0	0.0		0	0.0		0	0.0		0	0.0		0	0.0	0	0	0.0	0	0	0.0	0	0	0.0	0	0	0.0	0	0	0.0		0	0.0		0	0.0
1	29DEC2014	29DEC2014	2	188	RCF	08AUG2012	0	0	0.0	0	0	0.0	0	0	0.0		0	0.0		0	0.0		0	0.0		0	0.0	0	0	0.0	0	0	0.0	0	0	0.0	0	0	0.0	0	0	0.0		0	0.0		0	0.0
1	29DEC2014	29DEC2014	2	190	RCT	09AUG2012	0	0	0.0	0	0	0.0	0	0	0.0		0	0.0		0	0.0		0	0.0		0	0.0	0	0	0.0	0	0	0.0	0	0	0.0	0	0	0.0	0	0	0.0		0	0.0		0	0.0
2	29DEC2014	29DEC2014	6	180	RCB	06SEP2012	0	0	0.0	0	0	0.0	0	0	0.0		0	0.0		0	0.0		0	0.0		0	0.0	0	0	0.0	0	0	0.0	0	0	0.0	0	0	0.0	0	0	0.0		0	0.0		0	0.0
2	29DEC2014	29DEC2014	6	182	RCM	06SEP2012	0	0	0.0	0	0	0.0	0	0	0.0		0	0.0		0	0.0		0	0.0		0	0.0	1	1	1.0	1	1	1.0	0	0	0.0	0	0	0.0	0	0	0.0		0	0.0		0	0.0
2	29DEC2014	29DEC2014	6	184	RCE	06SEP2012	0	0	0.0	0	0	0.0	0	0	0.0		0	0.0		0	0.0		0	0.0		0	0.0	1	1	1.0	1	1	1.0	0	0	0.0	0	0	0.0	0	0	0.0		0	0.0		0	0.0
2	29DEC2014	29DEC2014	6	186	RCH	07SEP2012	0	0	0.0	0	0	0.0	0	0	0.0		0	0.0		0	0.0		0	0.0		0	0.0	1	1	1.0	1	1	1.0	0	0	0.0	0	0	0.0	0	0	0.0		0	0.0		0	0.0
2	29DEC2014	29DEC2014	6	188	RCF	08SEP2012	0	0	0.0	0	0	0.0	0	0	0.0		0	0.0		0	0.0		0	0.0		0	0.0	0	0	0.0	0	0	0.0	0	0	0.0	0	0	0.0	0	0	0.0		0	0.0		0	0.0
2	29DEC2014	29DEC2014	6	190	RCT	09SEP2012	0	0	0.0	0	0	0.0	0	0	0.0		0	0.0		0	0.0		0	0.0		0	0.0	0	0	0.0	0	0	0.0	0	0	0.0	0	0	0.0	0	0	0.0		0	0.0		0	0.0
3	29DEC2014	29DEC2014	8	180	RCB	22OCT2012	0	0	0.0	0	0	0.0	0	0	0.0		0	0.0		0	0.0		0	0.0		0	0.0	0	0	0.0	0	0	0.0	1	1	1.0	0	0	0.0	0	0	0.0		0	0.0		0	0.0
3	29DEC2014	29DEC2014	8	182	RCM	22OCT2012	0	0	0.0	0	0	0.0	0	0	0.0		0	0.0		0	0.0		0	0.0		0	0.0	0	0	0.0	0	0	0.0	1	1	1.0	0	0	0.0	0	0	0.0		0	0.0		0	0.0
3	29DEC2014	29DEC2014	8	184	RCE	22OCT2012	0	0	0.0	0	0	0.0	0	0	0.0		0	0.0		0	0.0		0	0.0		0	0.0	0	0	0.0	0	0	0.0	0	0	0.0	0	0	0.0	0	0	0.0		0	0.0		0	0.0
3	29DEC2014	29DEC2014	8	186	RCH	23OCT2012	0	0	0.0	0	0	0.0	0	0	0.0		0	0.0		0	0.0		0	0.0		0	0.0	0	0	0.0	0	0	0.0	0	0	0.0	0	0	0.0	0	0	0.0		0	0.0		0	0.0
3	29DEC2014	29DEC2014	8	188	RCF	24OCT2012	0	0	0.0	0	0	0.0	0	0	0.0		0	0.0		0	0.0		0	0.0		0	0.0	0	0	0.0	0	0	0.0	0	0	0.0	0	0	0.0	0	0	0.0		0	0.0		0	0.0
3	29DEC2014	29DEC2014	8	190	RCT	25OCT2012	0	0	0.0	0	0	0.0	0	0	0.0		0	0.0		0	0.0		0	0.0		0	0.0	0	0	0.0	0	0	0.0	0	0	0.0	0	0	0.0	0	0	0.0		0	0.0		0	0.0
4	29DEC2014	29DEC2014	11	180	RCB	22JAN2013	0	0	0.0	0	0	0.0	0	0	0.0		0	0.0		0	0.0		0	0.0		0	0.0	0	0	0.0	0	0	0.0	0	0	0.0	0	0	0.0	0	0	0.0		0	0.0		0	0.0
4	29DEC2014	29DEC2014	11	182	RCM	22JAN2013	0	0	0.0	0	0	0.0	0	0	0.0		0	0.0		0	0.0		0	0.0		0	0.0	0	0	0.0	0	0	0.0	0	0	0.0	0	0	0.0	0	0	0.0		0	0.0		0	0.0
4	29DEC2014	29DEC2014	11	184	RCE	22JAN2013	0	0	0.0	0	0	0.0	2	2	2.0		0	0.0		0	0.0		0	0.0		0	0.0	0	0	0.0	0	0	0.0	0	0	0.0	0	0	0.0	0	0	0.0		0	0.0		0	0.0
4	29DEC2014	29DEC2014	11	186	RCH	23JAN2013	0	0	0.0	0	0	0.0	1	1	1.0		0	0.0		0	0.0		0	0.0		0	0.0	0	0	0.0	0	0	0.0	1	1	1.0	1	1	1.0	0	0	0.0		0	0.0		0	0.0
4	29DEC2014	29DEC2014	11	188	RCF	24JAN2013	0	0	0.0	1	1	1.0	0	0	0.0		0	0.0		0	0.0		0	0.0		0	0.0	0	0	0.0	0	0	0.0	1	1	1.0	1	1	1.0	0	0	0.0		0	0.0		0	0.0
4	29DEC2014	29DEC2014	11	190	RCT	25JAN2013	0	0	0.0	0	0	0.0	0	0	0.0		0	0.0		0	0.0		0	0.0		0	0.0	0	0	0.0	0	0	0.0	0	0	0.0	0	0	0.0	0	0	0.0		0	0.0		0	0.0
4	29DEC2014	29DEC2014	11	202	RCR	26JAN2013	0	0	0.0	0	0	0.0	0	0	0.0		0	0.0		0	0.0		0	0.0		0	0.0	0	0	0.0	0	0	0.0	0	0	0.0	0	0	0.0	0	0	0.0		0	0.0		0	0.0
4	29DEC2014	29DEC2014	11	204	RCV	27JAN2013	0	0	0.0	0	0	0.0	0	0	0.0		0	0.0		0	0.0		0	0.0		0	0.0	0	0	0.0	0	0	0.0	0	0	0.0	0	0	0.0	0	0	0.0		0	0.0		0	0.0
4	29DEC2014	29DEC2014	11	206	RCX	28JAN2013	0	0	0.0	0	0	0.0	0	0	0.0		0	0.0		0	0.0		0	0.0		0	0.0	0	0	0.0	0	0	0.0	0	0	0.0	0	0	0.0	0	0	0.0		0	0.0		0	0.0
4	29DEC2014	29DEC2014	11	208	RCS	29JAN2013	0	0	0.0	0	0	0.0	0	0	0.0		0	0.0		0	0.0		0	0.0		0	0.0	0	0	0.0	0	0	0.0	0	0	0.0	0	0	0.0	0	0	0.0		0	0.0		0	0.0
1	29DEC2014	29DEC2014	2	180	RCB	07AUG2012	0	0	0.0	0	0	0.0	0	0	0.0		0	0.0		0	0.0		0	0.0		0	0.0	0	0	0.0	0	0	0.0	0	0	0.0	0	0	0.0	0	0	0.0		0	0.0		0	0.0
1	29DEC2014	29DEC2014	2	182	RCM	07AUG2012	0	0	0.0	0	0	0.0	0	0	0.0		0	0.0		0	0.0		0	0.0		0	0.0	1	1	1.0	1	1	1.0	0	0	0.0	0	0	0.0	0	0	0.0		0	0.0		0	0.0
1	29DEC2014	29DEC2014	2	184	RCE	07AUG2012	0	0	0.0	0	0	0.0	0	0	0.0		0	0.0		0	0.0		0	0.0		0	0.0	1	1	1.0	2	2	2.0	0	0	0.0	0	0	0.0	0	0	0.0		0	0.0		0	0.0
1	29DEC2014	29DEC2014	2	186	RCH	08AUG2012	0	0	0.0	0	0	0.0	0	0	0.0		0	0.0		0	0.0		0	0.0		0	0.0	1	1	1.0	0	0	0.0	1	1	1.0	1	1	1.0	0	0	0.0		0	0.0		0	0.0
1	29DEC2014	29DEC2014	2	188	RCF	09AUG2012	0	0	0.0	0	0	0.0	0	0	0.0		0	0.0		0	0.0		0	0.0		0	0.0	0	0	0.0	0	0	0.0	0	0	0.0	0	0	0.0	0	0	0.0		0	0.0		0	0.0
1	29DEC2014	29DEC2014	2	190	RCT	10AUG2012	0	0	0.0	0	0	0.0	1	1	1.0		0	0.0		0	0.0		0	0.0		0	0.0	0	0	0.0	0	0	0.0	0	0	0.0	0	0	0.0	0	0	0.0		0	0.0		0	0.0
2	29DEC2014	29DEC2014	6	180	RCB	04SEP2012	0	0	0.0	0	0	0.0	0	0	0.0		0	0.0		0	0.0		0	0.0		0	0.0	0	0	0.0	0	0	0.0	0	0	0.0	0	0	0.0	0	0	0.0		0	0.0		0	0.0
2	29DEC2014	29DEC2014	6	182	RCM	04SEP2012	0	0	0.0	0	0	0.0	0	0	0.0		0	0.0		0	0.0		0	0.0		0	0.0	1	1	1.0	1	1	1.0	0	0	0.0	0	0	0.0	0	0	0.0		0	0.0		0	0.0
2	29DEC2014	29DEC2014	6	184	RCE	04SEP2012	0	0	0.0	0	0	0.0	0	0	0.0		0	0.0		0	0.0		0	0.0		0	0.0	0	0	0.0	0	0	0.0	0	0	0.0	0	0	0.0	1	1	1.0		0	0.0		0	0.0
2	29DEC2014	29DEC2014	6	186	RCH	05SEP2012	0	0	0.0	0	0	0.0	0	0	0.0		0	0.0		0	0.0		0	0.0		0	0.0	0	0	0.0	0	0	0.0	0	0	0.0	0	0	0.0	1	1	1.0		0	0.0		0	0.0
2	29DEC2014	29DEC2014	6	188	RCF	06SEP2012	0	0	0.0	0	0	0.0	0	0	0.0		0	0.0		0	0.0		0	0.0		0	0.0	0	0	0.0	0	0	0.0	1	1	1.0	0	0	0.0	1	1	1.0		0	0.0		0	0.0
2	29DEC2014	29DEC2014	6	190	RCT	07SEP2012	0	0	0.0	0	0	0.0	0	0	0.0		0	0.0		0	0.0		0	0.0		0	0.0	0	0	0.0	0	0	0.0	0	0	0.0	0	0	0.0	0	0	0.0		0	0.0		0	0.0
3	29DEC2014	29DEC2014	8	180	RCB	25OCT2012	0	0	0.0	0	0	0.0	0	0	0.0		0	0.0		0	0.0		0	0.0		0	0.0	0	0	0.0	0	0	0.0	0	0	0.0	0	0	0.0	0	0	0.0		0	0.0		0	0.0
3	29DEC2014	29DEC2014	8	182	RCM	25OCT2012	0	0	0.0	0	0	0.0	0	0	0.0	1	0	0.0	1	0	0.0	0	0	0.0	0	0	0.0	0	0	0.0	0	0	0.0	0	0	0.0	0	0	0.0	0	0	0.0	1	0	0.0	1	0	0.0	0
3	29DEC2014	29DEC2014	8	184	RCE	25OCT2012	0	0	0.0	0	0	0.0	0	0	0.0		0	0.0		0	0.0		0	0.0		0	0.0	0	0	0.0	0	0	0.0	0	0	0.0	0	0	0.0	0	0	0.0		0	0.0		0	0.0
3	29DEC2014	29DEC2014	8	186	RCH	26OCT2012	0	0	0.0	0	0	0.0	0	0	0.0		0	0.0		0	0.0		0	0.0		0	0.0	1	1	1.0	1	1	1.0	0	0	0.0	0	0	0.0	0	0	0.0		0	0.0		0	0.0
3	29DEC2014	29DEC2014	8	188	RCF	27OCT2012	0	0	0.0	0	0	0.0	0	0	0.0		0	0.0		0	0.0		0	0.0		0	0.0	0	0	0.0	0	0	0.0	0	0	0.0	0	0	0.0	0	0	0.0		0	0.0		0	0.0
3	29DEC2014	29DEC2014	8	190	RCT	28OCT2012	0	0	0.0	0	0	0.0	0	0	0.0		0	0.0		0	0.0		0	0.0		0	0.0	0	0	0.0	0	0	0.0	0	0	0.0	0	0	0.0	0	0	0.0		0	0.0		0	0.0
4	29DEC2014	29DEC2014	11	180	RCB	22JAN2013	0	0	0.0	0	0	0.0	0	0	0.0		0	0.0		0	0.0		0	0.0		0	0.0	0	0	0.0	0	0	0.0	0	0	0.0	0	0	0.0	0	0	0.0		0	0.0		0	0.0
4	29DEC2014	29DEC2014	11	182	RCM	22JAN2013	0	0	0.0	0	0	0.0	0	0	0.0		0	0.0		0	0.0		0	0.0		0	0.0	0	0	0.0	0	0	0.0	0	0	0.0	0	0	0.0	0	0	0.0		0	0.0		0	0.0
4	29DEC2014	29DEC2014	11	184	RCE	22JAN2013	0	0	0.0	2	2	2.0	1	1	1.0		0	0.0		0	0.0		0	0.0		0	0.0	1	1	1.0	1	1	1.0	2	2	2.0	2	2	2.0	1	1	1.0		0	0.0		0	0.0
4	29DEC2014	29DEC2014	11	186	RCH	23JAN2013	0	0	0.0	0	0	0.0	2	2	2.0		0	0.0		0	0.0		0	0.0		0	0.0	0	0	0.0	0	0	0.0	2	2	2.0	2	2	2.0	0	0	0.0		0	0.0		0	0.0
4	29DEC2014	29DEC2014	11	188	RCF	24JAN2013	0	0	0.0	0	0	0.0	0	0	0.0		0	0.0	1	0	0.0		0	0.0		0	0.0	0	0	0.0	0	0	0.0	0	0	0.0	0	0	0.0	0	0	0.0		0	0.0		0	0.0
4	29DEC2014	29DEC2014	11	190	RCT	25JAN2013	0	0	0.0	1	1	1.0	0	0	0.0		0	0.0		0	0.0		0	0.0		0	0.0	0	0	0.0	0	0	0.0	2	2	2.0	1	1	1.0	2	2	2.0		0	0.0		0	0.0
4	29DEC2014	29DEC2014	11	202	RCR	26JAN2013	0	0	0.0	0	0	0.0	0	0	0.0		0	0.0		0	0.0		0	0.0		0	0.0	0	0	0.0	0	0	0.0	0	0	0.0	0	0	0.0	0	0	0.0		0	0.0		0	0.0
4	29DEC2014	29DEC2014	11	204	RCV	27JAN2013	0	0	0.0	0	0	0.0	0	0	0.0		0	0.0		0	0.0		0	0.0		0	0.0	0	0	0.0	0	0	0.0	0	0	0.0	0	0	0.0	0	0	0.0		0	0.0		0	0.0
4	29DEC2014	29DEC2014	11	206	RCX	28JAN2013	0	0	0.0	0	0	0.0	0	0	0.0		0	0.0		0	0.0		0	0.0		0	0.0	0	0	0.0	0	0	0.0	0	0	0.0	0	0	0.0	0	0	0.0		0	0.0		0	0.0
[truncated: 562 more rows]
[truncated: 104 more columns]
