# Supplementary material for: Safety and tolerability of HIV-1 multiantigen pDNA vaccine given with IL-12 plasmid DNA via electroporation, boosted with a recombinant vesicular stomatitis virus HIV Gag vaccine in healthy volunteers in a randomized, controlled clinical trial
Source: PLoS One. 2018 Sep 20;13(9):e0202753. doi: 10.1371/journal.pone.0202753 (PMC6147413; doi:10.1371/journal.pone.0202753)
Supplement: S1 Dataset — (ZIP) [file pone.0202753.s007.zip › Supporting Information. HVTN087_datasets/Reactogenicity_summary.csv]

Vaccination Number	Reactogenicity parameter	Reactogenicity parameter	Reactogenicity maximum severity grade	Reactogenicity reportable maximum severity	Record type (V=visit/P=participant)	Visit Number	visnum	Publication ID
	arth_repgrade	Maximum Reportable Severity Grade for Arthralgia	2	2	P			087-163
	chill_repgrade	Maximum Reportable Severity Grade for Chills	3	3	P			087-163
	ery_area_repgrade	Maximum Reportable Severity Grade for Overall Erythema area (x*y)	0	0	P			087-163
	ery_dim_repgrade	Maximum Reportable Severity Grade for Overall Erythema dimension (x or y)	0	0	P			087-163
	ery_repgrade	Maximum Reportable Severity Grade for Overall erythema	0	0	P			087-163
	eryind_repgrade	Maximum Reportable Severity Grade for Overall erythema/induration	0	0.5	P			087-163
	head_repgrade	Maximum Reportable Severity Grade for Headache	2	2	P			087-163
	ind_area_repgrade	Maximum Reportable Severity Grade for Overall Induration area (x*y)	0	0.5	P			087-163
	ind_dim_repgrade	Maximum Reportable Severity Grade for Overall Induration dimension (x or y)	0	0	P			087-163
	ind_repgrade	Maximum Reportable Severity Grade for Overall Induration	0	0.5	P			087-163
	lery_area_repgrade	Maximum Reportable Severity Grade for Left erythema area (x*y)	0	0	P			087-163
	lery_dim_repgrade	Maximum Reportable Severity Grade for Left erythema dimension (x or y)	0	0	P			087-163
	lery_repgrade	Maximum Reportable Severity Grade for Left erythema	0	0	P			087-163
	leryind_repgrade	Maximum Reportable Severity Grade for Erythema/induration Left side only	0	0.5	P			087-163
	leryx_repgrade	Maximum Reportable Severity Grade for Left erythema X dimension	0	0	P			087-163
	leryy_repgrade	Maximum Reportable Severity Grade for Left erythema Y dimension	0	0	P			087-163
	lind_area_repgrade	Maximum Reportable Severity Grade for Left induration area (x*y)	0	0.5	P			087-163
	lind_dim_repgrade	Maximum Reportable Severity Grade for Left induration dimension (x or y)	0	0	P			087-163
	lind_repgrade	Maximum Reportable Severity Grade for Left induration	0	0.5	P			087-163
	lindx_repgrade	Maximum Reportable Severity Grade for Left induration X dimension	0	0	P			087-163
	lindy_repgrade	Maximum Reportable Severity Grade for Left induration Y dimension	0	0	P			087-163
	lpaintend_repgrade	Maximum Reportable Severity Grade for Left local pain/tenderness	2	2	P			087-163
	lpl_repgrade	Maximum Reportable Severity Grade for Local pain left	1	1	P			087-163
	lpr_repgrade	Maximum Reportable Severity Grade for Local pain right	1	1	P			087-163
	mf_repgrade	Maximum Reportable Severity Grade for Malaise/fatigue	3	3	P			087-163
	myal_repgrade	Maximum Reportable Severity Grade for Myalgia	2	2	P			087-163
	naus_repgrade	Maximum Reportable Severity Grade for Nausea	1	1	P			087-163
	pain_repgrade	Maximum Reportable Severity Grade for Local pain	1	1	P			087-163
	paintend_repgrade	Maximum Reportable Severity Grade for Local pain/tenderness	2	2	P			087-163
	rery_area_repgrade	Maximum Reportable Severity Grade for Right erythema area (x*y)	0	0	P			087-163
	rery_dim_repgrade	Maximum Reportable Severity Grade for Right erythema dimension (x or y)	0	0	P			087-163
	rery_repgrade	Maximum Reportable Severity Grade for Right erythema	0	0	P			087-163
	reryind_repgrade	Maximum Reportable Severity Grade for Erythema/induration Right side only	0	0	P			087-163
	reryx_repgrade	Maximum Reportable Severity Grade for Right erythema X dimension	0	0	P			087-163
	reryy_repgrade	Maximum Reportable Severity Grade for Right erythema Y dimension	0	0	P			087-163
	rind_area_repgrade	Maximum Reportable Severity Grade for Right induration area (x*y)	0	0	P			087-163
	rind_dim_repgrade	Maximum Reportable Severity Grade for Right induration dimension (x or y)	0	0	P			087-163
	rind_repgrade	Maximum Reportable Severity Grade for Right induration	0	0	P			087-163
	rindx_repgrade	Maximum Reportable Severity Grade for Right induration X dimension	0	0	P			087-163
	rindy_repgrade	Maximum Reportable Severity Grade for Right induration Y dimension	0	0	P			087-163
	rpaintend_repgrade	Maximum Reportable Severity Grade for Right local pain/tenderness	1	1	P			087-163
	systemic_repgrade	Maximum Reportable Severity Grade for Maximum systemic symptom	3	3	P			087-163
	tempc_repgrade	Maximum Reportable Severity Grade for Temperature (c)	1	1	P			087-163
	tend_repgrade	Maximum Reportable Severity Grade for Local tenderness	2	2	P			087-163
	tl_repgrade	Maximum Reportable Severity Grade for Local tenderness left	2	2	P			087-163
	tr_repgrade	Maximum Reportable Severity Grade for Local tenderness right	1	1	P			087-163
	vom_repgrade	Maximum Reportable Severity Grade for Vomiting	0	0	P			087-163
1	arth_repgrade	Maximum Reportable Severity Grade for Arthralgia	0	0	V	201	2	087-163
1	chill_repgrade	Maximum Reportable Severity Grade for Chills	0	0	V	201	2	087-163
1	ery_area_repgrade	Maximum Reportable Severity Grade for Overall Erythema area (x*y)	0	0	V	201	2	087-163
1	ery_dim_repgrade	Maximum Reportable Severity Grade for Overall Erythema dimension (x or y)	0	0	V	201	2	087-163
1	ery_repgrade	Maximum Reportable Severity Grade for Overall erythema	0	0	V	201	2	087-163
1	eryind_repgrade	Maximum Reportable Severity Grade for Overall erythema/induration	0	0.5	V	201	2	087-163
1	head_repgrade	Maximum Reportable Severity Grade for Headache	0	0	V	201	2	087-163
1	ind_area_repgrade	Maximum Reportable Severity Grade for Overall Induration area (x*y)	0	0.5	V	201	2	087-163
1	ind_dim_repgrade	Maximum Reportable Severity Grade for Overall Induration dimension (x or y)	0	0	V	201	2	087-163
1	ind_repgrade	Maximum Reportable Severity Grade for Overall Induration	0	0.5	V	201	2	087-163
1	lery_area_repgrade	Maximum Reportable Severity Grade for Left erythema area (x*y)	0	0	V	201	2	087-163
1	lery_dim_repgrade	Maximum Reportable Severity Grade for Left erythema dimension (x or y)	0	0	V	201	2	087-163
1	lery_repgrade	Maximum Reportable Severity Grade for Left erythema	0	0	V	201	2	087-163
1	leryind_repgrade	Maximum Reportable Severity Grade for Erythema/induration Left side only	0	0.5	V	201	2	087-163
1	leryx_repgrade	Maximum Reportable Severity Grade for Left erythema X dimension	0	0	V	201	2	087-163
1	leryy_repgrade	Maximum Reportable Severity Grade for Left erythema Y dimension	0	0	V	201	2	087-163
1	lind_area_repgrade	Maximum Reportable Severity Grade for Left induration area (x*y)	0	0.5	V	201	2	087-163
1	lind_dim_repgrade	Maximum Reportable Severity Grade for Left induration dimension (x or y)	0	0	V	201	2	087-163
1	lind_repgrade	Maximum Reportable Severity Grade for Left induration	0	0.5	V	201	2	087-163
1	lindx_repgrade	Maximum Reportable Severity Grade for Left induration X dimension	0	0	V	201	2	087-163
1	lindy_repgrade	Maximum Reportable Severity Grade for Left induration Y dimension	0	0	V	201	2	087-163
1	lpaintend_repgrade	Maximum Reportable Severity Grade for Left local pain/tenderness	2	2	V	201	2	087-163
1	lpl_repgrade	Maximum Reportable Severity Grade for Local pain left	1	1	V	201	2	087-163
1	lpr_repgrade	Maximum Reportable Severity Grade for Local pain right	1	1	V	201	2	087-163
1	mf_repgrade	Maximum Reportable Severity Grade for Malaise/fatigue	3	3	V	201	2	087-163
1	myal_repgrade	Maximum Reportable Severity Grade for Myalgia	2	2	V	201	2	087-163
1	naus_repgrade	Maximum Reportable Severity Grade for Nausea	1	1	V	201	2	087-163
1	pain_repgrade	Maximum Reportable Severity Grade for Local pain	1	1	V	201	2	087-163
1	paintend_repgrade	Maximum Reportable Severity Grade for Local pain/tenderness	2	2	V	201	2	087-163
1	rery_area_repgrade	Maximum Reportable Severity Grade for Right erythema area (x*y)	0	0	V	201	2	087-163
1	rery_dim_repgrade	Maximum Reportable Severity Grade for Right erythema dimension (x or y)	0	0	V	201	2	087-163
1	rery_repgrade	Maximum Reportable Severity Grade for Right erythema	0	0	V	201	2	087-163
1	reryind_repgrade	Maximum Reportable Severity Grade for Erythema/induration Right side only	0	0	V	201	2	087-163
1	reryx_repgrade	Maximum Reportable Severity Grade for Right erythema X dimension	0	0	V	201	2	087-163
1	reryy_repgrade	Maximum Reportable Severity Grade for Right erythema Y dimension	0	0	V	201	2	087-163
1	rind_area_repgrade	Maximum Reportable Severity Grade for Right induration area (x*y)	0	0	V	201	2	087-163
1	rind_dim_repgrade	Maximum Reportable Severity Grade for Right induration dimension (x or y)	0	0	V	201	2	087-163
1	rind_repgrade	Maximum Reportable Severity Grade for Right induration	0	0	V	201	2	087-163
1	rindx_repgrade	Maximum Reportable Severity Grade for Right induration X dimension	0	0	V	201	2	087-163
1	rindy_repgrade	Maximum Reportable Severity Grade for Right induration Y dimension	0	0	V	201	2	087-163
1	rpaintend_repgrade	Maximum Reportable Severity Grade for Right local pain/tenderness	1	1	V	201	2	087-163
1	systemic_repgrade	Maximum Reportable Severity Grade for Maximum systemic symptom	3	3	V	201	2	087-163
1	tempc_repgrade	Maximum Reportable Severity Grade for Temperature (c)	0	0	V	201	2	087-163
1	tend_repgrade	Maximum Reportable Severity Grade for Local tenderness	2	2	V	201	2	087-163
1	tl_repgrade	Maximum Reportable Severity Grade for Local tenderness left	2	2	V	201	2	087-163
1	tr_repgrade	Maximum Reportable Severity Grade for Local tenderness right	1	1	V	201	2	087-163
1	vom_repgrade	Maximum Reportable Severity Grade for Vomiting	0	0	V	201	2	087-163
2	arth_repgrade	Maximum Reportable Severity Grade for Arthralgia	0	0	V	601	6	087-163
2	chill_repgrade	Maximum Reportable Severity Grade for Chills	0	0	V	601	6	087-163
2	ery_area_repgrade	Maximum Reportable Severity Grade for Overall Erythema area (x*y)	0	0	V	601	6	087-163
2	ery_dim_repgrade	Maximum Reportable Severity Grade for Overall Erythema dimension (x or y)	0	0	V	601	6	087-163
2	ery_repgrade	Maximum Reportable Severity Grade for Overall erythema	0	0	V	601	6	087-163
2	eryind_repgrade	Maximum Reportable Severity Grade for Overall erythema/induration	0	0	V	601	6	087-163
2	head_repgrade	Maximum Reportable Severity Grade for Headache	0	0	V	601	6	087-163
2	ind_area_repgrade	Maximum Reportable Severity Grade for Overall Induration area (x*y)	0	0	V	601	6	087-163
2	ind_dim_repgrade	Maximum Reportable Severity Grade for Overall Induration dimension (x or y)	0	0	V	601	6	087-163
2	ind_repgrade	Maximum Reportable Severity Grade for Overall Induration	0	0	V	601	6	087-163
2	lery_area_repgrade	Maximum Reportable Severity Grade for Left erythema area (x*y)	0	0	V	601	6	087-163
2	lery_dim_repgrade	Maximum Reportable Severity Grade for Left erythema dimension (x or y)	0	0	V	601	6	087-163
2	lery_repgrade	Maximum Reportable Severity Grade for Left erythema	0	0	V	601	6	087-163
2	leryind_repgrade	Maximum Reportable Severity Grade for Erythema/induration Left side only	0	0	V	601	6	087-163
2	leryx_repgrade	Maximum Reportable Severity Grade for Left erythema X dimension	0	0	V	601	6	087-163
2	leryy_repgrade	Maximum Reportable Severity Grade for Left erythema Y dimension	0	0	V	601	6	087-163
2	lind_area_repgrade	Maximum Reportable Severity Grade for Left induration area (x*y)	0	0	V	601	6	087-163
2	lind_dim_repgrade	Maximum Reportable Severity Grade for Left induration dimension (x or y)	0	0	V	601	6	087-163
2	lind_repgrade	Maximum Reportable Severity Grade for Left induration	0	0	V	601	6	087-163
2	lindx_repgrade	Maximum Reportable Severity Grade for Left induration X dimension	0	0	V	601	6	087-163
2	lindy_repgrade	Maximum Reportable Severity Grade for Left induration Y dimension	0	0	V	601	6	087-163
2	lpaintend_repgrade	Maximum Reportable Severity Grade for Left local pain/tenderness	1	1	V	601	6	087-163
2	lpl_repgrade	Maximum Reportable Severity Grade for Local pain left	1	1	V	601	6	087-163
2	lpr_repgrade	Maximum Reportable Severity Grade for Local pain right	1	1	V	601	6	087-163
2	mf_repgrade	Maximum Reportable Severity Grade for Malaise/fatigue	0	0	V	601	6	087-163
2	myal_repgrade	Maximum Reportable Severity Grade for Myalgia	1	1	V	601	6	087-163
2	naus_repgrade	Maximum Reportable Severity Grade for Nausea	1	1	V	601	6	087-163
2	pain_repgrade	Maximum Reportable Severity Grade for Local pain	1	1	V	601	6	087-163
2	paintend_repgrade	Maximum Reportable Severity Grade for Local pain/tenderness	1	1	V	601	6	087-163
2	rery_area_repgrade	Maximum Reportable Severity Grade for Right erythema area (x*y)	0	0	V	601	6	087-163
2	rery_dim_repgrade	Maximum Reportable Severity Grade for Right erythema dimension (x or y)	0	0	V	601	6	087-163
2	rery_repgrade	Maximum Reportable Severity Grade for Right erythema	0	0	V	601	6	087-163
2	reryind_repgrade	Maximum Reportable Severity Grade for Erythema/induration Right side only	0	0	V	601	6	087-163
2	reryx_repgrade	Maximum Reportable Severity Grade for Right erythema X dimension	0	0	V	601	6	087-163
2	reryy_repgrade	Maximum Reportable Severity Grade for Right erythema Y dimension	0	0	V	601	6	087-163
2	rind_area_repgrade	Maximum Reportable Severity Grade for Right induration area (x*y)	0	0	V	601	6	087-163
2	rind_dim_repgrade	Maximum Reportable Severity Grade for Right induration dimension (x or y)	0	0	V	601	6	087-163
2	rind_repgrade	Maximum Reportable Severity Grade for Right induration	0	0	V	601	6	087-163
2	rindx_repgrade	Maximum Reportable Severity Grade for Right induration X dimension	0	0	V	601	6	087-163
2	rindy_repgrade	Maximum Reportable Severity Grade for Right induration Y dimension	0	0	V	601	6	087-163
2	rpaintend_repgrade	Maximum Reportable Severity Grade for Right local pain/tenderness	1	1	V	601	6	087-163
2	systemic_repgrade	Maximum Reportable Severity Grade for Maximum systemic symptom	1	1	V	601	6	087-163
2	tempc_repgrade	Maximum Reportable Severity Grade for Temperature (c)	0	0	V	601	6	087-163
2	tend_repgrade	Maximum Reportable Severity Grade for Local tenderness	1	1	V	601	6	087-163
2	tl_repgrade	Maximum Reportable Severity Grade for Local tenderness left	0	0	V	601	6	087-163
2	tr_repgrade	Maximum Reportable Severity Grade for Local tenderness right	1	1	V	601	6	087-163
2	vom_repgrade	Maximum Reportable Severity Grade for Vomiting	0	0	V	601	6	087-163
3	arth_repgrade	Maximum Reportable Severity Grade for Arthralgia	0	0	V	801	8	087-163
3	chill_repgrade	Maximum Reportable Severity Grade for Chills	0	0	V	801	8	087-163
3	ery_area_repgrade	Maximum Reportable Severity Grade for Overall Erythema area (x*y)	0	0	V	801	8	087-163
3	ery_dim_repgrade	Maximum Reportable Severity Grade for Overall Erythema dimension (x or y)	0	0	V	801	8	087-163
3	ery_repgrade	Maximum Reportable Severity Grade for Overall erythema	0	0	V	801	8	087-163
3	eryind_repgrade	Maximum Reportable Severity Grade for Overall erythema/induration	0	0	V	801	8	087-163
3	head_repgrade	Maximum Reportable Severity Grade for Headache	1	1	V	801	8	087-163
3	ind_area_repgrade	Maximum Reportable Severity Grade for Overall Induration area (x*y)	0	0	V	801	8	087-163
3	ind_dim_repgrade	Maximum Reportable Severity Grade for Overall Induration dimension (x or y)	0	0	V	801	8	087-163
3	ind_repgrade	Maximum Reportable Severity Grade for Overall Induration	0	0	V	801	8	087-163
3	lery_area_repgrade	Maximum Reportable Severity Grade for Left erythema area (x*y)	0	0	V	801	8	087-163
3	lery_dim_repgrade	Maximum Reportable Severity Grade for Left erythema dimension (x or y)	0	0	V	801	8	087-163
3	lery_repgrade	Maximum Reportable Severity Grade for Left erythema	0	0	V	801	8	087-163
3	leryind_repgrade	Maximum Reportable Severity Grade for Erythema/induration Left side only	0	0	V	801	8	087-163
3	leryx_repgrade	Maximum Reportable Severity Grade for Left erythema X dimension	0	0	V	801	8	087-163
3	leryy_repgrade	Maximum Reportable Severity Grade for Left erythema Y dimension	0	0	V	801	8	087-163
3	lind_area_repgrade	Maximum Reportable Severity Grade for Left induration area (x*y)	0	0	V	801	8	087-163
3	lind_dim_repgrade	Maximum Reportable Severity Grade for Left induration dimension (x or y)	0	0	V	801	8	087-163
3	lind_repgrade	Maximum Reportable Severity Grade for Left induration	0	0	V	801	8	087-163
3	lindx_repgrade	Maximum Reportable Severity Grade for Left induration X dimension	0	0	V	801	8	087-163
3	lindy_repgrade	Maximum Reportable Severity Grade for Left induration Y dimension	0	0	V	801	8	087-163
3	lpaintend_repgrade	Maximum Reportable Severity Grade for Left local pain/tenderness	1	1	V	801	8	087-163
3	lpl_repgrade	Maximum Reportable Severity Grade for Local pain left	1	1	V	801	8	087-163
3	lpr_repgrade	Maximum Reportable Severity Grade for Local pain right	1	1	V	801	8	087-163
3	mf_repgrade	Maximum Reportable Severity Grade for Malaise/fatigue	1	1	V	801	8	087-163
3	myal_repgrade	Maximum Reportable Severity Grade for Myalgia	0	0	V	801	8	087-163
3	naus_repgrade	Maximum Reportable Severity Grade for Nausea	0	0	V	801	8	087-163
3	pain_repgrade	Maximum Reportable Severity Grade for Local pain	1	1	V	801	8	087-163
3	paintend_repgrade	Maximum Reportable Severity Grade for Local pain/tenderness	1	1	V	801	8	087-163
3	rery_area_repgrade	Maximum Reportable Severity Grade for Right erythema area (x*y)	0	0	V	801	8	087-163
3	rery_dim_repgrade	Maximum Reportable Severity Grade for Right erythema dimension (x or y)	0	0	V	801	8	087-163
3	rery_repgrade	Maximum Reportable Severity Grade for Right erythema	0	0	V	801	8	087-163
3	reryind_repgrade	Maximum Reportable Severity Grade for Erythema/induration Right side only	0	0	V	801	8	087-163
3	reryx_repgrade	Maximum Reportable Severity Grade for Right erythema X dimension	0	0	V	801	8	087-163
3	reryy_repgrade	Maximum Reportable Severity Grade for Right erythema Y dimension	0	0	V	801	8	087-163
3	rind_area_repgrade	Maximum Reportable Severity Grade for Right induration area (x*y)	0	0	V	801	8	087-163
3	rind_dim_repgrade	Maximum Reportable Severity Grade for Right induration dimension (x or y)	0	0	V	801	8	087-163
3	rind_repgrade	Maximum Reportable Severity Grade for Right induration	0	0	V	801	8	087-163
3	rindx_repgrade	Maximum Reportable Severity Grade for Right induration X dimension	0	0	V	801	8	087-163
3	rindy_repgrade	Maximum Reportable Severity Grade for Right induration Y dimension	0	0	V	801	8	087-163
3	rpaintend_repgrade	Maximum Reportable Severity Grade for Right local pain/tenderness	1	1	V	801	8	087-163
3	systemic_repgrade	Maximum Reportable Severity Grade for Maximum systemic symptom	1	1	V	801	8	087-163
3	tempc_repgrade	Maximum Reportable Severity Grade for Temperature (c)	0	0	V	801	8	087-163
3	tend_repgrade	Maximum Reportable Severity Grade for Local tenderness	1	1	V	801	8	087-163
3	tl_repgrade	Maximum Reportable Severity Grade for Local tenderness left	1	1	V	801	8	087-163
3	tr_repgrade	Maximum Reportable Severity Grade for Local tenderness right	1	1	V	801	8	087-163
3	vom_repgrade	Maximum Reportable Severity Grade for Vomiting	0	0	V	801	8	087-163
4	arth_repgrade	Maximum Reportable Severity Grade for Arthralgia	2	2	V	1101	11	087-163
4	chill_repgrade	Maximum Reportable Severity Grade for Chills	3	3	V	1101	11	087-163
4	ery_area_repgrade	Maximum Reportable Severity Grade for Overall Erythema area (x*y)	0	0	V	1101	11	087-163
4	ery_dim_repgrade	Maximum Reportable Severity Grade for Overall Erythema dimension (x or y)	0	0	V	1101	11	087-163
4	ery_repgrade	Maximum Reportable Severity Grade for Overall erythema	0	0	V	1101	11	087-163
4	eryind_repgrade	Maximum Reportable Severity Grade for Overall erythema/induration	0	0	V	1101	11	087-163
4	head_repgrade	Maximum Reportable Severity Grade for Headache	2	2	V	1101	11	087-163
4	ind_area_repgrade	Maximum Reportable Severity Grade for Overall Induration area (x*y)	0	0	V	1101	11	087-163
4	ind_dim_repgrade	Maximum Reportable Severity Grade for Overall Induration dimension (x or y)	0	0	V	1101	11	087-163
4	ind_repgrade	Maximum Reportable Severity Grade for Overall Induration	0	0	V	1101	11	087-163
4	lery_area_repgrade	Maximum Reportable Severity Grade for Left erythema area (x*y)	0	0	V	1101	11	087-163
4	lery_dim_repgrade	Maximum Reportable Severity Grade for Left erythema dimension (x or y)	0	0	V	1101	11	087-163
4	lery_repgrade	Maximum Reportable Severity Grade for Left erythema	0	0	V	1101	11	087-163
4	leryind_repgrade	Maximum Reportable Severity Grade for Erythema/induration Left side only	0	0	V	1101	11	087-163
4	leryx_repgrade	Maximum Reportable Severity Grade for Left erythema X dimension	0	0	V	1101	11	087-163
4	leryy_repgrade	Maximum Reportable Severity Grade for Left erythema Y dimension	0	0	V	1101	11	087-163
4	lind_area_repgrade	Maximum Reportable Severity Grade for Left induration area (x*y)	0	0	V	1101	11	087-163
4	lind_dim_repgrade	Maximum Reportable Severity Grade for Left induration dimension (x or y)	0	0	V	1101	11	087-163
4	lind_repgrade	Maximum Reportable Severity Grade for Left induration	0	0	V	1101	11	087-163
4	lindx_repgrade	Maximum Reportable Severity Grade for Left induration X dimension	0	0	V	1101	11	087-163
4	lindy_repgrade	Maximum Reportable Severity Grade for Left induration Y dimension	0	0	V	1101	11	087-163
4	lpaintend_repgrade	Maximum Reportable Severity Grade for Left local pain/tenderness	0	0	V	1101	11	087-163
4	lpl_repgrade	Maximum Reportable Severity Grade for Local pain left	0	0	V	1101	11	087-163
4	lpr_repgrade	Maximum Reportable Severity Grade for Local pain right	0	0	V	1101	11	087-163
4	mf_repgrade	Maximum Reportable Severity Grade for Malaise/fatigue	2	2	V	1101	11	087-163
4	myal_repgrade	Maximum Reportable Severity Grade for Myalgia	2	2	V	1101	11	087-163
4	naus_repgrade	Maximum Reportable Severity Grade for Nausea	1	1	V	1101	11	087-163
4	pain_repgrade	Maximum Reportable Severity Grade for Local pain	0	0	V	1101	11	087-163
4	paintend_repgrade	Maximum Reportable Severity Grade for Local pain/tenderness	0	0	V	1101	11	087-163
4	rery_area_repgrade	Maximum Reportable Severity Grade for Right erythema area (x*y)	0	0	V	1101	11	087-163
4	rery_dim_repgrade	Maximum Reportable Severity Grade for Right erythema dimension (x or y)	0	0	V	1101	11	087-163
4	rery_repgrade	Maximum Reportable Severity Grade for Right erythema	0	0	V	1101	11	087-163
4	reryind_repgrade	Maximum Reportable Severity Grade for Erythema/induration Right side only	0	0	V	1101	11	087-163
4	reryx_repgrade	Maximum Reportable Severity Grade for Right erythema X dimension	0	0	V	1101	11	087-163
4	reryy_repgrade	Maximum Reportable Severity Grade for Right erythema Y dimension	0	0	V	1101	11	087-163
4	rind_area_repgrade	Maximum Reportable Severity Grade for Right induration area (x*y)	0	0	V	1101	11	087-163
4	rind_dim_repgrade	Maximum Reportable Severity Grade for Right induration dimension (x or y)	0	0	V	1101	11	087-163
4	rind_repgrade	Maximum Reportable Severity Grade for Right induration	0	0	V	1101	11	087-163
4	rindx_repgrade	Maximum Reportable Severity Grade for Right induration X dimension	0	0	V	1101	11	087-163
4	rindy_repgrade	Maximum Reportable Severity Grade for Right induration Y dimension	0	0	V	1101	11	087-163
4	rpaintend_repgrade	Maximum Reportable Severity Grade for Right local pain/tenderness	0	0	V	1101	11	087-163
4	systemic_repgrade	Maximum Reportable Severity Grade for Maximum systemic symptom	3	3	V	1101	11	087-163
4	tempc_repgrade	Maximum Reportable Severity Grade for Temperature (c)	1	1	V	1101	11	087-163
4	tend_repgrade	Maximum Reportable Severity Grade for Local tenderness	0	0	V	1101	11	087-163
4	tl_repgrade	Maximum Reportable Severity Grade for Local tenderness left	0	0	V	1101	11	087-163
4	tr_repgrade	Maximum Reportable Severity Grade for Local tenderness right	0	0	V	1101	11	087-163
4	vom_repgrade	Maximum Reportable Severity Grade for Vomiting	0	0	V	1101	11	087-163
	arth_repgrade	Maximum Reportable Severity Grade for Arthralgia	0	0	P			087-175
	chill_repgrade	Maximum Reportable Severity Grade for Chills	2	2	P			087-175
	ery_area_repgrade	Maximum Reportable Severity Grade for Overall Erythema area (x*y)	0	0	P			087-175
	ery_dim_repgrade	Maximum Reportable Severity Grade for Overall Erythema dimension (x or y)	0	0	P			087-175
	ery_repgrade	Maximum Reportable Severity Grade for Overall erythema	0	0	P			087-175
	eryind_repgrade	Maximum Reportable Severity Grade for Overall erythema/induration	0	0	P			087-175
	head_repgrade	Maximum Reportable Severity Grade for Headache	0	0	P			087-175
	ind_area_repgrade	Maximum Reportable Severity Grade for Overall Induration area (x*y)	0	0	P			087-175
	ind_dim_repgrade	Maximum Reportable Severity Grade for Overall Induration dimension (x or y)	0	0	P			087-175
	ind_repgrade	Maximum Reportable Severity Grade for Overall Induration	0	0	P			087-175
	lery_area_repgrade	Maximum Reportable Severity Grade for Left erythema area (x*y)	0	0	P			087-175
	lery_dim_repgrade	Maximum Reportable Severity Grade for Left erythema dimension (x or y)	0	0	P			087-175
	lery_repgrade	Maximum Reportable Severity Grade for Left erythema	0	0	P			087-175
	leryind_repgrade	Maximum Reportable Severity Grade for Erythema/induration Left side only	0	0	P			087-175
	leryx_repgrade	Maximum Reportable Severity Grade for Left erythema X dimension	0	0	P			087-175
	leryy_repgrade	Maximum Reportable Severity Grade for Left erythema Y dimension	0	0	P			087-175
	lind_area_repgrade	Maximum Reportable Severity Grade for Left induration area (x*y)	0	0	P			087-175
	lind_dim_repgrade	Maximum Reportable Severity Grade for Left induration dimension (x or y)	0	0	P			087-175
	lind_repgrade	Maximum Reportable Severity Grade for Left induration	0	0	P			087-175
	lindx_repgrade	Maximum Reportable Severity Grade for Left induration X dimension	0	0	P			087-175
	lindy_repgrade	Maximum Reportable Severity Grade for Left induration Y dimension	0	0	P			087-175
	lpaintend_repgrade	Maximum Reportable Severity Grade for Left local pain/tenderness	1	1	P			087-175
	lpl_repgrade	Maximum Reportable Severity Grade for Local pain left	1	1	P			087-175
	lpr_repgrade	Maximum Reportable Severity Grade for Local pain right	1	1	P			087-175
	mf_repgrade	Maximum Reportable Severity Grade for Malaise/fatigue	0	0	P			087-175
	myal_repgrade	Maximum Reportable Severity Grade for Myalgia	0	0	P			087-175
	naus_repgrade	Maximum Reportable Severity Grade for Nausea	1	1	P			087-175
	pain_repgrade	Maximum Reportable Severity Grade for Local pain	1	1	P			087-175
	paintend_repgrade	Maximum Reportable Severity Grade for Local pain/tenderness	2	2	P			087-175
	rery_area_repgrade	Maximum Reportable Severity Grade for Right erythema area (x*y)	0	0	P			087-175
	rery_dim_repgrade	Maximum Reportable Severity Grade for Right erythema dimension (x or y)	0	0	P			087-175
	rery_repgrade	Maximum Reportable Severity Grade for Right erythema	0	0	P			087-175
	reryind_repgrade	Maximum Reportable Severity Grade for Erythema/induration Right side only	0	0	P			087-175
	reryx_repgrade	Maximum Reportable Severity Grade for Right erythema X dimension	0	0	P			087-175
	reryy_repgrade	Maximum Reportable Severity Grade for Right erythema Y dimension	0	0	P			087-175
	rind_area_repgrade	Maximum Reportable Severity Grade for Right induration area (x*y)	0	0	P			087-175
	rind_dim_repgrade	Maximum Reportable Severity Grade for Right induration dimension (x or y)	0	0	P			087-175
	rind_repgrade	Maximum Reportable Severity Grade for Right induration	0	0	P			087-175
	rindx_repgrade	Maximum Reportable Severity Grade for Right induration X dimension	0	0	P			087-175
	rindy_repgrade	Maximum Reportable Severity Grade for Right induration Y dimension	0	0	P			087-175
	rpaintend_repgrade	Maximum Reportable Severity Grade for Right local pain/tenderness	2	2	P			087-175
	systemic_repgrade	Maximum Reportable Severity Grade for Maximum systemic symptom	2	2	P			087-175
	tempc_repgrade	Maximum Reportable Severity Grade for Temperature (c)	0	0	P			087-175
	tend_repgrade	Maximum Reportable Severity Grade for Local tenderness	2	2	P			087-175
	tl_repgrade	Maximum Reportable Severity Grade for Local tenderness left	1	1	P			087-175
	tr_repgrade	Maximum Reportable Severity Grade for Local tenderness right	2	2	P			087-175
	vom_repgrade	Maximum Reportable Severity Grade for Vomiting	0	0	P			087-175
1	arth_repgrade	Maximum Reportable Severity Grade for Arthralgia	0	0	V	201	2	087-175
1	chill_repgrade	Maximum Reportable Severity Grade for Chills	0	0	V	201	2	087-175
1	ery_area_repgrade	Maximum Reportable Severity Grade for Overall Erythema area (x*y)	0	0	V	201	2	087-175
1	ery_dim_repgrade	Maximum Reportable Severity Grade for Overall Erythema dimension (x or y)	0	0	V	201	2	087-175
1	ery_repgrade	Maximum Reportable Severity Grade for Overall erythema	0	0	V	201	2	087-175
1	eryind_repgrade	Maximum Reportable Severity Grade for Overall erythema/induration	0	0	V	201	2	087-175
1	head_repgrade	Maximum Reportable Severity Grade for Headache	0	0	V	201	2	087-175
1	ind_area_repgrade	Maximum Reportable Severity Grade for Overall Induration area (x*y)	0	0	V	201	2	087-175
1	ind_dim_repgrade	Maximum Reportable Severity Grade for Overall Induration dimension (x or y)	0	0	V	201	2	087-175
1	ind_repgrade	Maximum Reportable Severity Grade for Overall Induration	0	0	V	201	2	087-175
1	lery_area_repgrade	Maximum Reportable Severity Grade for Left erythema area (x*y)	0	0	V	201	2	087-175
1	lery_dim_repgrade	Maximum Reportable Severity Grade for Left erythema dimension (x or y)	0	0	V	201	2	087-175
1	lery_repgrade	Maximum Reportable Severity Grade for Left erythema	0	0	V	201	2	087-175
1	leryind_repgrade	Maximum Reportable Severity Grade for Erythema/induration Left side only	0	0	V	201	2	087-175
1	leryx_repgrade	Maximum Reportable Severity Grade for Left erythema X dimension	0	0	V	201	2	087-175
1	leryy_repgrade	Maximum Reportable Severity Grade for Left erythema Y dimension	0	0	V	201	2	087-175
1	lind_area_repgrade	Maximum Reportable Severity Grade for Left induration area (x*y)	0	0	V	201	2	087-175
1	lind_dim_repgrade	Maximum Reportable Severity Grade for Left induration dimension (x or y)	0	0	V	201	2	087-175
1	lind_repgrade	Maximum Reportable Severity Grade for Left induration	0	0	V	201	2	087-175
1	lindx_repgrade	Maximum Reportable Severity Grade for Left induration X dimension	0	0	V	201	2	087-175
1	lindy_repgrade	Maximum Reportable Severity Grade for Left induration Y dimension	0	0	V	201	2	087-175
1	lpaintend_repgrade	Maximum Reportable Severity Grade for Left local pain/tenderness	1	1	V	201	2	087-175
1	lpl_repgrade	Maximum Reportable Severity Grade for Local pain left	1	1	V	201	2	087-175
1	lpr_repgrade	Maximum Reportable Severity Grade for Local pain right	1	1	V	201	2	087-175
1	mf_repgrade	Maximum Reportable Severity Grade for Malaise/fatigue	0	0	V	201	2	087-175
1	myal_repgrade	Maximum Reportable Severity Grade for Myalgia	0	0	V	201	2	087-175
1	naus_repgrade	Maximum Reportable Severity Grade for Nausea	1	1	V	201	2	087-175
1	pain_repgrade	Maximum Reportable Severity Grade for Local pain	1	1	V	201	2	087-175
1	paintend_repgrade	Maximum Reportable Severity Grade for Local pain/tenderness	1	1	V	201	2	087-175
1	rery_area_repgrade	Maximum Reportable Severity Grade for Right erythema area (x*y)	0	0	V	201	2	087-175
1	rery_dim_repgrade	Maximum Reportable Severity Grade for Right erythema dimension (x or y)	0	0	V	201	2	087-175
1	rery_repgrade	Maximum Reportable Severity Grade for Right erythema	0	0	V	201	2	087-175
1	reryind_repgrade	Maximum Reportable Severity Grade for Erythema/induration Right side only	0	0	V	201	2	087-175
1	reryx_repgrade	Maximum Reportable Severity Grade for Right erythema X dimension	0	0	V	201	2	087-175
1	reryy_repgrade	Maximum Reportable Severity Grade for Right erythema Y dimension	0	0	V	201	2	087-175
1	rind_area_repgrade	Maximum Reportable Severity Grade for Right induration area (x*y)	0	0	V	201	2	087-175
1	rind_dim_repgrade	Maximum Reportable Severity Grade for Right induration dimension (x or y)	0	0	V	201	2	087-175
1	rind_repgrade	Maximum Reportable Severity Grade for Right induration	0	0	V	201	2	087-175
1	rindx_repgrade	Maximum Reportable Severity Grade for Right induration X dimension	0	0	V	201	2	087-175
1	rindy_repgrade	Maximum Reportable Severity Grade for Right induration Y dimension	0	0	V	201	2	087-175
1	rpaintend_repgrade	Maximum Reportable Severity Grade for Right local pain/tenderness	1	1	V	201	2	087-175
1	systemic_repgrade	Maximum Reportable Severity Grade for Maximum systemic symptom	1	1	V	201	2	087-175
1	tempc_repgrade	Maximum Reportable Severity Grade for Temperature (c)	0	0	V	201	2	087-175
1	tend_repgrade	Maximum Reportable Severity Grade for Local tenderness	1	1	V	201	2	087-175
1	tl_repgrade	Maximum Reportable Severity Grade for Local tenderness left	1	1	V	201	2	087-175
1	tr_repgrade	Maximum Reportable Severity Grade for Local tenderness right	1	1	V	201	2	087-175
1	vom_repgrade	Maximum Reportable Severity Grade for Vomiting	0	0	V	201	2	087-175
2	arth_repgrade	Maximum Reportable Severity Grade for Arthralgia	0	0	V	601	6	087-175
2	chill_repgrade	Maximum Reportable Severity Grade for Chills	0	0	V	601	6	087-175
2	ery_area_repgrade	Maximum Reportable Severity Grade for Overall Erythema area (x*y)	0	0	V	601	6	087-175
2	ery_dim_repgrade	Maximum Reportable Severity Grade for Overall Erythema dimension (x or y)	0	0	V	601	6	087-175
2	ery_repgrade	Maximum Reportable Severity Grade for Overall erythema	0	0	V	601	6	087-175
2	eryind_repgrade	Maximum Reportable Severity Grade for Overall erythema/induration	0	0	V	601	6	087-175
2	head_repgrade	Maximum Reportable Severity Grade for Headache	0	0	V	601	6	087-175
2	ind_area_repgrade	Maximum Reportable Severity Grade for Overall Induration area (x*y)	0	0	V	601	6	087-175
2	ind_dim_repgrade	Maximum Reportable Severity Grade for Overall Induration dimension (x or y)	0	0	V	601	6	087-175
2	ind_repgrade	Maximum Reportable Severity Grade for Overall Induration	0	0	V	601	6	087-175
2	lery_area_repgrade	Maximum Reportable Severity Grade for Left erythema area (x*y)	0	0	V	601	6	087-175
2	lery_dim_repgrade	Maximum Reportable Severity Grade for Left erythema dimension (x or y)	0	0	V	601	6	087-175
2	lery_repgrade	Maximum Reportable Severity Grade for Left erythema	0	0	V	601	6	087-175
2	leryind_repgrade	Maximum Reportable Severity Grade for Erythema/induration Left side only	0	0	V	601	6	087-175
2	leryx_repgrade	Maximum Reportable Severity Grade for Left erythema X dimension	0	0	V	601	6	087-175
2	leryy_repgrade	Maximum Reportable Severity Grade for Left erythema Y dimension	0	0	V	601	6	087-175
2	lind_area_repgrade	Maximum Reportable Severity Grade for Left induration area (x*y)	0	0	V	601	6	087-175
2	lind_dim_repgrade	Maximum Reportable Severity Grade for Left induration dimension (x or y)	0	0	V	601	6	087-175
2	lind_repgrade	Maximum Reportable Severity Grade for Left induration	0	0	V	601	6	087-175
2	lindx_repgrade	Maximum Reportable Severity Grade for Left induration X dimension	0	0	V	601	6	087-175
2	lindy_repgrade	Maximum Reportable Severity Grade for Left induration Y dimension	0	0	V	601	6	087-175
2	lpaintend_repgrade	Maximum Reportable Severity Grade for Left local pain/tenderness	1	1	V	601	6	087-175
2	lpl_repgrade	Maximum Reportable Severity Grade for Local pain left	1	1	V	601	6	087-175
2	lpr_repgrade	Maximum Reportable Severity Grade for Local pain right	1	1	V	601	6	087-175
2	mf_repgrade	Maximum Reportable Severity Grade for Malaise/fatigue	0	0	V	601	6	087-175
2	myal_repgrade	Maximum Reportable Severity Grade for Myalgia	0	0	V	601	6	087-175
2	naus_repgrade	Maximum Reportable Severity Grade for Nausea	1	1	V	601	6	087-175
2	pain_repgrade	Maximum Reportable Severity Grade for Local pain	1	1	V	601	6	087-175
2	paintend_repgrade	Maximum Reportable Severity Grade for Local pain/tenderness	2	2	V	601	6	087-175
2	rery_area_repgrade	Maximum Reportable Severity Grade for Right erythema area (x*y)	0	0	V	601	6	087-175
2	rery_dim_repgrade	Maximum Reportable Severity Grade for Right erythema dimension (x or y)	0	0	V	601	6	087-175
2	rery_repgrade	Maximum Reportable Severity Grade for Right erythema	0	0	V	601	6	087-175
2	reryind_repgrade	Maximum Reportable Severity Grade for Erythema/induration Right side only	0	0	V	601	6	087-175
2	reryx_repgrade	Maximum Reportable Severity Grade for Right erythema X dimension	0	0	V	601	6	087-175
2	reryy_repgrade	Maximum Reportable Severity Grade for Right erythema Y dimension	0	0	V	601	6	087-175
2	rind_area_repgrade	Maximum Reportable Severity Grade for Right induration area (x*y)	0	0	V	601	6	087-175
2	rind_dim_repgrade	Maximum Reportable Severity Grade for Right induration dimension (x or y)	0	0	V	601	6	087-175
2	rind_repgrade	Maximum Reportable Severity Grade for Right induration	0	0	V	601	6	087-175
2	rindx_repgrade	Maximum Reportable Severity Grade for Right induration X dimension	0	0	V	601	6	087-175
2	rindy_repgrade	Maximum Reportable Severity Grade for Right induration Y dimension	0	0	V	601	6	087-175
2	rpaintend_repgrade	Maximum Reportable Severity Grade for Right local pain/tenderness	2	2	V	601	6	087-175
2	systemic_repgrade	Maximum Reportable Severity Grade for Maximum systemic symptom	1	1	V	601	6	087-175
2	tempc_repgrade	Maximum Reportable Severity Grade for Temperature (c)	0	0	V	601	6	087-175
2	tend_repgrade	Maximum Reportable Severity Grade for Local tenderness	2	2	V	601	6	087-175
2	tl_repgrade	Maximum Reportable Severity Grade for Local tenderness left	1	1	V	601	6	087-175
2	tr_repgrade	Maximum Reportable Severity Grade for Local tenderness right	2	2	V	601	6	087-175
2	vom_repgrade	Maximum Reportable Severity Grade for Vomiting	0	0	V	601	6	087-175
3	arth_repgrade	Maximum Reportable Severity Grade for Arthralgia	0	0	V	801	8	087-175
3	chill_repgrade	Maximum Reportable Severity Grade for Chills	0	0	V	801	8	087-175
3	ery_area_repgrade	Maximum Reportable Severity Grade for Overall Erythema area (x*y)	0	0	V	801	8	087-175
3	ery_dim_repgrade	Maximum Reportable Severity Grade for Overall Erythema dimension (x or y)	0	0	V	801	8	087-175
3	ery_repgrade	Maximum Reportable Severity Grade for Overall erythema	0	0	V	801	8	087-175
3	eryind_repgrade	Maximum Reportable Severity Grade for Overall erythema/induration	0	0	V	801	8	087-175
3	head_repgrade	Maximum Reportable Severity Grade for Headache	0	0	V	801	8	087-175
3	ind_area_repgrade	Maximum Reportable Severity Grade for Overall Induration area (x*y)	0	0	V	801	8	087-175
3	ind_dim_repgrade	Maximum Reportable Severity Grade for Overall Induration dimension (x or y)	0	0	V	801	8	087-175
3	ind_repgrade	Maximum Reportable Severity Grade for Overall Induration	0	0	V	801	8	087-175
3	lery_area_repgrade	Maximum Reportable Severity Grade for Left erythema area (x*y)	0	0	V	801	8	087-175
3	lery_dim_repgrade	Maximum Reportable Severity Grade for Left erythema dimension (x or y)	0	0	V	801	8	087-175
3	lery_repgrade	Maximum Reportable Severity Grade for Left erythema	0	0	V	801	8	087-175
3	leryind_repgrade	Maximum Reportable Severity Grade for Erythema/induration Left side only	0	0	V	801	8	087-175
3	leryx_repgrade	Maximum Reportable Severity Grade for Left erythema X dimension	0	0	V	801	8	087-175
3	leryy_repgrade	Maximum Reportable Severity Grade for Left erythema Y dimension	0	0	V	801	8	087-175
3	lind_area_repgrade	Maximum Reportable Severity Grade for Left induration area (x*y)	0	0	V	801	8	087-175
3	lind_dim_repgrade	Maximum Reportable Severity Grade for Left induration dimension (x or y)	0	0	V	801	8	087-175
3	lind_repgrade	Maximum Reportable Severity Grade for Left induration	0	0	V	801	8	087-175
3	lindx_repgrade	Maximum Reportable Severity Grade for Left induration X dimension	0	0	V	801	8	087-175
3	lindy_repgrade	Maximum Reportable Severity Grade for Left induration Y dimension	0	0	V	801	8	087-175
3	lpaintend_repgrade	Maximum Reportable Severity Grade for Left local pain/tenderness	1	1	V	801	8	087-175
3	lpl_repgrade	Maximum Reportable Severity Grade for Local pain left	1	1	V	801	8	087-175
3	lpr_repgrade	Maximum Reportable Severity Grade for Local pain right	1	1	V	801	8	087-175
3	mf_repgrade	Maximum Reportable Severity Grade for Malaise/fatigue	0	0	V	801	8	087-175
3	myal_repgrade	Maximum Reportable Severity Grade for Myalgia	0	0	V	801	8	087-175
3	naus_repgrade	Maximum Reportable Severity Grade for Nausea	0	0	V	801	8	087-175
3	pain_repgrade	Maximum Reportable Severity Grade for Local pain	1	1	V	801	8	087-175
3	paintend_repgrade	Maximum Reportable Severity Grade for Local pain/tenderness	1	1	V	801	8	087-175
3	rery_area_repgrade	Maximum Reportable Severity Grade for Right erythema area (x*y)	0	0	V	801	8	087-175
3	rery_dim_repgrade	Maximum Reportable Severity Grade for Right erythema dimension (x or y)	0	0	V	801	8	087-175
3	rery_repgrade	Maximum Reportable Severity Grade for Right erythema	0	0	V	801	8	087-175
3	reryind_repgrade	Maximum Reportable Severity Grade for Erythema/induration Right side only	0	0	V	801	8	087-175
3	reryx_repgrade	Maximum Reportable Severity Grade for Right erythema X dimension	0	0	V	801	8	087-175
3	reryy_repgrade	Maximum Reportable Severity Grade for Right erythema Y dimension	0	0	V	801	8	087-175
3	rind_area_repgrade	Maximum Reportable Severity Grade for Right induration area (x*y)	0	0	V	801	8	087-175
3	rind_dim_repgrade	Maximum Reportable Severity Grade for Right induration dimension (x or y)	0	0	V	801	8	087-175
3	rind_repgrade	Maximum Reportable Severity Grade for Right induration	0	0	V	801	8	087-175
3	rindx_repgrade	Maximum Reportable Severity Grade for Right induration X dimension	0	0	V	801	8	087-175
3	rindy_repgrade	Maximum Reportable Severity Grade for Right induration Y dimension	0	0	V	801	8	087-175
3	rpaintend_repgrade	Maximum Reportable Severity Grade for Right local pain/tenderness	1	1	V	801	8	087-175
3	systemic_repgrade	Maximum Reportable Severity Grade for Maximum systemic symptom	0	0	V	801	8	087-175
3	tempc_repgrade	Maximum Reportable Severity Grade for Temperature (c)	0	0	V	801	8	087-175
3	tend_repgrade	Maximum Reportable Severity Grade for Local tenderness	1	1	V	801	8	087-175
3	tl_repgrade	Maximum Reportable Severity Grade for Local tenderness left	1	1	V	801	8	087-175
3	tr_repgrade	Maximum Reportable Severity Grade for Local tenderness right	1	1	V	801	8	087-175
3	vom_repgrade	Maximum Reportable Severity Grade for Vomiting	0	0	V	801	8	087-175
4	arth_repgrade	Maximum Reportable Severity Grade for Arthralgia	0	0	V	1101	11	087-175
4	chill_repgrade	Maximum Reportable Severity Grade for Chills	2	2	V	1101	11	087-175
4	ery_area_repgrade	Maximum Reportable Severity Grade for Overall Erythema area (x*y)	0	0	V	1101	11	087-175
4	ery_dim_repgrade	Maximum Reportable Severity Grade for Overall Erythema dimension (x or y)	0	0	V	1101	11	087-175
4	ery_repgrade	Maximum Reportable Severity Grade for Overall erythema	0	0	V	1101	11	087-175
4	eryind_repgrade	Maximum Reportable Severity Grade for Overall erythema/induration	0	0	V	1101	11	087-175
4	head_repgrade	Maximum Reportable Severity Grade for Headache	0	0	V	1101	11	087-175
4	ind_area_repgrade	Maximum Reportable Severity Grade for Overall Induration area (x*y)	0	0	V	1101	11	087-175
4	ind_dim_repgrade	Maximum Reportable Severity Grade for Overall Induration dimension (x or y)	0	0	V	1101	11	087-175
4	ind_repgrade	Maximum Reportable Severity Grade for Overall Induration	0	0	V	1101	11	087-175
4	lery_area_repgrade	Maximum Reportable Severity Grade for Left erythema area (x*y)	0	0	V	1101	11	087-175
4	lery_dim_repgrade	Maximum Reportable Severity Grade for Left erythema dimension (x or y)	0	0	V	1101	11	087-175
4	lery_repgrade	Maximum Reportable Severity Grade for Left erythema	0	0	V	1101	11	087-175
4	leryind_repgrade	Maximum Reportable Severity Grade for Erythema/induration Left side only	0	0	V	1101	11	087-175
4	leryx_repgrade	Maximum Reportable Severity Grade for Left erythema X dimension	0	0	V	1101	11	087-175
4	leryy_repgrade	Maximum Reportable Severity Grade for Left erythema Y dimension	0	0	V	1101	11	087-175
4	lind_area_repgrade	Maximum Reportable Severity Grade for Left induration area (x*y)	0	0	V	1101	11	087-175
4	lind_dim_repgrade	Maximum Reportable Severity Grade for Left induration dimension (x or y)	0	0	V	1101	11	087-175
4	lind_repgrade	Maximum Reportable Severity Grade for Left induration	0	0	V	1101	11	087-175
4	lindx_repgrade	Maximum Reportable Severity Grade for Left induration X dimension	0	0	V	1101	11	087-175
4	lindy_repgrade	Maximum Reportable Severity Grade for Left induration Y dimension	0	0	V	1101	11	087-175
4	lpaintend_repgrade	Maximum Reportable Severity Grade for Left local pain/tenderness	1	1	V	1101	11	087-175
4	lpl_repgrade	Maximum Reportable Severity Grade for Local pain left	1	1	V	1101	11	087-175
4	lpr_repgrade	Maximum Reportable Severity Grade for Local pain right	1	1	V	1101	11	087-175
4	mf_repgrade	Maximum Reportable Severity Grade for Malaise/fatigue	0	0	V	1101	11	087-175
4	myal_repgrade	Maximum Reportable Severity Grade for Myalgia	0	0	V	1101	11	087-175
4	naus_repgrade	Maximum Reportable Severity Grade for Nausea	1	1	V	1101	11	087-175
4	pain_repgrade	Maximum Reportable Severity Grade for Local pain	1	1	V	1101	11	087-175
4	paintend_repgrade	Maximum Reportable Severity Grade for Local pain/tenderness	1	1	V	1101	11	087-175
4	rery_area_repgrade	Maximum Reportable Severity Grade for Right erythema area (x*y)	0	0	V	1101	11	087-175
4	rery_dim_repgrade	Maximum Reportable Severity Grade for Right erythema dimension (x or y)	0	0	V	1101	11	087-175
4	rery_repgrade	Maximum Reportable Severity Grade for Right erythema	0	0	V	1101	11	087-175
4	reryind_repgrade	Maximum Reportable Severity Grade for Erythema/induration Right side only	0	0	V	1101	11	087-175
4	reryx_repgrade	Maximum Reportable Severity Grade for Right erythema X dimension	0	0	V	1101	11	087-175
4	reryy_repgrade	Maximum Reportable Severity Grade for Right erythema Y dimension	0	0	V	1101	11	087-175
4	rind_area_repgrade	Maximum Reportable Severity Grade for Right induration area (x*y)	0	0	V	1101	11	087-175
4	rind_dim_repgrade	Maximum Reportable Severity Grade for Right induration dimension (x or y)	0	0	V	1101	11	087-175
4	rind_repgrade	Maximum Reportable Severity Grade for Right induration	0	0	V	1101	11	087-175
4	rindx_repgrade	Maximum Reportable Severity Grade for Right induration X dimension	0	0	V	1101	11	087-175
4	rindy_repgrade	Maximum Reportable Severity Grade for Right induration Y dimension	0	0	V	1101	11	087-175
4	rpaintend_repgrade	Maximum Reportable Severity Grade for Right local pain/tenderness	1	1	V	1101	11	087-175
4	systemic_repgrade	Maximum Reportable Severity Grade for Maximum systemic symptom	2	2	V	1101	11	087-175
4	tempc_repgrade	Maximum Reportable Severity Grade for Temperature (c)	0	0	V	1101	11	087-175
4	tend_repgrade	Maximum Reportable Severity Grade for Local tenderness	1	1	V	1101	11	087-175
4	tl_repgrade	Maximum Reportable Severity Grade for Local tenderness left	1	1	V	1101	11	087-175
4	tr_repgrade	Maximum Reportable Severity Grade for Local tenderness right	1	1	V	1101	11	087-175
4	vom_repgrade	Maximum Reportable Severity Grade for Vomiting	0	0	V	1101	11	087-175
	arth_repgrade	Maximum Reportable Severity Grade for Arthralgia	0	0	P			087-117
	chill_repgrade	Maximum Reportable Severity Grade for Chills	0	0	P			087-117
	ery_area_repgrade	Maximum Reportable Severity Grade for Overall Erythema area (x*y)	0	0	P			087-117
	ery_dim_repgrade	Maximum Reportable Severity Grade for Overall Erythema dimension (x or y)	0	0	P			087-117
	ery_repgrade	Maximum Reportable Severity Grade for Overall erythema	0	0	P			087-117
	eryind_repgrade	Maximum Reportable Severity Grade for Overall erythema/induration	0	0	P			087-117
	head_repgrade	Maximum Reportable Severity Grade for Headache	0	0	P			087-117
	ind_area_repgrade	Maximum Reportable Severity Grade for Overall Induration area (x*y)	0	0	P			087-117
	ind_dim_repgrade	Maximum Reportable Severity Grade for Overall Induration dimension (x or y)	0	0	P			087-117
	ind_repgrade	Maximum Reportable Severity Grade for Overall Induration	0	0	P			087-117
	lery_area_repgrade	Maximum Reportable Severity Grade for Left erythema area (x*y)	0	0	P			087-117
	lery_dim_repgrade	Maximum Reportable Severity Grade for Left erythema dimension (x or y)	0	0	P			087-117
	lery_repgrade	Maximum Reportable Severity Grade for Left erythema	0	0	P			087-117
	leryind_repgrade	Maximum Reportable Severity Grade for Erythema/induration Left side only	0	0	P			087-117
	leryx_repgrade	Maximum Reportable Severity Grade for Left erythema X dimension	0	0	P			087-117
	leryy_repgrade	Maximum Reportable Severity Grade for Left erythema Y dimension	0	0	P			087-117
	lind_area_repgrade	Maximum Reportable Severity Grade for Left induration area (x*y)	0	0	P			087-117
	lind_dim_repgrade	Maximum Reportable Severity Grade for Left induration dimension (x or y)	0	0	P			087-117
	lind_repgrade	Maximum Reportable Severity Grade for Left induration	0	0	P			087-117
	lindx_repgrade	Maximum Reportable Severity Grade for Left induration X dimension	0	0	P			087-117
	lindy_repgrade	Maximum Reportable Severity Grade for Left induration Y dimension	0	0	P			087-117
	lpaintend_repgrade	Maximum Reportable Severity Grade for Left local pain/tenderness	1	1	P			087-117
	lpl_repgrade	Maximum Reportable Severity Grade for Local pain left	1	1	P			087-117
	lpr_repgrade	Maximum Reportable Severity Grade for Local pain right	1	1	P			087-117
	mf_repgrade	Maximum Reportable Severity Grade for Malaise/fatigue	0	0	P			087-117
	myal_repgrade	Maximum Reportable Severity Grade for Myalgia	0	0	P			087-117
	naus_repgrade	Maximum Reportable Severity Grade for Nausea	0	0	P			087-117
	pain_repgrade	Maximum Reportable Severity Grade for Local pain	1	1	P			087-117
	paintend_repgrade	Maximum Reportable Severity Grade for Local pain/tenderness	1	1	P			087-117
	rery_area_repgrade	Maximum Reportable Severity Grade for Right erythema area (x*y)	0	0	P			087-117
	rery_dim_repgrade	Maximum Reportable Severity Grade for Right erythema dimension (x or y)	0	0	P			087-117
	rery_repgrade	Maximum Reportable Severity Grade for Right erythema	0	0	P			087-117
	reryind_repgrade	Maximum Reportable Severity Grade for Erythema/induration Right side only	0	0	P			087-117
	reryx_repgrade	Maximum Reportable Severity Grade for Right erythema X dimension	0	0	P			087-117
	reryy_repgrade	Maximum Reportable Severity Grade for Right erythema Y dimension	0	0	P			087-117
	rind_area_repgrade	Maximum Reportable Severity Grade for Right induration area (x*y)	0	0	P			087-117
	rind_dim_repgrade	Maximum Reportable Severity Grade for Right induration dimension (x or y)	0	0	P			087-117
	rind_repgrade	Maximum Reportable Severity Grade for Right induration	0	0	P			087-117
	rindx_repgrade	Maximum Reportable Severity Grade for Right induration X dimension	0	0	P			087-117
	rindy_repgrade	Maximum Reportable Severity Grade for Right induration Y dimension	0	0	P			087-117
	rpaintend_repgrade	Maximum Reportable Severity Grade for Right local pain/tenderness	1	1	P			087-117
	systemic_repgrade	Maximum Reportable Severity Grade for Maximum systemic symptom	0	0	P			087-117
	tempc_repgrade	Maximum Reportable Severity Grade for Temperature (c)	0	0	P			087-117
	tend_repgrade	Maximum Reportable Severity Grade for Local tenderness	1	1	P			087-117
	tl_repgrade	Maximum Reportable Severity Grade for Local tenderness left	1	1	P			087-117
	tr_repgrade	Maximum Reportable Severity Grade for Local tenderness right	1	1	P			087-117
	vom_repgrade	Maximum Reportable Severity Grade for Vomiting	0	0	P			087-117
1	arth_repgrade	Maximum Reportable Severity Grade for Arthralgia	0	0	V	201	2	087-117
1	chill_repgrade	Maximum Reportable Severity Grade for Chills	0	0	V	201	2	087-117
1	ery_area_repgrade	Maximum Reportable Severity Grade for Overall Erythema area (x*y)	0	0	V	201	2	087-117
1	ery_dim_repgrade	Maximum Reportable Severity Grade for Overall Erythema dimension (x or y)	0	0	V	201	2	087-117
1	ery_repgrade	Maximum Reportable Severity Grade for Overall erythema	0	0	V	201	2	087-117
1	eryind_repgrade	Maximum Reportable Severity Grade for Overall erythema/induration	0	0	V	201	2	087-117
1	head_repgrade	Maximum Reportable Severity Grade for Headache	0	0	V	201	2	087-117
1	ind_area_repgrade	Maximum Reportable Severity Grade for Overall Induration area (x*y)	0	0	V	201	2	087-117
1	ind_dim_repgrade	Maximum Reportable Severity Grade for Overall Induration dimension (x or y)	0	0	V	201	2	087-117
1	ind_repgrade	Maximum Reportable Severity Grade for Overall Induration	0	0	V	201	2	087-117
1	lery_area_repgrade	Maximum Reportable Severity Grade for Left erythema area (x*y)	0	0	V	201	2	087-117
1	lery_dim_repgrade	Maximum Reportable Severity Grade for Left erythema dimension (x or y)	0	0	V	201	2	087-117
1	lery_repgrade	Maximum Reportable Severity Grade for Left erythema	0	0	V	201	2	087-117
1	leryind_repgrade	Maximum Reportable Severity Grade for Erythema/induration Left side only	0	0	V	201	2	087-117
1	leryx_repgrade	Maximum Reportable Severity Grade for Left erythema X dimension	0	0	V	201	2	087-117
1	leryy_repgrade	Maximum Reportable Severity Grade for Left erythema Y dimension	0	0	V	201	2	087-117
1	lind_area_repgrade	Maximum Reportable Severity Grade for Left induration area (x*y)	0	0	V	201	2	087-117
1	lind_dim_repgrade	Maximum Reportable Severity Grade for Left induration dimension (x or y)	0	0	V	201	2	087-117
1	lind_repgrade	Maximum Reportable Severity Grade for Left induration	0	0	V	201	2	087-117
1	lindx_repgrade	Maximum Reportable Severity Grade for Left induration X dimension	0	0	V	201	2	087-117
1	lindy_repgrade	Maximum Reportable Severity Grade for Left induration Y dimension	0	0	V	201	2	087-117
1	lpaintend_repgrade	Maximum Reportable Severity Grade for Left local pain/tenderness	0	0	V	201	2	087-117
1	lpl_repgrade	Maximum Reportable Severity Grade for Local pain left	0	0	V	201	2	087-117
1	lpr_repgrade	Maximum Reportable Severity Grade for Local pain right	0	0	V	201	2	087-117
1	mf_repgrade	Maximum Reportable Severity Grade for Malaise/fatigue	0	0	V	201	2	087-117
1	myal_repgrade	Maximum Reportable Severity Grade for Myalgia	0	0	V	201	2	087-117
1	naus_repgrade	Maximum Reportable Severity Grade for Nausea	0	0	V	201	2	087-117
1	pain_repgrade	Maximum Reportable Severity Grade for Local pain	0	0	V	201	2	087-117
1	paintend_repgrade	Maximum Reportable Severity Grade for Local pain/tenderness	0	0	V	201	2	087-117
1	rery_area_repgrade	Maximum Reportable Severity Grade for Right erythema area (x*y)	0	0	V	201	2	087-117
1	rery_dim_repgrade	Maximum Reportable Severity Grade for Right erythema dimension (x or y)	0	0	V	201	2	087-117
1	rery_repgrade	Maximum Reportable Severity Grade for Right erythema	0	0	V	201	2	087-117
1	reryind_repgrade	Maximum Reportable Severity Grade for Erythema/induration Right side only	0	0	V	201	2	087-117
1	reryx_repgrade	Maximum Reportable Severity Grade for Right erythema X dimension	0	0	V	201	2	087-117
1	reryy_repgrade	Maximum Reportable Severity Grade for Right erythema Y dimension	0	0	V	201	2	087-117
1	rind_area_repgrade	Maximum Reportable Severity Grade for Right induration area (x*y)	0	0	V	201	2	087-117
1	rind_dim_repgrade	Maximum Reportable Severity Grade for Right induration dimension (x or y)	0	0	V	201	2	087-117
1	rind_repgrade	Maximum Reportable Severity Grade for Right induration	0	0	V	201	2	087-117
1	rindx_repgrade	Maximum Reportable Severity Grade for Right induration X dimension	0	0	V	201	2	087-117
1	rindy_repgrade	Maximum Reportable Severity Grade for Right induration Y dimension	0	0	V	201	2	087-117
1	rpaintend_repgrade	Maximum Reportable Severity Grade for Right local pain/tenderness	0	0	V	201	2	087-117
1	systemic_repgrade	Maximum Reportable Severity Grade for Maximum systemic symptom	0	0	V	201	2	087-117
1	tempc_repgrade	Maximum Reportable Severity Grade for Temperature (c)	0	0	V	201	2	087-117
1	tend_repgrade	Maximum Reportable Severity Grade for Local tenderness	0	0	V	201	2	087-117
1	tl_repgrade	Maximum Reportable Severity Grade for Local tenderness left	0	0	V	201	2	087-117
1	tr_repgrade	Maximum Reportable Severity Grade for Local tenderness right	0	0	V	201	2	087-117
1	vom_repgrade	Maximum Reportable Severity Grade for Vomiting	0	0	V	201	2	087-117
2	arth_repgrade	Maximum Reportable Severity Grade for Arthralgia	0	0	V	601	6	087-117
2	chill_repgrade	Maximum Reportable Severity Grade for Chills	0	0	V	601	6	087-117
2	ery_area_repgrade	Maximum Reportable Severity Grade for Overall Erythema area (x*y)	0	0	V	601	6	087-117
2	ery_dim_repgrade	Maximum Reportable Severity Grade for Overall Erythema dimension (x or y)	0	0	V	601	6	087-117
2	ery_repgrade	Maximum Reportable Severity Grade for Overall erythema	0	0	V	601	6	087-117
2	eryind_repgrade	Maximum Reportable Severity Grade for Overall erythema/induration	0	0	V	601	6	087-117
2	head_repgrade	Maximum Reportable Severity Grade for Headache	0	0	V	601	6	087-117
2	ind_area_repgrade	Maximum Reportable Severity Grade for Overall Induration area (x*y)	0	0	V	601	6	087-117
2	ind_dim_repgrade	Maximum Reportable Severity Grade for Overall Induration dimension (x or y)	0	0	V	601	6	087-117
2	ind_repgrade	Maximum Reportable Severity Grade for Overall Induration	0	0	V	601	6	087-117
2	lery_area_repgrade	Maximum Reportable Severity Grade for Left erythema area (x*y)	0	0	V	601	6	087-117
2	lery_dim_repgrade	Maximum Reportable Severity Grade for Left erythema dimension (x or y)	0	0	V	601	6	087-117
2	lery_repgrade	Maximum Reportable Severity Grade for Left erythema	0	0	V	601	6	087-117
2	leryind_repgrade	Maximum Reportable Severity Grade for Erythema/induration Left side only	0	0	V	601	6	087-117
2	leryx_repgrade	Maximum Reportable Severity Grade for Left erythema X dimension	0	0	V	601	6	087-117
2	leryy_repgrade	Maximum Reportable Severity Grade for Left erythema Y dimension	0	0	V	601	6	087-117
2	lind_area_repgrade	Maximum Reportable Severity Grade for Left induration area (x*y)	0	0	V	601	6	087-117
2	lind_dim_repgrade	Maximum Reportable Severity Grade for Left induration dimension (x or y)	0	0	V	601	6	087-117
2	lind_repgrade	Maximum Reportable Severity Grade for Left induration	0	0	V	601	6	087-117
2	lindx_repgrade	Maximum Reportable Severity Grade for Left induration X dimension	0	0	V	601	6	087-117
2	lindy_repgrade	Maximum Reportable Severity Grade for Left induration Y dimension	0	0	V	601	6	087-117
2	lpaintend_repgrade	Maximum Reportable Severity Grade for Left local pain/tenderness	1	1	V	601	6	087-117
2	lpl_repgrade	Maximum Reportable Severity Grade for Local pain left	1	1	V	601	6	087-117
2	lpr_repgrade	Maximum Reportable Severity Grade for Local pain right	1	1	V	601	6	087-117
2	mf_repgrade	Maximum Reportable Severity Grade for Malaise/fatigue	0	0	V	601	6	087-117
2	myal_repgrade	Maximum Reportable Severity Grade for Myalgia	0	0	V	601	6	087-117
2	naus_repgrade	Maximum Reportable Severity Grade for Nausea	0	0	V	601	6	087-117
2	pain_repgrade	Maximum Reportable Severity Grade for Local pain	1	1	V	601	6	087-117
2	paintend_repgrade	Maximum Reportable Severity Grade for Local pain/tenderness	1	1	V	601	6	087-117
2	rery_area_repgrade	Maximum Reportable Severity Grade for Right erythema area (x*y)	0	0	V	601	6	087-117
2	rery_dim_repgrade	Maximum Reportable Severity Grade for Right erythema dimension (x or y)	0	0	V	601	6	087-117
2	rery_repgrade	Maximum Reportable Severity Grade for Right erythema	0	0	V	601	6	087-117
2	reryind_repgrade	Maximum Reportable Severity Grade for Erythema/induration Right side only	0	0	V	601	6	087-117
2	reryx_repgrade	Maximum Reportable Severity Grade for Right erythema X dimension	0	0	V	601	6	087-117
2	reryy_repgrade	Maximum Reportable Severity Grade for Right erythema Y dimension	0	0	V	601	6	087-117
2	rind_area_repgrade	Maximum Reportable Severity Grade for Right induration area (x*y)	0	0	V	601	6	087-117
2	rind_dim_repgrade	Maximum Reportable Severity Grade for Right induration dimension (x or y)	0	0	V	601	6	087-117
2	rind_repgrade	Maximum Reportable Severity Grade for Right induration	0	0	V	601	6	087-117
2	rindx_repgrade	Maximum Reportable Severity Grade for Right induration X dimension	0	0	V	601	6	087-117
2	rindy_repgrade	Maximum Reportable Severity Grade for Right induration Y dimension	0	0	V	601	6	087-117
2	rpaintend_repgrade	Maximum Reportable Severity Grade for Right local pain/tenderness	1	1	V	601	6	087-117
2	systemic_repgrade	Maximum Reportable Severity Grade for Maximum systemic symptom	0	0	V	601	6	087-117
2	tempc_repgrade	Maximum Reportable Severity Grade for Temperature (c)	0	0	V	601	6	087-117
2	tend_repgrade	Maximum Reportable Severity Grade for Local tenderness	1	1	V	601	6	087-117
2	tl_repgrade	Maximum Reportable Severity Grade for Local tenderness left	1	1	V	601	6	087-117
2	tr_repgrade	Maximum Reportable Severity Grade for Local tenderness right	1	1	V	601	6	087-117
2	vom_repgrade	Maximum Reportable Severity Grade for Vomiting	0	0	V	601	6	087-117
3	arth_repgrade	Maximum Reportable Severity Grade for Arthralgia	0	0	V	801	8	087-117
3	chill_repgrade	Maximum Reportable Severity Grade for Chills	0	0	V	801	8	087-117
3	ery_area_repgrade	Maximum Reportable Severity Grade for Overall Erythema area (x*y)	0	0	V	801	8	087-117
3	ery_dim_repgrade	Maximum Reportable Severity Grade for Overall Erythema dimension (x or y)	0	0	V	801	8	087-117
3	ery_repgrade	Maximum Reportable Severity Grade for Overall erythema	0	0	V	801	8	087-117
3	eryind_repgrade	Maximum Reportable Severity Grade for Overall erythema/induration	0	0	V	801	8	087-117
3	head_repgrade	Maximum Reportable Severity Grade for Headache	0	0	V	801	8	087-117
3	ind_area_repgrade	Maximum Reportable Severity Grade for Overall Induration area (x*y)	0	0	V	801	8	087-117
3	ind_dim_repgrade	Maximum Reportable Severity Grade for Overall Induration dimension (x or y)	0	0	V	801	8	087-117
3	ind_repgrade	Maximum Reportable Severity Grade for Overall Induration	0	0	V	801	8	087-117
3	lery_area_repgrade	Maximum Reportable Severity Grade for Left erythema area (x*y)	0	0	V	801	8	087-117
3	lery_dim_repgrade	Maximum Reportable Severity Grade for Left erythema dimension (x or y)	0	0	V	801	8	087-117
3	lery_repgrade	Maximum Reportable Severity Grade for Left erythema	0	0	V	801	8	087-117
3	leryind_repgrade	Maximum Reportable Severity Grade for Erythema/induration Left side only	0	0	V	801	8	087-117
3	leryx_repgrade	Maximum Reportable Severity Grade for Left erythema X dimension	0	0	V	801	8	087-117
3	leryy_repgrade	Maximum Reportable Severity Grade for Left erythema Y dimension	0	0	V	801	8	087-117
3	lind_area_repgrade	Maximum Reportable Severity Grade for Left induration area (x*y)	0	0	V	801	8	087-117
3	lind_dim_repgrade	Maximum Reportable Severity Grade for Left induration dimension (x or y)	0	0	V	801	8	087-117
3	lind_repgrade	Maximum Reportable Severity Grade for Left induration	0	0	V	801	8	087-117
3	lindx_repgrade	Maximum Reportable Severity Grade for Left induration X dimension	0	0	V	801	8	087-117
3	lindy_repgrade	Maximum Reportable Severity Grade for Left induration Y dimension	0	0	V	801	8	087-117
3	lpaintend_repgrade	Maximum Reportable Severity Grade for Left local pain/tenderness	0	0	V	801	8	087-117
3	lpl_repgrade	Maximum Reportable Severity Grade for Local pain left	0	0	V	801	8	087-117
3	lpr_repgrade	Maximum Reportable Severity Grade for Local pain right	0	0	V	801	8	087-117
3	mf_repgrade	Maximum Reportable Severity Grade for Malaise/fatigue	0	0	V	801	8	087-117
3	myal_repgrade	Maximum Reportable Severity Grade for Myalgia	0	0	V	801	8	087-117
3	naus_repgrade	Maximum Reportable Severity Grade for Nausea	0	0	V	801	8	087-117
3	pain_repgrade	Maximum Reportable Severity Grade for Local pain	0	0	V	801	8	087-117
3	paintend_repgrade	Maximum Reportable Severity Grade for Local pain/tenderness	0	0	V	801	8	087-117
3	rery_area_repgrade	Maximum Reportable Severity Grade for Right erythema area (x*y)	0	0	V	801	8	087-117
3	rery_dim_repgrade	Maximum Reportable Severity Grade for Right erythema dimension (x or y)	0	0	V	801	8	087-117
3	rery_repgrade	Maximum Reportable Severity Grade for Right erythema	0	0	V	801	8	087-117
3	reryind_repgrade	Maximum Reportable Severity Grade for Erythema/induration Right side only	0	0	V	801	8	087-117
3	reryx_repgrade	Maximum Reportable Severity Grade for Right erythema X dimension	0	0	V	801	8	087-117
3	reryy_repgrade	Maximum Reportable Severity Grade for Right erythema Y dimension	0	0	V	801	8	087-117
3	rind_area_repgrade	Maximum Reportable Severity Grade for Right induration area (x*y)	0	0	V	801	8	087-117
3	rind_dim_repgrade	Maximum Reportable Severity Grade for Right induration dimension (x or y)	0	0	V	801	8	087-117
3	rind_repgrade	Maximum Reportable Severity Grade for Right induration	0	0	V	801	8	087-117
3	rindx_repgrade	Maximum Reportable Severity Grade for Right induration X dimension	0	0	V	801	8	087-117
3	rindy_repgrade	Maximum Reportable Severity Grade for Right induration Y dimension	0	0	V	801	8	087-117
3	rpaintend_repgrade	Maximum Reportable Severity Grade for Right local pain/tenderness	0	0	V	801	8	087-117
3	systemic_repgrade	Maximum Reportable Severity Grade for Maximum systemic symptom	0	0	V	801	8	087-117
3	tempc_repgrade	Maximum Reportable Severity Grade for Temperature (c)	0	0	V	801	8	087-117
3	tend_repgrade	Maximum Reportable Severity Grade for Local tenderness	0	0	V	801	8	087-117
3	tl_repgrade	Maximum Reportable Severity Grade for Local tenderness left	0	0	V	801	8	087-117
3	tr_repgrade	Maximum Reportable Severity Grade for Local tenderness right	0	0	V	801	8	087-117
3	vom_repgrade	Maximum Reportable Severity Grade for Vomiting	0	0	V	801	8	087-117
	arth_repgrade	Maximum Reportable Severity Grade for Arthralgia	0	0	P			087-145
	chill_repgrade	Maximum Reportable Severity Grade for Chills	0	0	P			087-145
	ery_area_repgrade	Maximum Reportable Severity Grade for Overall Erythema area (x*y)	0	0.5	P			087-145
	ery_dim_repgrade	Maximum Reportable Severity Grade for Overall Erythema dimension (x or y)	0	0	P			087-145
	ery_repgrade	Maximum Reportable Severity Grade for Overall erythema	0	0.5	P			087-145
	eryind_repgrade	Maximum Reportable Severity Grade for Overall erythema/induration	0	0.5	P			087-145
	head_repgrade	Maximum Reportable Severity Grade for Headache	1	1	P			087-145
	ind_area_repgrade	Maximum Reportable Severity Grade for Overall Induration area (x*y)	0	0.5	P			087-145
	ind_dim_repgrade	Maximum Reportable Severity Grade for Overall Induration dimension (x or y)	0	0	P			087-145
	ind_repgrade	Maximum Reportable Severity Grade for Overall Induration	0	0.5	P			087-145
	lery_area_repgrade	Maximum Reportable Severity Grade for Left erythema area (x*y)	0	0	P			087-145
	lery_dim_repgrade	Maximum Reportable Severity Grade for Left erythema dimension (x or y)	0	0	P			087-145
	lery_repgrade	Maximum Reportable Severity Grade for Left erythema	0	0	P			087-145
	leryind_repgrade	Maximum Reportable Severity Grade for Erythema/induration Left side only	0	0.5	P			087-145
	leryx_repgrade	Maximum Reportable Severity Grade for Left erythema X dimension	0	0	P			087-145
	leryy_repgrade	Maximum Reportable Severity Grade for Left erythema Y dimension	0	0	P			087-145
	lind_area_repgrade	Maximum Reportable Severity Grade for Left induration area (x*y)	0	0.5	P			087-145
	lind_dim_repgrade	Maximum Reportable Severity Grade for Left induration dimension (x or y)	0	0	P			087-145
	lind_repgrade	Maximum Reportable Severity Grade for Left induration	0	0.5	P			087-145
	lindx_repgrade	Maximum Reportable Severity Grade for Left induration X dimension	0	0	P			087-145
	lindy_repgrade	Maximum Reportable Severity Grade for Left induration Y dimension	0	0	P			087-145
	lpaintend_repgrade	Maximum Reportable Severity Grade for Left local pain/tenderness	2	2	P			087-145
	lpl_repgrade	Maximum Reportable Severity Grade for Local pain left	2	2	P			087-145
	lpr_repgrade	Maximum Reportable Severity Grade for Local pain right	1	1	P			087-145
	mf_repgrade	Maximum Reportable Severity Grade for Malaise/fatigue	0	0	P			087-145
	myal_repgrade	Maximum Reportable Severity Grade for Myalgia	0	0	P			087-145
	naus_repgrade	Maximum Reportable Severity Grade for Nausea	0	0	P			087-145
	pain_repgrade	Maximum Reportable Severity Grade for Local pain	2	2	P			087-145
	paintend_repgrade	Maximum Reportable Severity Grade for Local pain/tenderness	2	2	P			087-145
	rery_area_repgrade	Maximum Reportable Severity Grade for Right erythema area (x*y)	0	0.5	P			087-145
	rery_dim_repgrade	Maximum Reportable Severity Grade for Right erythema dimension (x or y)	0	0	P			087-145
	rery_repgrade	Maximum Reportable Severity Grade for Right erythema	0	0.5	P			087-145
	reryind_repgrade	Maximum Reportable Severity Grade for Erythema/induration Right side only	0	0.5	P			087-145
	reryx_repgrade	Maximum Reportable Severity Grade for Right erythema X dimension	0	0	P			087-145
	reryy_repgrade	Maximum Reportable Severity Grade for Right erythema Y dimension	0	0	P			087-145
	rind_area_repgrade	Maximum Reportable Severity Grade for Right induration area (x*y)	0	0.5	P			087-145
	rind_dim_repgrade	Maximum Reportable Severity Grade for Right induration dimension (x or y)	0	0	P			087-145
	rind_repgrade	Maximum Reportable Severity Grade for Right induration	0	0.5	P			087-145
	rindx_repgrade	Maximum Reportable Severity Grade for Right induration X dimension	0	0	P			087-145
	rindy_repgrade	Maximum Reportable Severity Grade for Right induration Y dimension	0	0	P			087-145
	rpaintend_repgrade	Maximum Reportable Severity Grade for Right local pain/tenderness	1	1	P			087-145
	systemic_repgrade	Maximum Reportable Severity Grade for Maximum systemic symptom	1	1	P			087-145
	tempc_repgrade	Maximum Reportable Severity Grade for Temperature (c)	0	0	P			087-145
	tend_repgrade	Maximum Reportable Severity Grade for Local tenderness	1	1	P			087-145
	tl_repgrade	Maximum Reportable Severity Grade for Local tenderness left	1	1	P			087-145
	tr_repgrade	Maximum Reportable Severity Grade for Local tenderness right	1	1	P			087-145
	vom_repgrade	Maximum Reportable Severity Grade for Vomiting	0	0	P			087-145
1	arth_repgrade	Maximum Reportable Severity Grade for Arthralgia	0	0	V	201	2	087-145
1	chill_repgrade	Maximum Reportable Severity Grade for Chills	0	0	V	201	2	087-145
1	ery_area_repgrade	Maximum Reportable Severity Grade for Overall Erythema area (x*y)	0	0.5	V	201	2	087-145
1	ery_dim_repgrade	Maximum Reportable Severity Grade for Overall Erythema dimension (x or y)	0	0	V	201	2	087-145
1	ery_repgrade	Maximum Reportable Severity Grade for Overall erythema	0	0.5	V	201	2	087-145
1	eryind_repgrade	Maximum Reportable Severity Grade for Overall erythema/induration	0	0.5	V	201	2	087-145
1	head_repgrade	Maximum Reportable Severity Grade for Headache	0	0	V	201	2	087-145
1	ind_area_repgrade	Maximum Reportable Severity Grade for Overall Induration area (x*y)	0	0.5	V	201	2	087-145
1	ind_dim_repgrade	Maximum Reportable Severity Grade for Overall Induration dimension (x or y)	0	0	V	201	2	087-145
1	ind_repgrade	Maximum Reportable Severity Grade for Overall Induration	0	0.5	V	201	2	087-145
1	lery_area_repgrade	Maximum Reportable Severity Grade for Left erythema area (x*y)	0	0	V	201	2	087-145
1	lery_dim_repgrade	Maximum Reportable Severity Grade for Left erythema dimension (x or y)	0	0	V	201	2	087-145
1	lery_repgrade	Maximum Reportable Severity Grade for Left erythema	0	0	V	201	2	087-145
1	leryind_repgrade	Maximum Reportable Severity Grade for Erythema/induration Left side only	0	0.5	V	201	2	087-145
1	leryx_repgrade	Maximum Reportable Severity Grade for Left erythema X dimension	0	0	V	201	2	087-145
1	leryy_repgrade	Maximum Reportable Severity Grade for Left erythema Y dimension	0	0	V	201	2	087-145
1	lind_area_repgrade	Maximum Reportable Severity Grade for Left induration area (x*y)	0	0.5	V	201	2	087-145
1	lind_dim_repgrade	Maximum Reportable Severity Grade for Left induration dimension (x or y)	0	0	V	201	2	087-145
1	lind_repgrade	Maximum Reportable Severity Grade for Left induration	0	0.5	V	201	2	087-145
1	lindx_repgrade	Maximum Reportable Severity Grade for Left induration X dimension	0	0	V	201	2	087-145
1	lindy_repgrade	Maximum Reportable Severity Grade for Left induration Y dimension	0	0	V	201	2	087-145
1	lpaintend_repgrade	Maximum Reportable Severity Grade for Left local pain/tenderness	2	2	V	201	2	087-145
1	lpl_repgrade	Maximum Reportable Severity Grade for Local pain left	2	2	V	201	2	087-145
1	lpr_repgrade	Maximum Reportable Severity Grade for Local pain right	1	1	V	201	2	087-145
1	mf_repgrade	Maximum Reportable Severity Grade for Malaise/fatigue	0	0	V	201	2	087-145
1	myal_repgrade	Maximum Reportable Severity Grade for Myalgia	0	0	V	201	2	087-145
1	naus_repgrade	Maximum Reportable Severity Grade for Nausea	0	0	V	201	2	087-145
1	pain_repgrade	Maximum Reportable Severity Grade for Local pain	2	2	V	201	2	087-145
1	paintend_repgrade	Maximum Reportable Severity Grade for Local pain/tenderness	2	2	V	201	2	087-145
1	rery_area_repgrade	Maximum Reportable Severity Grade for Right erythema area (x*y)	0	0.5	V	201	2	087-145
1	rery_dim_repgrade	Maximum Reportable Severity Grade for Right erythema dimension (x or y)	0	0	V	201	2	087-145
1	rery_repgrade	Maximum Reportable Severity Grade for Right erythema	0	0.5	V	201	2	087-145
1	reryind_repgrade	Maximum Reportable Severity Grade for Erythema/induration Right side only	0	0.5	V	201	2	087-145
1	reryx_repgrade	Maximum Reportable Severity Grade for Right erythema X dimension	0	0	V	201	2	087-145
1	reryy_repgrade	Maximum Reportable Severity Grade for Right erythema Y dimension	0	0	V	201	2	087-145
1	rind_area_repgrade	Maximum Reportable Severity Grade for Right induration area (x*y)	0	0.5	V	201	2	087-145
1	rind_dim_repgrade	Maximum Reportable Severity Grade for Right induration dimension (x or y)	0	0	V	201	2	087-145
1	rind_repgrade	Maximum Reportable Severity Grade for Right induration	0	0.5	V	201	2	087-145
1	rindx_repgrade	Maximum Reportable Severity Grade for Right induration X dimension	0	0	V	201	2	087-145
1	rindy_repgrade	Maximum Reportable Severity Grade for Right induration Y dimension	0	0	V	201	2	087-145
1	rpaintend_repgrade	Maximum Reportable Severity Grade for Right local pain/tenderness	1	1	V	201	2	087-145
1	systemic_repgrade	Maximum Reportable Severity Grade for Maximum systemic symptom	0	0	V	201	2	087-145
1	tempc_repgrade	Maximum Reportable Severity Grade for Temperature (c)	0	0	V	201	2	087-145
1	tend_repgrade	Maximum Reportable Severity Grade for Local tenderness	1	1	V	201	2	087-145
1	tl_repgrade	Maximum Reportable Severity Grade for Local tenderness left	1	1	V	201	2	087-145
1	tr_repgrade	Maximum Reportable Severity Grade for Local tenderness right	1	1	V	201	2	087-145
1	vom_repgrade	Maximum Reportable Severity Grade for Vomiting	0	0	V	201	2	087-145
2	arth_repgrade	Maximum Reportable Severity Grade for Arthralgia	0	0	V	601	6	087-145
2	chill_repgrade	Maximum Reportable Severity Grade for Chills	0	0	V	601	6	087-145
2	ery_area_repgrade	Maximum Reportable Severity Grade for Overall Erythema area (x*y)	0	0	V	601	6	087-145
2	ery_dim_repgrade	Maximum Reportable Severity Grade for Overall Erythema dimension (x or y)	0	0	V	601	6	087-145
2	ery_repgrade	Maximum Reportable Severity Grade for Overall erythema	0	0	V	601	6	087-145
2	eryind_repgrade	Maximum Reportable Severity Grade for Overall erythema/induration	0	0	V	601	6	087-145
2	head_repgrade	Maximum Reportable Severity Grade for Headache	1	1	V	601	6	087-145
2	ind_area_repgrade	Maximum Reportable Severity Grade for Overall Induration area (x*y)	0	0	V	601	6	087-145
2	ind_dim_repgrade	Maximum Reportable Severity Grade for Overall Induration dimension (x or y)	0	0	V	601	6	087-145
2	ind_repgrade	Maximum Reportable Severity Grade for Overall Induration	0	0	V	601	6	087-145
2	lery_area_repgrade	Maximum Reportable Severity Grade for Left erythema area (x*y)	0	0	V	601	6	087-145
2	lery_dim_repgrade	Maximum Reportable Severity Grade for Left erythema dimension (x or y)	0	0	V	601	6	087-145
2	lery_repgrade	Maximum Reportable Severity Grade for Left erythema	0	0	V	601	6	087-145
2	leryind_repgrade	Maximum Reportable Severity Grade for Erythema/induration Left side only	0	0	V	601	6	087-145
2	leryx_repgrade	Maximum Reportable Severity Grade for Left erythema X dimension	0	0	V	601	6	087-145
2	leryy_repgrade	Maximum Reportable Severity Grade for Left erythema Y dimension	0	0	V	601	6	087-145
2	lind_area_repgrade	Maximum Reportable Severity Grade for Left induration area (x*y)	0	0	V	601	6	087-145
2	lind_dim_repgrade	Maximum Reportable Severity Grade for Left induration dimension (x or y)	0	0	V	601	6	087-145
2	lind_repgrade	Maximum Reportable Severity Grade for Left induration	0	0	V	601	6	087-145
2	lindx_repgrade	Maximum Reportable Severity Grade for Left induration X dimension	0	0	V	601	6	087-145
2	lindy_repgrade	Maximum Reportable Severity Grade for Left induration Y dimension	0	0	V	601	6	087-145
2	lpaintend_repgrade	Maximum Reportable Severity Grade for Left local pain/tenderness	1	1	V	601	6	087-145
2	lpl_repgrade	Maximum Reportable Severity Grade for Local pain left	1	1	V	601	6	087-145
2	lpr_repgrade	Maximum Reportable Severity Grade for Local pain right	0	0	V	601	6	087-145
2	mf_repgrade	Maximum Reportable Severity Grade for Malaise/fatigue	0	0	V	601	6	087-145
2	myal_repgrade	Maximum Reportable Severity Grade for Myalgia	0	0	V	601	6	087-145
2	naus_repgrade	Maximum Reportable Severity Grade for Nausea	0	0	V	601	6	087-145
2	pain_repgrade	Maximum Reportable Severity Grade for Local pain	1	1	V	601	6	087-145
2	paintend_repgrade	Maximum Reportable Severity Grade for Local pain/tenderness	1	1	V	601	6	087-145
2	rery_area_repgrade	Maximum Reportable Severity Grade for Right erythema area (x*y)	0	0	V	601	6	087-145
2	rery_dim_repgrade	Maximum Reportable Severity Grade for Right erythema dimension (x or y)	0	0	V	601	6	087-145
2	rery_repgrade	Maximum Reportable Severity Grade for Right erythema	0	0	V	601	6	087-145
2	reryind_repgrade	Maximum Reportable Severity Grade for Erythema/induration Right side only	0	0	V	601	6	087-145
2	reryx_repgrade	Maximum Reportable Severity Grade for Right erythema X dimension	0	0	V	601	6	087-145
2	reryy_repgrade	Maximum Reportable Severity Grade for Right erythema Y dimension	0	0	V	601	6	087-145
2	rind_area_repgrade	Maximum Reportable Severity Grade for Right induration area (x*y)	0	0	V	601	6	087-145
2	rind_dim_repgrade	Maximum Reportable Severity Grade for Right induration dimension (x or y)	0	0	V	601	6	087-145
2	rind_repgrade	Maximum Reportable Severity Grade for Right induration	0	0	V	601	6	087-145
2	rindx_repgrade	Maximum Reportable Severity Grade for Right induration X dimension	0	0	V	601	6	087-145
2	rindy_repgrade	Maximum Reportable Severity Grade for Right induration Y dimension	0	0	V	601	6	087-145
2	rpaintend_repgrade	Maximum Reportable Severity Grade for Right local pain/tenderness	1	1	V	601	6	087-145
2	systemic_repgrade	Maximum Reportable Severity Grade for Maximum systemic symptom	1	1	V	601	6	087-145
2	tempc_repgrade	Maximum Reportable Severity Grade for Temperature (c)	0	0	V	601	6	087-145
2	tend_repgrade	Maximum Reportable Severity Grade for Local tenderness	1	1	V	601	6	087-145
2	tl_repgrade	Maximum Reportable Severity Grade for Local tenderness left	1	1	V	601	6	087-145
2	tr_repgrade	Maximum Reportable Severity Grade for Local tenderness right	1	1	V	601	6	087-145
2	vom_repgrade	Maximum Reportable Severity Grade for Vomiting	0	0	V	601	6	087-145
3	arth_repgrade	Maximum Reportable Severity Grade for Arthralgia	0	0	V	801	8	087-145
3	chill_repgrade	Maximum Reportable Severity Grade for Chills	0	0	V	801	8	087-145
3	ery_area_repgrade	Maximum Reportable Severity Grade for Overall Erythema area (x*y)	0	0	V	801	8	087-145
3	ery_dim_repgrade	Maximum Reportable Severity Grade for Overall Erythema dimension (x or y)	0	0	V	801	8	087-145
3	ery_repgrade	Maximum Reportable Severity Grade for Overall erythema	0	0	V	801	8	087-145
3	eryind_repgrade	Maximum Reportable Severity Grade for Overall erythema/induration	0	0.5	V	801	8	087-145
3	head_repgrade	Maximum Reportable Severity Grade for Headache	1	1	V	801	8	087-145
3	ind_area_repgrade	Maximum Reportable Severity Grade for Overall Induration area (x*y)	0	0.5	V	801	8	087-145
3	ind_dim_repgrade	Maximum Reportable Severity Grade for Overall Induration dimension (x or y)	0	0	V	801	8	087-145
3	ind_repgrade	Maximum Reportable Severity Grade for Overall Induration	0	0.5	V	801	8	087-145
3	lery_area_repgrade	Maximum Reportable Severity Grade for Left erythema area (x*y)	0	0	V	801	8	087-145
3	lery_dim_repgrade	Maximum Reportable Severity Grade for Left erythema dimension (x or y)	0	0	V	801	8	087-145
3	lery_repgrade	Maximum Reportable Severity Grade for Left erythema	0	0	V	801	8	087-145
3	leryind_repgrade	Maximum Reportable Severity Grade for Erythema/induration Left side only	0	0	V	801	8	087-145
3	leryx_repgrade	Maximum Reportable Severity Grade for Left erythema X dimension	0	0	V	801	8	087-145
3	leryy_repgrade	Maximum Reportable Severity Grade for Left erythema Y dimension	0	0	V	801	8	087-145
3	lind_area_repgrade	Maximum Reportable Severity Grade for Left induration area (x*y)	0	0	V	801	8	087-145
3	lind_dim_repgrade	Maximum Reportable Severity Grade for Left induration dimension (x or y)	0	0	V	801	8	087-145
3	lind_repgrade	Maximum Reportable Severity Grade for Left induration	0	0	V	801	8	087-145
3	lindx_repgrade	Maximum Reportable Severity Grade for Left induration X dimension	0	0	V	801	8	087-145
3	lindy_repgrade	Maximum Reportable Severity Grade for Left induration Y dimension	0	0	V	801	8	087-145
3	lpaintend_repgrade	Maximum Reportable Severity Grade for Left local pain/tenderness	1	1	V	801	8	087-145
3	lpl_repgrade	Maximum Reportable Severity Grade for Local pain left	1	1	V	801	8	087-145
3	lpr_repgrade	Maximum Reportable Severity Grade for Local pain right	1	1	V	801	8	087-145
3	mf_repgrade	Maximum Reportable Severity Grade for Malaise/fatigue	0	0	V	801	8	087-145
3	myal_repgrade	Maximum Reportable Severity Grade for Myalgia	0	0	V	801	8	087-145
3	naus_repgrade	Maximum Reportable Severity Grade for Nausea	0	0	V	801	8	087-145
3	pain_repgrade	Maximum Reportable Severity Grade for Local pain	1	1	V	801	8	087-145
3	paintend_repgrade	Maximum Reportable Severity Grade for Local pain/tenderness	1	1	V	801	8	087-145
3	rery_area_repgrade	Maximum Reportable Severity Grade for Right erythema area (x*y)	0	0	V	801	8	087-145
3	rery_dim_repgrade	Maximum Reportable Severity Grade for Right erythema dimension (x or y)	0	0	V	801	8	087-145
3	rery_repgrade	Maximum Reportable Severity Grade for Right erythema	0	0	V	801	8	087-145
3	reryind_repgrade	Maximum Reportable Severity Grade for Erythema/induration Right side only	0	0.5	V	801	8	087-145
3	reryx_repgrade	Maximum Reportable Severity Grade for Right erythema X dimension	0	0	V	801	8	087-145
3	reryy_repgrade	Maximum Reportable Severity Grade for Right erythema Y dimension	0	0	V	801	8	087-145
3	rind_area_repgrade	Maximum Reportable Severity Grade for Right induration area (x*y)	0	0.5	V	801	8	087-145
3	rind_dim_repgrade	Maximum Reportable Severity Grade for Right induration dimension (x or y)	0	0	V	801	8	087-145
3	rind_repgrade	Maximum Reportable Severity Grade for Right induration	0	0.5	V	801	8	087-145
3	rindx_repgrade	Maximum Reportable Severity Grade for Right induration X dimension	0	0	V	801	8	087-145
3	rindy_repgrade	Maximum Reportable Severity Grade for Right induration Y dimension	0	0	V	801	8	087-145
3	rpaintend_repgrade	Maximum Reportable Severity Grade for Right local pain/tenderness	1	1	V	801	8	087-145
3	systemic_repgrade	Maximum Reportable Severity Grade for Maximum systemic symptom	1	1	V	801	8	087-145
3	tempc_repgrade	Maximum Reportable Severity Grade for Temperature (c)	0	0	V	801	8	087-145
3	tend_repgrade	Maximum Reportable Severity Grade for Local tenderness	1	1	V	801	8	087-145
3	tl_repgrade	Maximum Reportable Severity Grade for Local tenderness left	1	1	V	801	8	087-145
3	tr_repgrade	Maximum Reportable Severity Grade for Local tenderness right	1	1	V	801	8	087-145
3	vom_repgrade	Maximum Reportable Severity Grade for Vomiting	0	0	V	801	8	087-145
4	arth_repgrade	Maximum Reportable Severity Grade for Arthralgia	0	0	V	1101	11	087-145
4	chill_repgrade	Maximum Reportable Severity Grade for Chills	0	0	V	1101	11	087-145
4	ery_area_repgrade	Maximum Reportable Severity Grade for Overall Erythema area (x*y)	0	0	V	1101	11	087-145
4	ery_dim_repgrade	Maximum Reportable Severity Grade for Overall Erythema dimension (x or y)	0	0	V	1101	11	087-145
4	ery_repgrade	Maximum Reportable Severity Grade for Overall erythema	0	0	V	1101	11	087-145
4	eryind_repgrade	Maximum Reportable Severity Grade for Overall erythema/induration	0	0	V	1101	11	087-145
4	head_repgrade	Maximum Reportable Severity Grade for Headache	1	1	V	1101	11	087-145
4	ind_area_repgrade	Maximum Reportable Severity Grade for Overall Induration area (x*y)	0	0	V	1101	11	087-145
4	ind_dim_repgrade	Maximum Reportable Severity Grade for Overall Induration dimension (x or y)	0	0	V	1101	11	087-145
4	ind_repgrade	Maximum Reportable Severity Grade for Overall Induration	0	0	V	1101	11	087-145
4	lery_area_repgrade	Maximum Reportable Severity Grade for Left erythema area (x*y)	0	0	V	1101	11	087-145
4	lery_dim_repgrade	Maximum Reportable Severity Grade for Left erythema dimension (x or y)	0	0	V	1101	11	087-145
4	lery_repgrade	Maximum Reportable Severity Grade for Left erythema	0	0	V	1101	11	087-145
4	leryind_repgrade	Maximum Reportable Severity Grade for Erythema/induration Left side only	0	0	V	1101	11	087-145
4	leryx_repgrade	Maximum Reportable Severity Grade for Left erythema X dimension	0	0	V	1101	11	087-145
4	leryy_repgrade	Maximum Reportable Severity Grade for Left erythema Y dimension	0	0	V	1101	11	087-145
4	lind_area_repgrade	Maximum Reportable Severity Grade for Left induration area (x*y)	0	0	V	1101	11	087-145
4	lind_dim_repgrade	Maximum Reportable Severity Grade for Left induration dimension (x or y)	0	0	V	1101	11	087-145
4	lind_repgrade	Maximum Reportable Severity Grade for Left induration	0	0	V	1101	11	087-145
4	lindx_repgrade	Maximum Reportable Severity Grade for Left induration X dimension	0	0	V	1101	11	087-145
4	lindy_repgrade	Maximum Reportable Severity Grade for Left induration Y dimension	0	0	V	1101	11	087-145
4	lpaintend_repgrade	Maximum Reportable Severity Grade for Left local pain/tenderness	0	0	V	1101	11	087-145
4	lpl_repgrade	Maximum Reportable Severity Grade for Local pain left	0	0	V	1101	11	087-145
4	lpr_repgrade	Maximum Reportable Severity Grade for Local pain right	0	0	V	1101	11	087-145
4	mf_repgrade	Maximum Reportable Severity Grade for Malaise/fatigue	0	0	V	1101	11	087-145
4	myal_repgrade	Maximum Reportable Severity Grade for Myalgia	0	0	V	1101	11	087-145
4	naus_repgrade	Maximum Reportable Severity Grade for Nausea	0	0	V	1101	11	087-145
4	pain_repgrade	Maximum Reportable Severity Grade for Local pain	0	0	V	1101	11	087-145
4	paintend_repgrade	Maximum Reportable Severity Grade for Local pain/tenderness	0	0	V	1101	11	087-145
4	rery_area_repgrade	Maximum Reportable Severity Grade for Right erythema area (x*y)	0	0	V	1101	11	087-145
4	rery_dim_repgrade	Maximum Reportable Severity Grade for Right erythema dimension (x or y)	0	0	V	1101	11	087-145
4	rery_repgrade	Maximum Reportable Severity Grade for Right erythema	0	0	V	1101	11	087-145
4	reryind_repgrade	Maximum Reportable Severity Grade for Erythema/induration Right side only	0	0	V	1101	11	087-145
4	reryx_repgrade	Maximum Reportable Severity Grade for Right erythema X dimension	0	0	V	1101	11	087-145
4	reryy_repgrade	Maximum Reportable Severity Grade for Right erythema Y dimension	0	0	V	1101	11	087-145
4	rind_area_repgrade	Maximum Reportable Severity Grade for Right induration area (x*y)	0	0	V	1101	11	087-145
4	rind_dim_repgrade	Maximum Reportable Severity Grade for Right induration dimension (x or y)	0	0	V	1101	11	087-145
4	rind_repgrade	Maximum Reportable Severity Grade for Right induration	0	0	V	1101	11	087-145
4	rindx_repgrade	Maximum Reportable Severity Grade for Right induration X dimension	0	0	V	1101	11	087-145
4	rindy_repgrade	Maximum Reportable Severity Grade for Right induration Y dimension	0	0	V	1101	11	087-145
4	rpaintend_repgrade	Maximum Reportable Severity Grade for Right local pain/tenderness	0	0	V	1101	11	087-145
4	systemic_repgrade	Maximum Reportable Severity Grade for Maximum systemic symptom	1	1	V	1101	11	087-145
4	tempc_repgrade	Maximum Reportable Severity Grade for Temperature (c)	0	0	V	1101	11	087-145
4	tend_repgrade	Maximum Reportable Severity Grade for Local tenderness	0	0	V	1101	11	087-145
4	tl_repgrade	Maximum Reportable Severity Grade for Local tenderness left	0	0	V	1101	11	087-145
4	tr_repgrade	Maximum Reportable Severity Grade for Local tenderness right	0	0	V	1101	11	087-145
4	vom_repgrade	Maximum Reportable Severity Grade for Vomiting	0	0	V	1101	11	087-145
	arth_repgrade	Maximum Reportable Severity Grade for Arthralgia	0	0	P			087-031
	chill_repgrade	Maximum Reportable Severity Grade for Chills	0	0	P			087-031
	ery_area_repgrade	Maximum Reportable Severity Grade for Overall Erythema area (x*y)	0	0.5	P			087-031
	ery_dim_repgrade	Maximum Reportable Severity Grade for Overall Erythema dimension (x or y)	0	0	P			087-031
	ery_repgrade	Maximum Reportable Severity Grade for Overall erythema	0	0.5	P			087-031
	eryind_repgrade	Maximum Reportable Severity Grade for Overall erythema/induration	0	0.5	P			087-031
	head_repgrade	Maximum Reportable Severity Grade for Headache	0	0	P			087-031
	ind_area_repgrade	Maximum Reportable Severity Grade for Overall Induration area (x*y)	0	0.5	P			087-031
	ind_dim_repgrade	Maximum Reportable Severity Grade for Overall Induration dimension (x or y)	0	0	P			087-031
	ind_repgrade	Maximum Reportable Severity Grade for Overall Induration	0	0.5	P			087-031
	lery_area_repgrade	Maximum Reportable Severity Grade for Left erythema area (x*y)	0	0.5	P			087-031
	lery_dim_repgrade	Maximum Reportable Severity Grade for Left erythema dimension (x or y)	0	0	P			087-031
	lery_repgrade	Maximum Reportable Severity Grade for Left erythema	0	0.5	P			087-031
	leryind_repgrade	Maximum Reportable Severity Grade for Erythema/induration Left side only	0	0.5	P			087-031
	leryx_repgrade	Maximum Reportable Severity Grade for Left erythema X dimension	0	0	P			087-031
	leryy_repgrade	Maximum Reportable Severity Grade for Left erythema Y dimension	0	0	P			087-031
	lind_area_repgrade	Maximum Reportable Severity Grade for Left induration area (x*y)	0	0	P			087-031
	lind_dim_repgrade	Maximum Reportable Severity Grade for Left induration dimension (x or y)	0	0	P			087-031
	lind_repgrade	Maximum Reportable Severity Grade for Left induration	0	0	P			087-031
	lindx_repgrade	Maximum Reportable Severity Grade for Left induration X dimension	0	0	P			087-031
	lindy_repgrade	Maximum Reportable Severity Grade for Left induration Y dimension	0	0	P			087-031
	lpaintend_repgrade	Maximum Reportable Severity Grade for Left local pain/tenderness	1	1	P			087-031
	lpl_repgrade	Maximum Reportable Severity Grade for Local pain left	1	1	P			087-031
	lpr_repgrade	Maximum Reportable Severity Grade for Local pain right	1	1	P			087-031
	mf_repgrade	Maximum Reportable Severity Grade for Malaise/fatigue	0	0	P			087-031
	myal_repgrade	Maximum Reportable Severity Grade for Myalgia	1	1	P			087-031
	naus_repgrade	Maximum Reportable Severity Grade for Nausea	0	0	P			087-031
	pain_repgrade	Maximum Reportable Severity Grade for Local pain	1	1	P			087-031
	paintend_repgrade	Maximum Reportable Severity Grade for Local pain/tenderness	1	1	P			087-031
	rery_area_repgrade	Maximum Reportable Severity Grade for Right erythema area (x*y)	0	0	P			087-031
	rery_dim_repgrade	Maximum Reportable Severity Grade for Right erythema dimension (x or y)	0	0	P			087-031
	rery_repgrade	Maximum Reportable Severity Grade for Right erythema	0	0	P			087-031
	reryind_repgrade	Maximum Reportable Severity Grade for Erythema/induration Right side only	0	0.5	P			087-031
	reryx_repgrade	Maximum Reportable Severity Grade for Right erythema X dimension	0	0	P			087-031
	reryy_repgrade	Maximum Reportable Severity Grade for Right erythema Y dimension	0	0	P			087-031
	rind_area_repgrade	Maximum Reportable Severity Grade for Right induration area (x*y)	0	0.5	P			087-031
	rind_dim_repgrade	Maximum Reportable Severity Grade for Right induration dimension (x or y)	0	0	P			087-031
	rind_repgrade	Maximum Reportable Severity Grade for Right induration	0	0.5	P			087-031
	rindx_repgrade	Maximum Reportable Severity Grade for Right induration X dimension	0	0	P			087-031
	rindy_repgrade	Maximum Reportable Severity Grade for Right induration Y dimension	0	0	P			087-031
	rpaintend_repgrade	Maximum Reportable Severity Grade for Right local pain/tenderness	1	1	P			087-031
	systemic_repgrade	Maximum Reportable Severity Grade for Maximum systemic symptom	1	1	P			087-031
	tempc_repgrade	Maximum Reportable Severity Grade for Temperature (c)	0	0	P			087-031
	tend_repgrade	Maximum Reportable Severity Grade for Local tenderness	1	1	P			087-031
	tl_repgrade	Maximum Reportable Severity Grade for Local tenderness left	1	1	P			087-031
	tr_repgrade	Maximum Reportable Severity Grade for Local tenderness right	1	1	P			087-031
	vom_repgrade	Maximum Reportable Severity Grade for Vomiting	0	0	P			087-031
1	arth_repgrade	Maximum Reportable Severity Grade for Arthralgia	0	0	V	201	2	087-031
1	chill_repgrade	Maximum Reportable Severity Grade for Chills	0	0	V	201	2	087-031
1	ery_area_repgrade	Maximum Reportable Severity Grade for Overall Erythema area (x*y)	0	0	V	201	2	087-031
1	ery_dim_repgrade	Maximum Reportable Severity Grade for Overall Erythema dimension (x or y)	0	0	V	201	2	087-031
1	ery_repgrade	Maximum Reportable Severity Grade for Overall erythema	0	0	V	201	2	087-031
1	eryind_repgrade	Maximum Reportable Severity Grade for Overall erythema/induration	0	0.5	V	201	2	087-031
1	head_repgrade	Maximum Reportable Severity Grade for Headache	0	0	V	201	2	087-031
1	ind_area_repgrade	Maximum Reportable Severity Grade for Overall Induration area (x*y)	0	0.5	V	201	2	087-031
1	ind_dim_repgrade	Maximum Reportable Severity Grade for Overall Induration dimension (x or y)	0	0	V	201	2	087-031
1	ind_repgrade	Maximum Reportable Severity Grade for Overall Induration	0	0.5	V	201	2	087-031
1	lery_area_repgrade	Maximum Reportable Severity Grade for Left erythema area (x*y)	0	0	V	201	2	087-031
1	lery_dim_repgrade	Maximum Reportable Severity Grade for Left erythema dimension (x or y)	0	0	V	201	2	087-031
1	lery_repgrade	Maximum Reportable Severity Grade for Left erythema	0	0	V	201	2	087-031
1	leryind_repgrade	Maximum Reportable Severity Grade for Erythema/induration Left side only	0	0	V	201	2	087-031
1	leryx_repgrade	Maximum Reportable Severity Grade for Left erythema X dimension	0	0	V	201	2	087-031
1	leryy_repgrade	Maximum Reportable Severity Grade for Left erythema Y dimension	0	0	V	201	2	087-031
1	lind_area_repgrade	Maximum Reportable Severity Grade for Left induration area (x*y)	0	0	V	201	2	087-031
1	lind_dim_repgrade	Maximum Reportable Severity Grade for Left induration dimension (x or y)	0	0	V	201	2	087-031
1	lind_repgrade	Maximum Reportable Severity Grade for Left induration	0	0	V	201	2	087-031
1	lindx_repgrade	Maximum Reportable Severity Grade for Left induration X dimension	0	0	V	201	2	087-031
1	lindy_repgrade	Maximum Reportable Severity Grade for Left induration Y dimension	0	0	V	201	2	087-031
1	lpaintend_repgrade	Maximum Reportable Severity Grade for Left local pain/tenderness	1	1	V	201	2	087-031
1	lpl_repgrade	Maximum Reportable Severity Grade for Local pain left	1	1	V	201	2	087-031
1	lpr_repgrade	Maximum Reportable Severity Grade for Local pain right	1	1	V	201	2	087-031
1	mf_repgrade	Maximum Reportable Severity Grade for Malaise/fatigue	0	0	V	201	2	087-031
1	myal_repgrade	Maximum Reportable Severity Grade for Myalgia	1	1	V	201	2	087-031
1	naus_repgrade	Maximum Reportable Severity Grade for Nausea	0	0	V	201	2	087-031
1	pain_repgrade	Maximum Reportable Severity Grade for Local pain	1	1	V	201	2	087-031
1	paintend_repgrade	Maximum Reportable Severity Grade for Local pain/tenderness	1	1	V	201	2	087-031
1	rery_area_repgrade	Maximum Reportable Severity Grade for Right erythema area (x*y)	0	0	V	201	2	087-031
1	rery_dim_repgrade	Maximum Reportable Severity Grade for Right erythema dimension (x or y)	0	0	V	201	2	087-031
1	rery_repgrade	Maximum Reportable Severity Grade for Right erythema	0	0	V	201	2	087-031
1	reryind_repgrade	Maximum Reportable Severity Grade for Erythema/induration Right side only	0	0.5	V	201	2	087-031
1	reryx_repgrade	Maximum Reportable Severity Grade for Right erythema X dimension	0	0	V	201	2	087-031
1	reryy_repgrade	Maximum Reportable Severity Grade for Right erythema Y dimension	0	0	V	201	2	087-031
1	rind_area_repgrade	Maximum Reportable Severity Grade for Right induration area (x*y)	0	0.5	V	201	2	087-031
1	rind_dim_repgrade	Maximum Reportable Severity Grade for Right induration dimension (x or y)	0	0	V	201	2	087-031
1	rind_repgrade	Maximum Reportable Severity Grade for Right induration	0	0.5	V	201	2	087-031
1	rindx_repgrade	Maximum Reportable Severity Grade for Right induration X dimension	0	0	V	201	2	087-031
1	rindy_repgrade	Maximum Reportable Severity Grade for Right induration Y dimension	0	0	V	201	2	087-031
1	rpaintend_repgrade	Maximum Reportable Severity Grade for Right local pain/tenderness	1	1	V	201	2	087-031
1	systemic_repgrade	Maximum Reportable Severity Grade for Maximum systemic symptom	1	1	V	201	2	087-031
1	tempc_repgrade	Maximum Reportable Severity Grade for Temperature (c)	0	0	V	201	2	087-031
1	tend_repgrade	Maximum Reportable Severity Grade for Local tenderness	1	1	V	201	2	087-031
1	tl_repgrade	Maximum Reportable Severity Grade for Local tenderness left	1	1	V	201	2	087-031
1	tr_repgrade	Maximum Reportable Severity Grade for Local tenderness right	1	1	V	201	2	087-031
1	vom_repgrade	Maximum Reportable Severity Grade for Vomiting	0	0	V	201	2	087-031
2	arth_repgrade	Maximum Reportable Severity Grade for Arthralgia	0	0	V	601	6	087-031
2	chill_repgrade	Maximum Reportable Severity Grade for Chills	0	0	V	601	6	087-031
2	ery_area_repgrade	Maximum Reportable Severity Grade for Overall Erythema area (x*y)	0	0.5	V	601	6	087-031
2	ery_dim_repgrade	Maximum Reportable Severity Grade for Overall Erythema dimension (x or y)	0	0	V	601	6	087-031
2	ery_repgrade	Maximum Reportable Severity Grade for Overall erythema	0	0.5	V	601	6	087-031
2	eryind_repgrade	Maximum Reportable Severity Grade for Overall erythema/induration	0	0.5	V	601	6	087-031
2	head_repgrade	Maximum Reportable Severity Grade for Headache	0	0	V	601	6	087-031
2	ind_area_repgrade	Maximum Reportable Severity Grade for Overall Induration area (x*y)	0	0	V	601	6	087-031
2	ind_dim_repgrade	Maximum Reportable Severity Grade for Overall Induration dimension (x or y)	0	0	V	601	6	087-031
2	ind_repgrade	Maximum Reportable Severity Grade for Overall Induration	0	0	V	601	6	087-031
2	lery_area_repgrade	Maximum Reportable Severity Grade for Left erythema area (x*y)	0	0.5	V	601	6	087-031
2	lery_dim_repgrade	Maximum Reportable Severity Grade for Left erythema dimension (x or y)	0	0	V	601	6	087-031
2	lery_repgrade	Maximum Reportable Severity Grade for Left erythema	0	0.5	V	601	6	087-031
2	leryind_repgrade	Maximum Reportable Severity Grade for Erythema/induration Left side only	0	0.5	V	601	6	087-031
2	leryx_repgrade	Maximum Reportable Severity Grade for Left erythema X dimension	0	0	V	601	6	087-031
2	leryy_repgrade	Maximum Reportable Severity Grade for Left erythema Y dimension	0	0	V	601	6	087-031
2	lind_area_repgrade	Maximum Reportable Severity Grade for Left induration area (x*y)	0	0	V	601	6	087-031
2	lind_dim_repgrade	Maximum Reportable Severity Grade for Left induration dimension (x or y)	0	0	V	601	6	087-031
2	lind_repgrade	Maximum Reportable Severity Grade for Left induration	0	0	V	601	6	087-031
2	lindx_repgrade	Maximum Reportable Severity Grade for Left induration X dimension	0	0	V	601	6	087-031
2	lindy_repgrade	Maximum Reportable Severity Grade for Left induration Y dimension	0	0	V	601	6	087-031
2	lpaintend_repgrade	Maximum Reportable Severity Grade for Left local pain/tenderness	1	1	V	601	6	087-031
2	lpl_repgrade	Maximum Reportable Severity Grade for Local pain left	1	1	V	601	6	087-031
2	lpr_repgrade	Maximum Reportable Severity Grade for Local pain right	1	1	V	601	6	087-031
2	mf_repgrade	Maximum Reportable Severity Grade for Malaise/fatigue	0	0	V	601	6	087-031
2	myal_repgrade	Maximum Reportable Severity Grade for Myalgia	1	1	V	601	6	087-031
2	naus_repgrade	Maximum Reportable Severity Grade for Nausea	0	0	V	601	6	087-031
2	pain_repgrade	Maximum Reportable Severity Grade for Local pain	1	1	V	601	6	087-031
2	paintend_repgrade	Maximum Reportable Severity Grade for Local pain/tenderness	1	1	V	601	6	087-031
2	rery_area_repgrade	Maximum Reportable Severity Grade for Right erythema area (x*y)	0	0	V	601	6	087-031
2	rery_dim_repgrade	Maximum Reportable Severity Grade for Right erythema dimension (x or y)	0	0	V	601	6	087-031
2	rery_repgrade	Maximum Reportable Severity Grade for Right erythema	0	0	V	601	6	087-031
2	reryind_repgrade	Maximum Reportable Severity Grade for Erythema/induration Right side only	0	0	V	601	6	087-031
2	reryx_repgrade	Maximum Reportable Severity Grade for Right erythema X dimension	0	0	V	601	6	087-031
2	reryy_repgrade	Maximum Reportable Severity Grade for Right erythema Y dimension	0	0	V	601	6	087-031
2	rind_area_repgrade	Maximum Reportable Severity Grade for Right induration area (x*y)	0	0	V	601	6	087-031
2	rind_dim_repgrade	Maximum Reportable Severity Grade for Right induration dimension (x or y)	0	0	V	601	6	087-031
2	rind_repgrade	Maximum Reportable Severity Grade for Right induration	0	0	V	601	6	087-031
2	rindx_repgrade	Maximum Reportable Severity Grade for Right induration X dimension	0	0	V	601	6	087-031
2	rindy_repgrade	Maximum Reportable Severity Grade for Right induration Y dimension	0	0	V	601	6	087-031
2	rpaintend_repgrade	Maximum Reportable Severity Grade for Right local pain/tenderness	1	1	V	601	6	087-031
2	systemic_repgrade	Maximum Reportable Severity Grade for Maximum systemic symptom	1	1	V	601	6	087-031
2	tempc_repgrade	Maximum Reportable Severity Grade for Temperature (c)	0	0	V	601	6	087-031
2	tend_repgrade	Maximum Reportable Severity Grade for Local tenderness	1	1	V	601	6	087-031
2	tl_repgrade	Maximum Reportable Severity Grade for Local tenderness left	1	1	V	601	6	087-031
2	tr_repgrade	Maximum Reportable Severity Grade for Local tenderness right	0	0	V	601	6	087-031
2	vom_repgrade	Maximum Reportable Severity Grade for Vomiting	0	0	V	601	6	087-031
3	arth_repgrade	Maximum Reportable Severity Grade for Arthralgia	0	0	V	801	8	087-031
3	chill_repgrade	Maximum Reportable Severity Grade for Chills	0	0	V	801	8	087-031
3	ery_area_repgrade	Maximum Reportable Severity Grade for Overall Erythema area (x*y)	0	0	V	801	8	087-031
3	ery_dim_repgrade	Maximum Reportable Severity Grade for Overall Erythema dimension (x or y)	0	0	V	801	8	087-031
3	ery_repgrade	Maximum Reportable Severity Grade for Overall erythema	0	0	V	801	8	087-031
3	eryind_repgrade	Maximum Reportable Severity Grade for Overall erythema/induration	0	0	V	801	8	087-031
3	head_repgrade	Maximum Reportable Severity Grade for Headache	0	0	V	801	8	087-031
3	ind_area_repgrade	Maximum Reportable Severity Grade for Overall Induration area (x*y)	0	0	V	801	8	087-031
3	ind_dim_repgrade	Maximum Reportable Severity Grade for Overall Induration dimension (x or y)	0	0	V	801	8	087-031
3	ind_repgrade	Maximum Reportable Severity Grade for Overall Induration	0	0	V	801	8	087-031
3	lery_area_repgrade	Maximum Reportable Severity Grade for Left erythema area (x*y)	0	0	V	801	8	087-031
3	lery_dim_repgrade	Maximum Reportable Severity Grade for Left erythema dimension (x or y)	0	0	V	801	8	087-031
3	lery_repgrade	Maximum Reportable Severity Grade for Left erythema	0	0	V	801	8	087-031
3	leryind_repgrade	Maximum Reportable Severity Grade for Erythema/induration Left side only	0	0	V	801	8	087-031
3	leryx_repgrade	Maximum Reportable Severity Grade for Left erythema X dimension	0	0	V	801	8	087-031
3	leryy_repgrade	Maximum Reportable Severity Grade for Left erythema Y dimension	0	0	V	801	8	087-031
3	lind_area_repgrade	Maximum Reportable Severity Grade for Left induration area (x*y)	0	0	V	801	8	087-031
3	lind_dim_repgrade	Maximum Reportable Severity Grade for Left induration dimension (x or y)	0	0	V	801	8	087-031
3	lind_repgrade	Maximum Reportable Severity Grade for Left induration	0	0	V	801	8	087-031
3	lindx_repgrade	Maximum Reportable Severity Grade for Left induration X dimension	0	0	V	801	8	087-031
3	lindy_repgrade	Maximum Reportable Severity Grade for Left induration Y dimension	0	0	V	801	8	087-031
3	lpaintend_repgrade	Maximum Reportable Severity Grade for Left local pain/tenderness	1	1	V	801	8	087-031
3	lpl_repgrade	Maximum Reportable Severity Grade for Local pain left	1	1	V	801	8	087-031
3	lpr_repgrade	Maximum Reportable Severity Grade for Local pain right	1	1	V	801	8	087-031
3	mf_repgrade	Maximum Reportable Severity Grade for Malaise/fatigue	0	0	V	801	8	087-031
3	myal_repgrade	Maximum Reportable Severity Grade for Myalgia	0	0	V	801	8	087-031
3	naus_repgrade	Maximum Reportable Severity Grade for Nausea	0	0	V	801	8	087-031
3	pain_repgrade	Maximum Reportable Severity Grade for Local pain	1	1	V	801	8	087-031
3	paintend_repgrade	Maximum Reportable Severity Grade for Local pain/tenderness	1	1	V	801	8	087-031
3	rery_area_repgrade	Maximum Reportable Severity Grade for Right erythema area (x*y)	0	0	V	801	8	087-031
3	rery_dim_repgrade	Maximum Reportable Severity Grade for Right erythema dimension (x or y)	0	0	V	801	8	087-031
3	rery_repgrade	Maximum Reportable Severity Grade for Right erythema	0	0	V	801	8	087-031
3	reryind_repgrade	Maximum Reportable Severity Grade for Erythema/induration Right side only	0	0	V	801	8	087-031
3	reryx_repgrade	Maximum Reportable Severity Grade for Right erythema X dimension	0	0	V	801	8	087-031
3	reryy_repgrade	Maximum Reportable Severity Grade for Right erythema Y dimension	0	0	V	801	8	087-031
3	rind_area_repgrade	Maximum Reportable Severity Grade for Right induration area (x*y)	0	0	V	801	8	087-031
3	rind_dim_repgrade	Maximum Reportable Severity Grade for Right induration dimension (x or y)	0	0	V	801	8	087-031
3	rind_repgrade	Maximum Reportable Severity Grade for Right induration	0	0	V	801	8	087-031
3	rindx_repgrade	Maximum Reportable Severity Grade for Right induration X dimension	0	0	V	801	8	087-031
3	rindy_repgrade	Maximum Reportable Severity Grade for Right induration Y dimension	0	0	V	801	8	087-031
3	rpaintend_repgrade	Maximum Reportable Severity Grade for Right local pain/tenderness	1	1	V	801	8	087-031
3	systemic_repgrade	Maximum Reportable Severity Grade for Maximum systemic symptom	0	0	V	801	8	087-031
3	tempc_repgrade	Maximum Reportable Severity Grade for Temperature (c)	0	0	V	801	8	087-031
3	tend_repgrade	Maximum Reportable Severity Grade for Local tenderness	0	0	V	801	8	087-031
3	tl_repgrade	Maximum Reportable Severity Grade for Local tenderness left	0	0	V	801	8	087-031
3	tr_repgrade	Maximum Reportable Severity Grade for Local tenderness right	0	0	V	801	8	087-031
3	vom_repgrade	Maximum Reportable Severity Grade for Vomiting	0	0	V	801	8	087-031
4	arth_repgrade	Maximum Reportable Severity Grade for Arthralgia	0	0	V	1101	11	087-031
4	chill_repgrade	Maximum Reportable Severity Grade for Chills	0	0	V	1101	11	087-031
4	ery_area_repgrade	Maximum Reportable Severity Grade for Overall Erythema area (x*y)	0	0	V	1101	11	087-031
4	ery_dim_repgrade	Maximum Reportable Severity Grade for Overall Erythema dimension (x or y)	0	0	V	1101	11	087-031
4	ery_repgrade	Maximum Reportable Severity Grade for Overall erythema	0	0	V	1101	11	087-031
4	eryind_repgrade	Maximum Reportable Severity Grade for Overall erythema/induration	0	0	V	1101	11	087-031
4	head_repgrade	Maximum Reportable Severity Grade for Headache	0	0	V	1101	11	087-031
4	ind_area_repgrade	Maximum Reportable Severity Grade for Overall Induration area (x*y)	0	0	V	1101	11	087-031
4	ind_dim_repgrade	Maximum Reportable Severity Grade for Overall Induration dimension (x or y)	0	0	V	1101	11	087-031
4	ind_repgrade	Maximum Reportable Severity Grade for Overall Induration	0	0	V	1101	11	087-031
4	lery_area_repgrade	Maximum Reportable Severity Grade for Left erythema area (x*y)	0	0	V	1101	11	087-031
4	lery_dim_repgrade	Maximum Reportable Severity Grade for Left erythema dimension (x or y)	0	0	V	1101	11	087-031
4	lery_repgrade	Maximum Reportable Severity Grade for Left erythema	0	0	V	1101	11	087-031
4	leryind_repgrade	Maximum Reportable Severity Grade for Erythema/induration Left side only	0	0	V	1101	11	087-031
4	leryx_repgrade	Maximum Reportable Severity Grade for Left erythema X dimension	0	0	V	1101	11	087-031
4	leryy_repgrade	Maximum Reportable Severity Grade for Left erythema Y dimension	0	0	V	1101	11	087-031
4	lind_area_repgrade	Maximum Reportable Severity Grade for Left induration area (x*y)	0	0	V	1101	11	087-031
4	lind_dim_repgrade	Maximum Reportable Severity Grade for Left induration dimension (x or y)	0	0	V	1101	11	087-031
4	lind_repgrade	Maximum Reportable Severity Grade for Left induration	0	0	V	1101	11	087-031
4	lindx_repgrade	Maximum Reportable Severity Grade for Left induration X dimension	0	0	V	1101	11	087-031
4	lindy_repgrade	Maximum Reportable Severity Grade for Left induration Y dimension	0	0	V	1101	11	087-031
4	lpaintend_repgrade	Maximum Reportable Severity Grade for Left local pain/tenderness	0	0	V	1101	11	087-031
4	lpl_repgrade	Maximum Reportable Severity Grade for Local pain left	0	0	V	1101	11	087-031
4	lpr_repgrade	Maximum Reportable Severity Grade for Local pain right	1	1	V	1101	11	087-031
4	mf_repgrade	Maximum Reportable Severity Grade for Malaise/fatigue	0	0	V	1101	11	087-031
4	myal_repgrade	Maximum Reportable Severity Grade for Myalgia	0	0	V	1101	11	087-031
4	naus_repgrade	Maximum Reportable Severity Grade for Nausea	0	0	V	1101	11	087-031
4	pain_repgrade	Maximum Reportable Severity Grade for Local pain	1	1	V	1101	11	087-031
4	paintend_repgrade	Maximum Reportable Severity Grade for Local pain/tenderness	1	1	V	1101	11	087-031
4	rery_area_repgrade	Maximum Reportable Severity Grade for Right erythema area (x*y)	0	0	V	1101	11	087-031
4	rery_dim_repgrade	Maximum Reportable Severity Grade for Right erythema dimension (x or y)	0	0	V	1101	11	087-031
4	rery_repgrade	Maximum Reportable Severity Grade for Right erythema	0	0	V	1101	11	087-031
4	reryind_repgrade	Maximum Reportable Severity Grade for Erythema/induration Right side only	0	0	V	1101	11	087-031
4	reryx_repgrade	Maximum Reportable Severity Grade for Right erythema X dimension	0	0	V	1101	11	087-031
4	reryy_repgrade	Maximum Reportable Severity Grade for Right erythema Y dimension	0	0	V	1101	11	087-031
4	rind_area_repgrade	Maximum Reportable Severity Grade for Right induration area (x*y)	0	0	V	1101	11	087-031
4	rind_dim_repgrade	Maximum Reportable Severity Grade for Right induration dimension (x or y)	0	0	V	1101	11	087-031
4	rind_repgrade	Maximum Reportable Severity Grade for Right induration	0	0	V	1101	11	087-031
4	rindx_repgrade	Maximum Reportable Severity Grade for Right induration X dimension	0	0	V	1101	11	087-031
4	rindy_repgrade	Maximum Reportable Severity Grade for Right induration Y dimension	0	0	V	1101	11	087-031
4	rpaintend_repgrade	Maximum Reportable Severity Grade for Right local pain/tenderness	1	1	V	1101	11	087-031
4	systemic_repgrade	Maximum Reportable Severity Grade for Maximum systemic symptom	0	0	V	1101	11	087-031
4	tempc_repgrade	Maximum Reportable Severity Grade for Temperature (c)	0	0	V	1101	11	087-031
4	tend_repgrade	Maximum Reportable Severity Grade for Local tenderness	0	0	V	1101	11	087-031
4	tl_repgrade	Maximum Reportable Severity Grade for Local tenderness left	0	0	V	1101	11	087-031
4	tr_repgrade	Maximum Reportable Severity Grade for Local tenderness right	0	0	V	1101	11	087-031
4	vom_repgrade	Maximum Reportable Severity Grade for Vomiting	0	0	V	1101	11	087-031
	arth_repgrade	Maximum Reportable Severity Grade for Arthralgia	0	0	P			087-099
	chill_repgrade	Maximum Reportable Severity Grade for Chills	0	0	P			087-099
	ery_area_repgrade	Maximum Reportable Severity Grade for Overall Erythema area (x*y)	0	0.5	P			087-099
	ery_dim_repgrade	Maximum Reportable Severity Grade for Overall Erythema dimension (x or y)	0	0	P			087-099
	ery_repgrade	Maximum Reportable Severity Grade for Overall erythema	0	0.5	P			087-099
	eryind_repgrade	Maximum Reportable Severity Grade for Overall erythema/induration	0	0.5	P			087-099
	head_repgrade	Maximum Reportable Severity Grade for Headache	2	2	P			087-099
	ind_area_repgrade	Maximum Reportable Severity Grade for Overall Induration area (x*y)	0	0.5	P			087-099
	ind_dim_repgrade	Maximum Reportable Severity Grade for Overall Induration dimension (x or y)	0	0	P			087-099
	ind_repgrade	Maximum Reportable Severity Grade for Overall Induration	0	0.5	P			087-099
	lery_area_repgrade	Maximum Reportable Severity Grade for Left erythema area (x*y)	0	0.5	P			087-099
	lery_dim_repgrade	Maximum Reportable Severity Grade for Left erythema dimension (x or y)	0	0	P			087-099
	lery_repgrade	Maximum Reportable Severity Grade for Left erythema	0	0.5	P			087-099
	leryind_repgrade	Maximum Reportable Severity Grade for Erythema/induration Left side only	0	0.5	P			087-099
	leryx_repgrade	Maximum Reportable Severity Grade for Left erythema X dimension	0	0	P			087-099
	leryy_repgrade	Maximum Reportable Severity Grade for Left erythema Y dimension	0	0	P			087-099
	lind_area_repgrade	Maximum Reportable Severity Grade for Left induration area (x*y)	0	0	P			087-099
	lind_dim_repgrade	Maximum Reportable Severity Grade for Left induration dimension (x or y)	0	0	P			087-099
	lind_repgrade	Maximum Reportable Severity Grade for Left induration	0	0	P			087-099
	lindx_repgrade	Maximum Reportable Severity Grade for Left induration X dimension	0	0	P			087-099
	lindy_repgrade	Maximum Reportable Severity Grade for Left induration Y dimension	0	0	P			087-099
	lpaintend_repgrade	Maximum Reportable Severity Grade for Left local pain/tenderness	1	1	P			087-099
	lpl_repgrade	Maximum Reportable Severity Grade for Local pain left	1	1	P			087-099
	lpr_repgrade	Maximum Reportable Severity Grade for Local pain right	2	2	P			087-099
	mf_repgrade	Maximum Reportable Severity Grade for Malaise/fatigue	3	3	P			087-099
	myal_repgrade	Maximum Reportable Severity Grade for Myalgia	0	0	P			087-099
	naus_repgrade	Maximum Reportable Severity Grade for Nausea	0	0	P			087-099
	pain_repgrade	Maximum Reportable Severity Grade for Local pain	2	2	P			087-099
	paintend_repgrade	Maximum Reportable Severity Grade for Local pain/tenderness	2	2	P			087-099
	rery_area_repgrade	Maximum Reportable Severity Grade for Right erythema area (x*y)	0	0.5	P			087-099
	rery_dim_repgrade	Maximum Reportable Severity Grade for Right erythema dimension (x or y)	0	0	P			087-099
	rery_repgrade	Maximum Reportable Severity Grade for Right erythema	0	0.5	P			087-099
	reryind_repgrade	Maximum Reportable Severity Grade for Erythema/induration Right side only	0	0.5	P			087-099
	reryx_repgrade	Maximum Reportable Severity Grade for Right erythema X dimension	0	0	P			087-099
	reryy_repgrade	Maximum Reportable Severity Grade for Right erythema Y dimension	0	0	P			087-099
	rind_area_repgrade	Maximum Reportable Severity Grade for Right induration area (x*y)	0	0.5	P			087-099
	rind_dim_repgrade	Maximum Reportable Severity Grade for Right induration dimension (x or y)	0	0	P			087-099
	rind_repgrade	Maximum Reportable Severity Grade for Right induration	0	0.5	P			087-099
	rindx_repgrade	Maximum Reportable Severity Grade for Right induration X dimension	0	0	P			087-099
	rindy_repgrade	Maximum Reportable Severity Grade for Right induration Y dimension	0	0	P			087-099
	rpaintend_repgrade	Maximum Reportable Severity Grade for Right local pain/tenderness	2	2	P			087-099
	systemic_repgrade	Maximum Reportable Severity Grade for Maximum systemic symptom	3	3	P			087-099
	tempc_repgrade	Maximum Reportable Severity Grade for Temperature (c)	0	0	P			087-099
	tend_repgrade	Maximum Reportable Severity Grade for Local tenderness	2	2	P			087-099
	tl_repgrade	Maximum Reportable Severity Grade for Local tenderness left	1	1	P			087-099
	tr_repgrade	Maximum Reportable Severity Grade for Local tenderness right	2	2	P			087-099
	vom_repgrade	Maximum Reportable Severity Grade for Vomiting	0	0	P			087-099
1	arth_repgrade	Maximum Reportable Severity Grade for Arthralgia	0	0	V	201	2	087-099
1	chill_repgrade	Maximum Reportable Severity Grade for Chills	0	0	V	201	2	087-099
1	ery_area_repgrade	Maximum Reportable Severity Grade for Overall Erythema area (x*y)	0	0.5	V	201	2	087-099
1	ery_dim_repgrade	Maximum Reportable Severity Grade for Overall Erythema dimension (x or y)	0	0	V	201	2	087-099
1	ery_repgrade	Maximum Reportable Severity Grade for Overall erythema	0	0.5	V	201	2	087-099
1	eryind_repgrade	Maximum Reportable Severity Grade for Overall erythema/induration	0	0.5	V	201	2	087-099
1	head_repgrade	Maximum Reportable Severity Grade for Headache	0	0	V	201	2	087-099
1	ind_area_repgrade	Maximum Reportable Severity Grade for Overall Induration area (x*y)	0	0	V	201	2	087-099
1	ind_dim_repgrade	Maximum Reportable Severity Grade for Overall Induration dimension (x or y)	0	0	V	201	2	087-099
1	ind_repgrade	Maximum Reportable Severity Grade for Overall Induration	0	0	V	201	2	087-099
1	lery_area_repgrade	Maximum Reportable Severity Grade for Left erythema area (x*y)	0	0.5	V	201	2	087-099
1	lery_dim_repgrade	Maximum Reportable Severity Grade for Left erythema dimension (x or y)	0	0	V	201	2	087-099
1	lery_repgrade	Maximum Reportable Severity Grade for Left erythema	0	0.5	V	201	2	087-099
1	leryind_repgrade	Maximum Reportable Severity Grade for Erythema/induration Left side only	0	0.5	V	201	2	087-099
1	leryx_repgrade	Maximum Reportable Severity Grade for Left erythema X dimension	0	0	V	201	2	087-099
1	leryy_repgrade	Maximum Reportable Severity Grade for Left erythema Y dimension	0	0	V	201	2	087-099
1	lind_area_repgrade	Maximum Reportable Severity Grade for Left induration area (x*y)	0	0	V	201	2	087-099
1	lind_dim_repgrade	Maximum Reportable Severity Grade for Left induration dimension (x or y)	0	0	V	201	2	087-099
1	lind_repgrade	Maximum Reportable Severity Grade for Left induration	0	0	V	201	2	087-099
1	lindx_repgrade	Maximum Reportable Severity Grade for Left induration X dimension	0	0	V	201	2	087-099
1	lindy_repgrade	Maximum Reportable Severity Grade for Left induration Y dimension	0	0	V	201	2	087-099
1	lpaintend_repgrade	Maximum Reportable Severity Grade for Left local pain/tenderness	1	1	V	201	2	087-099
1	lpl_repgrade	Maximum Reportable Severity Grade for Local pain left	1	1	V	201	2	087-099
1	lpr_repgrade	Maximum Reportable Severity Grade for Local pain right	2	2	V	201	2	087-099
1	mf_repgrade	Maximum Reportable Severity Grade for Malaise/fatigue	3	3	V	201	2	087-099
1	myal_repgrade	Maximum Reportable Severity Grade for Myalgia	0	0	V	201	2	087-099
1	naus_repgrade	Maximum Reportable Severity Grade for Nausea	0	0	V	201	2	087-099
1	pain_repgrade	Maximum Reportable Severity Grade for Local pain	2	2	V	201	2	087-099
1	paintend_repgrade	Maximum Reportable Severity Grade for Local pain/tenderness	2	2	V	201	2	087-099
1	rery_area_repgrade	Maximum Reportable Severity Grade for Right erythema area (x*y)	0	0.5	V	201	2	087-099
1	rery_dim_repgrade	Maximum Reportable Severity Grade for Right erythema dimension (x or y)	0	0	V	201	2	087-099
1	rery_repgrade	Maximum Reportable Severity Grade for Right erythema	0	0.5	V	201	2	087-099
1	reryind_repgrade	Maximum Reportable Severity Grade for Erythema/induration Right side only	0	0.5	V	201	2	087-099
1	reryx_repgrade	Maximum Reportable Severity Grade for Right erythema X dimension	0	0	V	201	2	087-099
1	reryy_repgrade	Maximum Reportable Severity Grade for Right erythema Y dimension	0	0	V	201	2	087-099
1	rind_area_repgrade	Maximum Reportable Severity Grade for Right induration area (x*y)	0	0	V	201	2	087-099
1	rind_dim_repgrade	Maximum Reportable Severity Grade for Right induration dimension (x or y)	0	0	V	201	2	087-099
1	rind_repgrade	Maximum Reportable Severity Grade for Right induration	0	0	V	201	2	087-099
1	rindx_repgrade	Maximum Reportable Severity Grade for Right induration X dimension	0	0	V	201	2	087-099
1	rindy_repgrade	Maximum Reportable Severity Grade for Right induration Y dimension	0	0	V	201	2	087-099
1	rpaintend_repgrade	Maximum Reportable Severity Grade for Right local pain/tenderness	2	2	V	201	2	087-099
1	systemic_repgrade	Maximum Reportable Severity Grade for Maximum systemic symptom	3	3	V	201	2	087-099
1	tempc_repgrade	Maximum Reportable Severity Grade for Temperature (c)	0	0	V	201	2	087-099
1	tend_repgrade	Maximum Reportable Severity Grade for Local tenderness	2	2	V	201	2	087-099
1	tl_repgrade	Maximum Reportable Severity Grade for Local tenderness left	1	1	V	201	2	087-099
1	tr_repgrade	Maximum Reportable Severity Grade for Local tenderness right	2	2	V	201	2	087-099
1	vom_repgrade	Maximum Reportable Severity Grade for Vomiting	0	0	V	201	2	087-099
2	arth_repgrade	Maximum Reportable Severity Grade for Arthralgia	0	0	V	601	6	087-099
2	chill_repgrade	Maximum Reportable Severity Grade for Chills	0	0	V	601	6	087-099
2	ery_area_repgrade	Maximum Reportable Severity Grade for Overall Erythema area (x*y)	0	0.5	V	601	6	087-099
2	ery_dim_repgrade	Maximum Reportable Severity Grade for Overall Erythema dimension (x or y)	0	0	V	601	6	087-099
2	ery_repgrade	Maximum Reportable Severity Grade for Overall erythema	0	0.5	V	601	6	087-099
2	eryind_repgrade	Maximum Reportable Severity Grade for Overall erythema/induration	0	0.5	V	601	6	087-099
2	head_repgrade	Maximum Reportable Severity Grade for Headache	1	1	V	601	6	087-099
2	ind_area_repgrade	Maximum Reportable Severity Grade for Overall Induration area (x*y)	0	0	V	601	6	087-099
2	ind_dim_repgrade	Maximum Reportable Severity Grade for Overall Induration dimension (x or y)	0	0	V	601	6	087-099
2	ind_repgrade	Maximum Reportable Severity Grade for Overall Induration	0	0	V	601	6	087-099
2	lery_area_repgrade	Maximum Reportable Severity Grade for Left erythema area (x*y)	0	0.5	V	601	6	087-099
2	lery_dim_repgrade	Maximum Reportable Severity Grade for Left erythema dimension (x or y)	0	0	V	601	6	087-099
2	lery_repgrade	Maximum Reportable Severity Grade for Left erythema	0	0.5	V	601	6	087-099
2	leryind_repgrade	Maximum Reportable Severity Grade for Erythema/induration Left side only	0	0.5	V	601	6	087-099
2	leryx_repgrade	Maximum Reportable Severity Grade for Left erythema X dimension	0	0	V	601	6	087-099
2	leryy_repgrade	Maximum Reportable Severity Grade for Left erythema Y dimension	0	0	V	601	6	087-099
2	lind_area_repgrade	Maximum Reportable Severity Grade for Left induration area (x*y)	0	0	V	601	6	087-099
2	lind_dim_repgrade	Maximum Reportable Severity Grade for Left induration dimension (x or y)	0	0	V	601	6	087-099
2	lind_repgrade	Maximum Reportable Severity Grade for Left induration	0	0	V	601	6	087-099
2	lindx_repgrade	Maximum Reportable Severity Grade for Left induration X dimension	0	0	V	601	6	087-099
2	lindy_repgrade	Maximum Reportable Severity Grade for Left induration Y dimension	0	0	V	601	6	087-099
2	lpaintend_repgrade	Maximum Reportable Severity Grade for Left local pain/tenderness	1	1	V	601	6	087-099
2	lpl_repgrade	Maximum Reportable Severity Grade for Local pain left	1	1	V	601	6	087-099
2	lpr_repgrade	Maximum Reportable Severity Grade for Local pain right	1	1	V	601	6	087-099
2	mf_repgrade	Maximum Reportable Severity Grade for Malaise/fatigue	0	0	V	601	6	087-099
2	myal_repgrade	Maximum Reportable Severity Grade for Myalgia	0	0	V	601	6	087-099
2	naus_repgrade	Maximum Reportable Severity Grade for Nausea	0	0	V	601	6	087-099
2	pain_repgrade	Maximum Reportable Severity Grade for Local pain	1	1	V	601	6	087-099
2	paintend_repgrade	Maximum Reportable Severity Grade for Local pain/tenderness	1	1	V	601	6	087-099
2	rery_area_repgrade	Maximum Reportable Severity Grade for Right erythema area (x*y)	0	0.5	V	601	6	087-099
2	rery_dim_repgrade	Maximum Reportable Severity Grade for Right erythema dimension (x or y)	0	0	V	601	6	087-099
2	rery_repgrade	Maximum Reportable Severity Grade for Right erythema	0	0.5	V	601	6	087-099
2	reryind_repgrade	Maximum Reportable Severity Grade for Erythema/induration Right side only	0	0.5	V	601	6	087-099
2	reryx_repgrade	Maximum Reportable Severity Grade for Right erythema X dimension	0	0	V	601	6	087-099
2	reryy_repgrade	Maximum Reportable Severity Grade for Right erythema Y dimension	0	0	V	601	6	087-099
2	rind_area_repgrade	Maximum Reportable Severity Grade for Right induration area (x*y)	0	0	V	601	6	087-099
2	rind_dim_repgrade	Maximum Reportable Severity Grade for Right induration dimension (x or y)	0	0	V	601	6	087-099
2	rind_repgrade	Maximum Reportable Severity Grade for Right induration	0	0	V	601	6	087-099
2	rindx_repgrade	Maximum Reportable Severity Grade for Right induration X dimension	0	0	V	601	6	087-099
2	rindy_repgrade	Maximum Reportable Severity Grade for Right induration Y dimension	0	0	V	601	6	087-099
2	rpaintend_repgrade	Maximum Reportable Severity Grade for Right local pain/tenderness	1	1	V	601	6	087-099
2	systemic_repgrade	Maximum Reportable Severity Grade for Maximum systemic symptom	1	1	V	601	6	087-099
2	tempc_repgrade	Maximum Reportable Severity Grade for Temperature (c)	0	0	V	601	6	087-099
2	tend_repgrade	Maximum Reportable Severity Grade for Local tenderness	1	1	V	601	6	087-099
2	tl_repgrade	Maximum Reportable Severity Grade for Local tenderness left	0	0	V	601	6	087-099
2	tr_repgrade	Maximum Reportable Severity Grade for Local tenderness right	1	1	V	601	6	087-099
2	vom_repgrade	Maximum Reportable Severity Grade for Vomiting	0	0	V	601	6	087-099
3	arth_repgrade	Maximum Reportable Severity Grade for Arthralgia	0	0	V	801	8	087-099
3	chill_repgrade	Maximum Reportable Severity Grade for Chills	0	0	V	801	8	087-099
3	ery_area_repgrade	Maximum Reportable Severity Grade for Overall Erythema area (x*y)	0	0	V	801	8	087-099
3	ery_dim_repgrade	Maximum Reportable Severity Grade for Overall Erythema dimension (x or y)	0	0	V	801	8	087-099
3	ery_repgrade	Maximum Reportable Severity Grade for Overall erythema	0	0	V	801	8	087-099
3	eryind_repgrade	Maximum Reportable Severity Grade for Overall erythema/induration	0	0.5	V	801	8	087-099
3	head_repgrade	Maximum Reportable Severity Grade for Headache	0	0	V	801	8	087-099
3	ind_area_repgrade	Maximum Reportable Severity Grade for Overall Induration area (x*y)	0	0.5	V	801	8	087-099
3	ind_dim_repgrade	Maximum Reportable Severity Grade for Overall Induration dimension (x or y)	0	0	V	801	8	087-099
3	ind_repgrade	Maximum Reportable Severity Grade for Overall Induration	0	0.5	V	801	8	087-099
3	lery_area_repgrade	Maximum Reportable Severity Grade for Left erythema area (x*y)	0	0	V	801	8	087-099
3	lery_dim_repgrade	Maximum Reportable Severity Grade for Left erythema dimension (x or y)	0	0	V	801	8	087-099
3	lery_repgrade	Maximum Reportable Severity Grade for Left erythema	0	0	V	801	8	087-099
3	leryind_repgrade	Maximum Reportable Severity Grade for Erythema/induration Left side only	0	0	V	801	8	087-099
3	leryx_repgrade	Maximum Reportable Severity Grade for Left erythema X dimension	0	0	V	801	8	087-099
3	leryy_repgrade	Maximum Reportable Severity Grade for Left erythema Y dimension	0	0	V	801	8	087-099
3	lind_area_repgrade	Maximum Reportable Severity Grade for Left induration area (x*y)	0	0	V	801	8	087-099
3	lind_dim_repgrade	Maximum Reportable Severity Grade for Left induration dimension (x or y)	0	0	V	801	8	087-099
3	lind_repgrade	Maximum Reportable Severity Grade for Left induration	0	0	V	801	8	087-099
3	lindx_repgrade	Maximum Reportable Severity Grade for Left induration X dimension	0	0	V	801	8	087-099
3	lindy_repgrade	Maximum Reportable Severity Grade for Left induration Y dimension	0	0	V	801	8	087-099
3	lpaintend_repgrade	Maximum Reportable Severity Grade for Left local pain/tenderness	0	0	V	801	8	087-099
3	lpl_repgrade	Maximum Reportable Severity Grade for Local pain left	0	0	V	801	8	087-099
3	lpr_repgrade	Maximum Reportable Severity Grade for Local pain right	1	1	V	801	8	087-099
3	mf_repgrade	Maximum Reportable Severity Grade for Malaise/fatigue	0	0	V	801	8	087-099
3	myal_repgrade	Maximum Reportable Severity Grade for Myalgia	0	0	V	801	8	087-099
3	naus_repgrade	Maximum Reportable Severity Grade for Nausea	0	0	V	801	8	087-099
3	pain_repgrade	Maximum Reportable Severity Grade for Local pain	1	1	V	801	8	087-099
3	paintend_repgrade	Maximum Reportable Severity Grade for Local pain/tenderness	1	1	V	801	8	087-099
3	rery_area_repgrade	Maximum Reportable Severity Grade for Right erythema area (x*y)	0	0	V	801	8	087-099
3	rery_dim_repgrade	Maximum Reportable Severity Grade for Right erythema dimension (x or y)	0	0	V	801	8	087-099
3	rery_repgrade	Maximum Reportable Severity Grade for Right erythema	0	0	V	801	8	087-099
3	reryind_repgrade	Maximum Reportable Severity Grade for Erythema/induration Right side only	0	0.5	V	801	8	087-099
3	reryx_repgrade	Maximum Reportable Severity Grade for Right erythema X dimension	0	0	V	801	8	087-099
3	reryy_repgrade	Maximum Reportable Severity Grade for Right erythema Y dimension	0	0	V	801	8	087-099
3	rind_area_repgrade	Maximum Reportable Severity Grade for Right induration area (x*y)	0	0.5	V	801	8	087-099
3	rind_dim_repgrade	Maximum Reportable Severity Grade for Right induration dimension (x or y)	0	0	V	801	8	087-099
3	rind_repgrade	Maximum Reportable Severity Grade for Right induration	0	0.5	V	801	8	087-099
3	rindx_repgrade	Maximum Reportable Severity Grade for Right induration X dimension	0	0	V	801	8	087-099
3	rindy_repgrade	Maximum Reportable Severity Grade for Right induration Y dimension	0	0	V	801	8	087-099
3	rpaintend_repgrade	Maximum Reportable Severity Grade for Right local pain/tenderness	1	1	V	801	8	087-099
3	systemic_repgrade	Maximum Reportable Severity Grade for Maximum systemic symptom	0	0	V	801	8	087-099
3	tempc_repgrade	Maximum Reportable Severity Grade for Temperature (c)	0	0	V	801	8	087-099
3	tend_repgrade	Maximum Reportable Severity Grade for Local tenderness	0	0	V	801	8	087-099
3	tl_repgrade	Maximum Reportable Severity Grade for Local tenderness left	0	0	V	801	8	087-099
3	tr_repgrade	Maximum Reportable Severity Grade for Local tenderness right	0	0	V	801	8	087-099
3	vom_repgrade	Maximum Reportable Severity Grade for Vomiting	0	0	V	801	8	087-099
4	arth_repgrade	Maximum Reportable Severity Grade for Arthralgia	0	0	V	1101	11	087-099
4	chill_repgrade	Maximum Reportable Severity Grade for Chills	0	0	V	1101	11	087-099
4	ery_area_repgrade	Maximum Reportable Severity Grade for Overall Erythema area (x*y)	0	0.5	V	1101	11	087-099
4	ery_dim_repgrade	Maximum Reportable Severity Grade for Overall Erythema dimension (x or y)	0	0	V	1101	11	087-099
4	ery_repgrade	Maximum Reportable Severity Grade for Overall erythema	0	0.5	V	1101	11	087-099
4	eryind_repgrade	Maximum Reportable Severity Grade for Overall erythema/induration	0	0.5	V	1101	11	087-099
4	head_repgrade	Maximum Reportable Severity Grade for Headache	2	2	V	1101	11	087-099
4	ind_area_repgrade	Maximum Reportable Severity Grade for Overall Induration area (x*y)	0	0	V	1101	11	087-099
4	ind_dim_repgrade	Maximum Reportable Severity Grade for Overall Induration dimension (x or y)	0	0	V	1101	11	087-099
4	ind_repgrade	Maximum Reportable Severity Grade for Overall Induration	0	0	V	1101	11	087-099
4	lery_area_repgrade	Maximum Reportable Severity Grade for Left erythema area (x*y)	0	0.5	V	1101	11	087-099
4	lery_dim_repgrade	Maximum Reportable Severity Grade for Left erythema dimension (x or y)	0	0	V	1101	11	087-099
4	lery_repgrade	Maximum Reportable Severity Grade for Left erythema	0	0.5	V	1101	11	087-099
4	leryind_repgrade	Maximum Reportable Severity Grade for Erythema/induration Left side only	0	0.5	V	1101	11	087-099
4	leryx_repgrade	Maximum Reportable Severity Grade for Left erythema X dimension	0	0	V	1101	11	087-099
4	leryy_repgrade	Maximum Reportable Severity Grade for Left erythema Y dimension	0	0	V	1101	11	087-099
4	lind_area_repgrade	Maximum Reportable Severity Grade for Left induration area (x*y)	0	0	V	1101	11	087-099
4	lind_dim_repgrade	Maximum Reportable Severity Grade for Left induration dimension (x or y)	0	0	V	1101	11	087-099
4	lind_repgrade	Maximum Reportable Severity Grade for Left induration	0	0	V	1101	11	087-099
4	lindx_repgrade	Maximum Reportable Severity Grade for Left induration X dimension	0	0	V	1101	11	087-099
4	lindy_repgrade	Maximum Reportable Severity Grade for Left induration Y dimension	0	0	V	1101	11	087-099
4	lpaintend_repgrade	Maximum Reportable Severity Grade for Left local pain/tenderness	1	1	V	1101	11	087-099
4	lpl_repgrade	Maximum Reportable Severity Grade for Local pain left	1	1	V	1101	11	087-099
4	lpr_repgrade	Maximum Reportable Severity Grade for Local pain right	0	0	V	1101	11	087-099
4	mf_repgrade	Maximum Reportable Severity Grade for Malaise/fatigue	2	2	V	1101	11	087-099
4	myal_repgrade	Maximum Reportable Severity Grade for Myalgia	0	0	V	1101	11	087-099
4	naus_repgrade	Maximum Reportable Severity Grade for Nausea	0	0	V	1101	11	087-099
4	pain_repgrade	Maximum Reportable Severity Grade for Local pain	1	1	V	1101	11	087-099
4	paintend_repgrade	Maximum Reportable Severity Grade for Local pain/tenderness	1	1	V	1101	11	087-099
4	rery_area_repgrade	Maximum Reportable Severity Grade for Right erythema area (x*y)	0	0.5	V	1101	11	087-099
4	rery_dim_repgrade	Maximum Reportable Severity Grade for Right erythema dimension (x or y)	0	0	V	1101	11	087-099
4	rery_repgrade	Maximum Reportable Severity Grade for Right erythema	0	0.5	V	1101	11	087-099
4	reryind_repgrade	Maximum Reportable Severity Grade for Erythema/induration Right side only	0	0.5	V	1101	11	087-099
4	reryx_repgrade	Maximum Reportable Severity Grade for Right erythema X dimension	0	0	V	1101	11	087-099
4	reryy_repgrade	Maximum Reportable Severity Grade for Right erythema Y dimension	0	0	V	1101	11	087-099
4	rind_area_repgrade	Maximum Reportable Severity Grade for Right induration area (x*y)	0	0	V	1101	11	087-099
4	rind_dim_repgrade	Maximum Reportable Severity Grade for Right induration dimension (x or y)	0	0	V	1101	11	087-099
4	rind_repgrade	Maximum Reportable Severity Grade for Right induration	0	0	V	1101	11	087-099
4	rindx_repgrade	Maximum Reportable Severity Grade for Right induration X dimension	0	0	V	1101	11	087-099
4	rindy_repgrade	Maximum Reportable Severity Grade for Right induration Y dimension	0	0	V	1101	11	087-099
4	rpaintend_repgrade	Maximum Reportable Severity Grade for Right local pain/tenderness	1	1	V	1101	11	087-099
4	systemic_repgrade	Maximum Reportable Severity Grade for Maximum systemic symptom	2	2	V	1101	11	087-099
4	tempc_repgrade	Maximum Reportable Severity Grade for Temperature (c)	0	0	V	1101	11	087-099
4	tend_repgrade	Maximum Reportable Severity Grade for Local tenderness	1	1	V	1101	11	087-099
4	tl_repgrade	Maximum Reportable Severity Grade for Local tenderness left	1	1	V	1101	11	087-099
4	tr_repgrade	Maximum Reportable Severity Grade for Local tenderness right	1	1	V	1101	11	087-099
4	vom_repgrade	Maximum Reportable Severity Grade for Vomiting	0	0	V	1101	11	087-099
	arth_repgrade	Maximum Reportable Severity Grade for Arthralgia	3	3	P			087-001
	chill_repgrade	Maximum Reportable Severity Grade for Chills	3	3	P			087-001
	ery_area_repgrade	Maximum Reportable Severity Grade for Overall Erythema area (x*y)	0	0	P			087-001
	ery_dim_repgrade	Maximum Reportable Severity Grade for Overall Erythema dimension (x or y)	0	0	P			087-001
	ery_repgrade	Maximum Reportable Severity Grade for Overall erythema	0	0	P			087-001
	eryind_repgrade	Maximum Reportable Severity Grade for Overall erythema/induration	0	0	P			087-001
	head_repgrade	Maximum Reportable Severity Grade for Headache	3	3	P			087-001
	ind_area_repgrade	Maximum Reportable Severity Grade for Overall Induration area (x*y)	0	0	P			087-001
	ind_dim_repgrade	Maximum Reportable Severity Grade for Overall Induration dimension (x or y)	0	0	P			087-001
	ind_repgrade	Maximum Reportable Severity Grade for Overall Induration	0	0	P			087-001
	lery_area_repgrade	Maximum Reportable Severity Grade for Left erythema area (x*y)	0	0	P			087-001
	lery_dim_repgrade	Maximum Reportable Severity Grade for Left erythema dimension (x or y)	0	0	P			087-001
	lery_repgrade	Maximum Reportable Severity Grade for Left erythema	0	0	P			087-001
	leryind_repgrade	Maximum Reportable Severity Grade for Erythema/induration Left side only	0	0	P			087-001
	leryx_repgrade	Maximum Reportable Severity Grade for Left erythema X dimension	0	0	P			087-001
	leryy_repgrade	Maximum Reportable Severity Grade for Left erythema Y dimension	0	0	P			087-001
	lind_area_repgrade	Maximum Reportable Severity Grade for Left induration area (x*y)	0	0	P			087-001
	lind_dim_repgrade	Maximum Reportable Severity Grade for Left induration dimension (x or y)	0	0	P			087-001
	lind_repgrade	Maximum Reportable Severity Grade for Left induration	0	0	P			087-001
	lindx_repgrade	Maximum Reportable Severity Grade for Left induration X dimension	0	0	P			087-001
	lindy_repgrade	Maximum Reportable Severity Grade for Left induration Y dimension	0	0	P			087-001
	lpaintend_repgrade	Maximum Reportable Severity Grade for Left local pain/tenderness	2	2	P			087-001
	lpl_repgrade	Maximum Reportable Severity Grade for Local pain left	2	2	P			087-001
	lpr_repgrade	Maximum Reportable Severity Grade for Local pain right	2	2	P			087-001
	mf_repgrade	Maximum Reportable Severity Grade for Malaise/fatigue	2	2	P			087-001
	myal_repgrade	Maximum Reportable Severity Grade for Myalgia	3	3	P			087-001
	naus_repgrade	Maximum Reportable Severity Grade for Nausea	1	1	P			087-001
	pain_repgrade	Maximum Reportable Severity Grade for Local pain	2	2	P			087-001
	paintend_repgrade	Maximum Reportable Severity Grade for Local pain/tenderness	2	2	P			087-001
	rery_area_repgrade	Maximum Reportable Severity Grade for Right erythema area (x*y)	0	0	P			087-001
	rery_dim_repgrade	Maximum Reportable Severity Grade for Right erythema dimension (x or y)	0	0	P			087-001
	rery_repgrade	Maximum Reportable Severity Grade for Right erythema	0	0	P			087-001
	reryind_repgrade	Maximum Reportable Severity Grade for Erythema/induration Right side only	0	0	P			087-001
	reryx_repgrade	Maximum Reportable Severity Grade for Right erythema X dimension	0	0	P			087-001
	reryy_repgrade	Maximum Reportable Severity Grade for Right erythema Y dimension	0	0	P			087-001
	rind_area_repgrade	Maximum Reportable Severity Grade for Right induration area (x*y)	0	0	P			087-001
	rind_dim_repgrade	Maximum Reportable Severity Grade for Right induration dimension (x or y)	0	0	P			087-001
	rind_repgrade	Maximum Reportable Severity Grade for Right induration	0	0	P			087-001
	rindx_repgrade	Maximum Reportable Severity Grade for Right induration X dimension	0	0	P			087-001
	rindy_repgrade	Maximum Reportable Severity Grade for Right induration Y dimension	0	0	P			087-001
	rpaintend_repgrade	Maximum Reportable Severity Grade for Right local pain/tenderness	2	2	P			087-001
	systemic_repgrade	Maximum Reportable Severity Grade for Maximum systemic symptom	3	3	P			087-001
	tempc_repgrade	Maximum Reportable Severity Grade for Temperature (c)	2	2	P			087-001
	tend_repgrade	Maximum Reportable Severity Grade for Local tenderness	2	2	P			087-001
	tl_repgrade	Maximum Reportable Severity Grade for Local tenderness left	2	2	P			087-001
	tr_repgrade	Maximum Reportable Severity Grade for Local tenderness right	2	2	P			087-001
	vom_repgrade	Maximum Reportable Severity Grade for Vomiting	0	0	P			087-001
1	arth_repgrade	Maximum Reportable Severity Grade for Arthralgia	0	0	V	201	2	087-001
1	chill_repgrade	Maximum Reportable Severity Grade for Chills	0	0	V	201	2	087-001
1	ery_area_repgrade	Maximum Reportable Severity Grade for Overall Erythema area (x*y)	0	0	V	201	2	087-001
1	ery_dim_repgrade	Maximum Reportable Severity Grade for Overall Erythema dimension (x or y)	0	0	V	201	2	087-001
1	ery_repgrade	Maximum Reportable Severity Grade for Overall erythema	0	0	V	201	2	087-001
1	eryind_repgrade	Maximum Reportable Severity Grade for Overall erythema/induration	0	0	V	201	2	087-001
1	head_repgrade	Maximum Reportable Severity Grade for Headache	0	0	V	201	2	087-001
1	ind_area_repgrade	Maximum Reportable Severity Grade for Overall Induration area (x*y)	0	0	V	201	2	087-001
1	ind_dim_repgrade	Maximum Reportable Severity Grade for Overall Induration dimension (x or y)	0	0	V	201	2	087-001
1	ind_repgrade	Maximum Reportable Severity Grade for Overall Induration	0	0	V	201	2	087-001
1	lery_area_repgrade	Maximum Reportable Severity Grade for Left erythema area (x*y)	0	0	V	201	2	087-001
1	lery_dim_repgrade	Maximum Reportable Severity Grade for Left erythema dimension (x or y)	0	0	V	201	2	087-001
1	lery_repgrade	Maximum Reportable Severity Grade for Left erythema	0	0	V	201	2	087-001
1	leryind_repgrade	Maximum Reportable Severity Grade for Erythema/induration Left side only	0	0	V	201	2	087-001
1	leryx_repgrade	Maximum Reportable Severity Grade for Left erythema X dimension	0	0	V	201	2	087-001
1	leryy_repgrade	Maximum Reportable Severity Grade for Left erythema Y dimension	0	0	V	201	2	087-001
1	lind_area_repgrade	Maximum Reportable Severity Grade for Left induration area (x*y)	0	0	V	201	2	087-001
1	lind_dim_repgrade	Maximum Reportable Severity Grade for Left induration dimension (x or y)	0	0	V	201	2	087-001
1	lind_repgrade	Maximum Reportable Severity Grade for Left induration	0	0	V	201	2	087-001
1	lindx_repgrade	Maximum Reportable Severity Grade for Left induration X dimension	0	0	V	201	2	087-001
1	lindy_repgrade	Maximum Reportable Severity Grade for Left induration Y dimension	0	0	V	201	2	087-001
1	lpaintend_repgrade	Maximum Reportable Severity Grade for Left local pain/tenderness	1	1	V	201	2	087-001
1	lpl_repgrade	Maximum Reportable Severity Grade for Local pain left	1	1	V	201	2	087-001
1	lpr_repgrade	Maximum Reportable Severity Grade for Local pain right	1	1	V	201	2	087-001
1	mf_repgrade	Maximum Reportable Severity Grade for Malaise/fatigue	1	1	V	201	2	087-001
1	myal_repgrade	Maximum Reportable Severity Grade for Myalgia	1	1	V	201	2	087-001
1	naus_repgrade	Maximum Reportable Severity Grade for Nausea	0	0	V	201	2	087-001
1	pain_repgrade	Maximum Reportable Severity Grade for Local pain	1	1	V	201	2	087-001
1	paintend_repgrade	Maximum Reportable Severity Grade for Local pain/tenderness	1	1	V	201	2	087-001
1	rery_area_repgrade	Maximum Reportable Severity Grade for Right erythema area (x*y)	0	0	V	201	2	087-001
1	rery_dim_repgrade	Maximum Reportable Severity Grade for Right erythema dimension (x or y)	0	0	V	201	2	087-001
1	rery_repgrade	Maximum Reportable Severity Grade for Right erythema	0	0	V	201	2	087-001
1	reryind_repgrade	Maximum Reportable Severity Grade for Erythema/induration Right side only	0	0	V	201	2	087-001
1	reryx_repgrade	Maximum Reportable Severity Grade for Right erythema X dimension	0	0	V	201	2	087-001
1	reryy_repgrade	Maximum Reportable Severity Grade for Right erythema Y dimension	0	0	V	201	2	087-001
1	rind_area_repgrade	Maximum Reportable Severity Grade for Right induration area (x*y)	0	0	V	201	2	087-001
1	rind_dim_repgrade	Maximum Reportable Severity Grade for Right induration dimension (x or y)	0	0	V	201	2	087-001
1	rind_repgrade	Maximum Reportable Severity Grade for Right induration	0	0	V	201	2	087-001
1	rindx_repgrade	Maximum Reportable Severity Grade for Right induration X dimension	0	0	V	201	2	087-001
1	rindy_repgrade	Maximum Reportable Severity Grade for Right induration Y dimension	0	0	V	201	2	087-001
1	rpaintend_repgrade	Maximum Reportable Severity Grade for Right local pain/tenderness	1	1	V	201	2	087-001
1	systemic_repgrade	Maximum Reportable Severity Grade for Maximum systemic symptom	1	1	V	201	2	087-001
1	tempc_repgrade	Maximum Reportable Severity Grade for Temperature (c)	0	0	V	201	2	087-001
1	tend_repgrade	Maximum Reportable Severity Grade for Local tenderness	1	1	V	201	2	087-001
1	tl_repgrade	Maximum Reportable Severity Grade for Local tenderness left	1	1	V	201	2	087-001
1	tr_repgrade	Maximum Reportable Severity Grade for Local tenderness right	1	1	V	201	2	087-001
1	vom_repgrade	Maximum Reportable Severity Grade for Vomiting	0	0	V	201	2	087-001
3	arth_repgrade	Maximum Reportable Severity Grade for Arthralgia	0	0	V	801	8	087-001
3	chill_repgrade	Maximum Reportable Severity Grade for Chills	0	0	V	801	8	087-001
3	ery_area_repgrade	Maximum Reportable Severity Grade for Overall Erythema area (x*y)	0	0	V	801	8	087-001
3	ery_dim_repgrade	Maximum Reportable Severity Grade for Overall Erythema dimension (x or y)	0	0	V	801	8	087-001
3	ery_repgrade	Maximum Reportable Severity Grade for Overall erythema	0	0	V	801	8	087-001
3	eryind_repgrade	Maximum Reportable Severity Grade for Overall erythema/induration	0	0	V	801	8	087-001
3	head_repgrade	Maximum Reportable Severity Grade for Headache	0	0	V	801	8	087-001
3	ind_area_repgrade	Maximum Reportable Severity Grade for Overall Induration area (x*y)	0	0	V	801	8	087-001
3	ind_dim_repgrade	Maximum Reportable Severity Grade for Overall Induration dimension (x or y)	0	0	V	801	8	087-001
3	ind_repgrade	Maximum Reportable Severity Grade for Overall Induration	0	0	V	801	8	087-001
3	lery_area_repgrade	Maximum Reportable Severity Grade for Left erythema area (x*y)	0	0	V	801	8	087-001
3	lery_dim_repgrade	Maximum Reportable Severity Grade for Left erythema dimension (x or y)	0	0	V	801	8	087-001
3	lery_repgrade	Maximum Reportable Severity Grade for Left erythema	0	0	V	801	8	087-001
3	leryind_repgrade	Maximum Reportable Severity Grade for Erythema/induration Left side only	0	0	V	801	8	087-001
3	leryx_repgrade	Maximum Reportable Severity Grade for Left erythema X dimension	0	0	V	801	8	087-001
3	leryy_repgrade	Maximum Reportable Severity Grade for Left erythema Y dimension	0	0	V	801	8	087-001
3	lind_area_repgrade	Maximum Reportable Severity Grade for Left induration area (x*y)	0	0	V	801	8	087-001
3	lind_dim_repgrade	Maximum Reportable Severity Grade for Left induration dimension (x or y)	0	0	V	801	8	087-001
3	lind_repgrade	Maximum Reportable Severity Grade for Left induration	0	0	V	801	8	087-001
3	lindx_repgrade	Maximum Reportable Severity Grade for Left induration X dimension	0	0	V	801	8	087-001
3	lindy_repgrade	Maximum Reportable Severity Grade for Left induration Y dimension	0	0	V	801	8	087-001
3	lpaintend_repgrade	Maximum Reportable Severity Grade for Left local pain/tenderness	1	1	V	801	8	087-001
3	lpl_repgrade	Maximum Reportable Severity Grade for Local pain left	1	1	V	801	8	087-001
3	lpr_repgrade	Maximum Reportable Severity Grade for Local pain right	1	1	V	801	8	087-001
3	mf_repgrade	Maximum Reportable Severity Grade for Malaise/fatigue	0	0	V	801	8	087-001
3	myal_repgrade	Maximum Reportable Severity Grade for Myalgia	0	0	V	801	8	087-001
3	naus_repgrade	Maximum Reportable Severity Grade for Nausea	0	0	V	801	8	087-001
3	pain_repgrade	Maximum Reportable Severity Grade for Local pain	1	1	V	801	8	087-001
3	paintend_repgrade	Maximum Reportable Severity Grade for Local pain/tenderness	1	1	V	801	8	087-001
3	rery_area_repgrade	Maximum Reportable Severity Grade for Right erythema area (x*y)	0	0	V	801	8	087-001
3	rery_dim_repgrade	Maximum Reportable Severity Grade for Right erythema dimension (x or y)	0	0	V	801	8	087-001
3	rery_repgrade	Maximum Reportable Severity Grade for Right erythema	0	0	V	801	8	087-001
3	reryind_repgrade	Maximum Reportable Severity Grade for Erythema/induration Right side only	0	0	V	801	8	087-001
3	reryx_repgrade	Maximum Reportable Severity Grade for Right erythema X dimension	0	0	V	801	8	087-001
3	reryy_repgrade	Maximum Reportable Severity Grade for Right erythema Y dimension	0	0	V	801	8	087-001
3	rind_area_repgrade	Maximum Reportable Severity Grade for Right induration area (x*y)	0	0	V	801	8	087-001
3	rind_dim_repgrade	Maximum Reportable Severity Grade for Right induration dimension (x or y)	0	0	V	801	8	087-001
3	rind_repgrade	Maximum Reportable Severity Grade for Right induration	0	0	V	801	8	087-001
3	rindx_repgrade	Maximum Reportable Severity Grade for Right induration X dimension	0	0	V	801	8	087-001
3	rindy_repgrade	Maximum Reportable Severity Grade for Right induration Y dimension	0	0	V	801	8	087-001
3	rpaintend_repgrade	Maximum Reportable Severity Grade for Right local pain/tenderness	1	1	V	801	8	087-001
3	systemic_repgrade	Maximum Reportable Severity Grade for Maximum systemic symptom	0	0	V	801	8	087-001
3	tempc_repgrade	Maximum Reportable Severity Grade for Temperature (c)	0	0	V	801	8	087-001
3	tend_repgrade	Maximum Reportable Severity Grade for Local tenderness	1	1	V	801	8	087-001
3	tl_repgrade	Maximum Reportable Severity Grade for Local tenderness left	1	1	V	801	8	087-001
3	tr_repgrade	Maximum Reportable Severity Grade for Local tenderness right	1	1	V	801	8	087-001
3	vom_repgrade	Maximum Reportable Severity Grade for Vomiting	0	0	V	801	8	087-001
4	arth_repgrade	Maximum Reportable Severity Grade for Arthralgia	3	3	V	1101	11	087-001
4	chill_repgrade	Maximum Reportable Severity Grade for Chills	3	3	V	1101	11	087-001
4	ery_area_repgrade	Maximum Reportable Severity Grade for Overall Erythema area (x*y)	0	0	V	1101	11	087-001
4	ery_dim_repgrade	Maximum Reportable Severity Grade for Overall Erythema dimension (x or y)	0	0	V	1101	11	087-001
4	ery_repgrade	Maximum Reportable Severity Grade for Overall erythema	0	0	V	1101	11	087-001
4	eryind_repgrade	Maximum Reportable Severity Grade for Overall erythema/induration	0	0	V	1101	11	087-001
4	head_repgrade	Maximum Reportable Severity Grade for Headache	3	3	V	1101	11	087-001
4	ind_area_repgrade	Maximum Reportable Severity Grade for Overall Induration area (x*y)	0	0	V	1101	11	087-001
4	ind_dim_repgrade	Maximum Reportable Severity Grade for Overall Induration dimension (x or y)	0	0	V	1101	11	087-001
4	ind_repgrade	Maximum Reportable Severity Grade for Overall Induration	0	0	V	1101	11	087-001
4	lery_area_repgrade	Maximum Reportable Severity Grade for Left erythema area (x*y)	0	0	V	1101	11	087-001
4	lery_dim_repgrade	Maximum Reportable Severity Grade for Left erythema dimension (x or y)	0	0	V	1101	11	087-001
4	lery_repgrade	Maximum Reportable Severity Grade for Left erythema	0	0	V	1101	11	087-001
4	leryind_repgrade	Maximum Reportable Severity Grade for Erythema/induration Left side only	0	0	V	1101	11	087-001
4	leryx_repgrade	Maximum Reportable Severity Grade for Left erythema X dimension	0	0	V	1101	11	087-001
4	leryy_repgrade	Maximum Reportable Severity Grade for Left erythema Y dimension	0	0	V	1101	11	087-001
4	lind_area_repgrade	Maximum Reportable Severity Grade for Left induration area (x*y)	0	0	V	1101	11	087-001
4	lind_dim_repgrade	Maximum Reportable Severity Grade for Left induration dimension (x or y)	0	0	V	1101	11	087-001
4	lind_repgrade	Maximum Reportable Severity Grade for Left induration	0	0	V	1101	11	087-001
4	lindx_repgrade	Maximum Reportable Severity Grade for Left induration X dimension	0	0	V	1101	11	087-001
4	lindy_repgrade	Maximum Reportable Severity Grade for Left induration Y dimension	0	0	V	1101	11	087-001
4	lpaintend_repgrade	Maximum Reportable Severity Grade for Left local pain/tenderness	2	2	V	1101	11	087-001
4	lpl_repgrade	Maximum Reportable Severity Grade for Local pain left	2	2	V	1101	11	087-001
4	lpr_repgrade	Maximum Reportable Severity Grade for Local pain right	2	2	V	1101	11	087-001
4	mf_repgrade	Maximum Reportable Severity Grade for Malaise/fatigue	2	2	V	1101	11	087-001
4	myal_repgrade	Maximum Reportable Severity Grade for Myalgia	3	3	V	1101	11	087-001
4	naus_repgrade	Maximum Reportable Severity Grade for Nausea	1	1	V	1101	11	087-001
4	pain_repgrade	Maximum Reportable Severity Grade for Local pain	2	2	V	1101	11	087-001
4	paintend_repgrade	Maximum Reportable Severity Grade for Local pain/tenderness	2	2	V	1101	11	087-001
4	rery_area_repgrade	Maximum Reportable Severity Grade for Right erythema area (x*y)	0	0	V	1101	11	087-001
4	rery_dim_repgrade	Maximum Reportable Severity Grade for Right erythema dimension (x or y)	0	0	V	1101	11	087-001
4	rery_repgrade	Maximum Reportable Severity Grade for Right erythema	0	0	V	1101	11	087-001
4	reryind_repgrade	Maximum Reportable Severity Grade for Erythema/induration Right side only	0	0	V	1101	11	087-001
4	reryx_repgrade	Maximum Reportable Severity Grade for Right erythema X dimension	0	0	V	1101	11	087-001
4	reryy_repgrade	Maximum Reportable Severity Grade for Right erythema Y dimension	0	0	V	1101	11	087-001
4	rind_area_repgrade	Maximum Reportable Severity Grade for Right induration area (x*y)	0	0	V	1101	11	087-001
4	rind_dim_repgrade	Maximum Reportable Severity Grade for Right induration dimension (x or y)	0	0	V	1101	11	087-001
4	rind_repgrade	Maximum Reportable Severity Grade for Right induration	0	0	V	1101	11	087-001
4	rindx_repgrade	Maximum Reportable Severity Grade for Right induration X dimension	0	0	V	1101	11	087-001
4	rindy_repgrade	Maximum Reportable Severity Grade for Right induration Y dimension	0	0	V	1101	11	087-001
4	rpaintend_repgrade	Maximum Reportable Severity Grade for Right local pain/tenderness	2	2	V	1101	11	087-001
4	systemic_repgrade	Maximum Reportable Severity Grade for Maximum systemic symptom	3	3	V	1101	11	087-001
4	tempc_repgrade	Maximum Reportable Severity Grade for Temperature (c)	2	2	V	1101	11	087-001
4	tend_repgrade	Maximum Reportable Severity Grade for Local tenderness	2	2	V	1101	11	087-001
4	tl_repgrade	Maximum Reportable Severity Grade for Local tenderness left	2	2	V	1101	11	087-001
4	tr_repgrade	Maximum Reportable Severity Grade for Local tenderness right	2	2	V	1101	11	087-001
4	vom_repgrade	Maximum Reportable Severity Grade for Vomiting	0	0	V	1101	11	087-001
	arth_repgrade	Maximum Reportable Severity Grade for Arthralgia	0	0	P			087-002
	chill_repgrade	Maximum Reportable Severity Grade for Chills	1	1	P			087-002
	ery_area_repgrade	Maximum Reportable Severity Grade for Overall Erythema area (x*y)	0	0.5	P			087-002
	ery_dim_repgrade	Maximum Reportable Severity Grade for Overall Erythema dimension (x or y)	0	0	P			087-002
	ery_repgrade	Maximum Reportable Severity Grade for Overall erythema	0	0.5	P			087-002
	eryind_repgrade	Maximum Reportable Severity Grade for Overall erythema/induration	0	0.5	P			087-002
	head_repgrade	Maximum Reportable Severity Grade for Headache	1	1	P			087-002
	ind_area_repgrade	Maximum Reportable Severity Grade for Overall Induration area (x*y)	0	0.5	P			087-002
	ind_dim_repgrade	Maximum Reportable Severity Grade for Overall Induration dimension (x or y)	0	0	P			087-002
	ind_repgrade	Maximum Reportable Severity Grade for Overall Induration	0	0.5	P			087-002
	lery_area_repgrade	Maximum Reportable Severity Grade for Left erythema area (x*y)	0	0.5	P			087-002
	lery_dim_repgrade	Maximum Reportable Severity Grade for Left erythema dimension (x or y)	0	0	P			087-002
	lery_repgrade	Maximum Reportable Severity Grade for Left erythema	0	0.5	P			087-002
	leryind_repgrade	Maximum Reportable Severity Grade for Erythema/induration Left side only	0	0.5	P			087-002
	leryx_repgrade	Maximum Reportable Severity Grade for Left erythema X dimension	0	0	P			087-002
	leryy_repgrade	Maximum Reportable Severity Grade for Left erythema Y dimension	0	0	P			087-002
	lind_area_repgrade	Maximum Reportable Severity Grade for Left induration area (x*y)	0	0.5	P			087-002
	lind_dim_repgrade	Maximum Reportable Severity Grade for Left induration dimension (x or y)	0	0	P			087-002
	lind_repgrade	Maximum Reportable Severity Grade for Left induration	0	0.5	P			087-002
	lindx_repgrade	Maximum Reportable Severity Grade for Left induration X dimension	0	0	P			087-002
	lindy_repgrade	Maximum Reportable Severity Grade for Left induration Y dimension	0	0	P			087-002
	lpaintend_repgrade	Maximum Reportable Severity Grade for Left local pain/tenderness	2	2	P			087-002
	lpl_repgrade	Maximum Reportable Severity Grade for Local pain left	2	2	P			087-002
	lpr_repgrade	Maximum Reportable Severity Grade for Local pain right	1	1	P			087-002
	mf_repgrade	Maximum Reportable Severity Grade for Malaise/fatigue	1	1	P			087-002
	myal_repgrade	Maximum Reportable Severity Grade for Myalgia	0	0	P			087-002
	naus_repgrade	Maximum Reportable Severity Grade for Nausea	0	0	P			087-002
	pain_repgrade	Maximum Reportable Severity Grade for Local pain	2	2	P			087-002
	paintend_repgrade	Maximum Reportable Severity Grade for Local pain/tenderness	2	2	P			087-002
	rery_area_repgrade	Maximum Reportable Severity Grade for Right erythema area (x*y)	0	0.5	P			087-002
	rery_dim_repgrade	Maximum Reportable Severity Grade for Right erythema dimension (x or y)	0	0	P			087-002
	rery_repgrade	Maximum Reportable Severity Grade for Right erythema	0	0.5	P			087-002
	reryind_repgrade	Maximum Reportable Severity Grade for Erythema/induration Right side only	0	0.5	P			087-002
	reryx_repgrade	Maximum Reportable Severity Grade for Right erythema X dimension	0	0	P			087-002
	reryy_repgrade	Maximum Reportable Severity Grade for Right erythema Y dimension	0	0	P			087-002
	rind_area_repgrade	Maximum Reportable Severity Grade for Right induration area (x*y)	0	0.5	P			087-002
	rind_dim_repgrade	Maximum Reportable Severity Grade for Right induration dimension (x or y)	0	0	P			087-002
	rind_repgrade	Maximum Reportable Severity Grade for Right induration	0	0.5	P			087-002
	rindx_repgrade	Maximum Reportable Severity Grade for Right induration X dimension	0	0	P			087-002
	rindy_repgrade	Maximum Reportable Severity Grade for Right induration Y dimension	0	0	P			087-002
	rpaintend_repgrade	Maximum Reportable Severity Grade for Right local pain/tenderness	1	1	P			087-002
	systemic_repgrade	Maximum Reportable Severity Grade for Maximum systemic symptom	1	1	P			087-002
	tempc_repgrade	Maximum Reportable Severity Grade for Temperature (c)	0	0	P			087-002
	tend_repgrade	Maximum Reportable Severity Grade for Local tenderness	2	2	P			087-002
	tl_repgrade	Maximum Reportable Severity Grade for Local tenderness left	2	2	P			087-002
	tr_repgrade	Maximum Reportable Severity Grade for Local tenderness right	1	1	P			087-002
	vom_repgrade	Maximum Reportable Severity Grade for Vomiting	0	0	P			087-002
1	arth_repgrade	Maximum Reportable Severity Grade for Arthralgia	0	0	V	201	2	087-002
1	chill_repgrade	Maximum Reportable Severity Grade for Chills	0	0	V	201	2	087-002
1	ery_area_repgrade	Maximum Reportable Severity Grade for Overall Erythema area (x*y)	0	0.5	V	201	2	087-002
1	ery_dim_repgrade	Maximum Reportable Severity Grade for Overall Erythema dimension (x or y)	0	0	V	201	2	087-002
1	ery_repgrade	Maximum Reportable Severity Grade for Overall erythema	0	0.5	V	201	2	087-002
1	eryind_repgrade	Maximum Reportable Severity Grade for Overall erythema/induration	0	0.5	V	201	2	087-002
1	head_repgrade	Maximum Reportable Severity Grade for Headache	0	0	V	201	2	087-002
1	ind_area_repgrade	Maximum Reportable Severity Grade for Overall Induration area (x*y)	0	0.5	V	201	2	087-002
1	ind_dim_repgrade	Maximum Reportable Severity Grade for Overall Induration dimension (x or y)	0	0	V	201	2	087-002
1	ind_repgrade	Maximum Reportable Severity Grade for Overall Induration	0	0.5	V	201	2	087-002
1	lery_area_repgrade	Maximum Reportable Severity Grade for Left erythema area (x*y)	0	0.5	V	201	2	087-002
1	lery_dim_repgrade	Maximum Reportable Severity Grade for Left erythema dimension (x or y)	0	0	V	201	2	087-002
1	lery_repgrade	Maximum Reportable Severity Grade for Left erythema	0	0.5	V	201	2	087-002
1	leryind_repgrade	Maximum Reportable Severity Grade for Erythema/induration Left side only	0	0.5	V	201	2	087-002
1	leryx_repgrade	Maximum Reportable Severity Grade for Left erythema X dimension	0	0	V	201	2	087-002
1	leryy_repgrade	Maximum Reportable Severity Grade for Left erythema Y dimension	0	0	V	201	2	087-002
1	lind_area_repgrade	Maximum Reportable Severity Grade for Left induration area (x*y)	0	0	V	201	2	087-002
1	lind_dim_repgrade	Maximum Reportable Severity Grade for Left induration dimension (x or y)	0	0	V	201	2	087-002
1	lind_repgrade	Maximum Reportable Severity Grade for Left induration	0	0	V	201	2	087-002
1	lindx_repgrade	Maximum Reportable Severity Grade for Left induration X dimension	0	0	V	201	2	087-002
1	lindy_repgrade	Maximum Reportable Severity Grade for Left induration Y dimension	0	0	V	201	2	087-002
1	lpaintend_repgrade	Maximum Reportable Severity Grade for Left local pain/tenderness	0	0	V	201	2	087-002
1	lpl_repgrade	Maximum Reportable Severity Grade for Local pain left	0	0	V	201	2	087-002
1	lpr_repgrade	Maximum Reportable Severity Grade for Local pain right	1	1	V	201	2	087-002
1	mf_repgrade	Maximum Reportable Severity Grade for Malaise/fatigue	0	0	V	201	2	087-002
1	myal_repgrade	Maximum Reportable Severity Grade for Myalgia	0	0	V	201	2	087-002
1	naus_repgrade	Maximum Reportable Severity Grade for Nausea	0	0	V	201	2	087-002
1	pain_repgrade	Maximum Reportable Severity Grade for Local pain	1	1	V	201	2	087-002
1	paintend_repgrade	Maximum Reportable Severity Grade for Local pain/tenderness	1	1	V	201	2	087-002
1	rery_area_repgrade	Maximum Reportable Severity Grade for Right erythema area (x*y)	0	0	V	201	2	087-002
1	rery_dim_repgrade	Maximum Reportable Severity Grade for Right erythema dimension (x or y)	0	0	V	201	2	087-002
1	rery_repgrade	Maximum Reportable Severity Grade for Right erythema	0	0	V	201	2	087-002
1	reryind_repgrade	Maximum Reportable Severity Grade for Erythema/induration Right side only	0	0.5	V	201	2	087-002
1	reryx_repgrade	Maximum Reportable Severity Grade for Right erythema X dimension	0	0	V	201	2	087-002
1	reryy_repgrade	Maximum Reportable Severity Grade for Right erythema Y dimension	0	0	V	201	2	087-002
1	rind_area_repgrade	Maximum Reportable Severity Grade for Right induration area (x*y)	0	0.5	V	201	2	087-002
1	rind_dim_repgrade	Maximum Reportable Severity Grade for Right induration dimension (x or y)	0	0	V	201	2	087-002
1	rind_repgrade	Maximum Reportable Severity Grade for Right induration	0	0.5	V	201	2	087-002
1	rindx_repgrade	Maximum Reportable Severity Grade for Right induration X dimension	0	0	V	201	2	087-002
1	rindy_repgrade	Maximum Reportable Severity Grade for Right induration Y dimension	0	0	V	201	2	087-002
1	rpaintend_repgrade	Maximum Reportable Severity Grade for Right local pain/tenderness	1	1	V	201	2	087-002
1	systemic_repgrade	Maximum Reportable Severity Grade for Maximum systemic symptom	0	0	V	201	2	087-002
1	tempc_repgrade	Maximum Reportable Severity Grade for Temperature (c)	0	0	V	201	2	087-002
1	tend_repgrade	Maximum Reportable Severity Grade for Local tenderness	1	1	V	201	2	087-002
1	tl_repgrade	Maximum Reportable Severity Grade for Local tenderness left	0	0	V	201	2	087-002
1	tr_repgrade	Maximum Reportable Severity Grade for Local tenderness right	1	1	V	201	2	087-002
1	vom_repgrade	Maximum Reportable Severity Grade for Vomiting	0	0	V	201	2	087-002
2	arth_repgrade	Maximum Reportable Severity Grade for Arthralgia	0	0	V	601	6	087-002
2	chill_repgrade	Maximum Reportable Severity Grade for Chills	0	0	V	601	6	087-002
2	ery_area_repgrade	Maximum Reportable Severity Grade for Overall Erythema area (x*y)	0	0.5	V	601	6	087-002
2	ery_dim_repgrade	Maximum Reportable Severity Grade for Overall Erythema dimension (x or y)	0	0	V	601	6	087-002
2	ery_repgrade	Maximum Reportable Severity Grade for Overall erythema	0	0.5	V	601	6	087-002
2	eryind_repgrade	Maximum Reportable Severity Grade for Overall erythema/induration	0	0.5	V	601	6	087-002
2	head_repgrade	Maximum Reportable Severity Grade for Headache	0	0	V	601	6	087-002
2	ind_area_repgrade	Maximum Reportable Severity Grade for Overall Induration area (x*y)	0	0.5	V	601	6	087-002
2	ind_dim_repgrade	Maximum Reportable Severity Grade for Overall Induration dimension (x or y)	0	0	V	601	6	087-002
2	ind_repgrade	Maximum Reportable Severity Grade for Overall Induration	0	0.5	V	601	6	087-002
2	lery_area_repgrade	Maximum Reportable Severity Grade for Left erythema area (x*y)	0	0	V	601	6	087-002
2	lery_dim_repgrade	Maximum Reportable Severity Grade for Left erythema dimension (x or y)	0	0	V	601	6	087-002
2	lery_repgrade	Maximum Reportable Severity Grade for Left erythema	0	0	V	601	6	087-002
2	leryind_repgrade	Maximum Reportable Severity Grade for Erythema/induration Left side only	0	0	V	601	6	087-002
2	leryx_repgrade	Maximum Reportable Severity Grade for Left erythema X dimension	0	0	V	601	6	087-002
2	leryy_repgrade	Maximum Reportable Severity Grade for Left erythema Y dimension	0	0	V	601	6	087-002
2	lind_area_repgrade	Maximum Reportable Severity Grade for Left induration area (x*y)	0	0	V	601	6	087-002
2	lind_dim_repgrade	Maximum Reportable Severity Grade for Left induration dimension (x or y)	0	0	V	601	6	087-002
2	lind_repgrade	Maximum Reportable Severity Grade for Left induration	0	0	V	601	6	087-002
2	lindx_repgrade	Maximum Reportable Severity Grade for Left induration X dimension	0	0	V	601	6	087-002
2	lindy_repgrade	Maximum Reportable Severity Grade for Left induration Y dimension	0	0	V	601	6	087-002
2	lpaintend_repgrade	Maximum Reportable Severity Grade for Left local pain/tenderness	0	0	V	601	6	087-002
2	lpl_repgrade	Maximum Reportable Severity Grade for Local pain left	0	0	V	601	6	087-002
2	lpr_repgrade	Maximum Reportable Severity Grade for Local pain right	1	1	V	601	6	087-002
2	mf_repgrade	Maximum Reportable Severity Grade for Malaise/fatigue	0	0	V	601	6	087-002
2	myal_repgrade	Maximum Reportable Severity Grade for Myalgia	0	0	V	601	6	087-002
2	naus_repgrade	Maximum Reportable Severity Grade for Nausea	0	0	V	601	6	087-002
2	pain_repgrade	Maximum Reportable Severity Grade for Local pain	1	1	V	601	6	087-002
2	paintend_repgrade	Maximum Reportable Severity Grade for Local pain/tenderness	1	1	V	601	6	087-002
2	rery_area_repgrade	Maximum Reportable Severity Grade for Right erythema area (x*y)	0	0.5	V	601	6	087-002
2	rery_dim_repgrade	Maximum Reportable Severity Grade for Right erythema dimension (x or y)	0	0	V	601	6	087-002
2	rery_repgrade	Maximum Reportable Severity Grade for Right erythema	0	0.5	V	601	6	087-002
2	reryind_repgrade	Maximum Reportable Severity Grade for Erythema/induration Right side only	0	0.5	V	601	6	087-002
2	reryx_repgrade	Maximum Reportable Severity Grade for Right erythema X dimension	0	0	V	601	6	087-002
2	reryy_repgrade	Maximum Reportable Severity Grade for Right erythema Y dimension	0	0	V	601	6	087-002
2	rind_area_repgrade	Maximum Reportable Severity Grade for Right induration area (x*y)	0	0.5	V	601	6	087-002
2	rind_dim_repgrade	Maximum Reportable Severity Grade for Right induration dimension (x or y)	0	0	V	601	6	087-002
2	rind_repgrade	Maximum Reportable Severity Grade for Right induration	0	0.5	V	601	6	087-002
2	rindx_repgrade	Maximum Reportable Severity Grade for Right induration X dimension	0	0	V	601	6	087-002
2	rindy_repgrade	Maximum Reportable Severity Grade for Right induration Y dimension	0	0	V	601	6	087-002
2	rpaintend_repgrade	Maximum Reportable Severity Grade for Right local pain/tenderness	1	1	V	601	6	087-002
2	systemic_repgrade	Maximum Reportable Severity Grade for Maximum systemic symptom	0	0	V	601	6	087-002
2	tempc_repgrade	Maximum Reportable Severity Grade for Temperature (c)	0	0	V	601	6	087-002
2	tend_repgrade	Maximum Reportable Severity Grade for Local tenderness	1	1	V	601	6	087-002
2	tl_repgrade	Maximum Reportable Severity Grade for Local tenderness left	0	0	V	601	6	087-002
2	tr_repgrade	Maximum Reportable Severity Grade for Local tenderness right	1	1	V	601	6	087-002
2	vom_repgrade	Maximum Reportable Severity Grade for Vomiting	0	0	V	601	6	087-002
3	arth_repgrade	Maximum Reportable Severity Grade for Arthralgia	0	0	V	801	8	087-002
3	chill_repgrade	Maximum Reportable Severity Grade for Chills	0	0	V	801	8	087-002
3	ery_area_repgrade	Maximum Reportable Severity Grade for Overall Erythema area (x*y)	0	0.5	V	801	8	087-002
3	ery_dim_repgrade	Maximum Reportable Severity Grade for Overall Erythema dimension (x or y)	0	0	V	801	8	087-002
3	ery_repgrade	Maximum Reportable Severity Grade for Overall erythema	0	0.5	V	801	8	087-002
3	eryind_repgrade	Maximum Reportable Severity Grade for Overall erythema/induration	0	0.5	V	801	8	087-002
3	head_repgrade	Maximum Reportable Severity Grade for Headache	0	0	V	801	8	087-002
3	ind_area_repgrade	Maximum Reportable Severity Grade for Overall Induration area (x*y)	0	0.5	V	801	8	087-002
3	ind_dim_repgrade	Maximum Reportable Severity Grade for Overall Induration dimension (x or y)	0	0	V	801	8	087-002
3	ind_repgrade	Maximum Reportable Severity Grade for Overall Induration	0	0.5	V	801	8	087-002
3	lery_area_repgrade	Maximum Reportable Severity Grade for Left erythema area (x*y)	0	0.5	V	801	8	087-002
3	lery_dim_repgrade	Maximum Reportable Severity Grade for Left erythema dimension (x or y)	0	0	V	801	8	087-002
3	lery_repgrade	Maximum Reportable Severity Grade for Left erythema	0	0.5	V	801	8	087-002
3	leryind_repgrade	Maximum Reportable Severity Grade for Erythema/induration Left side only	0	0.5	V	801	8	087-002
3	leryx_repgrade	Maximum Reportable Severity Grade for Left erythema X dimension	0	0	V	801	8	087-002
3	leryy_repgrade	Maximum Reportable Severity Grade for Left erythema Y dimension	0	0	V	801	8	087-002
3	lind_area_repgrade	Maximum Reportable Severity Grade for Left induration area (x*y)	0	0.5	V	801	8	087-002
3	lind_dim_repgrade	Maximum Reportable Severity Grade for Left induration dimension (x or y)	0	0	V	801	8	087-002
3	lind_repgrade	Maximum Reportable Severity Grade for Left induration	0	0.5	V	801	8	087-002
3	lindx_repgrade	Maximum Reportable Severity Grade for Left induration X dimension	0	0	V	801	8	087-002
3	lindy_repgrade	Maximum Reportable Severity Grade for Left induration Y dimension	0	0	V	801	8	087-002
3	lpaintend_repgrade	Maximum Reportable Severity Grade for Left local pain/tenderness	2	2	V	801	8	087-002
3	lpl_repgrade	Maximum Reportable Severity Grade for Local pain left	2	2	V	801	8	087-002
3	lpr_repgrade	Maximum Reportable Severity Grade for Local pain right	1	1	V	801	8	087-002
3	mf_repgrade	Maximum Reportable Severity Grade for Malaise/fatigue	1	1	V	801	8	087-002
3	myal_repgrade	Maximum Reportable Severity Grade for Myalgia	0	0	V	801	8	087-002
3	naus_repgrade	Maximum Reportable Severity Grade for Nausea	0	0	V	801	8	087-002
3	pain_repgrade	Maximum Reportable Severity Grade for Local pain	2	2	V	801	8	087-002
3	paintend_repgrade	Maximum Reportable Severity Grade for Local pain/tenderness	2	2	V	801	8	087-002
3	rery_area_repgrade	Maximum Reportable Severity Grade for Right erythema area (x*y)	0	0.5	V	801	8	087-002
3	rery_dim_repgrade	Maximum Reportable Severity Grade for Right erythema dimension (x or y)	0	0	V	801	8	087-002
3	rery_repgrade	Maximum Reportable Severity Grade for Right erythema	0	0.5	V	801	8	087-002
3	reryind_repgrade	Maximum Reportable Severity Grade for Erythema/induration Right side only	0	0.5	V	801	8	087-002
3	reryx_repgrade	Maximum Reportable Severity Grade for Right erythema X dimension	0	0	V	801	8	087-002
3	reryy_repgrade	Maximum Reportable Severity Grade for Right erythema Y dimension	0	0	V	801	8	087-002
3	rind_area_repgrade	Maximum Reportable Severity Grade for Right induration area (x*y)	0	0.5	V	801	8	087-002
3	rind_dim_repgrade	Maximum Reportable Severity Grade for Right induration dimension (x or y)	0	0	V	801	8	087-002
3	rind_repgrade	Maximum Reportable Severity Grade for Right induration	0	0.5	V	801	8	087-002
3	rindx_repgrade	Maximum Reportable Severity Grade for Right induration X dimension	0	0	V	801	8	087-002
3	rindy_repgrade	Maximum Reportable Severity Grade for Right induration Y dimension	0	0	V	801	8	087-002
3	rpaintend_repgrade	Maximum Reportable Severity Grade for Right local pain/tenderness	1	1	V	801	8	087-002
3	systemic_repgrade	Maximum Reportable Severity Grade for Maximum systemic symptom	1	1	V	801	8	087-002
3	tempc_repgrade	Maximum Reportable Severity Grade for Temperature (c)	0	0	V	801	8	087-002
3	tend_repgrade	Maximum Reportable Severity Grade for Local tenderness	2	2	V	801	8	087-002
3	tl_repgrade	Maximum Reportable Severity Grade for Local tenderness left	2	2	V	801	8	087-002
3	tr_repgrade	Maximum Reportable Severity Grade for Local tenderness right	1	1	V	801	8	087-002
3	vom_repgrade	Maximum Reportable Severity Grade for Vomiting	0	0	V	801	8	087-002
4	arth_repgrade	Maximum Reportable Severity Grade for Arthralgia	0	0	V	1101	11	087-002
4	chill_repgrade	Maximum Reportable Severity Grade for Chills	1	1	V	1101	11	087-002
4	ery_area_repgrade	Maximum Reportable Severity Grade for Overall Erythema area (x*y)	0	0	V	1101	11	087-002
4	ery_dim_repgrade	Maximum Reportable Severity Grade for Overall Erythema dimension (x or y)	0	0	V	1101	11	087-002
4	ery_repgrade	Maximum Reportable Severity Grade for Overall erythema	0	0	V	1101	11	087-002
4	eryind_repgrade	Maximum Reportable Severity Grade for Overall erythema/induration	0	0	V	1101	11	087-002
4	head_repgrade	Maximum Reportable Severity Grade for Headache	1	1	V	1101	11	087-002
4	ind_area_repgrade	Maximum Reportable Severity Grade for Overall Induration area (x*y)	0	0	V	1101	11	087-002
4	ind_dim_repgrade	Maximum Reportable Severity Grade for Overall Induration dimension (x or y)	0	0	V	1101	11	087-002
4	ind_repgrade	Maximum Reportable Severity Grade for Overall Induration	0	0	V	1101	11	087-002
4	lery_area_repgrade	Maximum Reportable Severity Grade for Left erythema area (x*y)	0	0	V	1101	11	087-002
4	lery_dim_repgrade	Maximum Reportable Severity Grade for Left erythema dimension (x or y)	0	0	V	1101	11	087-002
4	lery_repgrade	Maximum Reportable Severity Grade for Left erythema	0	0	V	1101	11	087-002
4	leryind_repgrade	Maximum Reportable Severity Grade for Erythema/induration Left side only	0	0	V	1101	11	087-002
4	leryx_repgrade	Maximum Reportable Severity Grade for Left erythema X dimension	0	0	V	1101	11	087-002
4	leryy_repgrade	Maximum Reportable Severity Grade for Left erythema Y dimension	0	0	V	1101	11	087-002
4	lind_area_repgrade	Maximum Reportable Severity Grade for Left induration area (x*y)	0	0	V	1101	11	087-002
4	lind_dim_repgrade	Maximum Reportable Severity Grade for Left induration dimension (x or y)	0	0	V	1101	11	087-002
4	lind_repgrade	Maximum Reportable Severity Grade for Left induration	0	0	V	1101	11	087-002
4	lindx_repgrade	Maximum Reportable Severity Grade for Left induration X dimension	0	0	V	1101	11	087-002
4	lindy_repgrade	Maximum Reportable Severity Grade for Left induration Y dimension	0	0	V	1101	11	087-002
4	lpaintend_repgrade	Maximum Reportable Severity Grade for Left local pain/tenderness	1	1	V	1101	11	087-002
4	lpl_repgrade	Maximum Reportable Severity Grade for Local pain left	1	1	V	1101	11	087-002
4	lpr_repgrade	Maximum Reportable Severity Grade for Local pain right	1	1	V	1101	11	087-002
4	mf_repgrade	Maximum Reportable Severity Grade for Malaise/fatigue	0	0	V	1101	11	087-002
4	myal_repgrade	Maximum Reportable Severity Grade for Myalgia	0	0	V	1101	11	087-002
4	naus_repgrade	Maximum Reportable Severity Grade for Nausea	0	0	V	1101	11	087-002
4	pain_repgrade	Maximum Reportable Severity Grade for Local pain	1	1	V	1101	11	087-002
4	paintend_repgrade	Maximum Reportable Severity Grade for Local pain/tenderness	1	1	V	1101	11	087-002
4	rery_area_repgrade	Maximum Reportable Severity Grade for Right erythema area (x*y)	0	0	V	1101	11	087-002
4	rery_dim_repgrade	Maximum Reportable Severity Grade for Right erythema dimension (x or y)	0	0	V	1101	11	087-002
4	rery_repgrade	Maximum Reportable Severity Grade for Right erythema	0	0	V	1101	11	087-002
4	reryind_repgrade	Maximum Reportable Severity Grade for Erythema/induration Right side only	0	0	V	1101	11	087-002
4	reryx_repgrade	Maximum Reportable Severity Grade for Right erythema X dimension	0	0	V	1101	11	087-002
4	reryy_repgrade	Maximum Reportable Severity Grade for Right erythema Y dimension	0	0	V	1101	11	087-002
4	rind_area_repgrade	Maximum Reportable Severity Grade for Right induration area (x*y)	0	0	V	1101	11	087-002
4	rind_dim_repgrade	Maximum Reportable Severity Grade for Right induration dimension (x or y)	0	0	V	1101	11	087-002
4	rind_repgrade	Maximum Reportable Severity Grade for Right induration	0	0	V	1101	11	087-002
4	rindx_repgrade	Maximum Reportable Severity Grade for Right induration X dimension	0	0	V	1101	11	087-002
4	rindy_repgrade	Maximum Reportable Severity Grade for Right induration Y dimension	0	0	V	1101	11	087-002
4	rpaintend_repgrade	Maximum Reportable Severity Grade for Right local pain/tenderness	1	1	V	1101	11	087-002
4	systemic_repgrade	Maximum Reportable Severity Grade for Maximum systemic symptom	1	1	V	1101	11	087-002
4	tempc_repgrade	Maximum Reportable Severity Grade for Temperature (c)	0	0	V	1101	11	087-002
4	tend_repgrade	Maximum Reportable Severity Grade for Local tenderness	1	1	V	1101	11	087-002
4	tl_repgrade	Maximum Reportable Severity Grade for Local tenderness left	1	1	V	1101	11	087-002
4	tr_repgrade	Maximum Reportable Severity Grade for Local tenderness right	1	1	V	1101	11	087-002
4	vom_repgrade	Maximum Reportable Severity Grade for Vomiting	0	0	V	1101	11	087-002
	arth_repgrade	Maximum Reportable Severity Grade for Arthralgia	2	2	P			087-140
	chill_repgrade	Maximum Reportable Severity Grade for Chills	2	2	P			087-140
	ery_area_repgrade	Maximum Reportable Severity Grade for Overall Erythema area (x*y)	0	0.5	P			087-140
	ery_dim_repgrade	Maximum Reportable Severity Grade for Overall Erythema dimension (x or y)	0	0	P			087-140
	ery_repgrade	Maximum Reportable Severity Grade for Overall erythema	0	0.5	P			087-140
	eryind_repgrade	Maximum Reportable Severity Grade for Overall erythema/induration	0	0.5	P			087-140
	head_repgrade	Maximum Reportable Severity Grade for Headache	2	2	P			087-140
	ind_area_repgrade	Maximum Reportable Severity Grade for Overall Induration area (x*y)	0	0	P			087-140
	ind_dim_repgrade	Maximum Reportable Severity Grade for Overall Induration dimension (x or y)	0	0	P			087-140
	ind_repgrade	Maximum Reportable Severity Grade for Overall Induration	0	0	P			087-140
	lery_area_repgrade	Maximum Reportable Severity Grade for Left erythema area (x*y)	0	0.5	P			087-140
	lery_dim_repgrade	Maximum Reportable Severity Grade for Left erythema dimension (x or y)	0	0	P			087-140
	lery_repgrade	Maximum Reportable Severity Grade for Left erythema	0	0.5	P			087-140
	leryind_repgrade	Maximum Reportable Severity Grade for Erythema/induration Left side only	0	0.5	P			087-140
	leryx_repgrade	Maximum Reportable Severity Grade for Left erythema X dimension	0	0	P			087-140
	leryy_repgrade	Maximum Reportable Severity Grade for Left erythema Y dimension	0	0	P			087-140
	lind_area_repgrade	Maximum Reportable Severity Grade for Left induration area (x*y)	0	0	P			087-140
	lind_dim_repgrade	Maximum Reportable Severity Grade for Left induration dimension (x or y)	0	0	P			087-140
	lind_repgrade	Maximum Reportable Severity Grade for Left induration	0	0	P			087-140
	lindx_repgrade	Maximum Reportable Severity Grade for Left induration X dimension	0	0	P			087-140
	lindy_repgrade	Maximum Reportable Severity Grade for Left induration Y dimension	0	0	P			087-140
	lpaintend_repgrade	Maximum Reportable Severity Grade for Left local pain/tenderness	2	2	P			087-140
	lpl_repgrade	Maximum Reportable Severity Grade for Local pain left	2	2	P			087-140
	lpr_repgrade	Maximum Reportable Severity Grade for Local pain right	2	2	P			087-140
	mf_repgrade	Maximum Reportable Severity Grade for Malaise/fatigue	2	2	P			087-140
	myal_repgrade	Maximum Reportable Severity Grade for Myalgia	2	2	P			087-140
	naus_repgrade	Maximum Reportable Severity Grade for Nausea	2	2	P			087-140
	pain_repgrade	Maximum Reportable Severity Grade for Local pain	2	2	P			087-140
	paintend_repgrade	Maximum Reportable Severity Grade for Local pain/tenderness	2	2	P			087-140
	rery_area_repgrade	Maximum Reportable Severity Grade for Right erythema area (x*y)	0	0.5	P			087-140
	rery_dim_repgrade	Maximum Reportable Severity Grade for Right erythema dimension (x or y)	0	0	P			087-140
	rery_repgrade	Maximum Reportable Severity Grade for Right erythema	0	0.5	P			087-140
	reryind_repgrade	Maximum Reportable Severity Grade for Erythema/induration Right side only	0	0.5	P			087-140
	reryx_repgrade	Maximum Reportable Severity Grade for Right erythema X dimension	0	0	P			087-140
	reryy_repgrade	Maximum Reportable Severity Grade for Right erythema Y dimension	0	0	P			087-140
	rind_area_repgrade	Maximum Reportable Severity Grade for Right induration area (x*y)	0	0	P			087-140
	rind_dim_repgrade	Maximum Reportable Severity Grade for Right induration dimension (x or y)	0	0	P			087-140
	rind_repgrade	Maximum Reportable Severity Grade for Right induration	0	0	P			087-140
	rindx_repgrade	Maximum Reportable Severity Grade for Right induration X dimension	0	0	P			087-140
	rindy_repgrade	Maximum Reportable Severity Grade for Right induration Y dimension	0	0	P			087-140
	rpaintend_repgrade	Maximum Reportable Severity Grade for Right local pain/tenderness	2	2	P			087-140
	systemic_repgrade	Maximum Reportable Severity Grade for Maximum systemic symptom	2	2	P			087-140
	tempc_repgrade	Maximum Reportable Severity Grade for Temperature (c)	0	0	P			087-140
	tend_repgrade	Maximum Reportable Severity Grade for Local tenderness	1	1	P			087-140
	tl_repgrade	Maximum Reportable Severity Grade for Local tenderness left	1	1	P			087-140
	tr_repgrade	Maximum Reportable Severity Grade for Local tenderness right	1	1	P			087-140
	vom_repgrade	Maximum Reportable Severity Grade for Vomiting	1	1	P			087-140
1	arth_repgrade	Maximum Reportable Severity Grade for Arthralgia	1	1	V	201	2	087-140
1	chill_repgrade	Maximum Reportable Severity Grade for Chills	1	1	V	201	2	087-140
1	ery_area_repgrade	Maximum Reportable Severity Grade for Overall Erythema area (x*y)	0	0.5	V	201	2	087-140
1	ery_dim_repgrade	Maximum Reportable Severity Grade for Overall Erythema dimension (x or y)	0	0	V	201	2	087-140
1	ery_repgrade	Maximum Reportable Severity Grade for Overall erythema	0	0.5	V	201	2	087-140
1	eryind_repgrade	Maximum Reportable Severity Grade for Overall erythema/induration	0	0.5	V	201	2	087-140
1	head_repgrade	Maximum Reportable Severity Grade for Headache	1	1	V	201	2	087-140
1	ind_area_repgrade	Maximum Reportable Severity Grade for Overall Induration area (x*y)	0	0	V	201	2	087-140
1	ind_dim_repgrade	Maximum Reportable Severity Grade for Overall Induration dimension (x or y)	0	0	V	201	2	087-140
1	ind_repgrade	Maximum Reportable Severity Grade for Overall Induration	0	0	V	201	2	087-140
1	lery_area_repgrade	Maximum Reportable Severity Grade for Left erythema area (x*y)	0	0.5	V	201	2	087-140
1	lery_dim_repgrade	Maximum Reportable Severity Grade for Left erythema dimension (x or y)	0	0	V	201	2	087-140
1	lery_repgrade	Maximum Reportable Severity Grade for Left erythema	0	0.5	V	201	2	087-140
1	leryind_repgrade	Maximum Reportable Severity Grade for Erythema/induration Left side only	0	0.5	V	201	2	087-140
1	leryx_repgrade	Maximum Reportable Severity Grade for Left erythema X dimension	0	0	V	201	2	087-140
1	leryy_repgrade	Maximum Reportable Severity Grade for Left erythema Y dimension	0	0	V	201	2	087-140
1	lind_area_repgrade	Maximum Reportable Severity Grade for Left induration area (x*y)	0	0	V	201	2	087-140
1	lind_dim_repgrade	Maximum Reportable Severity Grade for Left induration dimension (x or y)	0	0	V	201	2	087-140
1	lind_repgrade	Maximum Reportable Severity Grade for Left induration	0	0	V	201	2	087-140
1	lindx_repgrade	Maximum Reportable Severity Grade for Left induration X dimension	0	0	V	201	2	087-140
1	lindy_repgrade	Maximum Reportable Severity Grade for Left induration Y dimension	0	0	V	201	2	087-140
1	lpaintend_repgrade	Maximum Reportable Severity Grade for Left local pain/tenderness	2	2	V	201	2	087-140
1	lpl_repgrade	Maximum Reportable Severity Grade for Local pain left	2	2	V	201	2	087-140
1	lpr_repgrade	Maximum Reportable Severity Grade for Local pain right	2	2	V	201	2	087-140
1	mf_repgrade	Maximum Reportable Severity Grade for Malaise/fatigue	2	2	V	201	2	087-140
1	myal_repgrade	Maximum Reportable Severity Grade for Myalgia	2	2	V	201	2	087-140
1	naus_repgrade	Maximum Reportable Severity Grade for Nausea	2	2	V	201	2	087-140
1	pain_repgrade	Maximum Reportable Severity Grade for Local pain	2	2	V	201	2	087-140
1	paintend_repgrade	Maximum Reportable Severity Grade for Local pain/tenderness	2	2	V	201	2	087-140
1	rery_area_repgrade	Maximum Reportable Severity Grade for Right erythema area (x*y)	0	0.5	V	201	2	087-140
1	rery_dim_repgrade	Maximum Reportable Severity Grade for Right erythema dimension (x or y)	0	0	V	201	2	087-140
1	rery_repgrade	Maximum Reportable Severity Grade for Right erythema	0	0.5	V	201	2	087-140
1	reryind_repgrade	Maximum Reportable Severity Grade for Erythema/induration Right side only	0	0.5	V	201	2	087-140
1	reryx_repgrade	Maximum Reportable Severity Grade for Right erythema X dimension	0	0	V	201	2	087-140
1	reryy_repgrade	Maximum Reportable Severity Grade for Right erythema Y dimension	0	0	V	201	2	087-140
1	rind_area_repgrade	Maximum Reportable Severity Grade for Right induration area (x*y)	0	0	V	201	2	087-140
1	rind_dim_repgrade	Maximum Reportable Severity Grade for Right induration dimension (x or y)	0	0	V	201	2	087-140
1	rind_repgrade	Maximum Reportable Severity Grade for Right induration	0	0	V	201	2	087-140
1	rindx_repgrade	Maximum Reportable Severity Grade for Right induration X dimension	0	0	V	201	2	087-140
1	rindy_repgrade	Maximum Reportable Severity Grade for Right induration Y dimension	0	0	V	201	2	087-140
1	rpaintend_repgrade	Maximum Reportable Severity Grade for Right local pain/tenderness	2	2	V	201	2	087-140
1	systemic_repgrade	Maximum Reportable Severity Grade for Maximum systemic symptom	2	2	V	201	2	087-140
1	tempc_repgrade	Maximum Reportable Severity Grade for Temperature (c)	0	0	V	201	2	087-140
1	tend_repgrade	Maximum Reportable Severity Grade for Local tenderness	1	1	V	201	2	087-140
1	tl_repgrade	Maximum Reportable Severity Grade for Local tenderness left	1	1	V	201	2	087-140
1	tr_repgrade	Maximum Reportable Severity Grade for Local tenderness right	1	1	V	201	2	087-140
1	vom_repgrade	Maximum Reportable Severity Grade for Vomiting	1	1	V	201	2	087-140
2	arth_repgrade	Maximum Reportable Severity Grade for Arthralgia	1	1	V	601	6	087-140
2	chill_repgrade	Maximum Reportable Severity Grade for Chills	1	1	V	601	6	087-140
2	ery_area_repgrade	Maximum Reportable Severity Grade for Overall Erythema area (x*y)	0	0.5	V	601	6	087-140
2	ery_dim_repgrade	Maximum Reportable Severity Grade for Overall Erythema dimension (x or y)	0	0	V	601	6	087-140
2	ery_repgrade	Maximum Reportable Severity Grade for Overall erythema	0	0.5	V	601	6	087-140
2	eryind_repgrade	Maximum Reportable Severity Grade for Overall erythema/induration	0	0.5	V	601	6	087-140
2	head_repgrade	Maximum Reportable Severity Grade for Headache	1	1	V	601	6	087-140
2	ind_area_repgrade	Maximum Reportable Severity Grade for Overall Induration area (x*y)	0	0	V	601	6	087-140
2	ind_dim_repgrade	Maximum Reportable Severity Grade for Overall Induration dimension (x or y)	0	0	V	601	6	087-140
2	ind_repgrade	Maximum Reportable Severity Grade for Overall Induration	0	0	V	601	6	087-140
2	lery_area_repgrade	Maximum Reportable Severity Grade for Left erythema area (x*y)	0	0.5	V	601	6	087-140
2	lery_dim_repgrade	Maximum Reportable Severity Grade for Left erythema dimension (x or y)	0	0	V	601	6	087-140
2	lery_repgrade	Maximum Reportable Severity Grade for Left erythema	0	0.5	V	601	6	087-140
2	leryind_repgrade	Maximum Reportable Severity Grade for Erythema/induration Left side only	0	0.5	V	601	6	087-140
2	leryx_repgrade	Maximum Reportable Severity Grade for Left erythema X dimension	0	0	V	601	6	087-140
2	leryy_repgrade	Maximum Reportable Severity Grade for Left erythema Y dimension	0	0	V	601	6	087-140
2	lind_area_repgrade	Maximum Reportable Severity Grade for Left induration area (x*y)	0	0	V	601	6	087-140
2	lind_dim_repgrade	Maximum Reportable Severity Grade for Left induration dimension (x or y)	0	0	V	601	6	087-140
2	lind_repgrade	Maximum Reportable Severity Grade for Left induration	0	0	V	601	6	087-140
2	lindx_repgrade	Maximum Reportable Severity Grade for Left induration X dimension	0	0	V	601	6	087-140
2	lindy_repgrade	Maximum Reportable Severity Grade for Left induration Y dimension	0	0	V	601	6	087-140
2	lpaintend_repgrade	Maximum Reportable Severity Grade for Left local pain/tenderness	1	1	V	601	6	087-140
2	lpl_repgrade	Maximum Reportable Severity Grade for Local pain left	1	1	V	601	6	087-140
2	lpr_repgrade	Maximum Reportable Severity Grade for Local pain right	1	1	V	601	6	087-140
2	mf_repgrade	Maximum Reportable Severity Grade for Malaise/fatigue	1	1	V	601	6	087-140
2	myal_repgrade	Maximum Reportable Severity Grade for Myalgia	1	1	V	601	6	087-140
2	naus_repgrade	Maximum Reportable Severity Grade for Nausea	1	1	V	601	6	087-140
2	pain_repgrade	Maximum Reportable Severity Grade for Local pain	1	1	V	601	6	087-140
2	paintend_repgrade	Maximum Reportable Severity Grade for Local pain/tenderness	1	1	V	601	6	087-140
2	rery_area_repgrade	Maximum Reportable Severity Grade for Right erythema area (x*y)	0	0.5	V	601	6	087-140
2	rery_dim_repgrade	Maximum Reportable Severity Grade for Right erythema dimension (x or y)	0	0	V	601	6	087-140
2	rery_repgrade	Maximum Reportable Severity Grade for Right erythema	0	0.5	V	601	6	087-140
2	reryind_repgrade	Maximum Reportable Severity Grade for Erythema/induration Right side only	0	0.5	V	601	6	087-140
2	reryx_repgrade	Maximum Reportable Severity Grade for Right erythema X dimension	0	0	V	601	6	087-140
2	reryy_repgrade	Maximum Reportable Severity Grade for Right erythema Y dimension	0	0	V	601	6	087-140
2	rind_area_repgrade	Maximum Reportable Severity Grade for Right induration area (x*y)	0	0	V	601	6	087-140
2	rind_dim_repgrade	Maximum Reportable Severity Grade for Right induration dimension (x or y)	0	0	V	601	6	087-140
2	rind_repgrade	Maximum Reportable Severity Grade for Right induration	0	0	V	601	6	087-140
2	rindx_repgrade	Maximum Reportable Severity Grade for Right induration X dimension	0	0	V	601	6	087-140
2	rindy_repgrade	Maximum Reportable Severity Grade for Right induration Y dimension	0	0	V	601	6	087-140
2	rpaintend_repgrade	Maximum Reportable Severity Grade for Right local pain/tenderness	1	1	V	601	6	087-140
2	systemic_repgrade	Maximum Reportable Severity Grade for Maximum systemic symptom	1	1	V	601	6	087-140
2	tempc_repgrade	Maximum Reportable Severity Grade for Temperature (c)	0	0	V	601	6	087-140
2	tend_repgrade	Maximum Reportable Severity Grade for Local tenderness	1	1	V	601	6	087-140
2	tl_repgrade	Maximum Reportable Severity Grade for Local tenderness left	1	1	V	601	6	087-140
2	tr_repgrade	Maximum Reportable Severity Grade for Local tenderness right	1	1	V	601	6	087-140
2	vom_repgrade	Maximum Reportable Severity Grade for Vomiting	1	1	V	601	6	087-140
3	arth_repgrade	Maximum Reportable Severity Grade for Arthralgia	1	1	V	801	8	087-140
3	chill_repgrade	Maximum Reportable Severity Grade for Chills	1	1	V	801	8	087-140
3	ery_area_repgrade	Maximum Reportable Severity Grade for Overall Erythema area (x*y)	0	0.5	V	801	8	087-140
3	ery_dim_repgrade	Maximum Reportable Severity Grade for Overall Erythema dimension (x or y)	0	0	V	801	8	087-140
3	ery_repgrade	Maximum Reportable Severity Grade for Overall erythema	0	0.5	V	801	8	087-140
3	eryind_repgrade	Maximum Reportable Severity Grade for Overall erythema/induration	0	0.5	V	801	8	087-140
3	head_repgrade	Maximum Reportable Severity Grade for Headache	1	1	V	801	8	087-140
3	ind_area_repgrade	Maximum Reportable Severity Grade for Overall Induration area (x*y)	0	0	V	801	8	087-140
3	ind_dim_repgrade	Maximum Reportable Severity Grade for Overall Induration dimension (x or y)	0	0	V	801	8	087-140
3	ind_repgrade	Maximum Reportable Severity Grade for Overall Induration	0	0	V	801	8	087-140
3	lery_area_repgrade	Maximum Reportable Severity Grade for Left erythema area (x*y)	0	0.5	V	801	8	087-140
3	lery_dim_repgrade	Maximum Reportable Severity Grade for Left erythema dimension (x or y)	0	0	V	801	8	087-140
3	lery_repgrade	Maximum Reportable Severity Grade for Left erythema	0	0.5	V	801	8	087-140
3	leryind_repgrade	Maximum Reportable Severity Grade for Erythema/induration Left side only	0	0.5	V	801	8	087-140
3	leryx_repgrade	Maximum Reportable Severity Grade for Left erythema X dimension	0	0	V	801	8	087-140
3	leryy_repgrade	Maximum Reportable Severity Grade for Left erythema Y dimension	0	0	V	801	8	087-140
3	lind_area_repgrade	Maximum Reportable Severity Grade for Left induration area (x*y)	0	0	V	801	8	087-140
3	lind_dim_repgrade	Maximum Reportable Severity Grade for Left induration dimension (x or y)	0	0	V	801	8	087-140
3	lind_repgrade	Maximum Reportable Severity Grade for Left induration	0	0	V	801	8	087-140
3	lindx_repgrade	Maximum Reportable Severity Grade for Left induration X dimension	0	0	V	801	8	087-140
3	lindy_repgrade	Maximum Reportable Severity Grade for Left induration Y dimension	0	0	V	801	8	087-140
3	lpaintend_repgrade	Maximum Reportable Severity Grade for Left local pain/tenderness	1	1	V	801	8	087-140
3	lpl_repgrade	Maximum Reportable Severity Grade for Local pain left	1	1	V	801	8	087-140
3	lpr_repgrade	Maximum Reportable Severity Grade for Local pain right	1	1	V	801	8	087-140
3	mf_repgrade	Maximum Reportable Severity Grade for Malaise/fatigue	1	1	V	801	8	087-140
3	myal_repgrade	Maximum Reportable Severity Grade for Myalgia	1	1	V	801	8	087-140
3	naus_repgrade	Maximum Reportable Severity Grade for Nausea	1	1	V	801	8	087-140
3	pain_repgrade	Maximum Reportable Severity Grade for Local pain	1	1	V	801	8	087-140
3	paintend_repgrade	Maximum Reportable Severity Grade for Local pain/tenderness	1	1	V	801	8	087-140
3	rery_area_repgrade	Maximum Reportable Severity Grade for Right erythema area (x*y)	0	0.5	V	801	8	087-140
3	rery_dim_repgrade	Maximum Reportable Severity Grade for Right erythema dimension (x or y)	0	0	V	801	8	087-140
3	rery_repgrade	Maximum Reportable Severity Grade for Right erythema	0	0.5	V	801	8	087-140
3	reryind_repgrade	Maximum Reportable Severity Grade for Erythema/induration Right side only	0	0.5	V	801	8	087-140
3	reryx_repgrade	Maximum Reportable Severity Grade for Right erythema X dimension	0	0	V	801	8	087-140
3	reryy_repgrade	Maximum Reportable Severity Grade for Right erythema Y dimension	0	0	V	801	8	087-140
3	rind_area_repgrade	Maximum Reportable Severity Grade for Right induration area (x*y)	0	0	V	801	8	087-140
3	rind_dim_repgrade	Maximum Reportable Severity Grade for Right induration dimension (x or y)	0	0	V	801	8	087-140
3	rind_repgrade	Maximum Reportable Severity Grade for Right induration	0	0	V	801	8	087-140
3	rindx_repgrade	Maximum Reportable Severity Grade for Right induration X dimension	0	0	V	801	8	087-140
3	rindy_repgrade	Maximum Reportable Severity Grade for Right induration Y dimension	0	0	V	801	8	087-140
3	rpaintend_repgrade	Maximum Reportable Severity Grade for Right local pain/tenderness	1	1	V	801	8	087-140
3	systemic_repgrade	Maximum Reportable Severity Grade for Maximum systemic symptom	1	1	V	801	8	087-140
3	tempc_repgrade	Maximum Reportable Severity Grade for Temperature (c)	0	0	V	801	8	087-140
3	tend_repgrade	Maximum Reportable Severity Grade for Local tenderness	1	1	V	801	8	087-140
3	tl_repgrade	Maximum Reportable Severity Grade for Local tenderness left	1	1	V	801	8	087-140
3	tr_repgrade	Maximum Reportable Severity Grade for Local tenderness right	1	1	V	801	8	087-140
3	vom_repgrade	Maximum Reportable Severity Grade for Vomiting	1	1	V	801	8	087-140
4	arth_repgrade	Maximum Reportable Severity Grade for Arthralgia	2	2	V	1101	11	087-140
4	chill_repgrade	Maximum Reportable Severity Grade for Chills	2	2	V	1101	11	087-140
4	ery_area_repgrade	Maximum Reportable Severity Grade for Overall Erythema area (x*y)	0	0	V	1101	11	087-140
4	ery_dim_repgrade	Maximum Reportable Severity Grade for Overall Erythema dimension (x or y)	0	0	V	1101	11	087-140
4	ery_repgrade	Maximum Reportable Severity Grade for Overall erythema	0	0	V	1101	11	087-140
4	eryind_repgrade	Maximum Reportable Severity Grade for Overall erythema/induration	0	0	V	1101	11	087-140
4	head_repgrade	Maximum Reportable Severity Grade for Headache	2	2	V	1101	11	087-140
4	ind_area_repgrade	Maximum Reportable Severity Grade for Overall Induration area (x*y)	0	0	V	1101	11	087-140
4	ind_dim_repgrade	Maximum Reportable Severity Grade for Overall Induration dimension (x or y)	0	0	V	1101	11	087-140
4	ind_repgrade	Maximum Reportable Severity Grade for Overall Induration	0	0	V	1101	11	087-140
4	lery_area_repgrade	Maximum Reportable Severity Grade for Left erythema area (x*y)	0	0	V	1101	11	087-140
4	lery_dim_repgrade	Maximum Reportable Severity Grade for Left erythema dimension (x or y)	0	0	V	1101	11	087-140
4	lery_repgrade	Maximum Reportable Severity Grade for Left erythema	0	0	V	1101	11	087-140
4	leryind_repgrade	Maximum Reportable Severity Grade for Erythema/induration Left side only	0	0	V	1101	11	087-140
4	leryx_repgrade	Maximum Reportable Severity Grade for Left erythema X dimension	0	0	V	1101	11	087-140
4	leryy_repgrade	Maximum Reportable Severity Grade for Left erythema Y dimension	0	0	V	1101	11	087-140
4	lind_area_repgrade	Maximum Reportable Severity Grade for Left induration area (x*y)	0	0	V	1101	11	087-140
4	lind_dim_repgrade	Maximum Reportable Severity Grade for Left induration dimension (x or y)	0	0	V	1101	11	087-140
4	lind_repgrade	Maximum Reportable Severity Grade for Left induration	0	0	V	1101	11	087-140
4	lindx_repgrade	Maximum Reportable Severity Grade for Left induration X dimension	0	0	V	1101	11	087-140
4	lindy_repgrade	Maximum Reportable Severity Grade for Left induration Y dimension	0	0	V	1101	11	087-140
4	lpaintend_repgrade	Maximum Reportable Severity Grade for Left local pain/tenderness	2	2	V	1101	11	087-140
4	lpl_repgrade	Maximum Reportable Severity Grade for Local pain left	2	2	V	1101	11	087-140
4	lpr_repgrade	Maximum Reportable Severity Grade for Local pain right	2	2	V	1101	11	087-140
4	mf_repgrade	Maximum Reportable Severity Grade for Malaise/fatigue	2	2	V	1101	11	087-140
[truncated: 19,950 more rows]
