# Supplementary material for: Safety and tolerability of HIV-1 multiantigen pDNA vaccine given with IL-12 plasmid DNA via electroporation, boosted with a recombinant vesicular stomatitis virus HIV Gag vaccine in healthy volunteers in a randomized, controlled clinical trial
Source: PLoS One. 2018 Sep 20;13(9):e0202753. doi: 10.1371/journal.pone.0202753 (PMC6147413; doi:10.1371/journal.pone.0202753)
Supplement: S1 Dataset — (ZIP) [file pone.0202753.s007.zip › Supporting Information. HVTN087_datasets/Social_Impact.csv]

Publication ID	Visit Number	1.Describe social impact	2.Onset Date(mm)	2.Onset Date(dd)	2.Onset Date(yy)	2.Onset Date	3.Reported at Visit	4.Social Impact Code	5.Participation known?	5a.Disclosure Summary	5a.Other, specify:	6.HIV testing an issue?	6a.HIV testing performed?	6b1.HIV diagnostic lab	6b2.outside lab	6b3.clin research lab	7.Situation impact	8a.Participant response	8b.Staff response	9. Current status	9.Closure Date(mm)	9.Closure Date(dd)	9.Closure Date(yy)	9.Closure Date
087-107	5001	vol's significant other found study-related paperwork and accused vol of shooting himself up with HIV and giving it to her. Vol's significant other stated she would contact a lawyer but later calmed down.	06	17	13	17/06/2013	14	1	Yes	Someone saw pt.'s ID or other materials		No					Minimal disturbance	told signficant other to read the paperwork carefully so that she could see that vol could not get HIV from study product.	vol given nurse contact info. and told vol that significant other could accompany vol to appointment if it would help.	Resolved	06	23	13	23/06/2013
087-169	5001	ppt's mother became upset with him for participating in HIV vaccine trial; expressed concerns for his well being	05	25	13	25/05/2013	8	1	Yes	Participant disclosed voluntarily.		No					Minimal disturbance	ppt reassured his mother, tried to educate her about safety measures in the study	support ppt, offer to talk with mother	Resolved	05	28	13	28/05/2013
