# Supplementary material for: Safety and tolerability of HIV-1 multiantigen pDNA vaccine given with IL-12 plasmid DNA via electroporation, boosted with a recombinant vesicular stomatitis virus HIV Gag vaccine in healthy volunteers in a randomized, controlled clinical trial
Source: PLoS One. 2018 Sep 20;13(9):e0202753. doi: 10.1371/journal.pone.0202753 (PMC6147413; doi:10.1371/journal.pone.0202753)
Supplement: S1 Dataset — (ZIP) [file pone.0202753.s007.zip › Supporting Information. HVTN087_datasets/Subject_Master.csv]

Publication ID	Enrollment Date	Treatment Arm	Prime Product & Schedule	Age	Age Group Category	Sex at Brith	Ethnicity	Race	Study Status	1a.Vacc discontin date	Reason for Discontinuation	1.Termination Date	Reason for termination	Early Termination. (Y if yes)	Termination due to AE YES/NO/missing
087-163	21MAY2012	T3	HIV-MAG+IL-12pDNA mo(0,1,3) + VSV HIV gag mo(6)	40	31 - 40	Male	Not Hispanic or Latino	Black/African American	Completed FU and Vac. Phase		.	07AUG2013	Sched. exit visit		.
087-175	04JUN2012	T3	HIV-MAG+IL-12pDNA mo(0,1,3) + VSV HIV gag mo(6)	21	21 - 30	Male	Not Hispanic or Latino	White	Completed FU and Vac. Phase		.	14AUG2013	Sched. exit visit		.
087-117	05JUN2012	T1	HIV-MAG mo(0,1,3) + VSV HIV gag mo(6)	39	31 - 40	Female	Hispanic or Latino	White	Completed FU, Discontinued Vac.	19NOV2012	Other reason	07AUG2013	Sched. exit visit		.
087-145	07JAN2013	C2	Sodium Chloride mo(0,1,3,6)	28	21 - 30	Female	Not Hispanic or Latino	White	Completed FU and Vac. Phase		.	10MAR2014	Sched. exit visit		.
087-031	07AUG2012	C2	Sodium Chloride mo(0,1,3,6)	26	21 - 30	Male	Not Hispanic or Latino	White	Completed FU and Vac. Phase		.	08OCT2013	Sched. exit visit		.
087-099	08AUG2012	T2	HIV-MAG+IL-12pDNA mo(0,1,3) + VSV HIV gag mo(6)	20	18 - 20	Male	Not Hispanic or Latino	White	Completed FU and Vac. Phase		.	14OCT2013	Sched. exit visit		.
087-001	04DEC2012	T2	HIV-MAG+IL-12pDNA mo(0,1,3) + VSV HIV gag mo(6)	25	21 - 30	Female	Not Hispanic or Latino	White	Off Early, Completed Vac. Phase		.	24APR2014	Unable to contact participant	Y	No
087-002	07AUG2012	T1	HIV-MAG mo(0,1,3) + VSV HIV gag mo(6)	46	41 - 50	Male	Not Hispanic or Latino	Black/African American	Completed FU and Vac. Phase		.	08OCT2013	Sched. exit visit		.
087-140	13AUG2012	T1	HIV-MAG mo(0,1,3) + VSV HIV gag mo(6)	33	31 - 40	Male	Not Hispanic or Latino	White	Completed FU and Vac. Phase		.	01NOV2013	Sched. exit visit		.
087-034	03DEC2012	T3	HIV-MAG+IL-12pDNA mo(0,1,3) + VSV HIV gag mo(6)	44	41 - 50	Female	Not Hispanic or Latino	White	Completed FU and Vac. Phase		.	11FEB2014	Sched. exit visit		.
087-007	14AUG2012	T2	HIV-MAG+IL-12pDNA mo(0,1,3) + VSV HIV gag mo(6)	32	31 - 40	Male	Not Hispanic or Latino	White	Completed FU and Vac. Phase		.	15OCT2013	Sched. exit visit		.
087-154	27NOV2012	C1	Sodium Chloride mo(0,1,3,6)	37	31 - 40	Female	Not Hispanic or Latino	White	Completed FU and Vac. Phase		.	29JAN2014	Sched. exit visit		.
087-159	26NOV2012	T1	HIV-MAG mo(0,1,3) + VSV HIV gag mo(6)	49	41 - 50	Male	Not Hispanic or Latino	White	Completed FU and Vac. Phase		.	11FEB2014	Sched. exit visit		.
087-178	26NOV2012	T3	HIV-MAG+IL-12pDNA mo(0,1,3) + VSV HIV gag mo(6)	24	21 - 30	Female	Not Hispanic or Latino	Black/African American	Completed FU and Vac. Phase		.	04MAR2014	Sched. exit visit		.
087-082	28NOV2012	T2	HIV-MAG+IL-12pDNA mo(0,1,3) + VSV HIV gag mo(6)	25	21 - 30	Male	Not Hispanic or Latino	White	Completed FU and Vac. Phase		.	07FEB2014	Sched. exit visit		.
087-038	18DEC2012	T2	HIV-MAG+IL-12pDNA mo(0,1,3) + VSV HIV gag mo(6)	28	21 - 30	Male	Not Hispanic or Latino	White	Completed FU and Vac. Phase		.	19FEB2014	Sched. exit visit		.
087-107	03DEC2012	T3	HIV-MAG+IL-12pDNA mo(0,1,3) + VSV HIV gag mo(6)	46	41 - 50	Male	Not Hispanic or Latino	Black/African American	Completed FU and Vac. Phase		.	10FEB2014	Sched. exit visit		.
087-138	17DEC2012	T3	HIV-MAG+IL-12pDNA mo(0,1,3) + VSV HIV gag mo(6)	27	21 - 30	Female	Not Hispanic or Latino	White	Completed FU and Vac. Phase		.	21FEB2014	Sched. exit visit		.
087-079	18FEB2013	T1	HIV-MAG mo(0,1,3) + VSV HIV gag mo(6)	20	18 - 20	Male	Not Hispanic or Latino	White	Completed FU and Vac. Phase		.	07MAY2014	Sched. exit visit		.
087-049	18DEC2012	T1	HIV-MAG mo(0,1,3) + VSV HIV gag mo(6)	41	41 - 50	Female	Not Hispanic or Latino	White	Completed FU and Vac. Phase		.	18FEB2014	Sched. exit visit		.
087-059	08JAN2013	T1	HIV-MAG mo(0,1,3) + VSV HIV gag mo(6)	24	21 - 30	Male	Not Hispanic or Latino	White	Completed FU and Vac. Phase		.	11MAR2014	Sched. exit visit		.
087-008	08JAN2013	T3	HIV-MAG+IL-12pDNA mo(0,1,3) + VSV HIV gag mo(6)	22	21 - 30	Female	Not Hispanic or Latino	White	Completed FU and Vac. Phase		.	11MAR2014	Sched. exit visit		.
087-036	31JAN2013	T2	HIV-MAG+IL-12pDNA mo(0,1,3) + VSV HIV gag mo(6)	28	21 - 30	Male	Not Hispanic or Latino	Multiracial	Completed FU and Vac. Phase		.	11APR2014	Sched. exit visit		.
087-173	04MAR2013	T4	HIV-MAG+IL-12pDNA mo(0,1,3) + VSV HIV gag mo(6)	40	31 - 40	Male	Not Hispanic or Latino	White	Completed FU and Vac. Phase		.	03JUN2014	Sched. exit visit		.
087-016	26FEB2013	T3	HIV-MAG+IL-12pDNA mo(0,1,3) + VSV HIV gag mo(6)	23	21 - 30	Female	Not Hispanic or Latino	White	Completed FU and Vac. Phase		.	29APR2014	Sched. exit visit		.
087-153	08APR2013	T4	HIV-MAG+IL-12pDNA mo(0,1,3) + VSV HIV gag mo(6)	19	18 - 20	Male	Not Hispanic or Latino	Other	Completed FU and Vac. Phase		.	01JUL2014	Sched. exit visit		.
087-051	18MAR2013	T4	HIV-MAG+IL-12pDNA mo(0,1,3) + VSV HIV gag mo(6)	23	21 - 30	Male	Not Hispanic or Latino	White	Completed FU and Vac. Phase		.	20MAY2014	Sched. exit visit		.
087-143	02MAY2013	T4	HIV-MAG+IL-12pDNA mo(0,1,3) + VSV HIV gag mo(6)	28	21 - 30	Male	Not Hispanic or Latino	White	Completed FU and Vac. Phase		.	10JUL2014	Sched. exit visit		.
087-060	14MAY2013	T4	HIV-MAG+IL-12pDNA mo(0,1,3) + VSV HIV gag mo(6)	21	21 - 30	Female	Not Hispanic or Latino	Other	Completed FU and Vac. Phase		.	08AUG2014	Sched. exit visit		.
087-161	22MAY2013	T4	HIV-MAG+IL-12pDNA mo(0,1,3) + VSV HIV gag mo(6)	18	18 - 20	Male	Not Hispanic or Latino	White	Completed FU and Vac. Phase		.	25AUG2014	Sched. exit visit		.
087-087	17JUN2013	T4	HIV-MAG+IL-12pDNA mo(0,1,3) + VSV HIV gag mo(6)	22	21 - 30	Male	Not Hispanic or Latino	White	Completed FU and Vac. Phase		.	18AUG2014	Sched. exit visit		.
087-062	26JUN2012	T3	HIV-MAG+IL-12pDNA mo(0,1,3) + VSV HIV gag mo(6)	31	31 - 40	Female	Not Hispanic or Latino	White	Completed FU and Vac. Phase		.	27AUG2013	Sched. exit visit		.
087-057	27JUN2012	T1	HIV-MAG mo(0,1,3) + VSV HIV gag mo(6)	29	21 - 30	Female	Not Hispanic or Latino	White	Completed FU and Vac. Phase		.	28AUG2013	Sched. exit visit		.
087-078	09AUG2012	T2	HIV-MAG+IL-12pDNA mo(0,1,3) + VSV HIV gag mo(6)	36	31 - 40	Male	Not Hispanic or Latino	White	Completed FU and Vac. Phase		.	14OCT2013	Sched. exit visit		.
087-190	09AUG2012	T3	HIV-MAG+IL-12pDNA mo(0,1,3) + VSV HIV gag mo(6)	40	31 - 40	Male	Not Hispanic or Latino	White	Completed FU, Discontinued Vac.	04JAN2013	Clinical event	12NOV2013	Sched. exit visit		.
087-116	17JAN2013	T2	HIV-MAG+IL-12pDNA mo(0,1,3) + VSV HIV gag mo(6)	23	21 - 30	Female	Not Hispanic or Latino	White	Completed FU and Vac. Phase		.	20MAR2014	Sched. exit visit		.
087-131	13AUG2012	T3	HIV-MAG+IL-12pDNA mo(0,1,3) + VSV HIV gag mo(6)	33	31 - 40	Male	Not Hispanic or Latino	White	Off Early, Discontinued Vac.	24OCT2012	Unable to contact participant	24OCT2012	Unable to contact participant	Y	No
087-021	18JAN2013	T2	HIV-MAG+IL-12pDNA mo(0,1,3) + VSV HIV gag mo(6)	33	31 - 40	Female	Not Hispanic or Latino	White	Completed FU and Vac. Phase		.	24MAR2014	Sched. exit visit		.
087-073	31JAN2013	T2	HIV-MAG+IL-12pDNA mo(0,1,3) + VSV HIV gag mo(6)	19	18 - 20	Male	Not Hispanic or Latino	Black/African American	Off Early, Discontinued Vac.	03SEP2013	Ppt unable to sched w/in window	03SEP2013	Other	Y	No
087-022	06MAR2013	T4	HIV-MAG+IL-12pDNA mo(0,1,3) + VSV HIV gag mo(6)	26	21 - 30	Male	Not Hispanic or Latino	White	Completed FU and Vac. Phase		.	07MAY2014	Sched. exit visit		.
087-023	08AUG2012	T3	HIV-MAG+IL-12pDNA mo(0,1,3) + VSV HIV gag mo(6)	22	21 - 30	Male	Not Hispanic or Latino	Black/African American	Off Early, Completed Vac. Phase		.	05DEC2013	Other	Y	No
087-033	13AUG2012	C3	Sodium Chloride mo(0,1,3,6)	21	21 - 30	Male	Hispanic or Latino	Other	Off Early, Completed Vac. Phase		.	13DEC2012	HIV infection	Y	.
087-025	26NOV2012	T2	HIV-MAG+IL-12pDNA mo(0,1,3) + VSV HIV gag mo(6)	25	21 - 30	Male	Not Hispanic or Latino	Multiracial	Completed FU and Vac. Phase		.	24FEB2014	Sched. exit visit		.
087-026	29NOV2012	T2	HIV-MAG+IL-12pDNA mo(0,1,3) + VSV HIV gag mo(6)	44	41 - 50	Female	Not Hispanic or Latino	Black/African American	Completed FU and Vac. Phase		.	27FEB2014	Sched. exit visit		.
087-081	06DEC2012	T3	HIV-MAG+IL-12pDNA mo(0,1,3) + VSV HIV gag mo(6)	49	41 - 50	Male	Not Hispanic or Latino	Black/African American	Completed FU and Vac. Phase		.	06FEB2014	Sched. exit visit		.
087-112	07DEC2012	T2	HIV-MAG+IL-12pDNA mo(0,1,3) + VSV HIV gag mo(6)	23	21 - 30	Male	Hispanic or Latino	White	Completed FU and Vac. Phase		.	10MAR2014	Sched. exit visit		.
087-063	17DEC2012	T1	HIV-MAG mo(0,1,3) + VSV HIV gag mo(6)	44	41 - 50	Male	Not Hispanic or Latino	Black/African American	Completed FU, Discontinued Vac.	26MAR2013	Incarceration	18FEB2014	Sched. exit visit		.
087-047	19DEC2012	T2	HIV-MAG+IL-12pDNA mo(0,1,3) + VSV HIV gag mo(6)	30	21 - 30	Male	Not Hispanic or Latino	Black/African American	Completed FU and Vac. Phase		.	19MAR2014	Sched. exit visit		.
087-048	15APR2013	T4	HIV-MAG+IL-12pDNA mo(0,1,3) + VSV HIV gag mo(6)	19	18 - 20	Female	Hispanic or Latino	Multiracial	Completed FU, Discontinued Vac.	29OCT2013	Ppt unable to sched w/in window	11AUG2014	Sched. exit visit		.
087-174	23APR2013	C4	Sodium Chloride mo(0,1,3,6)	25	21 - 30	Male	Not Hispanic or Latino	White	Completed FU and Vac. Phase		.	22JUL2014	Sched. exit visit		.
087-046	30APR2013	T4	HIV-MAG+IL-12pDNA mo(0,1,3) + VSV HIV gag mo(6)	28	21 - 30	Male	Not Hispanic or Latino	White	Completed FU and Vac. Phase		.	29JUL2014	Sched. exit visit		.
087-041	21MAY2013	T4	HIV-MAG+IL-12pDNA mo(0,1,3) + VSV HIV gag mo(6)	47	41 - 50	Female	Not Hispanic or Latino	White	Completed FU and Vac. Phase		.	19AUG2014	Sched. exit visit		.
087-012	29MAY2013	T4	HIV-MAG+IL-12pDNA mo(0,1,3) + VSV HIV gag mo(6)	47	41 - 50	Male	Hispanic or Latino	Other	Completed FU and Vac. Phase		.	27AUG2014	Sched. exit visit		.
087-100	13DEC2012	T2	HIV-MAG+IL-12pDNA mo(0,1,3) + VSV HIV gag mo(6)	48	41 - 50	Male	Not Hispanic or Latino	Black/African American	Completed FU and Vac. Phase		.	17MAR2014	Sched. exit visit		.
087-040	07AUG2012	T2	HIV-MAG+IL-12pDNA mo(0,1,3) + VSV HIV gag mo(6)	49	41 - 50	Female	Not Hispanic or Latino	Black/African American	Completed FU and Vac. Phase		.	25NOV2013	Sched. exit visit		.
087-185	05DEC2012	C2	Sodium Chloride mo(0,1,3,6)	24	21 - 30	Female	Not Hispanic or Latino	White	Completed FU and Vac. Phase		.	20FEB2014	Sched. exit visit		.
087-113	09APR2013	T4	HIV-MAG+IL-12pDNA mo(0,1,3) + VSV HIV gag mo(6)	20	18 - 20	Male	Hispanic or Latino	Other	Completed FU and Vac. Phase		.	07JUL2014	Sched. exit visit		.
087-183	27NOV2012	T2	HIV-MAG+IL-12pDNA mo(0,1,3) + VSV HIV gag mo(6)	49	41 - 50	Male	Not Hispanic or Latino	Black/African American	Completed FU and Vac. Phase		.	29JAN2014	Sched. exit visit		.
087-125	30APR2013	T4	HIV-MAG+IL-12pDNA mo(0,1,3) + VSV HIV gag mo(6)	44	41 - 50	Female	Not Hispanic or Latino	Black/African American	Off Early, Discontinued Vac.	21AUG2013	Other reason	21AUG2013	Refused further participation	Y	No
087-104	23APR2013	T4	HIV-MAG+IL-12pDNA mo(0,1,3) + VSV HIV gag mo(6)	42	41 - 50	Male	Not Hispanic or Latino	White	Completed FU and Vac. Phase		.	22JUL2014	Sched. exit visit		.
087-115	13JUN2012	C3	Sodium Chloride mo(0,1,3,6)	33	31 - 40	Male	Not Hispanic or Latino	Black/African American	Completed FU, Discontinued Vac.	06FEB2013	Unable to contact participant	09SEP2013	Sched. exit visit		.
087-182	18JUN2012	T1	HIV-MAG mo(0,1,3) + VSV HIV gag mo(6)	48	41 - 50	Male	Hispanic or Latino	Black/African American	Completed FU and Vac. Phase		.	19AUG2013	Sched. exit visit		.
087-091	21JUN2012	T1	HIV-MAG mo(0,1,3) + VSV HIV gag mo(6)	43	41 - 50	Female	Not Hispanic or Latino	Black/African American	Completed FU and Vac. Phase		.	22AUG2013	Sched. exit visit		.
087-056	19JUN2012	C1	Sodium Chloride mo(0,1,3,6)	33	31 - 40	Male	Hispanic or Latino	Other	Completed FU and Vac. Phase		.	20AUG2013	Sched. exit visit		.
087-164	09JUL2012	T1	HIV-MAG mo(0,1,3) + VSV HIV gag mo(6)	29	21 - 30	Male	Hispanic or Latino	Black/African American	Completed FU, Discontinued Vac.	23JAN2013	Unable to contact participant	04NOV2013	Sched. exit visit		.
087-095	17JUL2012	T1	HIV-MAG mo(0,1,3) + VSV HIV gag mo(6)	49	41 - 50	Male	Not Hispanic or Latino	Black/African American	Completed FU and Vac. Phase		.	20SEP2013	Sched. exit visit		.
087-070	11JUL2012	T3	HIV-MAG+IL-12pDNA mo(0,1,3) + VSV HIV gag mo(6)	44	41 - 50	Female	Not Hispanic or Latino	Black/African American	Completed FU and Vac. Phase		.	16SEP2013	Sched. exit visit		.
087-146	07AUG2012	T1	HIV-MAG mo(0,1,3) + VSV HIV gag mo(6)	43	41 - 50	Male	Hispanic or Latino	Other	Completed FU and Vac. Phase		.	15OCT2013	Sched. exit visit		.
087-045	07AUG2012	T1	HIV-MAG mo(0,1,3) + VSV HIV gag mo(6)	47	41 - 50	Female	Hispanic or Latino	Other	Completed FU and Vac. Phase		.	15OCT2013	Sched. exit visit		.
087-072	04DEC2012	T1	HIV-MAG mo(0,1,3) + VSV HIV gag mo(6)	22	21 - 30	Female	Hispanic or Latino	Other	Completed FU and Vac. Phase		.	04FEB2014	Sched. exit visit		.
087-097	28NOV2012	T2	HIV-MAG+IL-12pDNA mo(0,1,3) + VSV HIV gag mo(6)	46	41 - 50	Male	Not Hispanic or Latino	Black/African American	Completed FU and Vac. Phase		.	29JAN2014	Sched. exit visit		.
087-141	18DEC2012	T2	HIV-MAG+IL-12pDNA mo(0,1,3) + VSV HIV gag mo(6)	23	21 - 30	Female	Hispanic or Latino	Black/African American	Completed FU, Discontinued Vac.	02JUL2013	Unable to contact participant	17APR2014	Sched. exit visit		.
087-121	17DEC2012	T2	HIV-MAG+IL-12pDNA mo(0,1,3) + VSV HIV gag mo(6)	29	21 - 30	Female	Hispanic or Latino	Other	Completed FU and Vac. Phase		.	25FEB2014	Sched. exit visit		.
087-092	14JUN2012	T3	HIV-MAG+IL-12pDNA mo(0,1,3) + VSV HIV gag mo(6)	27	21 - 30	Male	Not Hispanic or Latino	White	Completed FU and Vac. Phase		.	23SEP2013	Sched. exit visit		.
087-111	02JUL2012	T3	HIV-MAG+IL-12pDNA mo(0,1,3) + VSV HIV gag mo(6)	23	21 - 30	Male	Not Hispanic or Latino	Asian	Completed FU and Vac. Phase		.	22OCT2013	Sched. exit visit		.
087-027	05JUL2012	C1	Sodium Chloride mo(0,1,3,6)	24	21 - 30	Female	Not Hispanic or Latino	White	Completed FU and Vac. Phase		.	15OCT2013	Sched. exit visit		.
087-018	06AUG2012	T1	HIV-MAG mo(0,1,3) + VSV HIV gag mo(6)	33	31 - 40	Male	Not Hispanic or Latino	White	Completed FU and Vac. Phase		.	04NOV2013	Sched. exit visit		.
087-028	07AUG2012	T3	HIV-MAG+IL-12pDNA mo(0,1,3) + VSV HIV gag mo(6)	28	21 - 30	Male	Not Hispanic or Latino	White	Completed FU and Vac. Phase		.	15OCT2013	Sched. exit visit		.
087-155	17DEC2012	T1	HIV-MAG mo(0,1,3) + VSV HIV gag mo(6)	32	31 - 40	Female	Not Hispanic or Latino	White	Completed FU and Vac. Phase		.	01APR2014	Sched. exit visit		.
087-013	26NOV2012	T3	HIV-MAG+IL-12pDNA mo(0,1,3) + VSV HIV gag mo(6)	27	21 - 30	Male	Not Hispanic or Latino	Black/African American	Completed FU and Vac. Phase		.	24MAR2014	Sched. exit visit		.
087-151	26NOV2012	T1	HIV-MAG mo(0,1,3) + VSV HIV gag mo(6)	28	21 - 30	Female	Not Hispanic or Latino	White	Completed FU and Vac. Phase		.	24FEB2014	Sched. exit visit		.
087-010	03DEC2012	T3	HIV-MAG+IL-12pDNA mo(0,1,3) + VSV HIV gag mo(6)	49	41 - 50	Male	Not Hispanic or Latino	White	Completed FU and Vac. Phase		.	11MAR2014	Sched. exit visit		.
087-068	29NOV2012	T2	HIV-MAG+IL-12pDNA mo(0,1,3) + VSV HIV gag mo(6)	35	31 - 40	Male	Not Hispanic or Latino	White	Completed FU and Vac. Phase		.	27MAR2014	Sched. exit visit		.
087-080	04DEC2012	T3	HIV-MAG+IL-12pDNA mo(0,1,3) + VSV HIV gag mo(6)	25	21 - 30	Female	Not Hispanic or Latino	White	Completed FU and Vac. Phase		.	01APR2014	Sched. exit visit		.
087-180	20DEC2012	T2	HIV-MAG+IL-12pDNA mo(0,1,3) + VSV HIV gag mo(6)	27	21 - 30	Female	Not Hispanic or Latino	White	Off Early, Discontinued Vac.	03APR2013	Ppt. refused	03APR2013	Other	Y	Yes
087-096	04MAR2013	T1	HIV-MAG mo(0,1,3) + VSV HIV gag mo(6)	46	41 - 50	Male	Not Hispanic or Latino	White	Completed FU and Vac. Phase		.	05MAY2014	Sched. exit visit		.
087-069	08JAN2013	T3	HIV-MAG+IL-12pDNA mo(0,1,3) + VSV HIV gag mo(6)	24	21 - 30	Male	Not Hispanic or Latino	White	Completed FU and Vac. Phase		.	21APR2014	Sched. exit visit		.
087-055	28JAN2013	T3	HIV-MAG+IL-12pDNA mo(0,1,3) + VSV HIV gag mo(6)	35	31 - 40	Male	Not Hispanic or Latino	White	Off Early, Completed Vac. Phase		.	25NOV2013	Refused further participation	Y	No
087-101	28JAN2013	T1	HIV-MAG mo(0,1,3) + VSV HIV gag mo(6)	26	21 - 30	Male	Not Hispanic or Latino	Multiracial	Completed FU and Vac. Phase		.	23MAY2014	Sched. exit visit		.
087-169	08MAR2013	T4	HIV-MAG+IL-12pDNA mo(0,1,3) + VSV HIV gag mo(6)	21	21 - 30	Male	Not Hispanic or Latino	Black/African American	Completed FU and Vac. Phase		.	23MAY2014	Sched. exit visit		.
087-015	25FEB2013	T1	HIV-MAG mo(0,1,3) + VSV HIV gag mo(6)	25	21 - 30	Female	Not Hispanic or Latino	White	Completed FU and Vac. Phase		.	12JUN2014	Sched. exit visit		.
087-102	25FEB2013	C3	Sodium Chloride mo(0,1,3,6)	27	21 - 30	Male	Not Hispanic or Latino	Multiracial	Completed FU and Vac. Phase		.	13JUN2014	Sched. exit visit		.
087-191	13MAR2013	T4	HIV-MAG+IL-12pDNA mo(0,1,3) + VSV HIV gag mo(6)	27	21 - 30	Male	Not Hispanic or Latino	White	Completed FU and Vac. Phase		.	23MAY2014	Sched. exit visit		.
087-133	24APR2013	T4	HIV-MAG+IL-12pDNA mo(0,1,3) + VSV HIV gag mo(6)	28	21 - 30	Male	Not Hispanic or Latino	White	Completed FU and Vac. Phase		.	18AUG2014	Sched. exit visit		.
087-157	21MAY2013	C4	Sodium Chloride mo(0,1,3,6)	23	21 - 30	Male	Not Hispanic or Latino	White	Completed FU and Vac. Phase		.	21AUG2014	Sched. exit visit		.
087-064	06MAY2013	T4	HIV-MAG+IL-12pDNA mo(0,1,3) + VSV HIV gag mo(6)	28	21 - 30	Female	Not Hispanic or Latino	White	Completed FU and Vac. Phase		.	29AUG2014	Sched. exit visit		.
087-181	13MAY2013	T4	HIV-MAG+IL-12pDNA mo(0,1,3) + VSV HIV gag mo(6)	24	21 - 30	Male	Not Hispanic or Latino	White	Completed FU and Vac. Phase		.	08SEP2014	Sched. exit visit		.
087-162	03MAY2013	C4	Sodium Chloride mo(0,1,3,6)	28	21 - 30	Female	Hispanic or Latino	White	Completed FU and Vac. Phase		.	19AUG2014	Sched. exit visit		.
087-014	23MAY2013	T4	HIV-MAG+IL-12pDNA mo(0,1,3) + VSV HIV gag mo(6)	24	21 - 30	Male	Not Hispanic or Latino	White	Completed FU, Discontinued Vac.	02DEC2013	Ppt unable to sched w/in window	15SEP2014	Sched. exit visit		.
087-009	24MAY2013	T4	HIV-MAG+IL-12pDNA mo(0,1,3) + VSV HIV gag mo(6)	24	21 - 30	Male	Not Hispanic or Latino	Multiracial	Completed FU and Vac. Phase		.	22AUG2014	Sched. exit visit		.
