# Supplementary material for: Safety and tolerability of HIV-1 multiantigen pDNA vaccine given with IL-12 plasmid DNA via electroporation, boosted with a recombinant vesicular stomatitis virus HIV Gag vaccine in healthy volunteers in a randomized, controlled clinical trial
Source: PLoS One. 2018 Sep 20;13(9):e0202753. doi: 10.1371/journal.pone.0202753 (PMC6147413; doi:10.1371/journal.pone.0202753)
Supplement: S1 Dataset — (ZIP) [file pone.0202753.s007.zip › Supporting Information. HVTN087_datasets/Trucount.csv]

Publication ID	Termination Date	Cell Type of Interest	Network	HVTN Lab	Visit Number	Specimen Draw Date	Assay Date	Comments	Endpoint/Ancillary/Non-Protocol	Lab File Name	Assay Name	File Format Version	Date Read Into SAS	CPAS LABS Table LDMS Code	Assay ID	Analysis Plan ID	Experiment Assay ID	Assay Reliable?	truct_lot	truct_bead_ct	Protocol	Protocol Number	Analysis Plan Description	Analysis Plan Version	Experiment Description	Number of events for CELL_TYPE	LDO QC Flag	Date Record Was Modified	After Termination Date (0=No, 1=Yes)	Visit Window Begin Date	Visit Window End Date	Draw Date Outside Vst Window	Protocol Visit Day	Assay Not Expected (0=No, 1=Yes)	Collection Bead Count	Concentration (cells/ul)	Subset name	Denominator for percent calculation	Percent	cell_type_label_pct	Vaccination number	rx	Specimen Draw Date	2.Date of vaccination	2.Date of vaccination	2.Date of vaccination	Days since last vaccination (exact)	Days since last vaccination (expected)	rx_code
087-163	07AUG2013	Cells	HVTN	FH	2.0	21MAY2012	08JUN2012		E	VTN_TRU01FH20140627ESCD1_D.TXT	TRU	01	04JUL2014		120608 HVTN 087 Trucount	34	601	Y	16824	49692	087	87	Trucount Pan-Lineage Panel	1	Trucount Pan-Lineage Staining Panel	601000	0		0			0	0	0	20003	17564.948787					HIV-MAG1	Vaccine	21MAY2012	18/06/2012	06/08/2012	12/11/2012	0	0
087-163	07AUG2013	Cells/singlets	HVTN	FH	2.0	21MAY2012	08JUN2012		E	VTN_TRU01FH20140627ESCD1_D.TXT	TRU	01	04JUL2014		120608 HVTN 087 Trucount	34	601	Y	16824	49692	087	87	Trucount Pan-Lineage Panel	1	Trucount Pan-Lineage Staining Panel	270000	0		0			0	0	0	20003	7891.0751623					HIV-MAG1	Vaccine	21MAY2012	18/06/2012	06/08/2012	12/11/2012	0	0
087-163	07AUG2013	Cells/singlets/No Agg	HVTN	FH	2.0	21MAY2012	08JUN2012		E	VTN_TRU01FH20140627ESCD1_D.TXT	TRU	01	04JUL2014		120608 HVTN 087 Trucount	34	601	Y	16824	49692	087	87	Trucount Pan-Lineage Panel	1	Trucount Pan-Lineage Staining Panel	270000	0		0			0	0	0	20003	7891.0751623					HIV-MAG1	Vaccine	21MAY2012	18/06/2012	06/08/2012	12/11/2012	0	0
087-163	07AUG2013	Cells/singlets/No Agg/Gran	HVTN	FH	2.0	21MAY2012	08JUN2012		E	VTN_TRU01FH20140627ESCD1_D.TXT	TRU	01	04JUL2014		120608 HVTN 087 Trucount	34	601	Y	16824	49692	087	87	Trucount Pan-Lineage Panel	1	Trucount Pan-Lineage Staining Panel	182000	0		0			0	0	0	20003	5319.1691834	Granulocytes				HIV-MAG1	Vaccine	21MAY2012	18/06/2012	06/08/2012	12/11/2012	0	0
087-163	07AUG2013	Cells/singlets/No Agg/Gran/CD16+gran	HVTN	FH	2.0	21MAY2012	08JUN2012		E	VTN_TRU01FH20140627ESCD1_D.TXT	TRU	01	04JUL2014		120608 HVTN 087 Trucount	34	601	Y	16824	49692	087	87	Trucount Pan-Lineage Panel	1	Trucount Pan-Lineage Staining Panel	172000	0		0			0	0	0	20003	5026.9071404	Granulocytes CD16+				HIV-MAG1	Vaccine	21MAY2012	18/06/2012	06/08/2012	12/11/2012	0	0
087-163	07AUG2013	Cells/singlets/No Agg/lymph and monos/CD14-CD19-/CD3-CD19-/CD56-CD16-/HLA-DR+/mDC	HVTN	FH	2.0	21MAY2012	08JUN2012		E	VTN_TRU01FH20140627ESCD1_D.TXT	TRU	01	04JUL2014		120608 HVTN 087 Trucount	34	601	Y	16824	49692	087	87	Trucount Pan-Lineage Panel	1	Trucount Pan-Lineage Staining Panel	421	0		0			0	0	0	20003	12.304232012	CD11c+ mDC				HIV-MAG1	Vaccine	21MAY2012	18/06/2012	06/08/2012	12/11/2012	0	0
087-163	07AUG2013	Cells/singlets/No Agg/lymph and monos/CD14-CD19-/CD3-CD19-/CD56-CD16-/HLA-DR+/mDC/Q2: CD86+,, HLA-DR+	HVTN	FH	2.0	21MAY2012	08JUN2012		E	VTN_TRU01FH20140627ESCD1_D.TXT	TRU	01	04JUL2014		120608 HVTN 087 Trucount	34	601	Y	16824	49692	087	87	Trucount Pan-Lineage Panel	1	Trucount Pan-Lineage Staining Panel	9	0		0			0	0	0	20003	0.2630358387	CD86+ CD11c+ mDC	421	2.1377672209	CD86+ mDC %	HIV-MAG1	Vaccine	21MAY2012	18/06/2012	06/08/2012	12/11/2012	0	0
087-163	07AUG2013	Cells/singlets/No Agg/lymph and monos/CD14-CD19-/CD3-CD19-/CD56-CD16-/HLA-DR+/pDC	HVTN	FH	2.0	21MAY2012	08JUN2012		E	VTN_TRU01FH20140627ESCD1_D.TXT	TRU	01	04JUL2014		120608 HVTN 087 Trucount	34	601	Y	16824	49692	087	87	Trucount Pan-Lineage Panel	1	Trucount Pan-Lineage Staining Panel	346	0		0			0	0	0	20003	10.112266689	CD123+ pDC				HIV-MAG1	Vaccine	21MAY2012	18/06/2012	06/08/2012	12/11/2012	0	0
087-163	07AUG2013	Cells/singlets/No Agg/lymph and monos/CD14-CD19-/CD3-CD19-/CD56-CD16-/HLA-DR+/pDC/Q2: CD86+,, HLA-DR+	HVTN	FH	2.0	21MAY2012	08JUN2012		E	VTN_TRU01FH20140627ESCD1_D.TXT	TRU	01	04JUL2014		120608 HVTN 087 Trucount	34	601	Y	16824	49692	087	87	Trucount Pan-Lineage Panel	1	Trucount Pan-Lineage Staining Panel	0	0		0			0	0	0	20003	0	CD86+ CD123+ pDC	346	0	CD86+ pDC %	HIV-MAG1	Vaccine	21MAY2012	18/06/2012	06/08/2012	12/11/2012	0	0
087-163	07AUG2013	Cells/singlets/No Agg/lymph and monos/Lymph	HVTN	FH	2.0	21MAY2012	08JUN2012		E	VTN_TRU01FH20140627ESCD1_D.TXT	TRU	01	04JUL2014		120608 HVTN 087 Trucount	34	601	Y	16824	49692	087	87	Trucount Pan-Lineage Panel	1	Trucount Pan-Lineage Staining Panel	53997	0		0			0	0	0	20003	1578.1273538	Lymphocytes				HIV-MAG1	Vaccine	21MAY2012	18/06/2012	06/08/2012	12/11/2012	0	0
087-163	07AUG2013	Cells/singlets/No Agg/lymph and monos/Lymph/CD3+	HVTN	FH	2.0	21MAY2012	08JUN2012		E	VTN_TRU01FH20140627ESCD1_D.TXT	TRU	01	04JUL2014		120608 HVTN 087 Trucount	34	601	Y	16824	49692	087	87	Trucount Pan-Lineage Panel	1	Trucount Pan-Lineage Staining Panel	34472	0		0			0	0	0	20003	1007.4857148	CD3+ T cells				HIV-MAG1	Vaccine	21MAY2012	18/06/2012	06/08/2012	12/11/2012	0	0
087-163	07AUG2013	Cells/singlets/No Agg/lymph and monos/Lymph/CD3+/CD4+	HVTN	FH	2.0	21MAY2012	08JUN2012		E	VTN_TRU01FH20140627ESCD1_D.TXT	TRU	01	04JUL2014		120608 HVTN 087 Trucount	34	601	Y	16824	49692	087	87	Trucount Pan-Lineage Panel	1	Trucount Pan-Lineage Staining Panel	21951	0		0			0	0	0	20003	641.54441069	CD4+ T cells				HIV-MAG1	Vaccine	21MAY2012	18/06/2012	06/08/2012	12/11/2012	0	0
087-163	07AUG2013	Cells/singlets/No Agg/lymph and monos/Lymph/CD3+/CD4+/DR+	HVTN	FH	2.0	21MAY2012	08JUN2012		E	VTN_TRU01FH20140908ESCD1_C.TXT	TRU	01	09SEP2014		120608 HVTN 087 Trucount	34	601	Y	16824	49692	087	87	Trucount Pan-Lineage Panel	1	Trucount Pan-Lineage Staining Panel	866	0		0			0	0	0	20003	25.309892928	HLA-DR+ CD4+ T cells	21951	3.9451505626	HLA-DR+ CD4+ T cells %	HIV-MAG1	Vaccine	21MAY2012	18/06/2012	06/08/2012	12/11/2012	0	0
087-163	07AUG2013	Cells/singlets/No Agg/lymph and monos/Lymph/CD3+/CD8+	HVTN	FH	2.0	21MAY2012	08JUN2012		E	VTN_TRU01FH20140627ESCD1_D.TXT	TRU	01	04JUL2014		120608 HVTN 087 Trucount	34	601	Y	16824	49692	087	87	Trucount Pan-Lineage Panel	1	Trucount Pan-Lineage Staining Panel	11697	0		0			0	0	0	20003	341.85891175	CD8+ T cells				HIV-MAG1	Vaccine	21MAY2012	18/06/2012	06/08/2012	12/11/2012	0	0
087-163	07AUG2013	Cells/singlets/No Agg/lymph and monos/Lymph/CD3+/CD8+/DR+	HVTN	FH	2.0	21MAY2012	08JUN2012		E	VTN_TRU01FH20140908ESCD1_C.TXT	TRU	01	09SEP2014		120608 HVTN 087 Trucount	34	601	Y	16824	49692	087	87	Trucount Pan-Lineage Panel	1	Trucount Pan-Lineage Staining Panel	606	0		0			0	0	0	20003	17.711079809	HLA-DR+ CD8+ T cells	11697	5.1808155937	HLA-DR+ CD8+ T cells %	HIV-MAG1	Vaccine	21MAY2012	18/06/2012	06/08/2012	12/11/2012	0	0
087-163	07AUG2013	Cells/singlets/No Agg/lymph and monos/Lymph/CD3-CD19+/CD56-CD16-/19+HLA-DR+	HVTN	FH	2.0	21MAY2012	08JUN2012		E	VTN_TRU01FH20140627ESCD1_D.TXT	TRU	01	04JUL2014		120608 HVTN 087 Trucount	34	601	Y	16824	49692	087	87	Trucount Pan-Lineage Panel	1	Trucount Pan-Lineage Staining Panel	4405	0		0			0	0	0	20003	128.74142996	B cells				HIV-MAG1	Vaccine	21MAY2012	18/06/2012	06/08/2012	12/11/2012	0	0
087-163	07AUG2013	Cells/singlets/No Agg/lymph and monos/Lymph/CD3-CD19+/CD56-CD16-/CD86+	HVTN	FH	2.0	21MAY2012	08JUN2012		E	VTN_TRU01FH20140627ESCD1_D.TXT	TRU	01	04JUL2014		120608 HVTN 087 Trucount	34	601	Y	16824	49692	087	87	Trucount Pan-Lineage Panel	1	Trucount Pan-Lineage Staining Panel	55	0		0			0	0	0	20003	1.6074412368	CD86+ B cells	4405	1.2485811578	CD86+ B cells %	HIV-MAG1	Vaccine	21MAY2012	18/06/2012	06/08/2012	12/11/2012	0	0
087-163	07AUG2013	Cells/singlets/No Agg/lymph and monos/Lymph/CD3-CD19+/CD56-CD16-/DR-	HVTN	FH	2.0	21MAY2012	08JUN2012		E	VTN_TRU01FH20140908ESCD1_C.TXT	TRU	01	09SEP2014		120608 HVTN 087 Trucount	34	601	Y	16824	49692	087	87	Trucount Pan-Lineage Panel	1	Trucount Pan-Lineage Staining Panel	84	0		0			0	0	0	20003	2.4550011616	HLA-DR-negative B cells	4405	1.9069239501	HLA-DR-negative B cells %	HIV-MAG1	Vaccine	21MAY2012	18/06/2012	06/08/2012	12/11/2012	0	0
087-163	07AUG2013	Cells/singlets/No Agg/lymph and monos/Lymph/CD3-CD19-/CD11c-CD4-/CD56Dim	HVTN	FH	2.0	21MAY2012	08JUN2012		E	VTN_TRU01FH20140627ESCD1_D.TXT	TRU	01	04JUL2014		120608 HVTN 087 Trucount	34	601	Y	16824	49692	087	87	Trucount Pan-Lineage Panel	1	Trucount Pan-Lineage Staining Panel	8203	0		0			0	0	0	20003	239.74255391	CD56dim NK	9316	88.052812366	CD56dim NK %	HIV-MAG1	Vaccine	21MAY2012	18/06/2012	06/08/2012	12/11/2012	0	0
087-163	07AUG2013	Cells/singlets/No Agg/lymph and monos/Lymph/CD3-CD19-/CD11c-CD4-/CD56bright	HVTN	FH	2.0	21MAY2012	08JUN2012		E	VTN_TRU01FH20140627ESCD1_D.TXT	TRU	01	04JUL2014		120608 HVTN 087 Trucount	34	601	Y	16824	49692	087	87	Trucount Pan-Lineage Panel	1	Trucount Pan-Lineage Staining Panel	273	0		0			0	0	0	20003	7.9787537752	CD56bright NK	9316	2.9304422499	CD56bright NK %	HIV-MAG1	Vaccine	21MAY2012	18/06/2012	06/08/2012	12/11/2012	0	0
087-163	07AUG2013	Cells/singlets/No Agg/lymph and monos/Lymph/CD3-CD19-/CD11c-CD4-/CD56negative	HVTN	FH	2.0	21MAY2012	08JUN2012		E	VTN_TRU01FH20140627ESCD1_D.TXT	TRU	01	04JUL2014		120608 HVTN 087 Trucount	34	601	Y	16824	49692	087	87	Trucount Pan-Lineage Panel	1	Trucount Pan-Lineage Staining Panel	609	0		0			0	0	0	20003	17.798758422	CD56neg NK	9316	6.5371404036	CD56neg NK %	HIV-MAG1	Vaccine	21MAY2012	18/06/2012	06/08/2012	12/11/2012	0	0
087-163	07AUG2013	Cells/singlets/No Agg/lymph and monos/Lymph/CD3-CD19-/CD11c-CD4-/NKall	HVTN	FH	2.0	21MAY2012	08JUN2012		E	VTN_TRU01FH20140627ESCD1_D.TXT	TRU	01	04JUL2014		120608 HVTN 087 Trucount	34	601	Y	16824	49692	087	87	Trucount Pan-Lineage Panel	1	Trucount Pan-Lineage Staining Panel	9316	0		0			0	0	0	20003	272.2713193	NK total				HIV-MAG1	Vaccine	21MAY2012	18/06/2012	06/08/2012	12/11/2012	0	0
087-163	07AUG2013	Cells/singlets/No Agg/lymph and monos/No Lymph/CD3-CD56-/Mono	HVTN	FH	2.0	21MAY2012	08JUN2012		E	VTN_TRU01FH20140627ESCD1_D.TXT	TRU	01	04JUL2014		120608 HVTN 087 Trucount	34	601	Y	16824	49692	087	87	Trucount Pan-Lineage Panel	1	Trucount Pan-Lineage Staining Panel	15452	0		0			0	0	0	20003	451.60330892	Monocytes total				HIV-MAG1	Vaccine	21MAY2012	18/06/2012	06/08/2012	12/11/2012	0	0
087-163	07AUG2013	Cells/singlets/No Agg/lymph and monos/No Lymph/CD3-CD56-/Mono/CD14lowCD16+	HVTN	FH	2.0	21MAY2012	08JUN2012		E	VTN_TRU01FH20140627ESCD1_D.TXT	TRU	01	04JUL2014		120608 HVTN 087 Trucount	34	601	Y	16824	49692	087	87	Trucount Pan-Lineage Panel	1	Trucount Pan-Lineage Staining Panel	444	0		0			0	0	0	20003	12.976434711	Monocytes non-classical				HIV-MAG1	Vaccine	21MAY2012	18/06/2012	06/08/2012	12/11/2012	0	0
087-163	07AUG2013	Cells/singlets/No Agg/lymph and monos/No Lymph/CD3-CD56-/Mono/CD14lowCD16+/Q6: CD86+,, HLA-DR+	HVTN	FH	2.0	21MAY2012	08JUN2012		E	VTN_TRU01FH20140627ESCD1_D.TXT	TRU	01	04JUL2014		120608 HVTN 087 Trucount	34	601	Y	16824	49692	087	87	Trucount Pan-Lineage Panel	1	Trucount Pan-Lineage Staining Panel	1	0		0			0	0	0	20003	0.0292262043	CD86+ monocytes non-classical	444	0.2252252252	CD86+ monocytes non-classical %	HIV-MAG1	Vaccine	21MAY2012	18/06/2012	06/08/2012	12/11/2012	0	0
087-163	07AUG2013	Cells/singlets/No Agg/lymph and monos/No Lymph/CD3-CD56-/Mono/CD16-CD14+	HVTN	FH	2.0	21MAY2012	08JUN2012		E	VTN_TRU01FH20140627ESCD1_D.TXT	TRU	01	04JUL2014		120608 HVTN 087 Trucount	34	601	Y	16824	49692	087	87	Trucount Pan-Lineage Panel	1	Trucount Pan-Lineage Staining Panel	14233	0		0			0	0	0	20003	415.97656587	Monocytes classical				HIV-MAG1	Vaccine	21MAY2012	18/06/2012	06/08/2012	12/11/2012	0	0
087-163	07AUG2013	Cells/singlets/No Agg/lymph and monos/No Lymph/CD3-CD56-/Mono/CD16-CD14+/Q6: CD86+,, HLA-DR+	HVTN	FH	2.0	21MAY2012	08JUN2012		E	VTN_TRU01FH20140627ESCD1_D.TXT	TRU	01	04JUL2014		120608 HVTN 087 Trucount	34	601	Y	16824	49692	087	87	Trucount Pan-Lineage Panel	1	Trucount Pan-Lineage Staining Panel	4	0		0			0	0	0	20003	0.1169048172	CD86+ monocytes classical	14233	0.0281037027	CD86+ monocytes classical %	HIV-MAG1	Vaccine	21MAY2012	18/06/2012	06/08/2012	12/11/2012	0	0
087-163	07AUG2013	Cells/singlets/No Agg/lymph and monos/No Lymph/CD3-CD56-/Mono/Intermediate Monos	HVTN	FH	2.0	21MAY2012	08JUN2012		E	VTN_TRU01FH20140627ESCD1_D.TXT	TRU	01	04JUL2014		120608 HVTN 087 Trucount	34	601	Y	16824	49692	087	87	Trucount Pan-Lineage Panel	1	Trucount Pan-Lineage Staining Panel	771	0		0			0	0	0	20003	22.533403519	Monocytes intermediate				HIV-MAG1	Vaccine	21MAY2012	18/06/2012	06/08/2012	12/11/2012	0	0
087-163	07AUG2013	Cells/singlets/No Agg/lymph and monos/No Lymph/CD3-CD56-/Mono/Intermediate Monos/Q6: CD86+,, HLA-DR+	HVTN	FH	2.0	21MAY2012	08JUN2012		E	VTN_TRU01FH20140627ESCD1_D.TXT	TRU	01	04JUL2014		120608 HVTN 087 Trucount	34	601	Y	16824	49692	087	87	Trucount Pan-Lineage Panel	1	Trucount Pan-Lineage Staining Panel	1	0		0			0	0	0	20003	0.0292262043	CD86+ monocytes intermediate	771	0.1297016861	CD86+ monocytes intermediate %	HIV-MAG1	Vaccine	21MAY2012	18/06/2012	06/08/2012	12/11/2012	0	0
087-163	07AUG2013	Cells/singlets/No Agg/lymph and monos/No Lymph/CD3-CD56-/Mono/Q6: CD86+,, HLA-DR+	HVTN	FH	2.0	21MAY2012	08JUN2012		E	VTN_TRU01FH20140627ESCD1_D.TXT	TRU	01	04JUL2014		120608 HVTN 087 Trucount	34	601	Y	16824	49692	087	87	Trucount Pan-Lineage Panel	1	Trucount Pan-Lineage Staining Panel	295	0		0			0	0	0	20003	8.6217302699	CD86+ monocytes total	15452	1.9091379757	CD86+ monocytes %	HIV-MAG1	Vaccine	21MAY2012	18/06/2012	06/08/2012	12/11/2012	0	0
087-163	07AUG2013	Ungated	HVTN	FH	2.0	21MAY2012	08JUN2012		E	VTN_TRU01FH20140627ESCD1_D.TXT	TRU	01	04JUL2014		120608 HVTN 087 Trucount	34	601	Y	16824	49692	087	87	Trucount Pan-Lineage Panel	1	Trucount Pan-Lineage Staining Panel	621000	0		0			0	0	0	20003	18149.472873					HIV-MAG1	Vaccine	21MAY2012	18/06/2012	06/08/2012	12/11/2012	0	0
087-163	07AUG2013	Cells	HVTN	FH	3.0	22MAY2012	08JUN2012		E	VTN_TRU01FH20140627ESCD1_D.TXT	TRU	01	04JUL2014		120608 HVTN 087 Trucount	34	601	Y	16824	49692	087	87	Trucount Pan-Lineage Panel	1	Trucount Pan-Lineage Staining Panel	761000	0		0	22MAY2012	22MAY2012	0	1	0	19999	22245.589927					HIV-MAG1	Vaccine	21MAY2012	18/06/2012	06/08/2012	12/11/2012	1	1
087-163	07AUG2013	Cells/singlets	HVTN	FH	3.0	22MAY2012	08JUN2012		E	VTN_TRU01FH20140627ESCD1_D.TXT	TRU	01	04JUL2014		120608 HVTN 087 Trucount	34	601	Y	16824	49692	087	87	Trucount Pan-Lineage Panel	1	Trucount Pan-Lineage Staining Panel	264000	0		0	22MAY2012	22MAY2012	0	1	0	19999	7717.2611572					HIV-MAG1	Vaccine	21MAY2012	18/06/2012	06/08/2012	12/11/2012	1	1
087-163	07AUG2013	Cells/singlets/No Agg	HVTN	FH	3.0	22MAY2012	08JUN2012		E	VTN_TRU01FH20140627ESCD1_D.TXT	TRU	01	04JUL2014		120608 HVTN 087 Trucount	34	601	Y	16824	49692	087	87	Trucount Pan-Lineage Panel	1	Trucount Pan-Lineage Staining Panel	263000	0		0	22MAY2012	22MAY2012	0	1	0	19999	7688.0291073					HIV-MAG1	Vaccine	21MAY2012	18/06/2012	06/08/2012	12/11/2012	1	1
087-163	07AUG2013	Cells/singlets/No Agg/Gran	HVTN	FH	3.0	22MAY2012	08JUN2012		E	VTN_TRU01FH20140627ESCD1_D.TXT	TRU	01	04JUL2014		120608 HVTN 087 Trucount	34	601	Y	16824	49692	087	87	Trucount Pan-Lineage Panel	1	Trucount Pan-Lineage Staining Panel	153000	0		0	22MAY2012	22MAY2012	0	1	0	19999	4472.5036252	Granulocytes				HIV-MAG1	Vaccine	21MAY2012	18/06/2012	06/08/2012	12/11/2012	1	1
087-163	07AUG2013	Cells/singlets/No Agg/Gran/CD16+gran	HVTN	FH	3.0	22MAY2012	08JUN2012		E	VTN_TRU01FH20140627ESCD1_D.TXT	TRU	01	04JUL2014		120608 HVTN 087 Trucount	34	601	Y	16824	49692	087	87	Trucount Pan-Lineage Panel	1	Trucount Pan-Lineage Staining Panel	146000	0		0	22MAY2012	22MAY2012	0	1	0	19999	4267.8792763	Granulocytes CD16+				HIV-MAG1	Vaccine	21MAY2012	18/06/2012	06/08/2012	12/11/2012	1	1
087-163	07AUG2013	Cells/singlets/No Agg/lymph and monos/CD14-CD19-/CD3-CD19-/CD56-CD16-/HLA-DR+/mDC	HVTN	FH	3.0	22MAY2012	08JUN2012		E	VTN_TRU01FH20140627ESCD1_D.TXT	TRU	01	04JUL2014		120608 HVTN 087 Trucount	34	601	Y	16824	49692	087	87	Trucount Pan-Lineage Panel	1	Trucount Pan-Lineage Staining Panel	404	0		0	22MAY2012	22MAY2012	0	1	0	19999	11.809748134	CD11c+ mDC				HIV-MAG1	Vaccine	21MAY2012	18/06/2012	06/08/2012	12/11/2012	1	1
087-163	07AUG2013	Cells/singlets/No Agg/lymph and monos/CD14-CD19-/CD3-CD19-/CD56-CD16-/HLA-DR+/mDC/Q2: CD86+,, HLA-DR+	HVTN	FH	3.0	22MAY2012	08JUN2012		E	VTN_TRU01FH20140627ESCD1_D.TXT	TRU	01	04JUL2014		120608 HVTN 087 Trucount	34	601	Y	16824	49692	087	87	Trucount Pan-Lineage Panel	1	Trucount Pan-Lineage Staining Panel	5	0		0	22MAY2012	22MAY2012	0	1	0	19999	0.1461602492	CD86+ CD11c+ mDC	404	1.2376237624	CD86+ mDC %	HIV-MAG1	Vaccine	21MAY2012	18/06/2012	06/08/2012	12/11/2012	1	1
087-163	07AUG2013	Cells/singlets/No Agg/lymph and monos/CD14-CD19-/CD3-CD19-/CD56-CD16-/HLA-DR+/pDC	HVTN	FH	3.0	22MAY2012	08JUN2012		E	VTN_TRU01FH20140627ESCD1_D.TXT	TRU	01	04JUL2014		120608 HVTN 087 Trucount	34	601	Y	16824	49692	087	87	Trucount Pan-Lineage Panel	1	Trucount Pan-Lineage Staining Panel	399	0		0	22MAY2012	22MAY2012	0	1	0	19999	11.663587885	CD123+ pDC				HIV-MAG1	Vaccine	21MAY2012	18/06/2012	06/08/2012	12/11/2012	1	1
087-163	07AUG2013	Cells/singlets/No Agg/lymph and monos/CD14-CD19-/CD3-CD19-/CD56-CD16-/HLA-DR+/pDC/Q2: CD86+,, HLA-DR+	HVTN	FH	3.0	22MAY2012	08JUN2012		E	VTN_TRU01FH20140627ESCD1_D.TXT	TRU	01	04JUL2014		120608 HVTN 087 Trucount	34	601	Y	16824	49692	087	87	Trucount Pan-Lineage Panel	1	Trucount Pan-Lineage Staining Panel	0	0		0	22MAY2012	22MAY2012	0	1	0	19999	0	CD86+ CD123+ pDC	399	0	CD86+ pDC %	HIV-MAG1	Vaccine	21MAY2012	18/06/2012	06/08/2012	12/11/2012	1	1
087-163	07AUG2013	Cells/singlets/No Agg/lymph and monos/Lymph	HVTN	FH	3.0	22MAY2012	08JUN2012		E	VTN_TRU01FH20140627ESCD1_D.TXT	TRU	01	04JUL2014		120608 HVTN 087 Trucount	34	601	Y	16824	49692	087	87	Trucount Pan-Lineage Panel	1	Trucount Pan-Lineage Staining Panel	62265	0		0	22MAY2012	22MAY2012	0	1	0	19999	1820.1335831	Lymphocytes				HIV-MAG1	Vaccine	21MAY2012	18/06/2012	06/08/2012	12/11/2012	1	1
087-163	07AUG2013	Cells/singlets/No Agg/lymph and monos/Lymph/CD3+	HVTN	FH	3.0	22MAY2012	08JUN2012		E	VTN_TRU01FH20140627ESCD1_D.TXT	TRU	01	04JUL2014		120608 HVTN 087 Trucount	34	601	Y	16824	49692	087	87	Trucount Pan-Lineage Panel	1	Trucount Pan-Lineage Staining Panel	41715	0		0	22MAY2012	22MAY2012	0	1	0	19999	1219.414959	CD3+ T cells				HIV-MAG1	Vaccine	21MAY2012	18/06/2012	06/08/2012	12/11/2012	1	1
087-163	07AUG2013	Cells/singlets/No Agg/lymph and monos/Lymph/CD3+/CD4+	HVTN	FH	3.0	22MAY2012	08JUN2012		E	VTN_TRU01FH20140627ESCD1_D.TXT	TRU	01	04JUL2014		120608 HVTN 087 Trucount	34	601	Y	16824	49692	087	87	Trucount Pan-Lineage Panel	1	Trucount Pan-Lineage Staining Panel	27554	0		0	22MAY2012	22MAY2012	0	1	0	19999	805.45990123	CD4+ T cells				HIV-MAG1	Vaccine	21MAY2012	18/06/2012	06/08/2012	12/11/2012	1	1
087-163	07AUG2013	Cells/singlets/No Agg/lymph and monos/Lymph/CD3+/CD4+/DR+	HVTN	FH	3.0	22MAY2012	08JUN2012		E	VTN_TRU01FH20140908ESCD1_C.TXT	TRU	01	09SEP2014		120608 HVTN 087 Trucount	34	601	Y	16824	49692	087	87	Trucount Pan-Lineage Panel	1	Trucount Pan-Lineage Staining Panel	1098	0		0	22MAY2012	22MAY2012	0	1	0	19999	32.096790722	HLA-DR+ CD4+ T cells	27554	3.9849023735	HLA-DR+ CD4+ T cells %	HIV-MAG1	Vaccine	21MAY2012	18/06/2012	06/08/2012	12/11/2012	1	1
087-163	07AUG2013	Cells/singlets/No Agg/lymph and monos/Lymph/CD3+/CD8+	HVTN	FH	3.0	22MAY2012	08JUN2012		E	VTN_TRU01FH20140627ESCD1_D.TXT	TRU	01	04JUL2014		120608 HVTN 087 Trucount	34	601	Y	16824	49692	087	87	Trucount Pan-Lineage Panel	1	Trucount Pan-Lineage Staining Panel	13207	0		0	22MAY2012	22MAY2012	0	1	0	19999	386.06768221	CD8+ T cells				HIV-MAG1	Vaccine	21MAY2012	18/06/2012	06/08/2012	12/11/2012	1	1
087-163	07AUG2013	Cells/singlets/No Agg/lymph and monos/Lymph/CD3+/CD8+/DR+	HVTN	FH	3.0	22MAY2012	08JUN2012		E	VTN_TRU01FH20140908ESCD1_C.TXT	TRU	01	09SEP2014		120608 HVTN 087 Trucount	34	601	Y	16824	49692	087	87	Trucount Pan-Lineage Panel	1	Trucount Pan-Lineage Staining Panel	738	0		0	22MAY2012	22MAY2012	0	1	0	19999	21.57325278	HLA-DR+ CD8+ T cells	13207	5.5879457863	HLA-DR+ CD8+ T cells %	HIV-MAG1	Vaccine	21MAY2012	18/06/2012	06/08/2012	12/11/2012	1	1
087-163	07AUG2013	Cells/singlets/No Agg/lymph and monos/Lymph/CD3-CD19+/CD56-CD16-/19+HLA-DR+	HVTN	FH	3.0	22MAY2012	08JUN2012		E	VTN_TRU01FH20140627ESCD1_D.TXT	TRU	01	04JUL2014		120608 HVTN 087 Trucount	34	601	Y	16824	49692	087	87	Trucount Pan-Lineage Panel	1	Trucount Pan-Lineage Staining Panel	4918	0		0	22MAY2012	22MAY2012	0	1	0	19999	143.7632211	B cells				HIV-MAG1	Vaccine	21MAY2012	18/06/2012	06/08/2012	12/11/2012	1	1
087-163	07AUG2013	Cells/singlets/No Agg/lymph and monos/Lymph/CD3-CD19+/CD56-CD16-/CD86+	HVTN	FH	3.0	22MAY2012	08JUN2012		E	VTN_TRU01FH20140627ESCD1_D.TXT	TRU	01	04JUL2014		120608 HVTN 087 Trucount	34	601	Y	16824	49692	087	87	Trucount Pan-Lineage Panel	1	Trucount Pan-Lineage Staining Panel	63	0		0	22MAY2012	22MAY2012	0	1	0	19999	1.8416191398	CD86+ B cells	4918	1.2810085401	CD86+ B cells %	HIV-MAG1	Vaccine	21MAY2012	18/06/2012	06/08/2012	12/11/2012	1	1
087-163	07AUG2013	Cells/singlets/No Agg/lymph and monos/Lymph/CD3-CD19+/CD56-CD16-/DR-	HVTN	FH	3.0	22MAY2012	08JUN2012		E	VTN_TRU01FH20140908ESCD1_C.TXT	TRU	01	09SEP2014		120608 HVTN 087 Trucount	34	601	Y	16824	49692	087	87	Trucount Pan-Lineage Panel	1	Trucount Pan-Lineage Staining Panel	67	0		0	22MAY2012	22MAY2012	0	1	0	19999	1.9585473391	HLA-DR-negative B cells	4918	1.3623424156	HLA-DR-negative B cells %	HIV-MAG1	Vaccine	21MAY2012	18/06/2012	06/08/2012	12/11/2012	1	1
087-163	07AUG2013	Cells/singlets/No Agg/lymph and monos/Lymph/CD3-CD19-/CD11c-CD4-/CD56Dim	HVTN	FH	3.0	22MAY2012	08JUN2012		E	VTN_TRU01FH20140627ESCD1_D.TXT	TRU	01	04JUL2014		120608 HVTN 087 Trucount	34	601	Y	16824	49692	087	87	Trucount Pan-Lineage Panel	1	Trucount Pan-Lineage Staining Panel	7314	0		0	22MAY2012	22MAY2012	0	1	0	19999	213.80321251	CD56dim NK	8491	86.138264044	CD56dim NK %	HIV-MAG1	Vaccine	21MAY2012	18/06/2012	06/08/2012	12/11/2012	1	1
087-163	07AUG2013	Cells/singlets/No Agg/lymph and monos/Lymph/CD3-CD19-/CD11c-CD4-/CD56bright	HVTN	FH	3.0	22MAY2012	08JUN2012		E	VTN_TRU01FH20140627ESCD1_D.TXT	TRU	01	04JUL2014		120608 HVTN 087 Trucount	34	601	Y	16824	49692	087	87	Trucount Pan-Lineage Panel	1	Trucount Pan-Lineage Staining Panel	343	0		0	22MAY2012	22MAY2012	0	1	0	19999	10.026593094	CD56bright NK	8491	4.0395713108	CD56bright NK %	HIV-MAG1	Vaccine	21MAY2012	18/06/2012	06/08/2012	12/11/2012	1	1
087-163	07AUG2013	Cells/singlets/No Agg/lymph and monos/Lymph/CD3-CD19-/CD11c-CD4-/CD56negative	HVTN	FH	3.0	22MAY2012	08JUN2012		E	VTN_TRU01FH20140627ESCD1_D.TXT	TRU	01	04JUL2014		120608 HVTN 087 Trucount	34	601	Y	16824	49692	087	87	Trucount Pan-Lineage Panel	1	Trucount Pan-Lineage Staining Panel	615	0		0	22MAY2012	22MAY2012	0	1	0	19999	17.97771065	CD56neg NK	8491	7.2429631374	CD56neg NK %	HIV-MAG1	Vaccine	21MAY2012	18/06/2012	06/08/2012	12/11/2012	1	1
087-163	07AUG2013	Cells/singlets/No Agg/lymph and monos/Lymph/CD3-CD19-/CD11c-CD4-/NKall	HVTN	FH	3.0	22MAY2012	08JUN2012		E	VTN_TRU01FH20140627ESCD1_D.TXT	TRU	01	04JUL2014		120608 HVTN 087 Trucount	34	601	Y	16824	49692	087	87	Trucount Pan-Lineage Panel	1	Trucount Pan-Lineage Staining Panel	8491	0		0	22MAY2012	22MAY2012	0	1	0	19999	248.20933517	NK total				HIV-MAG1	Vaccine	21MAY2012	18/06/2012	06/08/2012	12/11/2012	1	1
087-163	07AUG2013	Cells/singlets/No Agg/lymph and monos/No Lymph/CD3-CD56-/Mono	HVTN	FH	3.0	22MAY2012	08JUN2012		E	VTN_TRU01FH20140627ESCD1_D.TXT	TRU	01	04JUL2014		120608 HVTN 087 Trucount	34	601	Y	16824	49692	087	87	Trucount Pan-Lineage Panel	1	Trucount Pan-Lineage Staining Panel	12105	0		0	22MAY2012	22MAY2012	0	1	0	19999	353.85396329	Monocytes total				HIV-MAG1	Vaccine	21MAY2012	18/06/2012	06/08/2012	12/11/2012	1	1
087-163	07AUG2013	Cells/singlets/No Agg/lymph and monos/No Lymph/CD3-CD56-/Mono/CD14lowCD16+	HVTN	FH	3.0	22MAY2012	08JUN2012		E	VTN_TRU01FH20140627ESCD1_D.TXT	TRU	01	04JUL2014		120608 HVTN 087 Trucount	34	601	Y	16824	49692	087	87	Trucount Pan-Lineage Panel	1	Trucount Pan-Lineage Staining Panel	236	0		0	22MAY2012	22MAY2012	0	1	0	19999	6.8987637617	Monocytes non-classical				HIV-MAG1	Vaccine	21MAY2012	18/06/2012	06/08/2012	12/11/2012	1	1
087-163	07AUG2013	Cells/singlets/No Agg/lymph and monos/No Lymph/CD3-CD56-/Mono/CD14lowCD16+/Q6: CD86+,, HLA-DR+	HVTN	FH	3.0	22MAY2012	08JUN2012		E	VTN_TRU01FH20140627ESCD1_D.TXT	TRU	01	04JUL2014		120608 HVTN 087 Trucount	34	601	Y	16824	49692	087	87	Trucount Pan-Lineage Panel	1	Trucount Pan-Lineage Staining Panel	2	0		0	22MAY2012	22MAY2012	0	1	0	19999	0.0584640997	CD86+ monocytes non-classical	236	0.8474576271	CD86+ monocytes non-classical %	HIV-MAG1	Vaccine	21MAY2012	18/06/2012	06/08/2012	12/11/2012	1	1
087-163	07AUG2013	Cells/singlets/No Agg/lymph and monos/No Lymph/CD3-CD56-/Mono/CD16-CD14+	HVTN	FH	3.0	22MAY2012	08JUN2012		E	VTN_TRU01FH20140627ESCD1_D.TXT	TRU	01	04JUL2014		120608 HVTN 087 Trucount	34	601	Y	16824	49692	087	87	Trucount Pan-Lineage Panel	1	Trucount Pan-Lineage Staining Panel	11145	0		0	22MAY2012	22MAY2012	0	1	0	19999	325.79119544	Monocytes classical				HIV-MAG1	Vaccine	21MAY2012	18/06/2012	06/08/2012	12/11/2012	1	1
087-163	07AUG2013	Cells/singlets/No Agg/lymph and monos/No Lymph/CD3-CD56-/Mono/CD16-CD14+/Q6: CD86+,, HLA-DR+	HVTN	FH	3.0	22MAY2012	08JUN2012		E	VTN_TRU01FH20140627ESCD1_D.TXT	TRU	01	04JUL2014		120608 HVTN 087 Trucount	34	601	Y	16824	49692	087	87	Trucount Pan-Lineage Panel	1	Trucount Pan-Lineage Staining Panel	6	0		0	22MAY2012	22MAY2012	0	1	0	19999	0.175392299	CD86+ monocytes classical	11145	0.0538358008	CD86+ monocytes classical %	HIV-MAG1	Vaccine	21MAY2012	18/06/2012	06/08/2012	12/11/2012	1	1
087-163	07AUG2013	Cells/singlets/No Agg/lymph and monos/No Lymph/CD3-CD56-/Mono/Intermediate Monos	HVTN	FH	3.0	22MAY2012	08JUN2012		E	VTN_TRU01FH20140627ESCD1_D.TXT	TRU	01	04JUL2014		120608 HVTN 087 Trucount	34	601	Y	16824	49692	087	87	Trucount Pan-Lineage Panel	1	Trucount Pan-Lineage Staining Panel	719	0		0	22MAY2012	22MAY2012	0	1	0	19999	21.017843833	Monocytes intermediate				HIV-MAG1	Vaccine	21MAY2012	18/06/2012	06/08/2012	12/11/2012	1	1
087-163	07AUG2013	Cells/singlets/No Agg/lymph and monos/No Lymph/CD3-CD56-/Mono/Intermediate Monos/Q6: CD86+,, HLA-DR+	HVTN	FH	3.0	22MAY2012	08JUN2012		E	VTN_TRU01FH20140627ESCD1_D.TXT	TRU	01	04JUL2014		120608 HVTN 087 Trucount	34	601	Y	16824	49692	087	87	Trucount Pan-Lineage Panel	1	Trucount Pan-Lineage Staining Panel	1	0		0	22MAY2012	22MAY2012	0	1	0	19999	0.0292320498	CD86+ monocytes intermediate	719	0.1390820584	CD86+ monocytes intermediate %	HIV-MAG1	Vaccine	21MAY2012	18/06/2012	06/08/2012	12/11/2012	1	1
087-163	07AUG2013	Cells/singlets/No Agg/lymph and monos/No Lymph/CD3-CD56-/Mono/Q6: CD86+,, HLA-DR+	HVTN	FH	3.0	22MAY2012	08JUN2012		E	VTN_TRU01FH20140627ESCD1_D.TXT	TRU	01	04JUL2014		120608 HVTN 087 Trucount	34	601	Y	16824	49692	087	87	Trucount Pan-Lineage Panel	1	Trucount Pan-Lineage Staining Panel	410	0		0	22MAY2012	22MAY2012	0	1	0	19999	11.985140433	CD86+ monocytes total	12105	3.3870301528	CD86+ monocytes %	HIV-MAG1	Vaccine	21MAY2012	18/06/2012	06/08/2012	12/11/2012	1	1
087-163	07AUG2013	Ungated	HVTN	FH	3.0	22MAY2012	08JUN2012		E	VTN_TRU01FH20140627ESCD1_D.TXT	TRU	01	04JUL2014		120608 HVTN 087 Trucount	34	601	Y	16824	49692	087	87	Trucount Pan-Lineage Panel	1	Trucount Pan-Lineage Staining Panel	781000	0		0	22MAY2012	22MAY2012	0	1	0	19999	22830.230923					HIV-MAG1	Vaccine	21MAY2012	18/06/2012	06/08/2012	12/11/2012	1	1
087-163	07AUG2013	Cells	HVTN	FH	4.0	24MAY2012	08JUN2012		E	VTN_TRU01FH20140627ESCD1_D.TXT	TRU	01	04JUL2014		120608 HVTN 087 Trucount	34	601	Y	16824	49692	087	87	Trucount Pan-Lineage Panel	1	Trucount Pan-Lineage Staining Panel	726000	0		0	23MAY2012	26MAY2012	0	3	0	20009	21211.861721					HIV-MAG1	Vaccine	21MAY2012	18/06/2012	06/08/2012	12/11/2012	3	3
087-163	07AUG2013	Cells/singlets	HVTN	FH	4.0	24MAY2012	08JUN2012		E	VTN_TRU01FH20140627ESCD1_D.TXT	TRU	01	04JUL2014		120608 HVTN 087 Trucount	34	601	Y	16824	49692	087	87	Trucount Pan-Lineage Panel	1	Trucount Pan-Lineage Staining Panel	242000	0		0	23MAY2012	26MAY2012	0	3	0	20009	7070.6205737					HIV-MAG1	Vaccine	21MAY2012	18/06/2012	06/08/2012	12/11/2012	3	3
087-163	07AUG2013	Cells/singlets/No Agg	HVTN	FH	4.0	24MAY2012	08JUN2012		E	VTN_TRU01FH20140627ESCD1_D.TXT	TRU	01	04JUL2014		120608 HVTN 087 Trucount	34	601	Y	16824	49692	087	87	Trucount Pan-Lineage Panel	1	Trucount Pan-Lineage Staining Panel	242000	0		0	23MAY2012	26MAY2012	0	3	0	20009	7070.6205737					HIV-MAG1	Vaccine	21MAY2012	18/06/2012	06/08/2012	12/11/2012	3	3
087-163	07AUG2013	Cells/singlets/No Agg/Gran	HVTN	FH	4.0	24MAY2012	08JUN2012		E	VTN_TRU01FH20140627ESCD1_D.TXT	TRU	01	04JUL2014		120608 HVTN 087 Trucount	34	601	Y	16824	49692	087	87	Trucount Pan-Lineage Panel	1	Trucount Pan-Lineage Staining Panel	142000	0		0	23MAY2012	26MAY2012	0	3	0	20009	4148.876535	Granulocytes				HIV-MAG1	Vaccine	21MAY2012	18/06/2012	06/08/2012	12/11/2012	3	3
087-163	07AUG2013	Cells/singlets/No Agg/Gran/CD16+gran	HVTN	FH	4.0	24MAY2012	08JUN2012		E	VTN_TRU01FH20140627ESCD1_D.TXT	TRU	01	04JUL2014		120608 HVTN 087 Trucount	34	601	Y	16824	49692	087	87	Trucount Pan-Lineage Panel	1	Trucount Pan-Lineage Staining Panel	135000	0		0	23MAY2012	26MAY2012	0	3	0	20009	3944.3544523	Granulocytes CD16+				HIV-MAG1	Vaccine	21MAY2012	18/06/2012	06/08/2012	12/11/2012	3	3
087-163	07AUG2013	Cells/singlets/No Agg/lymph and monos/CD14-CD19-/CD3-CD19-/CD56-CD16-/HLA-DR+/mDC	HVTN	FH	4.0	24MAY2012	08JUN2012		E	VTN_TRU01FH20140627ESCD1_D.TXT	TRU	01	04JUL2014		120608 HVTN 087 Trucount	34	601	Y	16824	49692	087	87	Trucount Pan-Lineage Panel	1	Trucount Pan-Lineage Staining Panel	339	0		0	23MAY2012	26MAY2012	0	3	0	20009	9.9047122912	CD11c+ mDC				HIV-MAG1	Vaccine	21MAY2012	18/06/2012	06/08/2012	12/11/2012	3	3
087-163	07AUG2013	Cells/singlets/No Agg/lymph and monos/CD14-CD19-/CD3-CD19-/CD56-CD16-/HLA-DR+/mDC/Q2: CD86+,, HLA-DR+	HVTN	FH	4.0	24MAY2012	08JUN2012		E	VTN_TRU01FH20140627ESCD1_D.TXT	TRU	01	04JUL2014		120608 HVTN 087 Trucount	34	601	Y	16824	49692	087	87	Trucount Pan-Lineage Panel	1	Trucount Pan-Lineage Staining Panel	9	0		0	23MAY2012	26MAY2012	0	3	0	20009	0.2629569635	CD86+ CD11c+ mDC	339	2.6548672566	CD86+ mDC %	HIV-MAG1	Vaccine	21MAY2012	18/06/2012	06/08/2012	12/11/2012	3	3
087-163	07AUG2013	Cells/singlets/No Agg/lymph and monos/CD14-CD19-/CD3-CD19-/CD56-CD16-/HLA-DR+/pDC	HVTN	FH	4.0	24MAY2012	08JUN2012		E	VTN_TRU01FH20140627ESCD1_D.TXT	TRU	01	04JUL2014		120608 HVTN 087 Trucount	34	601	Y	16824	49692	087	87	Trucount Pan-Lineage Panel	1	Trucount Pan-Lineage Staining Panel	329	0		0	23MAY2012	26MAY2012	0	3	0	20009	9.6125378874	CD123+ pDC				HIV-MAG1	Vaccine	21MAY2012	18/06/2012	06/08/2012	12/11/2012	3	3
087-163	07AUG2013	Cells/singlets/No Agg/lymph and monos/CD14-CD19-/CD3-CD19-/CD56-CD16-/HLA-DR+/pDC/Q2: CD86+,, HLA-DR+	HVTN	FH	4.0	24MAY2012	08JUN2012		E	VTN_TRU01FH20140627ESCD1_D.TXT	TRU	01	04JUL2014		120608 HVTN 087 Trucount	34	601	Y	16824	49692	087	87	Trucount Pan-Lineage Panel	1	Trucount Pan-Lineage Staining Panel	0	0		0	23MAY2012	26MAY2012	0	3	0	20009	0	CD86+ CD123+ pDC	329	0	CD86+ pDC %	HIV-MAG1	Vaccine	21MAY2012	18/06/2012	06/08/2012	12/11/2012	3	3
087-163	07AUG2013	Cells/singlets/No Agg/lymph and monos/Lymph	HVTN	FH	4.0	24MAY2012	08JUN2012		E	VTN_TRU01FH20140627ESCD1_D.TXT	TRU	01	04JUL2014		120608 HVTN 087 Trucount	34	601	Y	16824	49692	087	87	Trucount Pan-Lineage Panel	1	Trucount Pan-Lineage Staining Panel	55533	0		0	23MAY2012	26MAY2012	0	3	0	20009	1622.532117	Lymphocytes				HIV-MAG1	Vaccine	21MAY2012	18/06/2012	06/08/2012	12/11/2012	3	3
087-163	07AUG2013	Cells/singlets/No Agg/lymph and monos/Lymph/CD3+	HVTN	FH	4.0	24MAY2012	08JUN2012		E	VTN_TRU01FH20140627ESCD1_D.TXT	TRU	01	04JUL2014		120608 HVTN 087 Trucount	34	601	Y	16824	49692	087	87	Trucount Pan-Lineage Panel	1	Trucount Pan-Lineage Staining Panel	34010	0		0	23MAY2012	26MAY2012	0	3	0	20009	993.68514757	CD3+ T cells				HIV-MAG1	Vaccine	21MAY2012	18/06/2012	06/08/2012	12/11/2012	3	3
087-163	07AUG2013	Cells/singlets/No Agg/lymph and monos/Lymph/CD3+/CD4+	HVTN	FH	4.0	24MAY2012	08JUN2012		E	VTN_TRU01FH20140627ESCD1_D.TXT	TRU	01	04JUL2014		120608 HVTN 087 Trucount	34	601	Y	16824	49692	087	87	Trucount Pan-Lineage Panel	1	Trucount Pan-Lineage Staining Panel	21859	0		0	23MAY2012	26MAY2012	0	3	0	20009	638.66402942	CD4+ T cells				HIV-MAG1	Vaccine	21MAY2012	18/06/2012	06/08/2012	12/11/2012	3	3
087-163	07AUG2013	Cells/singlets/No Agg/lymph and monos/Lymph/CD3+/CD4+/DR+	HVTN	FH	4.0	24MAY2012	08JUN2012		E	VTN_TRU01FH20140908ESCD1_C.TXT	TRU	01	09SEP2014		120608 HVTN 087 Trucount	34	601	Y	16824	49692	087	87	Trucount Pan-Lineage Panel	1	Trucount Pan-Lineage Staining Panel	1004	0		0	23MAY2012	26MAY2012	0	3	0	20009	29.334310149	HLA-DR+ CD4+ T cells	21859	4.5930737911	HLA-DR+ CD4+ T cells %	HIV-MAG1	Vaccine	21MAY2012	18/06/2012	06/08/2012	12/11/2012	3	3
087-163	07AUG2013	Cells/singlets/No Agg/lymph and monos/Lymph/CD3+/CD8+	HVTN	FH	4.0	24MAY2012	08JUN2012		E	VTN_TRU01FH20140627ESCD1_D.TXT	TRU	01	04JUL2014		120608 HVTN 087 Trucount	34	601	Y	16824	49692	087	87	Trucount Pan-Lineage Panel	1	Trucount Pan-Lineage Staining Panel	11422	0		0	23MAY2012	26MAY2012	0	3	0	20009	333.7216041	CD8+ T cells				HIV-MAG1	Vaccine	21MAY2012	18/06/2012	06/08/2012	12/11/2012	3	3
087-163	07AUG2013	Cells/singlets/No Agg/lymph and monos/Lymph/CD3+/CD8+/DR+	HVTN	FH	4.0	24MAY2012	08JUN2012		E	VTN_TRU01FH20140908ESCD1_C.TXT	TRU	01	09SEP2014		120608 HVTN 087 Trucount	34	601	Y	16824	49692	087	87	Trucount Pan-Lineage Panel	1	Trucount Pan-Lineage Staining Panel	654	0		0	23MAY2012	26MAY2012	0	3	0	20009	19.108206013	HLA-DR+ CD8+ T cells	11422	5.7257923306	HLA-DR+ CD8+ T cells %	HIV-MAG1	Vaccine	21MAY2012	18/06/2012	06/08/2012	12/11/2012	3	3
087-163	07AUG2013	Cells/singlets/No Agg/lymph and monos/Lymph/CD3-CD19+/CD56-CD16-/19+HLA-DR+	HVTN	FH	4.0	24MAY2012	08JUN2012		E	VTN_TRU01FH20140627ESCD1_D.TXT	TRU	01	04JUL2014		120608 HVTN 087 Trucount	34	601	Y	16824	49692	087	87	Trucount Pan-Lineage Panel	1	Trucount Pan-Lineage Staining Panel	3536	0		0	23MAY2012	26MAY2012	0	3	0	20009	103.31286921	B cells				HIV-MAG1	Vaccine	21MAY2012	18/06/2012	06/08/2012	12/11/2012	3	3
087-163	07AUG2013	Cells/singlets/No Agg/lymph and monos/Lymph/CD3-CD19+/CD56-CD16-/CD86+	HVTN	FH	4.0	24MAY2012	08JUN2012		E	VTN_TRU01FH20140627ESCD1_D.TXT	TRU	01	04JUL2014		120608 HVTN 087 Trucount	34	601	Y	16824	49692	087	87	Trucount Pan-Lineage Panel	1	Trucount Pan-Lineage Staining Panel	50	0		0	23MAY2012	26MAY2012	0	3	0	20009	1.4608720194	CD86+ B cells	3536	1.4140271493	CD86+ B cells %	HIV-MAG1	Vaccine	21MAY2012	18/06/2012	06/08/2012	12/11/2012	3	3
087-163	07AUG2013	Cells/singlets/No Agg/lymph and monos/Lymph/CD3-CD19+/CD56-CD16-/DR-	HVTN	FH	4.0	24MAY2012	08JUN2012		E	VTN_TRU01FH20140908ESCD1_C.TXT	TRU	01	09SEP2014		120608 HVTN 087 Trucount	34	601	Y	16824	49692	087	87	Trucount Pan-Lineage Panel	1	Trucount Pan-Lineage Staining Panel	61	0		0	23MAY2012	26MAY2012	0	3	0	20009	1.7822638636	HLA-DR-negative B cells	3536	1.7251131222	HLA-DR-negative B cells %	HIV-MAG1	Vaccine	21MAY2012	18/06/2012	06/08/2012	12/11/2012	3	3
087-163	07AUG2013	Cells/singlets/No Agg/lymph and monos/Lymph/CD3-CD19-/CD11c-CD4-/CD56Dim	HVTN	FH	4.0	24MAY2012	08JUN2012		E	VTN_TRU01FH20140627ESCD1_D.TXT	TRU	01	04JUL2014		120608 HVTN 087 Trucount	34	601	Y	16824	49692	087	87	Trucount Pan-Lineage Panel	1	Trucount Pan-Lineage Staining Panel	7671	0		0	23MAY2012	26MAY2012	0	3	0	20009	224.12698521	CD56dim NK	9182	83.54389022	CD56dim NK %	HIV-MAG1	Vaccine	21MAY2012	18/06/2012	06/08/2012	12/11/2012	3	3
087-163	07AUG2013	Cells/singlets/No Agg/lymph and monos/Lymph/CD3-CD19-/CD11c-CD4-/CD56bright	HVTN	FH	4.0	24MAY2012	08JUN2012		E	VTN_TRU01FH20140627ESCD1_D.TXT	TRU	01	04JUL2014		120608 HVTN 087 Trucount	34	601	Y	16824	49692	087	87	Trucount Pan-Lineage Panel	1	Trucount Pan-Lineage Staining Panel	348	0		0	23MAY2012	26MAY2012	0	3	0	20009	10.167669255	CD56bright NK	9182	3.7900239599	CD56bright NK %	HIV-MAG1	Vaccine	21MAY2012	18/06/2012	06/08/2012	12/11/2012	3	3
087-163	07AUG2013	Cells/singlets/No Agg/lymph and monos/Lymph/CD3-CD19-/CD11c-CD4-/CD56negative	HVTN	FH	4.0	24MAY2012	08JUN2012		E	VTN_TRU01FH20140627ESCD1_D.TXT	TRU	01	04JUL2014		120608 HVTN 087 Trucount	34	601	Y	16824	49692	087	87	Trucount Pan-Lineage Panel	1	Trucount Pan-Lineage Staining Panel	911	0		0	23MAY2012	26MAY2012	0	3	0	20009	26.617088193	CD56neg NK	9182	9.9215857112	CD56neg NK %	HIV-MAG1	Vaccine	21MAY2012	18/06/2012	06/08/2012	12/11/2012	3	3
087-163	07AUG2013	Cells/singlets/No Agg/lymph and monos/Lymph/CD3-CD19-/CD11c-CD4-/NKall	HVTN	FH	4.0	24MAY2012	08JUN2012		E	VTN_TRU01FH20140627ESCD1_D.TXT	TRU	01	04JUL2014		120608 HVTN 087 Trucount	34	601	Y	16824	49692	087	87	Trucount Pan-Lineage Panel	1	Trucount Pan-Lineage Staining Panel	9182	0		0	23MAY2012	26MAY2012	0	3	0	20009	268.27453763	NK total				HIV-MAG1	Vaccine	21MAY2012	18/06/2012	06/08/2012	12/11/2012	3	3
087-163	07AUG2013	Cells/singlets/No Agg/lymph and monos/No Lymph/CD3-CD56-/Mono	HVTN	FH	4.0	24MAY2012	08JUN2012		E	VTN_TRU01FH20140627ESCD1_D.TXT	TRU	01	04JUL2014		120608 HVTN 087 Trucount	34	601	Y	16824	49692	087	87	Trucount Pan-Lineage Panel	1	Trucount Pan-Lineage Staining Panel	18572	0		0	23MAY2012	26MAY2012	0	3	0	20009	542.62630287	Monocytes total				HIV-MAG1	Vaccine	21MAY2012	18/06/2012	06/08/2012	12/11/2012	3	3
087-163	07AUG2013	Cells/singlets/No Agg/lymph and monos/No Lymph/CD3-CD56-/Mono/CD14lowCD16+	HVTN	FH	4.0	24MAY2012	08JUN2012		E	VTN_TRU01FH20140627ESCD1_D.TXT	TRU	01	04JUL2014		120608 HVTN 087 Trucount	34	601	Y	16824	49692	087	87	Trucount Pan-Lineage Panel	1	Trucount Pan-Lineage Staining Panel	487	0		0	23MAY2012	26MAY2012	0	3	0	20009	14.228893469	Monocytes non-classical				HIV-MAG1	Vaccine	21MAY2012	18/06/2012	06/08/2012	12/11/2012	3	3
087-163	07AUG2013	Cells/singlets/No Agg/lymph and monos/No Lymph/CD3-CD56-/Mono/CD14lowCD16+/Q6: CD86+,, HLA-DR+	HVTN	FH	4.0	24MAY2012	08JUN2012		E	VTN_TRU01FH20140627ESCD1_D.TXT	TRU	01	04JUL2014		120608 HVTN 087 Trucount	34	601	Y	16824	49692	087	87	Trucount Pan-Lineage Panel	1	Trucount Pan-Lineage Staining Panel	4	0		0	23MAY2012	26MAY2012	0	3	0	20009	0.1168697615	CD86+ monocytes non-classical	487	0.8213552361	CD86+ monocytes non-classical %	HIV-MAG1	Vaccine	21MAY2012	18/06/2012	06/08/2012	12/11/2012	3	3
087-163	07AUG2013	Cells/singlets/No Agg/lymph and monos/No Lymph/CD3-CD56-/Mono/CD16-CD14+	HVTN	FH	4.0	24MAY2012	08JUN2012		E	VTN_TRU01FH20140627ESCD1_D.TXT	TRU	01	04JUL2014		120608 HVTN 087 Trucount	34	601	Y	16824	49692	087	87	Trucount Pan-Lineage Panel	1	Trucount Pan-Lineage Staining Panel	16651	0		0	23MAY2012	26MAY2012	0	3	0	20009	486.49959989	Monocytes classical				HIV-MAG1	Vaccine	21MAY2012	18/06/2012	06/08/2012	12/11/2012	3	3
087-163	07AUG2013	Cells/singlets/No Agg/lymph and monos/No Lymph/CD3-CD56-/Mono/CD16-CD14+/Q6: CD86+,, HLA-DR+	HVTN	FH	4.0	24MAY2012	08JUN2012		E	VTN_TRU01FH20140627ESCD1_D.TXT	TRU	01	04JUL2014		120608 HVTN 087 Trucount	34	601	Y	16824	49692	087	87	Trucount Pan-Lineage Panel	1	Trucount Pan-Lineage Staining Panel	9	0		0	23MAY2012	26MAY2012	0	3	0	20009	0.2629569635	CD86+ monocytes classical	16651	0.0540508078	CD86+ monocytes classical %	HIV-MAG1	Vaccine	21MAY2012	18/06/2012	06/08/2012	12/11/2012	3	3
087-163	07AUG2013	Cells/singlets/No Agg/lymph and monos/No Lymph/CD3-CD56-/Mono/Intermediate Monos	HVTN	FH	4.0	24MAY2012	08JUN2012		E	VTN_TRU01FH20140627ESCD1_D.TXT	TRU	01	04JUL2014		120608 HVTN 087 Trucount	34	601	Y	16824	49692	087	87	Trucount Pan-Lineage Panel	1	Trucount Pan-Lineage Staining Panel	1427	0		0	23MAY2012	26MAY2012	0	3	0	20009	41.693287432	Monocytes intermediate				HIV-MAG1	Vaccine	21MAY2012	18/06/2012	06/08/2012	12/11/2012	3	3
087-163	07AUG2013	Cells/singlets/No Agg/lymph and monos/No Lymph/CD3-CD56-/Mono/Intermediate Monos/Q6: CD86+,, HLA-DR+	HVTN	FH	4.0	24MAY2012	08JUN2012		E	VTN_TRU01FH20140627ESCD1_D.TXT	TRU	01	04JUL2014		120608 HVTN 087 Trucount	34	601	Y	16824	49692	087	87	Trucount Pan-Lineage Panel	1	Trucount Pan-Lineage Staining Panel	4	0		0	23MAY2012	26MAY2012	0	3	0	20009	0.1168697615	CD86+ monocytes intermediate	1427	0.2803083392	CD86+ monocytes intermediate %	HIV-MAG1	Vaccine	21MAY2012	18/06/2012	06/08/2012	12/11/2012	3	3
087-163	07AUG2013	Cells/singlets/No Agg/lymph and monos/No Lymph/CD3-CD56-/Mono/Q6: CD86+,, HLA-DR+	HVTN	FH	4.0	24MAY2012	08JUN2012		E	VTN_TRU01FH20140627ESCD1_D.TXT	TRU	01	04JUL2014		120608 HVTN 087 Trucount	34	601	Y	16824	49692	087	87	Trucount Pan-Lineage Panel	1	Trucount Pan-Lineage Staining Panel	628	0		0	23MAY2012	26MAY2012	0	3	0	20009	18.348552563	CD86+ monocytes total	18572	3.3814344174	CD86+ monocytes %	HIV-MAG1	Vaccine	21MAY2012	18/06/2012	06/08/2012	12/11/2012	3	3
087-163	07AUG2013	Ungated	HVTN	FH	4.0	24MAY2012	08JUN2012		E	VTN_TRU01FH20140627ESCD1_D.TXT	TRU	01	04JUL2014		120608 HVTN 087 Trucount	34	601	Y	16824	49692	087	87	Trucount Pan-Lineage Panel	1	Trucount Pan-Lineage Staining Panel	746000	0		0	23MAY2012	26MAY2012	0	3	0	20009	21796.210529					HIV-MAG1	Vaccine	21MAY2012	18/06/2012	06/08/2012	12/11/2012	3	3
087-163	07AUG2013	Cells	HVTN	FH	5.0	04JUN2012	14JUN2012		E	VTN_TRU01FH20140627ESCD1_D.TXT	TRU	01	04JUL2014		120614 HVTN 087 Trucount	34	601	Y	16824	49692	087	87	Trucount Pan-Lineage Panel	1	Trucount Pan-Lineage Staining Panel	561000	0		0	02JUN2012	11JUN2012	0	14	0	19993	16404.101436					HIV-MAG1	Vaccine	21MAY2012	18/06/2012	06/08/2012	12/11/2012	14	14
087-163	07AUG2013	Cells/singlets	HVTN	FH	5.0	04JUN2012	14JUN2012		E	VTN_TRU01FH20140627ESCD1_D.TXT	TRU	01	04JUL2014		120614 HVTN 087 Trucount	34	601	Y	16824	49692	087	87	Trucount Pan-Lineage Panel	1	Trucount Pan-Lineage Staining Panel	122000	0		0	02JUN2012	11JUN2012	0	14	0	19993	3567.3803478					HIV-MAG1	Vaccine	21MAY2012	18/06/2012	06/08/2012	12/11/2012	14	14
087-163	07AUG2013	Cells/singlets/No Agg	HVTN	FH	5.0	04JUN2012	14JUN2012		E	VTN_TRU01FH20140627ESCD1_D.TXT	TRU	01	04JUL2014		120614 HVTN 087 Trucount	34	601	Y	16824	49692	087	87	Trucount Pan-Lineage Panel	1	Trucount Pan-Lineage Staining Panel	122000	0		0	02JUN2012	11JUN2012	0	14	0	19993	3567.3803478					HIV-MAG1	Vaccine	21MAY2012	18/06/2012	06/08/2012	12/11/2012	14	14
087-163	07AUG2013	Cells/singlets/No Agg/Gran	HVTN	FH	5.0	04JUN2012	14JUN2012		E	VTN_TRU01FH20140627ESCD1_D.TXT	TRU	01	04JUL2014		120614 HVTN 087 Trucount	34	601	Y	16824	49692	087	87	Trucount Pan-Lineage Panel	1	Trucount Pan-Lineage Staining Panel	79076	0		0	02JUN2012	11JUN2012	0	14	0	19993	2312.2472818	Granulocytes				HIV-MAG1	Vaccine	21MAY2012	18/06/2012	06/08/2012	12/11/2012	14	14
087-163	07AUG2013	Cells/singlets/No Agg/Gran/CD16+gran	HVTN	FH	5.0	04JUN2012	14JUN2012		E	VTN_TRU01FH20140627ESCD1_D.TXT	TRU	01	04JUL2014		120614 HVTN 087 Trucount	34	601	Y	16824	49692	087	87	Trucount Pan-Lineage Panel	1	Trucount Pan-Lineage Staining Panel	76394	0		0	02JUN2012	11JUN2012	0	14	0	19993	2233.8233958	Granulocytes CD16+				HIV-MAG1	Vaccine	21MAY2012	18/06/2012	06/08/2012	12/11/2012	14	14
087-163	07AUG2013	Cells/singlets/No Agg/lymph and monos/CD14-CD19-/CD3-CD19-/CD56-CD16-/HLA-DR+/mDC	HVTN	FH	5.0	04JUN2012	14JUN2012		E	VTN_TRU01FH20140627ESCD1_D.TXT	TRU	01	04JUL2014		120614 HVTN 087 Trucount	34	601	Y	16824	49692	087	87	Trucount Pan-Lineage Panel	1	Trucount Pan-Lineage Staining Panel	74	0		0	02JUN2012	11JUN2012	0	14	0	19993	2.1638208667	CD11c+ mDC				HIV-MAG1	Vaccine	21MAY2012	18/06/2012	06/08/2012	12/11/2012	14	14
087-163	07AUG2013	Cells/singlets/No Agg/lymph and monos/CD14-CD19-/CD3-CD19-/CD56-CD16-/HLA-DR+/mDC/Q2: CD86+,, HLA-DR+	HVTN	FH	5.0	04JUN2012	14JUN2012		E	VTN_TRU01FH20140627ESCD1_D.TXT	TRU	01	04JUL2014		120614 HVTN 087 Trucount	34	601	Y	16824	49692	087	87	Trucount Pan-Lineage Panel	1	Trucount Pan-Lineage Staining Panel	3	0		0	02JUN2012	11JUN2012	0	14	0	19993	0.0877224676	CD86+ CD11c+ mDC	74	4.0540540541	CD86+ mDC %	HIV-MAG1	Vaccine	21MAY2012	18/06/2012	06/08/2012	12/11/2012	14	14
087-163	07AUG2013	Cells/singlets/No Agg/lymph and monos/CD14-CD19-/CD3-CD19-/CD56-CD16-/HLA-DR+/pDC	HVTN	FH	5.0	04JUN2012	14JUN2012		E	VTN_TRU01FH20140627ESCD1_D.TXT	TRU	01	04JUL2014		120614 HVTN 087 Trucount	34	601	Y	16824	49692	087	87	Trucount Pan-Lineage Panel	1	Trucount Pan-Lineage Staining Panel	120	0		0	02JUN2012	11JUN2012	0	14	0	19993	3.5088987028	CD123+ pDC				HIV-MAG1	Vaccine	21MAY2012	18/06/2012	06/08/2012	12/11/2012	14	14
087-163	07AUG2013	Cells/singlets/No Agg/lymph and monos/CD14-CD19-/CD3-CD19-/CD56-CD16-/HLA-DR+/pDC/Q2: CD86+,, HLA-DR+	HVTN	FH	5.0	04JUN2012	14JUN2012		E	VTN_TRU01FH20140627ESCD1_D.TXT	TRU	01	04JUL2014		120614 HVTN 087 Trucount	34	601	Y	16824	49692	087	87	Trucount Pan-Lineage Panel	1	Trucount Pan-Lineage Staining Panel	0	0		0	02JUN2012	11JUN2012	0	14	0	19993	0	CD86+ CD123+ pDC	120	0	CD86+ pDC %	HIV-MAG1	Vaccine	21MAY2012	18/06/2012	06/08/2012	12/11/2012	14	14
087-163	07AUG2013	Cells/singlets/No Agg/lymph and monos/Lymph	HVTN	FH	5.0	04JUN2012	14JUN2012		E	VTN_TRU01FH20140627ESCD1_D.TXT	TRU	01	04JUL2014		120614 HVTN 087 Trucount	34	601	Y	16824	49692	087	87	Trucount Pan-Lineage Panel	1	Trucount Pan-Lineage Staining Panel	24630	0		0	02JUN2012	11JUN2012	0	14	0	19993	720.20145875	Lymphocytes				HIV-MAG1	Vaccine	21MAY2012	18/06/2012	06/08/2012	12/11/2012	14	14
087-163	07AUG2013	Cells/singlets/No Agg/lymph and monos/Lymph/CD3+	HVTN	FH	5.0	04JUN2012	14JUN2012		E	VTN_TRU01FH20140627ESCD1_D.TXT	TRU	01	04JUL2014		120614 HVTN 087 Trucount	34	601	Y	16824	49692	087	87	Trucount Pan-Lineage Panel	1	Trucount Pan-Lineage Staining Panel	16311	0		0	02JUN2012	11JUN2012	0	14	0	19993	476.94705618	CD3+ T cells				HIV-MAG1	Vaccine	21MAY2012	18/06/2012	06/08/2012	12/11/2012	14	14
087-163	07AUG2013	Cells/singlets/No Agg/lymph and monos/Lymph/CD3+/CD4+	HVTN	FH	5.0	04JUN2012	14JUN2012		E	VTN_TRU01FH20140627ESCD1_D.TXT	TRU	01	04JUL2014		120614 HVTN 087 Trucount	34	601	Y	16824	49692	087	87	Trucount Pan-Lineage Panel	1	Trucount Pan-Lineage Staining Panel	10542	0		0	02JUN2012	11JUN2012	0	14	0	19993	308.25675104	CD4+ T cells				HIV-MAG1	Vaccine	21MAY2012	18/06/2012	06/08/2012	12/11/2012	14	14
087-163	07AUG2013	Cells/singlets/No Agg/lymph and monos/Lymph/CD3+/CD4+/DR+	HVTN	FH	5.0	04JUN2012	14JUN2012		E	VTN_TRU01FH20140908ESCD1_C.TXT	TRU	01	09SEP2014		120614 HVTN 087 Trucount	34	601	Y	16824	49692	087	87	Trucount Pan-Lineage Panel	1	Trucount Pan-Lineage Staining Panel	693	0		0	02JUN2012	11JUN2012	0	14	0	19993	20.263890009	HLA-DR+ CD4+ T cells	10542	6.5737051793	HLA-DR+ CD4+ T cells %	HIV-MAG1	Vaccine	21MAY2012	18/06/2012	06/08/2012	12/11/2012	14	14
087-163	07AUG2013	Cells/singlets/No Agg/lymph and monos/Lymph/CD3+/CD8+	HVTN	FH	5.0	04JUN2012	14JUN2012		E	VTN_TRU01FH20140627ESCD1_D.TXT	TRU	01	04JUL2014		120614 HVTN 087 Trucount	34	601	Y	16824	49692	087	87	Trucount Pan-Lineage Panel	1	Trucount Pan-Lineage Staining Panel	5410	0		0	02JUN2012	11JUN2012	0	14	0	19993	158.19284985	CD8+ T cells				HIV-MAG1	Vaccine	21MAY2012	18/06/2012	06/08/2012	12/11/2012	14	14
087-163	07AUG2013	Cells/singlets/No Agg/lymph and monos/Lymph/CD3+/CD8+/DR+	HVTN	FH	5.0	04JUN2012	14JUN2012		E	VTN_TRU01FH20140908ESCD1_C.TXT	TRU	01	09SEP2014		120614 HVTN 087 Trucount	34	601	Y	16824	49692	087	87	Trucount Pan-Lineage Panel	1	Trucount Pan-Lineage Staining Panel	670	0		0	02JUN2012	11JUN2012	0	14	0	19993	19.591351091	HLA-DR+ CD8+ T cells	5410	12.384473198	HLA-DR+ CD8+ T cells %	HIV-MAG1	Vaccine	21MAY2012	18/06/2012	06/08/2012	12/11/2012	14	14
087-163	07AUG2013	Cells/singlets/No Agg/lymph and monos/Lymph/CD3-CD19+/CD56-CD16-/19+HLA-DR+	HVTN	FH	5.0	04JUN2012	14JUN2012		E	VTN_TRU01FH20140627ESCD1_D.TXT	TRU	01	04JUL2014		120614 HVTN 087 Trucount	34	601	Y	16824	49692	087	87	Trucount Pan-Lineage Panel	1	Trucount Pan-Lineage Staining Panel	1033	0		0	02JUN2012	11JUN2012	0	14	0	19993	30.205769666	B cells				HIV-MAG1	Vaccine	21MAY2012	18/06/2012	06/08/2012	12/11/2012	14	14
087-163	07AUG2013	Cells/singlets/No Agg/lymph and monos/Lymph/CD3-CD19+/CD56-CD16-/CD86+	HVTN	FH	5.0	04JUN2012	14JUN2012		E	VTN_TRU01FH20140627ESCD1_D.TXT	TRU	01	04JUL2014		120614 HVTN 087 Trucount	34	601	Y	16824	49692	087	87	Trucount Pan-Lineage Panel	1	Trucount Pan-Lineage Staining Panel	11	0		0	02JUN2012	11JUN2012	0	14	0	19993	0.3216490478	CD86+ B cells	1033	1.0648596321	CD86+ B cells %	HIV-MAG1	Vaccine	21MAY2012	18/06/2012	06/08/2012	12/11/2012	14	14
087-163	07AUG2013	Cells/singlets/No Agg/lymph and monos/Lymph/CD3-CD19+/CD56-CD16-/DR-	HVTN	FH	5.0	04JUN2012	14JUN2012		E	VTN_TRU01FH20140908ESCD1_C.TXT	TRU	01	09SEP2014		120614 HVTN 087 Trucount	34	601	Y	16824	49692	087	87	Trucount Pan-Lineage Panel	1	Trucount Pan-Lineage Staining Panel	20	0		0	02JUN2012	11JUN2012	0	14	0	19993	0.5848164505	HLA-DR-negative B cells	1033	1.9361084221	HLA-DR-negative B cells %	HIV-MAG1	Vaccine	21MAY2012	18/06/2012	06/08/2012	12/11/2012	14	14
087-163	07AUG2013	Cells/singlets/No Agg/lymph and monos/Lymph/CD3-CD19-/CD11c-CD4-/CD56Dim	HVTN	FH	5.0	04JUN2012	14JUN2012		E	VTN_TRU01FH20140627ESCD1_D.TXT	TRU	01	04JUL2014		120614 HVTN 087 Trucount	34	601	Y	16824	49692	087	87	Trucount Pan-Lineage Panel	1	Trucount Pan-Lineage Staining Panel	2629	0		0	02JUN2012	11JUN2012	0	14	0	19993	76.874122413	CD56dim NK	3419	76.893828605	CD56dim NK %	HIV-MAG1	Vaccine	21MAY2012	18/06/2012	06/08/2012	12/11/2012	14	14
087-163	07AUG2013	Cells/singlets/No Agg/lymph and monos/Lymph/CD3-CD19-/CD11c-CD4-/CD56bright	HVTN	FH	5.0	04JUN2012	14JUN2012		E	VTN_TRU01FH20140627ESCD1_D.TXT	TRU	01	04JUL2014		120614 HVTN 087 Trucount	34	601	Y	16824	49692	087	87	Trucount Pan-Lineage Panel	1	Trucount Pan-Lineage Staining Panel	117	0		0	02JUN2012	11JUN2012	0	14	0	19993	3.4211762352	CD56bright NK	3419	3.4220532319	CD56bright NK %	HIV-MAG1	Vaccine	21MAY2012	18/06/2012	06/08/2012	12/11/2012	14	14
087-163	07AUG2013	Cells/singlets/No Agg/lymph and monos/Lymph/CD3-CD19-/CD11c-CD4-/CD56negative	HVTN	FH	5.0	04JUN2012	14JUN2012		E	VTN_TRU01FH20140627ESCD1_D.TXT	TRU	01	04JUL2014		120614 HVTN 087 Trucount	34	601	Y	16824	49692	087	87	Trucount Pan-Lineage Panel	1	Trucount Pan-Lineage Staining Panel	579	0		0	02JUN2012	11JUN2012	0	14	0	19993	16.930436241	CD56neg NK	3419	16.93477625	CD56neg NK %	HIV-MAG1	Vaccine	21MAY2012	18/06/2012	06/08/2012	12/11/2012	14	14
087-163	07AUG2013	Cells/singlets/No Agg/lymph and monos/Lymph/CD3-CD19-/CD11c-CD4-/NKall	HVTN	FH	5.0	04JUN2012	14JUN2012		E	VTN_TRU01FH20140627ESCD1_D.TXT	TRU	01	04JUL2014		120614 HVTN 087 Trucount	34	601	Y	16824	49692	087	87	Trucount Pan-Lineage Panel	1	Trucount Pan-Lineage Staining Panel	3419	0		0	02JUN2012	11JUN2012	0	14	0	19993	99.974372207	NK total				HIV-MAG1	Vaccine	21MAY2012	18/06/2012	06/08/2012	12/11/2012	14	14
087-163	07AUG2013	Cells/singlets/No Agg/lymph and monos/No Lymph/CD3-CD56-/Mono	HVTN	FH	5.0	04JUN2012	14JUN2012		E	VTN_TRU01FH20140627ESCD1_D.TXT	TRU	01	04JUL2014		120614 HVTN 087 Trucount	34	601	Y	16824	49692	087	87	Trucount Pan-Lineage Panel	1	Trucount Pan-Lineage Staining Panel	4855	0		0	02JUN2012	11JUN2012	0	14	0	19993	141.96419335	Monocytes total				HIV-MAG1	Vaccine	21MAY2012	18/06/2012	06/08/2012	12/11/2012	14	14
087-163	07AUG2013	Cells/singlets/No Agg/lymph and monos/No Lymph/CD3-CD56-/Mono/CD14lowCD16+	HVTN	FH	5.0	04JUN2012	14JUN2012		E	VTN_TRU01FH20140627ESCD1_D.TXT	TRU	01	04JUL2014		120614 HVTN 087 Trucount	34	601	Y	16824	49692	087	87	Trucount Pan-Lineage Panel	1	Trucount Pan-Lineage Staining Panel	53	0		0	02JUN2012	11JUN2012	0	14	0	19993	1.5497635937	Monocytes non-classical				HIV-MAG1	Vaccine	21MAY2012	18/06/2012	06/08/2012	12/11/2012	14	14
087-163	07AUG2013	Cells/singlets/No Agg/lymph and monos/No Lymph/CD3-CD56-/Mono/CD14lowCD16+/Q6: CD86+,, HLA-DR+	HVTN	FH	5.0	04JUN2012	14JUN2012		E	VTN_TRU01FH20140627ESCD1_D.TXT	TRU	01	04JUL2014		120614 HVTN 087 Trucount	34	601	Y	16824	49692	087	87	Trucount Pan-Lineage Panel	1	Trucount Pan-Lineage Staining Panel	12	0		0	02JUN2012	11JUN2012	0	14	0	19993	0.3508898703	CD86+ monocytes non-classical	53	22.641509434	CD86+ monocytes non-classical %	HIV-MAG1	Vaccine	21MAY2012	18/06/2012	06/08/2012	12/11/2012	14	14
087-163	07AUG2013	Cells/singlets/No Agg/lymph and monos/No Lymph/CD3-CD56-/Mono/CD16-CD14+	HVTN	FH	5.0	04JUN2012	14JUN2012		E	VTN_TRU01FH20140627ESCD1_D.TXT	TRU	01	04JUL2014		120614 HVTN 087 Trucount	34	601	Y	16824	49692	087	87	Trucount Pan-Lineage Panel	1	Trucount Pan-Lineage Staining Panel	4602	0		0	02JUN2012	11JUN2012	0	14	0	19993	134.56626525	Monocytes classical				HIV-MAG1	Vaccine	21MAY2012	18/06/2012	06/08/2012	12/11/2012	14	14
087-163	07AUG2013	Cells/singlets/No Agg/lymph and monos/No Lymph/CD3-CD56-/Mono/CD16-CD14+/Q6: CD86+,, HLA-DR+	HVTN	FH	5.0	04JUN2012	14JUN2012		E	VTN_TRU01FH20140627ESCD1_D.TXT	TRU	01	04JUL2014		120614 HVTN 087 Trucount	34	601	Y	16824	49692	087	87	Trucount Pan-Lineage Panel	1	Trucount Pan-Lineage Staining Panel	51	0		0	02JUN2012	11JUN2012	0	14	0	19993	1.4912819487	CD86+ monocytes classical	4602	1.1082138201	CD86+ monocytes classical %	HIV-MAG1	Vaccine	21MAY2012	18/06/2012	06/08/2012	12/11/2012	14	14
087-163	07AUG2013	Cells/singlets/No Agg/lymph and monos/No Lymph/CD3-CD56-/Mono/Intermediate Monos	HVTN	FH	5.0	04JUN2012	14JUN2012		E	VTN_TRU01FH20140627ESCD1_D.TXT	TRU	01	04JUL2014		120614 HVTN 087 Trucount	34	601	Y	16824	49692	087	87	Trucount Pan-Lineage Panel	1	Trucount Pan-Lineage Staining Panel	196	0		0	02JUN2012	11JUN2012	0	14	0	19993	5.7312012145	Monocytes intermediate				HIV-MAG1	Vaccine	21MAY2012	18/06/2012	06/08/2012	12/11/2012	14	14
087-163	07AUG2013	Cells/singlets/No Agg/lymph and monos/No Lymph/CD3-CD56-/Mono/Intermediate Monos/Q6: CD86+,, HLA-DR+	HVTN	FH	5.0	04JUN2012	14JUN2012		E	VTN_TRU01FH20140627ESCD1_D.TXT	TRU	01	04JUL2014		120614 HVTN 087 Trucount	34	601	Y	16824	49692	087	87	Trucount Pan-Lineage Panel	1	Trucount Pan-Lineage Staining Panel	47	0		0	02JUN2012	11JUN2012	0	14	0	19993	1.3743186586	CD86+ monocytes intermediate	196	23.979591837	CD86+ monocytes intermediate %	HIV-MAG1	Vaccine	21MAY2012	18/06/2012	06/08/2012	12/11/2012	14	14
087-163	07AUG2013	Cells/singlets/No Agg/lymph and monos/No Lymph/CD3-CD56-/Mono/Q6: CD86+,, HLA-DR+	HVTN	FH	5.0	04JUN2012	14JUN2012		E	VTN_TRU01FH20140627ESCD1_D.TXT	TRU	01	04JUL2014		120614 HVTN 087 Trucount	34	601	Y	16824	49692	087	87	Trucount Pan-Lineage Panel	1	Trucount Pan-Lineage Staining Panel	104	0		0	02JUN2012	11JUN2012	0	14	0	19993	3.0410455424	CD86+ monocytes total	4855	2.1421215242	CD86+ monocytes %	HIV-MAG1	Vaccine	21MAY2012	18/06/2012	06/08/2012	12/11/2012	14	14
087-163	07AUG2013	Ungated	HVTN	FH	5.0	04JUN2012	14JUN2012		E	VTN_TRU01FH20140627ESCD1_D.TXT	TRU	01	04JUL2014		120614 HVTN 087 Trucount	34	601	Y	16824	49692	087	87	Trucount Pan-Lineage Panel	1	Trucount Pan-Lineage Staining Panel	581000	0		0	02JUN2012	11JUN2012	0	14	0	19993	16988.917886					HIV-MAG1	Vaccine	21MAY2012	18/06/2012	06/08/2012	12/11/2012	14	14
087-163	07AUG2013	Cells	HVTN	FH	9.0	13AUG2012	23AUG2012		E	VTN_TRU01FH20140627ESCD1_D.TXT	TRU	01	04JUL2014		120823 HVTN 087 Trucount	34	601	Y	16824	49692	087	87	Trucount Pan-Lineage Panel	1	Trucount Pan-Lineage Staining Panel	275000	0		0	12AUG2012	16AUG2012	0	91	0	338	475645.66655					HIV-MAG3	Vaccine	21MAY2012	18/06/2012	06/08/2012	12/11/2012	7	7
087-163	07AUG2013	Cells/singlets	HVTN	FH	9.0	13AUG2012	23AUG2012		E	VTN_TRU01FH20140627ESCD1_D.TXT	TRU	01	04JUL2014		120823 HVTN 087 Trucount	34	601	Y	16824	49692	087	87	Trucount Pan-Lineage Panel	1	Trucount Pan-Lineage Staining Panel	19307	0		0	12AUG2012	16AUG2012	0	91	0	338	33393.785033					HIV-MAG3	Vaccine	21MAY2012	18/06/2012	06/08/2012	12/11/2012	7	7
087-163	07AUG2013	Cells/singlets/No Agg	HVTN	FH	9.0	13AUG2012	23AUG2012		E	VTN_TRU01FH20140627ESCD1_D.TXT	TRU	01	04JUL2014		120823 HVTN 087 Trucount	34	601	Y	16824	49692	087	87	Trucount Pan-Lineage Panel	1	Trucount Pan-Lineage Staining Panel	10122	0		0	12AUG2012	16AUG2012	0	91	0	338	17507.21977					HIV-MAG3	Vaccine	21MAY2012	18/06/2012	06/08/2012	12/11/2012	7	7
087-163	07AUG2013	Cells/singlets/No Agg/Gran	HVTN	FH	9.0	13AUG2012	23AUG2012		E	VTN_TRU01FH20140627ESCD1_D.TXT	TRU	01	04JUL2014		120823 HVTN 087 Trucount	34	601	Y	16824	49692	087	87	Trucount Pan-Lineage Panel	1	Trucount Pan-Lineage Staining Panel	272	0		0	12AUG2012	16AUG2012	0	91	0	338	470.45680473	Granulocytes				HIV-MAG3	Vaccine	21MAY2012	18/06/2012	06/08/2012	12/11/2012	7	7
087-163	07AUG2013	Cells/singlets/No Agg/Gran/CD16+gran	HVTN	FH	9.0	13AUG2012	23AUG2012		E	VTN_TRU01FH20140627ESCD1_D.TXT	TRU	01	04JUL2014		120823 HVTN 087 Trucount	34	601	Y	16824	49692	087	87	Trucount Pan-Lineage Panel	1	Trucount Pan-Lineage Staining Panel	234	0		0	12AUG2012	16AUG2012	0	91	0	338	404.73122172	Granulocytes CD16+				HIV-MAG3	Vaccine	21MAY2012	18/06/2012	06/08/2012	12/11/2012	7	7
087-163	07AUG2013	Cells/singlets/No Agg/lymph and monos/CD14-CD19-/CD3-CD19-/CD56-CD16-/HLA-DR+/mDC	HVTN	FH	9.0	13AUG2012	23AUG2012		E	VTN_TRU01FH20140627ESCD1_D.TXT	TRU	01	04JUL2014		120823 HVTN 087 Trucount	34	601	Y	16824	49692	087	87	Trucount Pan-Lineage Panel	1	Trucount Pan-Lineage Staining Panel	1	0		0	12AUG2012	16AUG2012	0	91	0	338	1.7296206056	CD11c+ mDC				HIV-MAG3	Vaccine	21MAY2012	18/06/2012	06/08/2012	12/11/2012	7	7
087-163	07AUG2013	Cells/singlets/No Agg/lymph and monos/CD14-CD19-/CD3-CD19-/CD56-CD16-/HLA-DR+/mDC/Q2: CD86+,, HLA-DR+	HVTN	FH	9.0	13AUG2012	23AUG2012		E	VTN_TRU01FH20140627ESCD1_D.TXT	TRU	01	04JUL2014		120823 HVTN 087 Trucount	34	601	Y	16824	49692	087	87	Trucount Pan-Lineage Panel	1	Trucount Pan-Lineage Staining Panel	0	0		0	12AUG2012	16AUG2012	0	91	0	338	0	CD86+ CD11c+ mDC	1	0	CD86+ mDC %	HIV-MAG3	Vaccine	21MAY2012	18/06/2012	06/08/2012	12/11/2012	7	7
087-163	07AUG2013	Cells/singlets/No Agg/lymph and monos/CD14-CD19-/CD3-CD19-/CD56-CD16-/HLA-DR+/pDC	HVTN	FH	9.0	13AUG2012	23AUG2012		E	VTN_TRU01FH20140627ESCD1_D.TXT	TRU	01	04JUL2014		120823 HVTN 087 Trucount	34	601	Y	16824	49692	087	87	Trucount Pan-Lineage Panel	1	Trucount Pan-Lineage Staining Panel	0	0		0	12AUG2012	16AUG2012	0	91	0	338	0	CD123+ pDC				HIV-MAG3	Vaccine	21MAY2012	18/06/2012	06/08/2012	12/11/2012	7	7
087-163	07AUG2013	Cells/singlets/No Agg/lymph and monos/CD14-CD19-/CD3-CD19-/CD56-CD16-/HLA-DR+/pDC/Q2: CD86+,, HLA-DR+	HVTN	FH	9.0	13AUG2012	23AUG2012		E	VTN_TRU01FH20140627ESCD1_D.TXT	TRU	01	04JUL2014		120823 HVTN 087 Trucount	34	601	Y	16824	49692	087	87	Trucount Pan-Lineage Panel	1	Trucount Pan-Lineage Staining Panel	0	0		0	12AUG2012	16AUG2012	0	91	0	338	0	CD86+ CD123+ pDC	0		CD86+ pDC %	HIV-MAG3	Vaccine	21MAY2012	18/06/2012	06/08/2012	12/11/2012	7	7
087-163	07AUG2013	Cells/singlets/No Agg/lymph and monos/Lymph	HVTN	FH	9.0	13AUG2012	23AUG2012		E	VTN_TRU01FH20140627ESCD1_D.TXT	TRU	01	04JUL2014		120823 HVTN 087 Trucount	34	601	Y	16824	49692	087	87	Trucount Pan-Lineage Panel	1	Trucount Pan-Lineage Staining Panel	8439	0		0	12AUG2012	16AUG2012	0	91	0	338	14596.268291	Lymphocytes				HIV-MAG3	Vaccine	21MAY2012	18/06/2012	06/08/2012	12/11/2012	7	7
087-163	07AUG2013	Cells/singlets/No Agg/lymph and monos/Lymph/CD3+	HVTN	FH	9.0	13AUG2012	23AUG2012		E	VTN_TRU01FH20140627ESCD1_D.TXT	TRU	01	04JUL2014		120823 HVTN 087 Trucount	34	601	Y	16824	49692	087	87	Trucount Pan-Lineage Panel	1	Trucount Pan-Lineage Staining Panel	115	0		0	12AUG2012	16AUG2012	0	91	0	338	198.90636965	CD3+ T cells				HIV-MAG3	Vaccine	21MAY2012	18/06/2012	06/08/2012	12/11/2012	7	7
087-163	07AUG2013	Cells/singlets/No Agg/lymph and monos/Lymph/CD3+/CD4+	HVTN	FH	9.0	13AUG2012	23AUG2012		E	VTN_TRU01FH20140627ESCD1_D.TXT	TRU	01	04JUL2014		120823 HVTN 087 Trucount	34	601	Y	16824	49692	087	87	Trucount Pan-Lineage Panel	1	Trucount Pan-Lineage Staining Panel	70	0		0	12AUG2012	16AUG2012	0	91	0	338	121.07344239	CD4+ T cells				HIV-MAG3	Vaccine	21MAY2012	18/06/2012	06/08/2012	12/11/2012	7	7
087-163	07AUG2013	Cells/singlets/No Agg/lymph and monos/Lymph/CD3+/CD4+/DR+	HVTN	FH	9.0	13AUG2012	23AUG2012		E	VTN_TRU01FH20140908ESCD1_C.TXT	TRU	01	09SEP2014		120823 HVTN 087 Trucount	34	601	Y	16824	49692	087	87	Trucount Pan-Lineage Panel	1	Trucount Pan-Lineage Staining Panel	2	0		0	12AUG2012	16AUG2012	0	91	0	338	3.4592412113	HLA-DR+ CD4+ T cells	70	2.8571428571	HLA-DR+ CD4+ T cells %	HIV-MAG3	Vaccine	21MAY2012	18/06/2012	06/08/2012	12/11/2012	7	7
087-163	07AUG2013	Cells/singlets/No Agg/lymph and monos/Lymph/CD3+/CD8+	HVTN	FH	9.0	13AUG2012	23AUG2012		E	VTN_TRU01FH20140627ESCD1_D.TXT	TRU	01	04JUL2014		120823 HVTN 087 Trucount	34	601	Y	16824	49692	087	87	Trucount Pan-Lineage Panel	1	Trucount Pan-Lineage Staining Panel	18	0		0	12AUG2012	16AUG2012	0	91	0	338	31.133170901	CD8+ T cells				HIV-MAG3	Vaccine	21MAY2012	18/06/2012	06/08/2012	12/11/2012	7	7
087-163	07AUG2013	Cells/singlets/No Agg/lymph and monos/Lymph/CD3+/CD8+/DR+	HVTN	FH	9.0	13AUG2012	23AUG2012		E	VTN_TRU01FH20140908ESCD1_C.TXT	TRU	01	09SEP2014		120823 HVTN 087 Trucount	34	601	Y	16824	49692	087	87	Trucount Pan-Lineage Panel	1	Trucount Pan-Lineage Staining Panel	1	0		0	12AUG2012	16AUG2012	0	91	0	338	1.7296206056	HLA-DR+ CD8+ T cells	18	5.5555555556	HLA-DR+ CD8+ T cells %	HIV-MAG3	Vaccine	21MAY2012	18/06/2012	06/08/2012	12/11/2012	7	7
087-163	07AUG2013	Cells/singlets/No Agg/lymph and monos/Lymph/CD3-CD19+/CD56-CD16-/19+HLA-DR+	HVTN	FH	9.0	13AUG2012	23AUG2012		E	VTN_TRU01FH20140627ESCD1_D.TXT	TRU	01	04JUL2014		120823 HVTN 087 Trucount	34	601	Y	16824	49692	087	87	Trucount Pan-Lineage Panel	1	Trucount Pan-Lineage Staining Panel	4	0		0	12AUG2012	16AUG2012	0	91	0	338	6.9184824226	B cells				HIV-MAG3	Vaccine	21MAY2012	18/06/2012	06/08/2012	12/11/2012	7	7
087-163	07AUG2013	Cells/singlets/No Agg/lymph and monos/Lymph/CD3-CD19+/CD56-CD16-/CD86+	HVTN	FH	9.0	13AUG2012	23AUG2012		E	VTN_TRU01FH20140627ESCD1_D.TXT	TRU	01	04JUL2014		120823 HVTN 087 Trucount	34	601	Y	16824	49692	087	87	Trucount Pan-Lineage Panel	1	Trucount Pan-Lineage Staining Panel	0	0		0	12AUG2012	16AUG2012	0	91	0	338	0	CD86+ B cells	4	0	CD86+ B cells %	HIV-MAG3	Vaccine	21MAY2012	18/06/2012	06/08/2012	12/11/2012	7	7
087-163	07AUG2013	Cells/singlets/No Agg/lymph and monos/Lymph/CD3-CD19+/CD56-CD16-/DR-	HVTN	FH	9.0	13AUG2012	23AUG2012		E	VTN_TRU01FH20140908ESCD1_C.TXT	TRU	01	09SEP2014		120823 HVTN 087 Trucount	34	601	Y	16824	49692	087	87	Trucount Pan-Lineage Panel	1	Trucount Pan-Lineage Staining Panel	0	0		0	12AUG2012	16AUG2012	0	91	0	338	0	HLA-DR-negative B cells	4	0	HLA-DR-negative B cells %	HIV-MAG3	Vaccine	21MAY2012	18/06/2012	06/08/2012	12/11/2012	7	7
087-163	07AUG2013	Cells/singlets/No Agg/lymph and monos/No Lymph/CD3-CD56-/Mono	HVTN	FH	9.0	13AUG2012	23AUG2012		E	VTN_TRU01FH20140627ESCD1_D.TXT	TRU	01	04JUL2014		120823 HVTN 087 Trucount	34	601	Y	16824	49692	087	87	Trucount Pan-Lineage Panel	1	Trucount Pan-Lineage Staining Panel	18	0		0	12AUG2012	16AUG2012	0	91	0	338	31.133170901	Monocytes total				HIV-MAG3	Vaccine	21MAY2012	18/06/2012	06/08/2012	12/11/2012	7	7
087-163	07AUG2013	Cells/singlets/No Agg/lymph and monos/No Lymph/CD3-CD56-/Mono/CD14lowCD16+	HVTN	FH	9.0	13AUG2012	23AUG2012		E	VTN_TRU01FH20140627ESCD1_D.TXT	TRU	01	04JUL2014		120823 HVTN 087 Trucount	34	601	Y	16824	49692	087	87	Trucount Pan-Lineage Panel	1	Trucount Pan-Lineage Staining Panel	9	0		0	12AUG2012	16AUG2012	0	91	0	338	15.566585451	Monocytes non-classical				HIV-MAG3	Vaccine	21MAY2012	18/06/2012	06/08/2012	12/11/2012	7	7
087-163	07AUG2013	Cells/singlets/No Agg/lymph and monos/No Lymph/CD3-CD56-/Mono/CD14lowCD16+/Q6: CD86+,, HLA-DR+	HVTN	FH	9.0	13AUG2012	23AUG2012		E	VTN_TRU01FH20140627ESCD1_D.TXT	TRU	01	04JUL2014		120823 HVTN 087 Trucount	34	601	Y	16824	49692	087	87	Trucount Pan-Lineage Panel	1	Trucount Pan-Lineage Staining Panel	0	0		0	12AUG2012	16AUG2012	0	91	0	338	0	CD86+ monocytes non-classical	9	0	CD86+ monocytes non-classical %	HIV-MAG3	Vaccine	21MAY2012	18/06/2012	06/08/2012	12/11/2012	7	7
087-163	07AUG2013	Cells/singlets/No Agg/lymph and monos/No Lymph/CD3-CD56-/Mono/CD16-CD14+	HVTN	FH	9.0	13AUG2012	23AUG2012		E	VTN_TRU01FH20140627ESCD1_D.TXT	TRU	01	04JUL2014		120823 HVTN 087 Trucount	34	601	Y	16824	49692	087	87	Trucount Pan-Lineage Panel	1	Trucount Pan-Lineage Staining Panel	1	0		0	12AUG2012	16AUG2012	0	91	0	338	1.7296206056	Monocytes classical				HIV-MAG3	Vaccine	21MAY2012	18/06/2012	06/08/2012	12/11/2012	7	7
087-163	07AUG2013	Cells/singlets/No Agg/lymph and monos/No Lymph/CD3-CD56-/Mono/CD16-CD14+/Q6: CD86+,, HLA-DR+	HVTN	FH	9.0	13AUG2012	23AUG2012		E	VTN_TRU01FH20140627ESCD1_D.TXT	TRU	01	04JUL2014		120823 HVTN 087 Trucount	34	601	Y	16824	49692	087	87	Trucount Pan-Lineage Panel	1	Trucount Pan-Lineage Staining Panel	0	0		0	12AUG2012	16AUG2012	0	91	0	338	0	CD86+ monocytes classical	1	0	CD86+ monocytes classical %	HIV-MAG3	Vaccine	21MAY2012	18/06/2012	06/08/2012	12/11/2012	7	7
087-163	07AUG2013	Cells/singlets/No Agg/lymph and monos/No Lymph/CD3-CD56-/Mono/Intermediate Monos	HVTN	FH	9.0	13AUG2012	23AUG2012		E	VTN_TRU01FH20140627ESCD1_D.TXT	TRU	01	04JUL2014		120823 HVTN 087 Trucount	34	601	Y	16824	49692	087	87	Trucount Pan-Lineage Panel	1	Trucount Pan-Lineage Staining Panel	8	0		0	12AUG2012	16AUG2012	0	91	0	338	13.836964845	Monocytes intermediate				HIV-MAG3	Vaccine	21MAY2012	18/06/2012	06/08/2012	12/11/2012	7	7
087-163	07AUG2013	Cells/singlets/No Agg/lymph and monos/No Lymph/CD3-CD56-/Mono/Intermediate Monos/Q6: CD86+,, HLA-DR+	HVTN	FH	9.0	13AUG2012	23AUG2012		E	VTN_TRU01FH20140627ESCD1_D.TXT	TRU	01	04JUL2014		120823 HVTN 087 Trucount	34	601	Y	16824	49692	087	87	Trucount Pan-Lineage Panel	1	Trucount Pan-Lineage Staining Panel	1	0		0	12AUG2012	16AUG2012	0	91	0	338	1.7296206056	CD86+ monocytes intermediate	8	12.5	CD86+ monocytes intermediate %	HIV-MAG3	Vaccine	21MAY2012	18/06/2012	06/08/2012	12/11/2012	7	7
087-163	07AUG2013	Cells/singlets/No Agg/lymph and monos/No Lymph/CD3-CD56-/Mono/Q6: CD86+,, HLA-DR+	HVTN	FH	9.0	13AUG2012	23AUG2012		E	VTN_TRU01FH20140627ESCD1_D.TXT	TRU	01	04JUL2014		120823 HVTN 087 Trucount	34	601	Y	16824	49692	087	87	Trucount Pan-Lineage Panel	1	Trucount Pan-Lineage Staining Panel	1	0		0	12AUG2012	16AUG2012	0	91	0	338	1.7296206056	CD86+ monocytes total	18	5.5555555556	CD86+ monocytes %	HIV-MAG3	Vaccine	21MAY2012	18/06/2012	06/08/2012	12/11/2012	7	7
087-163	07AUG2013	Ungated	HVTN	FH	9.0	13AUG2012	23AUG2012		E	VTN_TRU01FH20140627ESCD1_D.TXT	TRU	01	04JUL2014		120823 HVTN 087 Trucount	34	601	Y	16824	49692	087	87	Trucount Pan-Lineage Panel	1	Trucount Pan-Lineage Staining Panel	276000	0		0	12AUG2012	16AUG2012	0	91	0	338	477375.28716					HIV-MAG3	Vaccine	21MAY2012	18/06/2012	06/08/2012	12/11/2012	7	7
087-163	07AUG2013	Cells	HVTN	FH	11.0	12NOV2012	27NOV2012		E	VTN_TRU01FH20140627ESCD1_D.TXT	TRU	01	04JUL2014		121127-L-HVTN 087 Trucount	34	601	Y	16824	49692	087	87	Trucount Pan-Lineage Panel	1	Trucount Pan-Lineage Staining Panel	555000	0		0	15OCT2012	03DEC2012	0	168	0	19999	16223.78766					VSV HIV	Vaccine	21MAY2012	18/06/2012	06/08/2012	12/11/2012	0	0
087-163	07AUG2013	Cells/singlets	HVTN	FH	11.0	12NOV2012	27NOV2012		E	VTN_TRU01FH20140627ESCD1_D.TXT	TRU	01	04JUL2014		121127-L-HVTN 087 Trucount	34	601	Y	16824	49692	087	87	Trucount Pan-Lineage Panel	1	Trucount Pan-Lineage Staining Panel	235000	0		0	15OCT2012	03DEC2012	0	168	0	19999	6869.5317119					VSV HIV	Vaccine	21MAY2012	18/06/2012	06/08/2012	12/11/2012	0	0
087-163	07AUG2013	Cells/singlets/No Agg	HVTN	FH	11.0	12NOV2012	27NOV2012		E	VTN_TRU01FH20140627ESCD1_D.TXT	TRU	01	04JUL2014		121127-L-HVTN 087 Trucount	34	601	Y	16824	49692	087	87	Trucount Pan-Lineage Panel	1	Trucount Pan-Lineage Staining Panel	234000	0		0	15OCT2012	03DEC2012	0	168	0	19999	6840.299662					VSV HIV	Vaccine	21MAY2012	18/06/2012	06/08/2012	12/11/2012	0	0
087-163	07AUG2013	Cells/singlets/No Agg/Gran	HVTN	FH	11.0	12NOV2012	27NOV2012		E	VTN_TRU01FH20140627ESCD1_D.TXT	TRU	01	04JUL2014		121127-L-HVTN 087 Trucount	34	601	Y	16824	49692	087	87	Trucount Pan-Lineage Panel	1	Trucount Pan-Lineage Staining Panel	139000	0		0	15OCT2012	03DEC2012	0	168	0	19999	4063.2549275	Granulocytes				VSV HIV	Vaccine	21MAY2012	18/06/2012	06/08/2012	12/11/2012	0	0
087-163	07AUG2013	Cells/singlets/No Agg/Gran/CD16+gran	HVTN	FH	11.0	12NOV2012	27NOV2012		E	VTN_TRU01FH20140627ESCD1_D.TXT	TRU	01	04JUL2014		121127-L-HVTN 087 Trucount	34	601	Y	16824	49692	087	87	Trucount Pan-Lineage Panel	1	Trucount Pan-Lineage Staining Panel	128000	0		0	15OCT2012	03DEC2012	0	168	0	19999	3741.7023792	Granulocytes CD16+				VSV HIV	Vaccine	21MAY2012	18/06/2012	06/08/2012	12/11/2012	0	0
087-163	07AUG2013	Cells/singlets/No Agg/lymph and monos/Lymph	HVTN	FH	11.0	12NOV2012	27NOV2012		E	VTN_TRU01FH20140627ESCD1_D.TXT	TRU	01	04JUL2014		121127-L-HVTN 087 Trucount	34	601	Y	16824	49692	087	87	Trucount Pan-Lineage Panel	1	Trucount Pan-Lineage Staining Panel	63498	0		0	15OCT2012	03DEC2012	0	168	0	19999	1856.1767006	Lymphocytes				VSV HIV	Vaccine	21MAY2012	18/06/2012	06/08/2012	12/11/2012	0	0
087-163	07AUG2013	Cells/singlets/No Agg/lymph and monos/Lymph/CD3+	HVTN	FH	11.0	12NOV2012	27NOV2012		E	VTN_TRU01FH20140627ESCD1_D.TXT	TRU	01	04JUL2014		121127-L-HVTN 087 Trucount	34	601	Y	16824	49692	087	87	Trucount Pan-Lineage Panel	1	Trucount Pan-Lineage Staining Panel	46012	0		0	15OCT2012	03DEC2012	0	168	0	19999	1345.0250771	CD3+ T cells				VSV HIV	Vaccine	21MAY2012	18/06/2012	06/08/2012	12/11/2012	0	0
087-163	07AUG2013	Cells/singlets/No Agg/lymph and monos/Lymph/CD3+/CD4+	HVTN	FH	11.0	12NOV2012	27NOV2012		E	VTN_TRU01FH20140627ESCD1_D.TXT	TRU	01	04JUL2014		121127-L-HVTN 087 Trucount	34	601	Y	16824	49692	087	87	Trucount Pan-Lineage Panel	1	Trucount Pan-Lineage Staining Panel	31380	0		0	15OCT2012	03DEC2012	0	168	0	19999	917.30172391	CD4+ T cells				VSV HIV	Vaccine	21MAY2012	18/06/2012	06/08/2012	12/11/2012	0	0
087-163	07AUG2013	Cells/singlets/No Agg/lymph and monos/Lymph/CD3+/CD4+/DR+	HVTN	FH	11.0	12NOV2012	27NOV2012		E	VTN_TRU01FH20140908ESCD1_C.TXT	TRU	01	09SEP2014		121127-L-HVTN 087 Trucount	34	601	Y	16824	49692	087	87	Trucount Pan-Lineage Panel	1	Trucount Pan-Lineage Staining Panel	509	0		0	15OCT2012	03DEC2012	0	168	0	19999	14.879113367	HLA-DR+ CD4+ T cells	31380	1.6220522626	HLA-DR+ CD4+ T cells %	VSV HIV	Vaccine	21MAY2012	18/06/2012	06/08/2012	12/11/2012	0	0
087-163	07AUG2013	Cells/singlets/No Agg/lymph and monos/Lymph/CD3+/CD8+	HVTN	FH	11.0	12NOV2012	27NOV2012		E	VTN_TRU01FH20140627ESCD1_D.TXT	TRU	01	04JUL2014		121127-L-HVTN 087 Trucount	34	601	Y	16824	49692	087	87	Trucount Pan-Lineage Panel	1	Trucount Pan-Lineage Staining Panel	13144	0		0	15OCT2012	03DEC2012	0	168	0	19999	384.22606307	CD8+ T cells				VSV HIV	Vaccine	21MAY2012	18/06/2012	06/08/2012	12/11/2012	0	0
087-163	07AUG2013	Cells/singlets/No Agg/lymph and monos/Lymph/CD3+/CD8+/DR+	HVTN	FH	11.0	12NOV2012	27NOV2012		E	VTN_TRU01FH20140908ESCD1_C.TXT	TRU	01	09SEP2014		121127-L-HVTN 087 Trucount	34	601	Y	16824	49692	087	87	Trucount Pan-Lineage Panel	1	Trucount Pan-Lineage Staining Panel	268	0		0	15OCT2012	03DEC2012	0	168	0	19999	7.8341893565	HLA-DR+ CD8+ T cells	13144	2.0389531345	HLA-DR+ CD8+ T cells %	VSV HIV	Vaccine	21MAY2012	18/06/2012	06/08/2012	12/11/2012	0	0
087-163	07AUG2013	Cells/singlets/No Agg/lymph and monos/Lymph/CD3-CD19+/CD56-CD16-/19+HLA-DR+	HVTN	FH	11.0	12NOV2012	27NOV2012		E	VTN_TRU01FH20140627ESCD1_D.TXT	TRU	01	04JUL2014		121127-L-HVTN 087 Trucount	34	601	Y	16824	49692	087	87	Trucount Pan-Lineage Panel	1	Trucount Pan-Lineage Staining Panel	3861	0		0	15OCT2012	03DEC2012	0	168	0	19999	112.86494442	B cells				VSV HIV	Vaccine	21MAY2012	18/06/2012	06/08/2012	12/11/2012	0	0
087-163	07AUG2013	Cells/singlets/No Agg/lymph and monos/Lymph/CD3-CD19+/CD56-CD16-/CD86+	HVTN	FH	11.0	12NOV2012	27NOV2012		E	VTN_TRU01FH20140627ESCD1_D.TXT	TRU	01	04JUL2014		121127-L-HVTN 087 Trucount	34	601	Y	16824	49692	087	87	Trucount Pan-Lineage Panel	1	Trucount Pan-Lineage Staining Panel	0	0		0	15OCT2012	03DEC2012	0	168	0	19999	0	CD86+ B cells	3861	0	CD86+ B cells %	VSV HIV	Vaccine	21MAY2012	18/06/2012	06/08/2012	12/11/2012	0	0
087-163	07AUG2013	Cells/singlets/No Agg/lymph and monos/Lymph/CD3-CD19+/CD56-CD16-/DR-	HVTN	FH	11.0	12NOV2012	27NOV2012		E	VTN_TRU01FH20140908ESCD1_C.TXT	TRU	01	09SEP2014		121127-L-HVTN 087 Trucount	34	601	Y	16824	49692	087	87	Trucount Pan-Lineage Panel	1	Trucount Pan-Lineage Staining Panel	800	0		0	15OCT2012	03DEC2012	0	168	0	19999	23.38563987	HLA-DR-negative B cells	3861	20.72002072	HLA-DR-negative B cells %	VSV HIV	Vaccine	21MAY2012	18/06/2012	06/08/2012	12/11/2012	0	0
087-163	07AUG2013	Cells/singlets/No Agg/lymph and monos/Lymph/CD3-CD19-/CD11c-CD4-/CD56Dim	HVTN	FH	11.0	12NOV2012	27NOV2012		E	VTN_TRU01FH20140627ESCD1_D.TXT	TRU	01	04JUL2014		121127-L-HVTN 087 Trucount	34	601	Y	16824	49692	087	87	Trucount Pan-Lineage Panel	1	Trucount Pan-Lineage Staining Panel	4364	0		0	15OCT2012	03DEC2012	0	168	0	19999	127.56866549	CD56dim NK	5603	77.886846332	CD56dim NK %	VSV HIV	Vaccine	21MAY2012	18/06/2012	06/08/2012	12/11/2012	0	0
087-163	07AUG2013	Cells/singlets/No Agg/lymph and monos/Lymph/CD3-CD19-/CD11c-CD4-/CD56bright	HVTN	FH	11.0	12NOV2012	27NOV2012		E	VTN_TRU01FH20140627ESCD1_D.TXT	TRU	01	04JUL2014		121127-L-HVTN 087 Trucount	34	601	Y	16824	49692	087	87	Trucount Pan-Lineage Panel	1	Trucount Pan-Lineage Staining Panel	220	0		0	15OCT2012	03DEC2012	0	168	0	19999	6.4310509643	CD56bright NK	5603	3.9264679636	CD56bright NK %	VSV HIV	Vaccine	21MAY2012	18/06/2012	06/08/2012	12/11/2012	0	0
087-163	07AUG2013	Cells/singlets/No Agg/lymph and monos/Lymph/CD3-CD19-/CD11c-CD4-/CD56negative	HVTN	FH	11.0	12NOV2012	27NOV2012		E	VTN_TRU01FH20140627ESCD1_D.TXT	TRU	01	04JUL2014		121127-L-HVTN 087 Trucount	34	601	Y	16824	49692	087	87	Trucount Pan-Lineage Panel	1	Trucount Pan-Lineage Staining Panel	277	0		0	15OCT2012	03DEC2012	0	168	0	19999	8.0972778051	CD56neg NK	5603	4.9437801178	CD56neg NK %	VSV HIV	Vaccine	21MAY2012	18/06/2012	06/08/2012	12/11/2012	0	0
087-163	07AUG2013	Cells/singlets/No Agg/lymph and monos/Lymph/CD3-CD19-/CD11c-CD4-/NKall	HVTN	FH	11.0	12NOV2012	27NOV2012		E	VTN_TRU01FH20140627ESCD1_D.TXT	TRU	01	04JUL2014		121127-L-HVTN 087 Trucount	34	601	Y	16824	49692	087	87	Trucount Pan-Lineage Panel	1	Trucount Pan-Lineage Staining Panel	5603	0		0	15OCT2012	03DEC2012	0	168	0	19999	163.78717524	NK total				VSV HIV	Vaccine	21MAY2012	18/06/2012	06/08/2012	12/11/2012	0	0
087-163	07AUG2013	Cells/singlets/No Agg/lymph and monos/No Lymph/CD3-CD56-/Mono	HVTN	FH	11.0	12NOV2012	27NOV2012		E	VTN_TRU01FH20140627ESCD1_D.TXT	TRU	01	04JUL2014		121127-L-HVTN 087 Trucount	34	601	Y	16824	49692	087	87	Trucount Pan-Lineage Panel	1	Trucount Pan-Lineage Staining Panel	15146	0		0	15OCT2012	03DEC2012	0	168	0	19999	442.74862684	Monocytes total				VSV HIV	Vaccine	21MAY2012	18/06/2012	06/08/2012	12/11/2012	0	0
087-163	07AUG2013	Cells/singlets/No Agg/lymph and monos/No Lymph/CD3-CD56-/Mono/CD14lowCD16+	HVTN	FH	11.0	12NOV2012	27NOV2012		E	VTN_TRU01FH20140627ESCD1_D.TXT	TRU	01	04JUL2014		121127-L-HVTN 087 Trucount	34	601	Y	16824	49692	087	87	Trucount Pan-Lineage Panel	1	Trucount Pan-Lineage Staining Panel	406	0		0	15OCT2012	03DEC2012	0	168	0	19999	11.868212234	Monocytes non-classical				VSV HIV	Vaccine	21MAY2012	18/06/2012	06/08/2012	12/11/2012	0	0
087-163	07AUG2013	Cells/singlets/No Agg/lymph and monos/No Lymph/CD3-CD56-/Mono/CD14lowCD16+/Q6: CD86+,, HLA-DR+	HVTN	FH	11.0	12NOV2012	27NOV2012		E	VTN_TRU01FH20140627ESCD1_D.TXT	TRU	01	04JUL2014		121127-L-HVTN 087 Trucount	34	601	Y	16824	49692	087	87	Trucount Pan-Lineage Panel	1	Trucount Pan-Lineage Staining Panel	2	0		0	15OCT2012	03DEC2012	0	168	0	19999	0.0584640997	CD86+ monocytes non-classical	406	0.4926108374	CD86+ monocytes non-classical %	VSV HIV	Vaccine	21MAY2012	18/06/2012	06/08/2012	12/11/2012	0	0
087-163	07AUG2013	Cells/singlets/No Agg/lymph and monos/No Lymph/CD3-CD56-/Mono/CD16-CD14+	HVTN	FH	11.0	12NOV2012	27NOV2012		E	VTN_TRU01FH20140627ESCD1_D.TXT	TRU	01	04JUL2014		121127-L-HVTN 087 Trucount	34	601	Y	16824	49692	087	87	Trucount Pan-Lineage Panel	1	Trucount Pan-Lineage Staining Panel	14266	0		0	15OCT2012	03DEC2012	0	168	0	19999	417.02442299	Monocytes classical				VSV HIV	Vaccine	21MAY2012	18/06/2012	06/08/2012	12/11/2012	0	0
087-163	07AUG2013	Cells/singlets/No Agg/lymph and monos/No Lymph/CD3-CD56-/Mono/CD16-CD14+/Q6: CD86+,, HLA-DR+	HVTN	FH	11.0	12NOV2012	27NOV2012		E	VTN_TRU01FH20140627ESCD1_D.TXT	TRU	01	04JUL2014		121127-L-HVTN 087 Trucount	34	601	Y	16824	49692	087	87	Trucount Pan-Lineage Panel	1	Trucount Pan-Lineage Staining Panel	1	0		0	15OCT2012	03DEC2012	0	168	0	19999	0.0292320498	CD86+ monocytes classical	14266	0.0070096733	CD86+ monocytes classical %	VSV HIV	Vaccine	21MAY2012	18/06/2012	06/08/2012	12/11/2012	0	0
087-163	07AUG2013	Cells/singlets/No Agg/lymph and monos/No Lymph/CD3-CD56-/Mono/Intermediate Monos	HVTN	FH	11.0	12NOV2012	27NOV2012		E	VTN_TRU01FH20140627ESCD1_D.TXT	TRU	01	04JUL2014		121127-L-HVTN 087 Trucount	34	601	Y	16824	49692	087	87	Trucount Pan-Lineage Panel	1	Trucount Pan-Lineage Staining Panel	411	0		0	15OCT2012	03DEC2012	0	168	0	19999	12.014372483	Monocytes intermediate				VSV HIV	Vaccine	21MAY2012	18/06/2012	06/08/2012	12/11/2012	0	0
087-163	07AUG2013	Cells/singlets/No Agg/lymph and monos/No Lymph/CD3-CD56-/Mono/Intermediate Monos/Q6: CD86+,, HLA-DR+	HVTN	FH	11.0	12NOV2012	27NOV2012		E	VTN_TRU01FH20140627ESCD1_D.TXT	TRU	01	04JUL2014		121127-L-HVTN 087 Trucount	34	601	Y	16824	49692	087	87	Trucount Pan-Lineage Panel	1	Trucount Pan-Lineage Staining Panel	0	0		0	15OCT2012	03DEC2012	0	168	0	19999	0	CD86+ monocytes intermediate	411	0	CD86+ monocytes intermediate %	VSV HIV	Vaccine	21MAY2012	18/06/2012	06/08/2012	12/11/2012	0	0
087-163	07AUG2013	Cells/singlets/No Agg/lymph and monos/No Lymph/CD3-CD56-/Mono/Q6: CD86+,, HLA-DR+	HVTN	FH	11.0	12NOV2012	27NOV2012		E	VTN_TRU01FH20140627ESCD1_D.TXT	TRU	01	04JUL2014		121127-L-HVTN 087 Trucount	34	601	Y	16824	49692	087	87	Trucount Pan-Lineage Panel	1	Trucount Pan-Lineage Staining Panel	3	0		0	15OCT2012	03DEC2012	0	168	0	19999	0.0876961495	CD86+ monocytes total	15146	0.0198072098	CD86+ monocytes %	VSV HIV	Vaccine	21MAY2012	18/06/2012	06/08/2012	12/11/2012	0	0
087-163	07AUG2013	Ungated	HVTN	FH	11.0	12NOV2012	27NOV2012		E	VTN_TRU01FH20140627ESCD1_D.TXT	TRU	01	04JUL2014		121127-L-HVTN 087 Trucount	34	601	Y	16824	49692	087	87	Trucount Pan-Lineage Panel	1	Trucount Pan-Lineage Staining Panel	575000	0		0	15OCT2012	03DEC2012	0	168	0	19999	16808.428657					VSV HIV	Vaccine	21MAY2012	18/06/2012	06/08/2012	12/11/2012	0	0
087-163	07AUG2013	Cells	HVTN	FH	12.0	13NOV2012	27NOV2012		E	VTN_TRU01FH20140627ESCD1_D.TXT	TRU	01	04JUL2014		121127-L-HVTN 087 Trucount	34	601	Y	16824	49692	087	87	Trucount Pan-Lineage Panel	1	Trucount Pan-Lineage Staining Panel	573000	0		0	13NOV2012	13NOV2012	0	169	0	19999	16749.964557					VSV HIV	Vaccine	21MAY2012	18/06/2012	06/08/2012	12/11/2012	1	1
087-163	07AUG2013	Cells/singlets	HVTN	FH	12.0	13NOV2012	27NOV2012		E	VTN_TRU01FH20140627ESCD1_D.TXT	TRU	01	04JUL2014		121127-L-HVTN 087 Trucount	34	601	Y	16824	49692	087	87	Trucount Pan-Lineage Panel	1	Trucount Pan-Lineage Staining Panel	259000	0		0	13NOV2012	13NOV2012	0	169	0	19999	7571.100908					VSV HIV	Vaccine	21MAY2012	18/06/2012	06/08/2012	12/11/2012	1	1
087-163	07AUG2013	Cells/singlets/No Agg	HVTN	FH	12.0	13NOV2012	27NOV2012		E	VTN_TRU01FH20140627ESCD1_D.TXT	TRU	01	04JUL2014		121127-L-HVTN 087 Trucount	34	601	Y	16824	49692	087	87	Trucount Pan-Lineage Panel	1	Trucount Pan-Lineage Staining Panel	258000	0		0	13NOV2012	13NOV2012	0	169	0	19999	7541.8688581					VSV HIV	Vaccine	21MAY2012	18/06/2012	06/08/2012	12/11/2012	1	1
087-163	07AUG2013	Cells/singlets/No Agg/Gran	HVTN	FH	12.0	13NOV2012	27NOV2012		E	VTN_TRU01FH20140627ESCD1_D.TXT	TRU	01	04JUL2014		121127-L-HVTN 087 Trucount	34	601	Y	16824	49692	087	87	Trucount Pan-Lineage Panel	1	Trucount Pan-Lineage Staining Panel	190000	0		0	13NOV2012	13NOV2012	0	169	0	19999	5554.0894692	Granulocytes				VSV HIV	Vaccine	21MAY2012	18/06/2012	06/08/2012	12/11/2012	1	1
087-163	07AUG2013	Cells/singlets/No Agg/Gran/CD16+gran	HVTN	FH	12.0	13NOV2012	27NOV2012		E	VTN_TRU01FH20140627ESCD1_D.TXT	TRU	01	04JUL2014		121127-L-HVTN 087 Trucount	34	601	Y	16824	49692	087	87	Trucount Pan-Lineage Panel	1	Trucount Pan-Lineage Staining Panel	180000	0		0	13NOV2012	13NOV2012	0	169	0	19999	5261.7689708	Granulocytes CD16+				VSV HIV	Vaccine	21MAY2012	18/06/2012	06/08/2012	12/11/2012	1	1
087-163	07AUG2013	Cells/singlets/No Agg/lymph and monos/Lymph	HVTN	FH	12.0	13NOV2012	27NOV2012		E	VTN_TRU01FH20140627ESCD1_D.TXT	TRU	01	04JUL2014		121127-L-HVTN 087 Trucount	34	601	Y	16824	49692	087	87	Trucount Pan-Lineage Panel	1	Trucount Pan-Lineage Staining Panel	32781	0		0	13NOV2012	13NOV2012	0	169	0	19999	958.25582573	Lymphocytes				VSV HIV	Vaccine	21MAY2012	18/06/2012	06/08/2012	12/11/2012	1	1
087-163	07AUG2013	Cells/singlets/No Agg/lymph and monos/Lymph/CD3+	HVTN	FH	12.0	13NOV2012	27NOV2012		E	VTN_TRU01FH20140627ESCD1_D.TXT	TRU	01	04JUL2014		121127-L-HVTN 087 Trucount	34	601	Y	16824	49692	087	87	Trucount Pan-Lineage Panel	1	Trucount Pan-Lineage Staining Panel	23454	0		0	13NOV2012	13NOV2012	0	169	0	19999	685.6084969	CD3+ T cells				VSV HIV	Vaccine	21MAY2012	18/06/2012	06/08/2012	12/11/2012	1	1
087-163	07AUG2013	Cells/singlets/No Agg/lymph and monos/Lymph/CD3+/CD4+	HVTN	FH	12.0	13NOV2012	27NOV2012		E	VTN_TRU01FH20140627ESCD1_D.TXT	TRU	01	04JUL2014		121127-L-HVTN 087 Trucount	34	601	Y	16824	49692	087	87	Trucount Pan-Lineage Panel	1	Trucount Pan-Lineage Staining Panel	16741	0		0	13NOV2012	13NOV2012	0	169	0	19999	489.37374633	CD4+ T cells				VSV HIV	Vaccine	21MAY2012	18/06/2012	06/08/2012	12/11/2012	1	1
087-163	07AUG2013	Cells/singlets/No Agg/lymph and monos/Lymph/CD3+/CD4+/DR+	HVTN	FH	12.0	13NOV2012	27NOV2012		E	VTN_TRU01FH20140908ESCD1_C.TXT	TRU	01	09SEP2014		121127-L-HVTN 087 Trucount	34	601	Y	16824	49692	087	87	Trucount Pan-Lineage Panel	1	Trucount Pan-Lineage Staining Panel	446	0		0	13NOV2012	13NOV2012	0	169	0	19999	13.037494228	HLA-DR+ CD4+ T cells	16741	2.6641180336	HLA-DR+ CD4+ T cells %	VSV HIV	Vaccine	21MAY2012	18/06/2012	06/08/2012	12/11/2012	1	1
087-163	07AUG2013	Cells/singlets/No Agg/lymph and monos/Lymph/CD3+/CD8+	HVTN	FH	12.0	13NOV2012	27NOV2012		E	VTN_TRU01FH20140627ESCD1_D.TXT	TRU	01	04JUL2014		121127-L-HVTN 087 Trucount	34	601	Y	16824	49692	087	87	Trucount Pan-Lineage Panel	1	Trucount Pan-Lineage Staining Panel	5824	0		0	13NOV2012	13NOV2012	0	169	0	19999	170.24745826	CD8+ T cells				VSV HIV	Vaccine	21MAY2012	18/06/2012	06/08/2012	12/11/2012	1	1
087-163	07AUG2013	Cells/singlets/No Agg/lymph and monos/Lymph/CD3+/CD8+/DR+	HVTN	FH	12.0	13NOV2012	27NOV2012		E	VTN_TRU01FH20140908ESCD1_C.TXT	TRU	01	09SEP2014		121127-L-HVTN 087 Trucount	34	601	Y	16824	49692	087	87	Trucount Pan-Lineage Panel	1	Trucount Pan-Lineage Staining Panel	249	0		0	13NOV2012	13NOV2012	0	169	0	19999	7.2787804096	HLA-DR+ CD8+ T cells	5824	4.2754120879	HLA-DR+ CD8+ T cells %	VSV HIV	Vaccine	21MAY2012	18/06/2012	06/08/2012	12/11/2012	1	1
087-163	07AUG2013	Cells/singlets/No Agg/lymph and monos/Lymph/CD3-CD19+/CD56-CD16-/19+HLA-DR+	HVTN	FH	12.0	13NOV2012	27NOV2012		E	VTN_TRU01FH20140627ESCD1_D.TXT	TRU	01	04JUL2014		121127-L-HVTN 087 Trucount	34	601	Y	16824	49692	087	87	Trucount Pan-Lineage Panel	1	Trucount Pan-Lineage Staining Panel	1320	0		0	13NOV2012	13NOV2012	0	169	0	19999	38.586305786	B cells				VSV HIV	Vaccine	21MAY2012	18/06/2012	06/08/2012	12/11/2012	1	1
087-163	07AUG2013	Cells/singlets/No Agg/lymph and monos/Lymph/CD3-CD19+/CD56-CD16-/CD86+	HVTN	FH	12.0	13NOV2012	27NOV2012		E	VTN_TRU01FH20140627ESCD1_D.TXT	TRU	01	04JUL2014		121127-L-HVTN 087 Trucount	34	601	Y	16824	49692	087	87	Trucount Pan-Lineage Panel	1	Trucount Pan-Lineage Staining Panel	1	0		0	13NOV2012	13NOV2012	0	169	0	19999	0.0292320498	CD86+ B cells	1320	0.0757575758	CD86+ B cells %	VSV HIV	Vaccine	21MAY2012	18/06/2012	06/08/2012	12/11/2012	1	1
087-163	07AUG2013	Cells/singlets/No Agg/lymph and monos/Lymph/CD3-CD19+/CD56-CD16-/DR-	HVTN	FH	12.0	13NOV2012	27NOV2012		E	VTN_TRU01FH20140908ESCD1_C.TXT	TRU	01	09SEP2014		121127-L-HVTN 087 Trucount	34	601	Y	16824	49692	087	87	Trucount Pan-Lineage Panel	1	Trucount Pan-Lineage Staining Panel	35	0		0	13NOV2012	13NOV2012	0	169	0	19999	1.0231217443	HLA-DR-negative B cells	1320	2.6515151515	HLA-DR-negative B cells %	VSV HIV	Vaccine	21MAY2012	18/06/2012	06/08/2012	12/11/2012	1	1
087-163	07AUG2013	Cells/singlets/No Agg/lymph and monos/Lymph/CD3-CD19-/CD11c-CD4-/CD56Dim	HVTN	FH	12.0	13NOV2012	27NOV2012		E	VTN_TRU01FH20140627ESCD1_D.TXT	TRU	01	04JUL2014		121127-L-HVTN 087 Trucount	34	601	Y	16824	49692	087	87	Trucount Pan-Lineage Panel	1	Trucount Pan-Lineage Staining Panel	1683	0		0	13NOV2012	13NOV2012	0	169	0	19999	49.197539877	CD56dim NK	2219	75.844975214	CD56dim NK %	VSV HIV	Vaccine	21MAY2012	18/06/2012	06/08/2012	12/11/2012	1	1
087-163	07AUG2013	Cells/singlets/No Agg/lymph and monos/Lymph/CD3-CD19-/CD11c-CD4-/CD56bright	HVTN	FH	12.0	13NOV2012	27NOV2012		E	VTN_TRU01FH20140627ESCD1_D.TXT	TRU	01	04JUL2014		121127-L-HVTN 087 Trucount	34	601	Y	16824	49692	087	87	Trucount Pan-Lineage Panel	1	Trucount Pan-Lineage Staining Panel	125	0		0	13NOV2012	13NOV2012	0	169	0	19999	3.6540062297	CD56bright NK	2219	5.6331680937	CD56bright NK %	VSV HIV	Vaccine	21MAY2012	18/06/2012	06/08/2012	12/11/2012	1	1
087-163	07AUG2013	Cells/singlets/No Agg/lymph and monos/Lymph/CD3-CD19-/CD11c-CD4-/CD56negative	HVTN	FH	12.0	13NOV2012	27NOV2012		E	VTN_TRU01FH20140627ESCD1_D.TXT	TRU	01	04JUL2014		121127-L-HVTN 087 Trucount	34	601	Y	16824	49692	087	87	Trucount Pan-Lineage Panel	1	Trucount Pan-Lineage Staining Panel	176	0		0	13NOV2012	13NOV2012	0	169	0	19999	5.1448407715	CD56neg NK	2219	7.931500676	CD56neg NK %	VSV HIV	Vaccine	21MAY2012	18/06/2012	06/08/2012	12/11/2012	1	1
087-163	07AUG2013	Cells/singlets/No Agg/lymph and monos/Lymph/CD3-CD19-/CD11c-CD4-/NKall	HVTN	FH	12.0	13NOV2012	27NOV2012		E	VTN_TRU01FH20140627ESCD1_D.TXT	TRU	01	04JUL2014		121127-L-HVTN 087 Trucount	34	601	Y	16824	49692	087	87	Trucount Pan-Lineage Panel	1	Trucount Pan-Lineage Staining Panel	2219	0		0	13NOV2012	13NOV2012	0	169	0	19999	64.86591859	NK total				VSV HIV	Vaccine	21MAY2012	18/06/2012	06/08/2012	12/11/2012	1	1
087-163	07AUG2013	Cells/singlets/No Agg/lymph and monos/No Lymph/CD3-CD56-/Mono	HVTN	FH	12.0	13NOV2012	27NOV2012		E	VTN_TRU01FH20140627ESCD1_D.TXT	TRU	01	04JUL2014		121127-L-HVTN 087 Trucount	34	601	Y	16824	49692	087	87	Trucount Pan-Lineage Panel	1	Trucount Pan-Lineage Staining Panel	26853	0		0	13NOV2012	13NOV2012	0	169	0	19999	784.96823429	Monocytes total				VSV HIV	Vaccine	21MAY2012	18/06/2012	06/08/2012	12/11/2012	1	1
087-163	07AUG2013	Cells/singlets/No Agg/lymph and monos/No Lymph/CD3-CD56-/Mono/CD14lowCD16+	HVTN	FH	12.0	13NOV2012	27NOV2012		E	VTN_TRU01FH20140627ESCD1_D.TXT	TRU	01	04JUL2014		121127-L-HVTN 087 Trucount	34	601	Y	16824	49692	087	87	Trucount Pan-Lineage Panel	1	Trucount Pan-Lineage Staining Panel	619	0		0	13NOV2012	13NOV2012	0	169	0	19999	18.09463885	Monocytes non-classical				VSV HIV	Vaccine	21MAY2012	18/06/2012	06/08/2012	12/11/2012	1	1
087-163	07AUG2013	Cells/singlets/No Agg/lymph and monos/No Lymph/CD3-CD56-/Mono/CD14lowCD16+/Q6: CD86+,, HLA-DR+	HVTN	FH	12.0	13NOV2012	27NOV2012		E	VTN_TRU01FH20140627ESCD1_D.TXT	TRU	01	04JUL2014		121127-L-HVTN 087 Trucount	34	601	Y	16824	49692	087	87	Trucount Pan-Lineage Panel	1	Trucount Pan-Lineage Staining Panel	26	0		0	13NOV2012	13NOV2012	0	169	0	19999	0.7600332958	CD86+ monocytes non-classical	619	4.2003231018	CD86+ monocytes non-classical %	VSV HIV	Vaccine	21MAY2012	18/06/2012	06/08/2012	12/11/2012	1	1
087-163	07AUG2013	Cells/singlets/No Agg/lymph and monos/No Lymph/CD3-CD56-/Mono/CD16-CD14+	HVTN	FH	12.0	13NOV2012	27NOV2012		E	VTN_TRU01FH20140627ESCD1_D.TXT	TRU	01	04JUL2014		121127-L-HVTN 087 Trucount	34	601	Y	16824	49692	087	87	Trucount Pan-Lineage Panel	1	Trucount Pan-Lineage Staining Panel	18092	0		0	13NOV2012	13NOV2012	0	169	0	19999	528.86624567	Monocytes classical				VSV HIV	Vaccine	21MAY2012	18/06/2012	06/08/2012	12/11/2012	1	1
087-163	07AUG2013	Cells/singlets/No Agg/lymph and monos/No Lymph/CD3-CD56-/Mono/CD16-CD14+/Q6: CD86+,, HLA-DR+	HVTN	FH	12.0	13NOV2012	27NOV2012		E	VTN_TRU01FH20140627ESCD1_D.TXT	TRU	01	04JUL2014		121127-L-HVTN 087 Trucount	34	601	Y	16824	49692	087	87	Trucount Pan-Lineage Panel	1	Trucount Pan-Lineage Staining Panel	22	0		0	13NOV2012	13NOV2012	0	169	0	19999	0.6431050964	CD86+ monocytes classical	18092	0.1216007075	CD86+ monocytes classical %	VSV HIV	Vaccine	21MAY2012	18/06/2012	06/08/2012	12/11/2012	1	1
087-163	07AUG2013	Cells/singlets/No Agg/lymph and monos/No Lymph/CD3-CD56-/Mono/Intermediate Monos	HVTN	FH	12.0	13NOV2012	27NOV2012		E	VTN_TRU01FH20140627ESCD1_D.TXT	TRU	01	04JUL2014		121127-L-HVTN 087 Trucount	34	601	Y	16824	49692	087	87	Trucount Pan-Lineage Panel	1	Trucount Pan-Lineage Staining Panel	8140	0		0	13NOV2012	13NOV2012	0	169	0	19999	237.94888568	Monocytes intermediate				VSV HIV	Vaccine	21MAY2012	18/06/2012	06/08/2012	12/11/2012	1	1
087-163	07AUG2013	Cells/singlets/No Agg/lymph and monos/No Lymph/CD3-CD56-/Mono/Intermediate Monos/Q6: CD86+,, HLA-DR+	HVTN	FH	12.0	13NOV2012	27NOV2012		E	VTN_TRU01FH20140627ESCD1_D.TXT	TRU	01	04JUL2014		121127-L-HVTN 087 Trucount	34	601	Y	16824	49692	087	87	Trucount Pan-Lineage Panel	1	Trucount Pan-Lineage Staining Panel	112	0		0	13NOV2012	13NOV2012	0	169	0	19999	3.2739895818	CD86+ monocytes intermediate	8140	1.3759213759	CD86+ monocytes intermediate %	VSV HIV	Vaccine	21MAY2012	18/06/2012	06/08/2012	12/11/2012	1	1
087-163	07AUG2013	Cells/singlets/No Agg/lymph and monos/No Lymph/CD3-CD56-/Mono/Q6: CD86+,, HLA-DR+	HVTN	FH	12.0	13NOV2012	27NOV2012		E	VTN_TRU01FH20140627ESCD1_D.TXT	TRU	01	04JUL2014		121127-L-HVTN 087 Trucount	34	601	Y	16824	49692	087	87	Trucount Pan-Lineage Panel	1	Trucount Pan-Lineage Staining Panel	245	0		0	13NOV2012	13NOV2012	0	169	0	19999	7.1618522103	CD86+ monocytes total	26853	0.9123747812	CD86+ monocytes %	VSV HIV	Vaccine	21MAY2012	18/06/2012	06/08/2012	12/11/2012	1	1
087-163	07AUG2013	Ungated	HVTN	FH	12.0	13NOV2012	27NOV2012		E	VTN_TRU01FH20140627ESCD1_D.TXT	TRU	01	04JUL2014		121127-L-HVTN 087 Trucount	34	601	Y	16824	49692	087	87	Trucount Pan-Lineage Panel	1	Trucount Pan-Lineage Staining Panel	593000	0		0	13NOV2012	13NOV2012	0	169	0	19999	17334.605554					VSV HIV	Vaccine	21MAY2012	18/06/2012	06/08/2012	12/11/2012	1	1
087-163	07AUG2013	Cells	HVTN	FH	13.0	15NOV2012	27NOV2012		E	VTN_TRU01FH20140627ESCD1_D.TXT	TRU	01	04JUL2014		121127-L-HVTN 087 Trucount	34	601	Y	16824	49692	087	87	Trucount Pan-Lineage Panel	1	Trucount Pan-Lineage Staining Panel	615000	0		0	15NOV2012	15NOV2012	0	171	0	20003	17974.115647					VSV HIV	Vaccine	21MAY2012	18/06/2012	06/08/2012	12/11/2012	3	3
087-163	07AUG2013	Cells/singlets	HVTN	FH	13.0	15NOV2012	27NOV2012		E	VTN_TRU01FH20140627ESCD1_D.TXT	TRU	01	04JUL2014		121127-L-HVTN 087 Trucount	34	601	Y	16824	49692	087	87	Trucount Pan-Lineage Panel	1	Trucount Pan-Lineage Staining Panel	221000	0		0	15NOV2012	15NOV2012	0	171	0	20003	6458.9911513					VSV HIV	Vaccine	21MAY2012	18/06/2012	06/08/2012	12/11/2012	3	3
087-163	07AUG2013	Cells/singlets/No Agg	HVTN	FH	13.0	15NOV2012	27NOV2012		E	VTN_TRU01FH20140627ESCD1_D.TXT	TRU	01	04JUL2014		121127-L-HVTN 087 Trucount	34	601	Y	16824	49692	087	87	Trucount Pan-Lineage Panel	1	Trucount Pan-Lineage Staining Panel	221000	0		0	15NOV2012	15NOV2012	0	171	0	20003	6458.9911513					VSV HIV	Vaccine	21MAY2012	18/06/2012	06/08/2012	12/11/2012	3	3
087-163	07AUG2013	Cells/singlets/No Agg/Gran	HVTN	FH	13.0	15NOV2012	27NOV2012		E	VTN_TRU01FH20140627ESCD1_D.TXT	TRU	01	04JUL2014		121127-L-HVTN 087 Trucount	34	601	Y	16824	49692	087	87	Trucount Pan-Lineage Panel	1	Trucount Pan-Lineage Staining Panel	134000	0		0	15NOV2012	15NOV2012	0	171	0	20003	3916.3113768	Granulocytes				VSV HIV	Vaccine	21MAY2012	18/06/2012	06/08/2012	12/11/2012	3	3
087-163	07AUG2013	Cells/singlets/No Agg/Gran/CD16+gran	HVTN	FH	13.0	15NOV2012	27NOV2012		E	VTN_TRU01FH20140627ESCD1_D.TXT	TRU	01	04JUL2014		121127-L-HVTN 087 Trucount	34	601	Y	16824	49692	087	87	Trucount Pan-Lineage Panel	1	Trucount Pan-Lineage Staining Panel	126000	0		0	15NOV2012	15NOV2012	0	171	0	20003	3682.5017424	Granulocytes CD16+				VSV HIV	Vaccine	21MAY2012	18/06/2012	06/08/2012	12/11/2012	3	3
087-163	07AUG2013	Cells/singlets/No Agg/lymph and monos/Lymph	HVTN	FH	13.0	15NOV2012	27NOV2012		E	VTN_TRU01FH20140627ESCD1_D.TXT	TRU	01	04JUL2014		121127-L-HVTN 087 Trucount	34	601	Y	16824	49692	087	87	Trucount Pan-Lineage Panel	1	Trucount Pan-Lineage Staining Panel	64216	0		0	15NOV2012	15NOV2012	0	171	0	20003	1876.7899356	Lymphocytes				VSV HIV	Vaccine	21MAY2012	18/06/2012	06/08/2012	12/11/2012	3	3
087-163	07AUG2013	Cells/singlets/No Agg/lymph and monos/Lymph/CD3+	HVTN	FH	13.0	15NOV2012	27NOV2012		E	VTN_TRU01FH20140627ESCD1_D.TXT	TRU	01	04JUL2014		121127-L-HVTN 087 Trucount	34	601	Y	16824	49692	087	87	Trucount Pan-Lineage Panel	1	Trucount Pan-Lineage Staining Panel	47263	0		0	15NOV2012	15NOV2012	0	171	0	20003	1381.3180941	CD3+ T cells				VSV HIV	Vaccine	21MAY2012	18/06/2012	06/08/2012	12/11/2012	3	3
087-163	07AUG2013	Cells/singlets/No Agg/lymph and monos/Lymph/CD3+/CD4+	HVTN	FH	13.0	15NOV2012	27NOV2012		E	VTN_TRU01FH20140627ESCD1_D.TXT	TRU	01	04JUL2014		121127-L-HVTN 087 Trucount	34	601	Y	16824	49692	087	87	Trucount Pan-Lineage Panel	1	Trucount Pan-Lineage Staining Panel	32990	0		0	15NOV2012	15NOV2012	0	171	0	20003	964.17248001	CD4+ T cells				VSV HIV	Vaccine	21MAY2012	18/06/2012	06/08/2012	12/11/2012	3	3
087-163	07AUG2013	Cells/singlets/No Agg/lymph and monos/Lymph/CD3+/CD4+/DR+	HVTN	FH	13.0	15NOV2012	27NOV2012		E	VTN_TRU01FH20140908ESCD1_C.TXT	TRU	01	09SEP2014		121127-L-HVTN 087 Trucount	34	601	Y	16824	49692	087	87	Trucount Pan-Lineage Panel	1	Trucount Pan-Lineage Staining Panel	492	0		0	15NOV2012	15NOV2012	0	171	0	20003	14.379292518	HLA-DR+ CD4+ T cells	32990	1.4913610185	HLA-DR+ CD4+ T cells %	VSV HIV	Vaccine	21MAY2012	18/06/2012	06/08/2012	12/11/2012	3	3
087-163	07AUG2013	Cells/singlets/No Agg/lymph and monos/Lymph/CD3+/CD8+	HVTN	FH	13.0	15NOV2012	27NOV2012		E	VTN_TRU01FH20140627ESCD1_D.TXT	TRU	01	04JUL2014		121127-L-HVTN 087 Trucount	34	601	Y	16824	49692	087	87	Trucount Pan-Lineage Panel	1	Trucount Pan-Lineage Staining Panel	12847	0		0	15NOV2012	15NOV2012	0	171	0	20003	375.4690467	CD8+ T cells				VSV HIV	Vaccine	21MAY2012	18/06/2012	06/08/2012	12/11/2012	3	3
087-163	07AUG2013	Cells/singlets/No Agg/lymph and monos/Lymph/CD3+/CD8+/DR+	HVTN	FH	13.0	15NOV2012	27NOV2012		E	VTN_TRU01FH20140908ESCD1_C.TXT	TRU	01	09SEP2014		121127-L-HVTN 087 Trucount	34	601	Y	16824	49692	087	87	Trucount Pan-Lineage Panel	1	Trucount Pan-Lineage Staining Panel	266	0		0	15NOV2012	15NOV2012	0	171	0	20003	7.774170345	HLA-DR+ CD8+ T cells	12847	2.0705223009	HLA-DR+ CD8+ T cells %	VSV HIV	Vaccine	21MAY2012	18/06/2012	06/08/2012	12/11/2012	3	3
087-163	07AUG2013	Cells/singlets/No Agg/lymph and monos/Lymph/CD3-CD19+/CD56-CD16-/19+HLA-DR+	HVTN	FH	13.0	15NOV2012	27NOV2012		E	VTN_TRU01FH20140627ESCD1_D.TXT	TRU	01	04JUL2014		121127-L-HVTN 087 Trucount	34	601	Y	16824	49692	087	87	Trucount Pan-Lineage Panel	1	Trucount Pan-Lineage Staining Panel	2819	0		0	15NOV2012	15NOV2012	0	171	0	20003	82.388669935	B cells				VSV HIV	Vaccine	21MAY2012	18/06/2012	06/08/2012	12/11/2012	3	3
087-163	07AUG2013	Cells/singlets/No Agg/lymph and monos/Lymph/CD3-CD19+/CD56-CD16-/CD86+	HVTN	FH	13.0	15NOV2012	27NOV2012		E	VTN_TRU01FH20140627ESCD1_D.TXT	TRU	01	04JUL2014		121127-L-HVTN 087 Trucount	34	601	Y	16824	49692	087	87	Trucount Pan-Lineage Panel	1	Trucount Pan-Lineage Staining Panel	2	0		0	15NOV2012	15NOV2012	0	171	0	20003	0.0584524086	CD86+ B cells	2819	0.0709471444	CD86+ B cells %	VSV HIV	Vaccine	21MAY2012	18/06/2012	06/08/2012	12/11/2012	3	3
087-163	07AUG2013	Cells/singlets/No Agg/lymph and monos/Lymph/CD3-CD19+/CD56-CD16-/DR-	HVTN	FH	13.0	15NOV2012	27NOV2012		E	VTN_TRU01FH20140908ESCD1_C.TXT	TRU	01	09SEP2014		121127-L-HVTN 087 Trucount	34	601	Y	16824	49692	087	87	Trucount Pan-Lineage Panel	1	Trucount Pan-Lineage Staining Panel	178	0		0	15NOV2012	15NOV2012	0	171	0	20003	5.2022643662	HLA-DR-negative B cells	2819	6.3142958496	HLA-DR-negative B cells %	VSV HIV	Vaccine	21MAY2012	18/06/2012	06/08/2012	12/11/2012	3	3
087-163	07AUG2013	Cells/singlets/No Agg/lymph and monos/Lymph/CD3-CD19-/CD11c-CD4-/CD56Dim	HVTN	FH	13.0	15NOV2012	27NOV2012		E	VTN_TRU01FH20140627ESCD1_D.TXT	TRU	01	04JUL2014		121127-L-HVTN 087 Trucount	34	601	Y	16824	49692	087	87	Trucount Pan-Lineage Panel	1	Trucount Pan-Lineage Staining Panel	4846	0		0	15NOV2012	15NOV2012	0	171	0	20003	141.63018606	CD56dim NK	6078	79.730174399	CD56dim NK %	VSV HIV	Vaccine	21MAY2012	18/06/2012	06/08/2012	12/11/2012	3	3
087-163	07AUG2013	Cells/singlets/No Agg/lymph and monos/Lymph/CD3-CD19-/CD11c-CD4-/CD56bright	HVTN	FH	13.0	15NOV2012	27NOV2012		E	VTN_TRU01FH20140627ESCD1_D.TXT	TRU	01	04JUL2014		121127-L-HVTN 087 Trucount	34	601	Y	16824	49692	087	87	Trucount Pan-Lineage Panel	1	Trucount Pan-Lineage Staining Panel	236	0		0	15NOV2012	15NOV2012	0	171	0	20003	6.8973842159	CD56bright NK	6078	3.8828562027	CD56bright NK %	VSV HIV	Vaccine	21MAY2012	18/06/2012	06/08/2012	12/11/2012	3	3
087-163	07AUG2013	Cells/singlets/No Agg/lymph and monos/Lymph/CD3-CD19-/CD11c-CD4-/CD56negative	HVTN	FH	13.0	15NOV2012	27NOV2012		E	VTN_TRU01FH20140627ESCD1_D.TXT	TRU	01	04JUL2014		121127-L-HVTN 087 Trucount	34	601	Y	16824	49692	087	87	Trucount Pan-Lineage Panel	1	Trucount Pan-Lineage Staining Panel	552	0		0	15NOV2012	15NOV2012	0	171	0	20003	16.132864776	CD56neg NK	6078	9.081934847	CD56neg NK %	VSV HIV	Vaccine	21MAY2012	18/06/2012	06/08/2012	12/11/2012	3	3
087-163	07AUG2013	Cells/singlets/No Agg/lymph and monos/Lymph/CD3-CD19-/CD11c-CD4-/NKall	HVTN	FH	13.0	15NOV2012	27NOV2012		E	VTN_TRU01FH20140627ESCD1_D.TXT	TRU	01	04JUL2014		121127-L-HVTN 087 Trucount	34	601	Y	16824	49692	087	87	Trucount Pan-Lineage Panel	1	Trucount Pan-Lineage Staining Panel	6078	0		0	15NOV2012	15NOV2012	0	171	0	20003	177.63686976	NK total				VSV HIV	Vaccine	21MAY2012	18/06/2012	06/08/2012	12/11/2012	3	3
087-163	07AUG2013	Cells/singlets/No Agg/lymph and monos/No Lymph/CD3-CD56-/Mono	HVTN	FH	13.0	15NOV2012	27NOV2012		E	VTN_TRU01FH20140627ESCD1_D.TXT	TRU	01	04JUL2014		121127-L-HVTN 087 Trucount	34	601	Y	16824	49692	087	87	Trucount Pan-Lineage Panel	1	Trucount Pan-Lineage Staining Panel	13445	0		0	15NOV2012	15NOV2012	0	171	0	20003	392.94631688	Monocytes total				VSV HIV	Vaccine	21MAY2012	18/06/2012	06/08/2012	12/11/2012	3	3
087-163	07AUG2013	Cells/singlets/No Agg/lymph and monos/No Lymph/CD3-CD56-/Mono/CD14lowCD16+	HVTN	FH	13.0	15NOV2012	27NOV2012		E	VTN_TRU01FH20140627ESCD1_D.TXT	TRU	01	04JUL2014		121127-L-HVTN 087 Trucount	34	601	Y	16824	49692	087	87	Trucount Pan-Lineage Panel	1	Trucount Pan-Lineage Staining Panel	1742	0		0	15NOV2012	15NOV2012	0	171	0	20003	50.912047899	Monocytes non-classical				VSV HIV	Vaccine	21MAY2012	18/06/2012	06/08/2012	12/11/2012	3	3
087-163	07AUG2013	Cells/singlets/No Agg/lymph and monos/No Lymph/CD3-CD56-/Mono/CD14lowCD16+/Q6: CD86+,, HLA-DR+	HVTN	FH	13.0	15NOV2012	27NOV2012		E	VTN_TRU01FH20140627ESCD1_D.TXT	TRU	01	04JUL2014		121127-L-HVTN 087 Trucount	34	601	Y	16824	49692	087	87	Trucount Pan-Lineage Panel	1	Trucount Pan-Lineage Staining Panel	13	0		0	15NOV2012	15NOV2012	0	171	0	20003	0.379940656	CD86+ monocytes non-classical	1742	0.7462686567	CD86+ monocytes non-classical %	VSV HIV	Vaccine	21MAY2012	18/06/2012	06/08/2012	12/11/2012	3	3
087-163	07AUG2013	Cells/singlets/No Agg/lymph and monos/No Lymph/CD3-CD56-/Mono/CD16-CD14+	HVTN	FH	13.0	15NOV2012	27NOV2012		E	VTN_TRU01FH20140627ESCD1_D.TXT	TRU	01	04JUL2014		121127-L-HVTN 087 Trucount	34	601	Y	16824	49692	087	87	Trucount Pan-Lineage Panel	1	Trucount Pan-Lineage Staining Panel	10338	0		0	15NOV2012	15NOV2012	0	171	0	20003	302.1405001	Monocytes classical				VSV HIV	Vaccine	21MAY2012	18/06/2012	06/08/2012	12/11/2012	3	3
087-163	07AUG2013	Cells/singlets/No Agg/lymph and monos/No Lymph/CD3-CD56-/Mono/CD16-CD14+/Q6: CD86+,, HLA-DR+	HVTN	FH	13.0	15NOV2012	27NOV2012		E	VTN_TRU01FH20140627ESCD1_D.TXT	TRU	01	04JUL2014		121127-L-HVTN 087 Trucount	34	601	Y	16824	49692	087	87	Trucount Pan-Lineage Panel	1	Trucount Pan-Lineage Staining Panel	1	0		0	15NOV2012	15NOV2012	0	171	0	20003	0.0292262043	CD86+ monocytes classical	10338	0.0096730509	CD86+ monocytes classical %	VSV HIV	Vaccine	21MAY2012	18/06/2012	06/08/2012	12/11/2012	3	3
087-163	07AUG2013	Cells/singlets/No Agg/lymph and monos/No Lymph/CD3-CD56-/Mono/Intermediate Monos	HVTN	FH	13.0	15NOV2012	27NOV2012		E	VTN_TRU01FH20140627ESCD1_D.TXT	TRU	01	04JUL2014		121127-L-HVTN 087 Trucount	34	601	Y	16824	49692	087	87	Trucount Pan-Lineage Panel	1	Trucount Pan-Lineage Staining Panel	1322	0		0	15NOV2012	15NOV2012	0	171	0	20003	38.637042091	Monocytes intermediate				VSV HIV	Vaccine	21MAY2012	18/06/2012	06/08/2012	12/11/2012	3	3
087-163	07AUG2013	Cells/singlets/No Agg/lymph and monos/No Lymph/CD3-CD56-/Mono/Intermediate Monos/Q6: CD86+,, HLA-DR+	HVTN	FH	13.0	15NOV2012	27NOV2012		E	VTN_TRU01FH20140627ESCD1_D.TXT	TRU	01	04JUL2014		121127-L-HVTN 087 Trucount	34	601	Y	16824	49692	087	87	Trucount Pan-Lineage Panel	1	Trucount Pan-Lineage Staining Panel	3	0		0	15NOV2012	15NOV2012	0	171	0	20003	0.0876786129	CD86+ monocytes intermediate	1322	0.2269288956	CD86+ monocytes intermediate %	VSV HIV	Vaccine	21MAY2012	18/06/2012	06/08/2012	12/11/2012	3	3
087-163	07AUG2013	Cells/singlets/No Agg/lymph and monos/No Lymph/CD3-CD56-/Mono/Q6: CD86+,, HLA-DR+	HVTN	FH	13.0	15NOV2012	27NOV2012		E	VTN_TRU01FH20140627ESCD1_D.TXT	TRU	01	04JUL2014		121127-L-HVTN 087 Trucount	34	601	Y	16824	49692	087	87	Trucount Pan-Lineage Panel	1	Trucount Pan-Lineage Staining Panel	20	0		0	15NOV2012	15NOV2012	0	171	0	20003	0.5845240861	CD86+ monocytes total	13445	0.1487541837	CD86+ monocytes %	VSV HIV	Vaccine	21MAY2012	18/06/2012	06/08/2012	12/11/2012	3	3
087-163	07AUG2013	Ungated	HVTN	FH	13.0	15NOV2012	27NOV2012		E	VTN_TRU01FH20140627ESCD1_D.TXT	TRU	01	04JUL2014		121127-L-HVTN 087 Trucount	34	601	Y	16824	49692	087	87	Trucount Pan-Lineage Panel	1	Trucount Pan-Lineage Staining Panel	635000	0		0	15NOV2012	15NOV2012	0	171	0	20003	18558.639733					VSV HIV	Vaccine	21MAY2012	18/06/2012	06/08/2012	12/11/2012	3	3
087-163	07AUG2013	Cells	HVTN	FH	14.0	19NOV2012	04DEC2012	Changed name to match FlowJo workspace	E	VTN_TRU01FH20140627ESCD1_D.TXT	TRU	01	04JUL2014		121204-M-087 HVTN Trucount	34	601	Y	16824	49692	087	87	Trucount Pan-Lineage Panel	1	Trucount Pan-Lineage Staining Panel	331000	0		0	18NOV2012	22NOV2012	0	175	0	20162	9597.5842733					VSV HIV	Vaccine	21MAY2012	18/06/2012	06/08/2012	12/11/2012	7	7
087-163	07AUG2013	Cells/singlets	HVTN	FH	14.0	19NOV2012	04DEC2012	Changed name to match FlowJo workspace	E	VTN_TRU01FH20140627ESCD1_D.TXT	TRU	01	04JUL2014		121204-M-087 HVTN Trucount	34	601	Y	16824	49692	087	87	Trucount Pan-Lineage Panel	1	Trucount Pan-Lineage Staining Panel	198000	0		0	18NOV2012	22NOV2012	0	175	0	20162	5741.1531302					VSV HIV	Vaccine	21MAY2012	18/06/2012	06/08/2012	12/11/2012	7	7
087-163	07AUG2013	Cells/singlets/No Agg	HVTN	FH	14.0	19NOV2012	04DEC2012	Changed name to match FlowJo workspace	E	VTN_TRU01FH20140627ESCD1_D.TXT	TRU	01	04JUL2014		121204-M-087 HVTN Trucount	34	601	Y	16824	49692	087	87	Trucount Pan-Lineage Panel	1	Trucount Pan-Lineage Staining Panel	198000	0		0	18NOV2012	22NOV2012	0	175	0	20162	5741.1531302					VSV HIV	Vaccine	21MAY2012	18/06/2012	06/08/2012	12/11/2012	7	7
087-163	07AUG2013	Cells/singlets/No Agg/Gran	HVTN	FH	14.0	19NOV2012	04DEC2012	Changed name to match FlowJo workspace	E	VTN_TRU01FH20140627ESCD1_D.TXT	TRU	01	04JUL2014		121204-M-087 HVTN Trucount	34	601	Y	16824	49692	087	87	Trucount Pan-Lineage Panel	1	Trucount Pan-Lineage Staining Panel	104000	0		0	18NOV2012	22NOV2012	0	175	0	20162	3015.5551795	Granulocytes				VSV HIV	Vaccine	21MAY2012	18/06/2012	06/08/2012	12/11/2012	7	7
087-163	07AUG2013	Cells/singlets/No Agg/Gran/CD16+gran	HVTN	FH	14.0	19NOV2012	04DEC2012	Changed name to match FlowJo workspace	E	VTN_TRU01FH20140627ESCD1_D.TXT	TRU	01	04JUL2014		121204-M-087 HVTN Trucount	34	601	Y	16824	49692	087	87	Trucount Pan-Lineage Panel	1	Trucount Pan-Lineage Staining Panel	94938	0		0	18NOV2012	22NOV2012	0	175	0	20162	2752.7959388	Granulocytes CD16+				VSV HIV	Vaccine	21MAY2012	18/06/2012	06/08/2012	12/11/2012	7	7
087-163	07AUG2013	Cells/singlets/No Agg/lymph and monos/CD14-CD19-/CD3-CD19-/CD56-CD16-/HLA-DR+/mDC	HVTN	FH	14.0	19NOV2012	04DEC2012	Changed name to match FlowJo workspace	E	VTN_TRU01FH20140627ESCD1_D.TXT	TRU	01	04JUL2014		121204-M-087 HVTN Trucount	34	601	Y	16824	49692	087	87	Trucount Pan-Lineage Panel	1	Trucount Pan-Lineage Staining Panel	806	0		0	18NOV2012	22NOV2012	0	175	0	20162	23.370552641	CD11c+ mDC				VSV HIV	Vaccine	21MAY2012	18/06/2012	06/08/2012	12/11/2012	7	7
087-163	07AUG2013	Cells/singlets/No Agg/lymph and monos/CD14-CD19-/CD3-CD19-/CD56-CD16-/HLA-DR+/mDC/Q2: CD86+,, HLA-DR+	HVTN	FH	14.0	19NOV2012	04DEC2012	Changed name to match FlowJo workspace	E	VTN_TRU01FH20140627ESCD1_D.TXT	TRU	01	04JUL2014		121204-M-087 HVTN Trucount	34	601	Y	16824	49692	087	87	Trucount Pan-Lineage Panel	1	Trucount Pan-Lineage Staining Panel	0	0		0	18NOV2012	22NOV2012	0	175	0	20162	0	CD86+ CD11c+ mDC	806	0	CD86+ mDC %	VSV HIV	Vaccine	21MAY2012	18/06/2012	06/08/2012	12/11/2012	7	7
087-163	07AUG2013	Cells/singlets/No Agg/lymph and monos/CD14-CD19-/CD3-CD19-/CD56-CD16-/HLA-DR+/pDC	HVTN	FH	14.0	19NOV2012	04DEC2012	Changed name to match FlowJo workspace	E	VTN_TRU01FH20140627ESCD1_D.TXT	TRU	01	04JUL2014		121204-M-087 HVTN Trucount	34	601	Y	16824	49692	087	87	Trucount Pan-Lineage Panel	1	Trucount Pan-Lineage Staining Panel	228	0		0	18NOV2012	22NOV2012	0	175	0	20162	6.6110248166	CD123+ pDC				VSV HIV	Vaccine	21MAY2012	18/06/2012	06/08/2012	12/11/2012	7	7
087-163	07AUG2013	Cells/singlets/No Agg/lymph and monos/CD14-CD19-/CD3-CD19-/CD56-CD16-/HLA-DR+/pDC/Q2: CD86+,, HLA-DR+	HVTN	FH	14.0	19NOV2012	04DEC2012	Changed name to match FlowJo workspace	E	VTN_TRU01FH20140627ESCD1_D.TXT	TRU	01	04JUL2014		121204-M-087 HVTN Trucount	34	601	Y	16824	49692	087	87	Trucount Pan-Lineage Panel	1	Trucount Pan-Lineage Staining Panel	0	0		0	18NOV2012	22NOV2012	0	175	0	20162	0	CD86+ CD123+ pDC	228	0	CD86+ pDC %	VSV HIV	Vaccine	21MAY2012	18/06/2012	06/08/2012	12/11/2012	7	7
087-163	07AUG2013	Cells/singlets/No Agg/lymph and monos/Lymph	HVTN	FH	14.0	19NOV2012	04DEC2012	Changed name to match FlowJo workspace	E	VTN_TRU01FH20140627ESCD1_D.TXT	TRU	01	04JUL2014		121204-M-087 HVTN Trucount	34	601	Y	16824	49692	087	87	Trucount Pan-Lineage Panel	1	Trucount Pan-Lineage Staining Panel	66473	0		0	18NOV2012	22NOV2012	0	175	0	20162	1927.432687	Lymphocytes				VSV HIV	Vaccine	21MAY2012	18/06/2012	06/08/2012	12/11/2012	7	7
087-163	07AUG2013	Cells/singlets/No Agg/lymph and monos/Lymph/CD3+	HVTN	FH	14.0	19NOV2012	04DEC2012	Changed name to match FlowJo workspace	E	VTN_TRU01FH20140627ESCD1_D.TXT	TRU	01	04JUL2014		121204-M-087 HVTN Trucount	34	601	Y	16824	49692	087	87	Trucount Pan-Lineage Panel	1	Trucount Pan-Lineage Staining Panel	51960	0		0	18NOV2012	22NOV2012	0	175	0	20162	1506.6177608	CD3+ T cells				VSV HIV	Vaccine	21MAY2012	18/06/2012	06/08/2012	12/11/2012	7	7
087-163	07AUG2013	Cells/singlets/No Agg/lymph and monos/Lymph/CD3+/CD4+	HVTN	FH	14.0	19NOV2012	04DEC2012	Changed name to match FlowJo workspace	E	VTN_TRU01FH20140627ESCD1_D.TXT	TRU	01	04JUL2014		121204-M-087 HVTN Trucount	34	601	Y	16824	49692	087	87	Trucount Pan-Lineage Panel	1	Trucount Pan-Lineage Staining Panel	36243	0		0	18NOV2012	22NOV2012	0	175	0	20162	1050.8919843	CD4+ T cells				VSV HIV	Vaccine	21MAY2012	18/06/2012	06/08/2012	12/11/2012	7	7
087-163	07AUG2013	Cells/singlets/No Agg/lymph and monos/Lymph/CD3+/CD4+/DR+	HVTN	FH	14.0	19NOV2012	04DEC2012	Changed name to match FlowJo workspace	E	VTN_TRU01FH20140908ESCD1_C.TXT	TRU	01	09SEP2014		121204-M-087 HVTN Trucount	34	601	Y	16824	49692	087	87	Trucount Pan-Lineage Panel	1	Trucount Pan-Lineage Staining Panel	1322	0		0	18NOV2012	22NOV2012	0	175	0	20162	38.332345647	HLA-DR+ CD4+ T cells	36243	3.647600916	HLA-DR+ CD4+ T cells %	VSV HIV	Vaccine	21MAY2012	18/06/2012	06/08/2012	12/11/2012	7	7
087-163	07AUG2013	Cells/singlets/No Agg/lymph and monos/Lymph/CD3+/CD8+	HVTN	FH	14.0	19NOV2012	04DEC2012	Changed name to match FlowJo workspace	E	VTN_TRU01FH20140627ESCD1_D.TXT	TRU	01	04JUL2014		121204-M-087 HVTN Trucount	34	601	Y	16824	49692	087	87	Trucount Pan-Lineage Panel	1	Trucount Pan-Lineage Staining Panel	14167	0		0	18NOV2012	22NOV2012	0	175	0	20162	410.78240604	CD8+ T cells				VSV HIV	Vaccine	21MAY2012	18/06/2012	06/08/2012	12/11/2012	7	7
087-163	07AUG2013	Cells/singlets/No Agg/lymph and monos/Lymph/CD3+/CD8+/DR+	HVTN	FH	14.0	19NOV2012	04DEC2012	Changed name to match FlowJo workspace	E	VTN_TRU01FH20140908ESCD1_C.TXT	TRU	01	09SEP2014		121204-M-087 HVTN Trucount	34	601	Y	16824	49692	087	87	Trucount Pan-Lineage Panel	1	Trucount Pan-Lineage Staining Panel	392	0		0	18NOV2012	22NOV2012	0	175	0	20162	11.366323369	HLA-DR+ CD8+ T cells	14167	2.7669937178	HLA-DR+ CD8+ T cells %	VSV HIV	Vaccine	21MAY2012	18/06/2012	06/08/2012	12/11/2012	7	7
087-163	07AUG2013	Cells/singlets/No Agg/lymph and monos/Lymph/CD3-CD19+/CD56-CD16-/19+HLA-DR+	HVTN	FH	14.0	19NOV2012	04DEC2012	Changed name to match FlowJo workspace	E	VTN_TRU01FH20140627ESCD1_D.TXT	TRU	01	04JUL2014		121204-M-087 HVTN Trucount	34	601	Y	16824	49692	087	87	Trucount Pan-Lineage Panel	1	Trucount Pan-Lineage Staining Panel	3044	0		0	18NOV2012	22NOV2012	0	175	0	20162	88.262980447	B cells				VSV HIV	Vaccine	21MAY2012	18/06/2012	06/08/2012	12/11/2012	7	7
087-163	07AUG2013	Cells/singlets/No Agg/lymph and monos/Lymph/CD3-CD19+/CD56-CD16-/CD86+	HVTN	FH	14.0	19NOV2012	04DEC2012	Changed name to match FlowJo workspace	E	VTN_TRU01FH20140627ESCD1_D.TXT	TRU	01	04JUL2014		121204-M-087 HVTN Trucount	34	601	Y	16824	49692	087	87	Trucount Pan-Lineage Panel	1	Trucount Pan-Lineage Staining Panel	6	0		0	18NOV2012	22NOV2012	0	175	0	20162	0.1739743373	CD86+ B cells	3044	0.197109067	CD86+ B cells %	VSV HIV	Vaccine	21MAY2012	18/06/2012	06/08/2012	12/11/2012	7	7
087-163	07AUG2013	Cells/singlets/No Agg/lymph and monos/Lymph/CD3-CD19+/CD56-CD16-/DR-	HVTN	FH	14.0	19NOV2012	04DEC2012	Changed name to match FlowJo workspace	E	VTN_TRU01FH20140908ESCD1_C.TXT	TRU	01	09SEP2014		121204-M-087 HVTN Trucount	34	601	Y	16824	49692	087	87	Trucount Pan-Lineage Panel	1	Trucount Pan-Lineage Staining Panel	61	0		0	18NOV2012	22NOV2012	0	175	0	20162	1.7687390957	HLA-DR-negative B cells	3044	2.0039421813	HLA-DR-negative B cells %	VSV HIV	Vaccine	21MAY2012	18/06/2012	06/08/2012	12/11/2012	7	7
087-163	07AUG2013	Cells/singlets/No Agg/lymph and monos/Lymph/CD3-CD19-/CD11c-CD4-/CD56Dim	HVTN	FH	14.0	19NOV2012	04DEC2012	Changed name to match FlowJo workspace	E	VTN_TRU01FH20140627ESCD1_D.TXT	TRU	01	04JUL2014		121204-M-087 HVTN Trucount	34	601	Y	16824	49692	087	87	Trucount Pan-Lineage Panel	1	Trucount Pan-Lineage Staining Panel	5867	0		0	18NOV2012	22NOV2012	0	175	0	20162	170.11790614	CD56dim NK	6990	83.934191702	CD56dim NK %	VSV HIV	Vaccine	21MAY2012	18/06/2012	06/08/2012	12/11/2012	7	7
087-163	07AUG2013	Cells/singlets/No Agg/lymph and monos/Lymph/CD3-CD19-/CD11c-CD4-/CD56bright	HVTN	FH	14.0	19NOV2012	04DEC2012	Changed name to match FlowJo workspace	E	VTN_TRU01FH20140627ESCD1_D.TXT	TRU	01	04JUL2014		121204-M-087 HVTN Trucount	34	601	Y	16824	49692	087	87	Trucount Pan-Lineage Panel	1	Trucount Pan-Lineage Staining Panel	460	0		0	18NOV2012	22NOV2012	0	175	0	20162	13.338032525	CD56bright NK	6990	6.5808297568	CD56bright NK %	VSV HIV	Vaccine	21MAY2012	18/06/2012	06/08/2012	12/11/2012	7	7
087-163	07AUG2013	Cells/singlets/No Agg/lymph and monos/Lymph/CD3-CD19-/CD11c-CD4-/CD56negative	HVTN	FH	14.0	19NOV2012	04DEC2012	Changed name to match FlowJo workspace	E	VTN_TRU01FH20140627ESCD1_D.TXT	TRU	01	04JUL2014		121204-M-087 HVTN Trucount	34	601	Y	16824	49692	087	87	Trucount Pan-Lineage Panel	1	Trucount Pan-Lineage Staining Panel	217	0		0	18NOV2012	22NOV2012	0	175	0	20162	6.292071865	CD56neg NK	6990	3.104434907	CD56neg NK %	VSV HIV	Vaccine	21MAY2012	18/06/2012	06/08/2012	12/11/2012	7	7
087-163	07AUG2013	Cells/singlets/No Agg/lymph and monos/Lymph/CD3-CD19-/CD11c-CD4-/NKall	HVTN	FH	14.0	19NOV2012	04DEC2012	Changed name to match FlowJo workspace	E	VTN_TRU01FH20140627ESCD1_D.TXT	TRU	01	04JUL2014		121204-M-087 HVTN Trucount	34	601	Y	16824	49692	087	87	Trucount Pan-Lineage Panel	1	Trucount Pan-Lineage Staining Panel	6990	0		0	18NOV2012	22NOV2012	0	175	0	20162	202.68010293	NK total				VSV HIV	Vaccine	21MAY2012	18/06/2012	06/08/2012	12/11/2012	7	7
087-163	07AUG2013	Cells/singlets/No Agg/lymph and monos/No Lymph/CD3-CD56-/Mono	HVTN	FH	14.0	19NOV2012	04DEC2012	Changed name to match FlowJo workspace	E	VTN_TRU01FH20140627ESCD1_D.TXT	TRU	01	04JUL2014		121204-M-087 HVTN Trucount	34	601	Y	16824	49692	087	87	Trucount Pan-Lineage Panel	1	Trucount Pan-Lineage Staining Panel	17037	0		0	18NOV2012	22NOV2012	0	175	0	20162	494.00013071	Monocytes total				VSV HIV	Vaccine	21MAY2012	18/06/2012	06/08/2012	12/11/2012	7	7
087-163	07AUG2013	Cells/singlets/No Agg/lymph and monos/No Lymph/CD3-CD56-/Mono/CD14lowCD16+	HVTN	FH	14.0	19NOV2012	04DEC2012	Changed name to match FlowJo workspace	E	VTN_TRU01FH20140627ESCD1_D.TXT	TRU	01	04JUL2014		121204-M-087 HVTN Trucount	34	601	Y	16824	49692	087	87	Trucount Pan-Lineage Panel	1	Trucount Pan-Lineage Staining Panel	388	0		0	18NOV2012	22NOV2012	0	175	0	20162	11.250340477	Monocytes non-classical				VSV HIV	Vaccine	21MAY2012	18/06/2012	06/08/2012	12/11/2012	7	7
087-163	07AUG2013	Cells/singlets/No Agg/lymph and monos/No Lymph/CD3-CD56-/Mono/CD14lowCD16+/Q6: CD86+,, HLA-DR+	HVTN	FH	14.0	19NOV2012	04DEC2012	Changed name to match FlowJo workspace	E	VTN_TRU01FH20140627ESCD1_D.TXT	TRU	01	04JUL2014		121204-M-087 HVTN Trucount	34	601	Y	16824	49692	087	87	Trucount Pan-Lineage Panel	1	Trucount Pan-Lineage Staining Panel	13	0		0	18NOV2012	22NOV2012	0	175	0	20162	0.3769443974	CD86+ monocytes non-classical	388	3.3505154639	CD86+ monocytes non-classical %	VSV HIV	Vaccine	21MAY2012	18/06/2012	06/08/2012	12/11/2012	7	7
087-163	07AUG2013	Cells/singlets/No Agg/lymph and monos/No Lymph/CD3-CD56-/Mono/CD16-CD14+	HVTN	FH	14.0	19NOV2012	04DEC2012	Changed name to match FlowJo workspace	E	VTN_TRU01FH20140627ESCD1_D.TXT	TRU	01	04JUL2014		121204-M-087 HVTN Trucount	34	601	Y	16824	49692	087	87	Trucount Pan-Lineage Panel	1	Trucount Pan-Lineage Staining Panel	15660	0		0	18NOV2012	22NOV2012	0	175	0	20162	454.0730203	Monocytes classical				VSV HIV	Vaccine	21MAY2012	18/06/2012	06/08/2012	12/11/2012	7	7
087-163	07AUG2013	Cells/singlets/No Agg/lymph and monos/No Lymph/CD3-CD56-/Mono/CD16-CD14+/Q6: CD86+,, HLA-DR+	HVTN	FH	14.0	19NOV2012	04DEC2012	Changed name to match FlowJo workspace	E	VTN_TRU01FH20140627ESCD1_D.TXT	TRU	01	04JUL2014		121204-M-087 HVTN Trucount	34	601	Y	16824	49692	087	87	Trucount Pan-Lineage Panel	1	Trucount Pan-Lineage Staining Panel	48	0		0	18NOV2012	22NOV2012	0	175	0	20162	1.3917946982	CD86+ monocytes classical	15660	0.30651341	CD86+ monocytes classical %	VSV HIV	Vaccine	21MAY2012	18/06/2012	06/08/2012	12/11/2012	7	7
087-163	07AUG2013	Cells/singlets/No Agg/lymph and monos/No Lymph/CD3-CD56-/Mono/Intermediate Monos	HVTN	FH	14.0	19NOV2012	04DEC2012	Changed name to match FlowJo workspace	E	VTN_TRU01FH20140627ESCD1_D.TXT	TRU	01	04JUL2014		121204-M-087 HVTN Trucount	34	601	Y	16824	49692	087	87	Trucount Pan-Lineage Panel	1	Trucount Pan-Lineage Staining Panel	985	0		0	18NOV2012	22NOV2012	0	175	0	20162	28.560787037	Monocytes intermediate				VSV HIV	Vaccine	21MAY2012	18/06/2012	06/08/2012	12/11/2012	7	7
087-163	07AUG2013	Cells/singlets/No Agg/lymph and monos/No Lymph/CD3-CD56-/Mono/Intermediate Monos/Q6: CD86+,, HLA-DR+	HVTN	FH	14.0	19NOV2012	04DEC2012	Changed name to match FlowJo workspace	E	VTN_TRU01FH20140627ESCD1_D.TXT	TRU	01	04JUL2014		121204-M-087 HVTN Trucount	34	601	Y	16824	49692	087	87	Trucount Pan-Lineage Panel	1	Trucount Pan-Lineage Staining Panel	85	0		0	18NOV2012	22NOV2012	0	175	0	20162	2.4646364448	CD86+ monocytes intermediate	985	8.6294416244	CD86+ monocytes intermediate %	VSV HIV	Vaccine	21MAY2012	18/06/2012	06/08/2012	12/11/2012	7	7
087-163	07AUG2013	Cells/singlets/No Agg/lymph and monos/No Lymph/CD3-CD56-/Mono/Q6: CD86+,, HLA-DR+	HVTN	FH	14.0	19NOV2012	04DEC2012	Changed name to match FlowJo workspace	E	VTN_TRU01FH20140627ESCD1_D.TXT	TRU	01	04JUL2014		121204-M-087 HVTN Trucount	34	601	Y	16824	49692	087	87	Trucount Pan-Lineage Panel	1	Trucount Pan-Lineage Staining Panel	146	0		0	18NOV2012	22NOV2012	0	175	0	20162	4.2333755405	CD86+ monocytes total	17037	0.8569583847	CD86+ monocytes %	VSV HIV	Vaccine	21MAY2012	18/06/2012	06/08/2012	12/11/2012	7	7
087-163	07AUG2013	Ungated	HVTN	FH	14.0	19NOV2012	04DEC2012	Changed name to match FlowJo workspace	E	VTN_TRU01FH20140627ESCD1_D.TXT	TRU	01	04JUL2014		121204-M-087 HVTN Trucount	34	601	Y	16824	49692	087	87	Trucount Pan-Lineage Panel	1	Trucount Pan-Lineage Staining Panel	351000	0		0	18NOV2012	22NOV2012	0	175	0	20162	10177.498731					VSV HIV	Vaccine	21MAY2012	18/06/2012	06/08/2012	12/11/2012	7	7
087-163	07AUG2013	Cells	HVTN	FH	15.0	26NOV2012	11DEC2012		E	VTN_TRU01FH20140627ESCD1_D.TXT	TRU	01	04JUL2014		121211-L-HVTN 087 Trucount	34	601	Y	16824	49692	087	87	Trucount Pan-Lineage Panel	1	Trucount Pan-Lineage Staining Panel	523000	0		0	24NOV2012	03DEC2012	0	182	0	19985	15299.071951					VSV HIV	Vaccine	21MAY2012	18/06/2012	06/08/2012	12/11/2012	14	14
087-163	07AUG2013	Cells/singlets	HVTN	FH	15.0	26NOV2012	11DEC2012		E	VTN_TRU01FH20140627ESCD1_D.TXT	TRU	01	04JUL2014		121211-L-HVTN 087 Trucount	34	601	Y	16824	49692	087	87	Trucount Pan-Lineage Panel	1	Trucount Pan-Lineage Staining Panel	183000	0		0	24NOV2012	03DEC2012	0	182	0	19985	5353.2125565					VSV HIV	Vaccine	21MAY2012	18/06/2012	06/08/2012	12/11/2012	14	14
087-163	07AUG2013	Cells/singlets/No Agg	HVTN	FH	15.0	26NOV2012	11DEC2012		E	VTN_TRU01FH20140627ESCD1_D.TXT	TRU	01	04JUL2014		121211-L-HVTN 087 Trucount	34	601	Y	16824	49692	087	87	Trucount Pan-Lineage Panel	1	Trucount Pan-Lineage Staining Panel	183000	0		0	24NOV2012	03DEC2012	0	182	0	19985	5353.2125565					VSV HIV	Vaccine	21MAY2012	18/06/2012	06/08/2012	12/11/2012	14	14
087-163	07AUG2013	Cells/singlets/No Agg/Gran	HVTN	FH	15.0	26NOV2012	11DEC2012		E	VTN_TRU01FH20140627ESCD1_D.TXT	TRU	01	04JUL2014		121211-L-HVTN 087 Trucount	34	601	Y	16824	49692	087	87	Trucount Pan-Lineage Panel	1	Trucount Pan-Lineage Staining Panel	102000	0		0	24NOV2012	03DEC2012	0	182	0	19985	2983.7578184	Granulocytes				VSV HIV	Vaccine	21MAY2012	18/06/2012	06/08/2012	12/11/2012	14	14
087-163	07AUG2013	Cells/singlets/No Agg/Gran/CD16+gran	HVTN	FH	15.0	26NOV2012	11DEC2012		E	VTN_TRU01FH20140627ESCD1_D.TXT	TRU	01	04JUL2014		121211-L-HVTN 087 Trucount	34	601	Y	16824	49692	087	87	Trucount Pan-Lineage Panel	1	Trucount Pan-Lineage Staining Panel	92645	0		0	24NOV2012	03DEC2012	0	182	0	19985	2710.1004224	Granulocytes CD16+				VSV HIV	Vaccine	21MAY2012	18/06/2012	06/08/2012	12/11/2012	14	14
087-163	07AUG2013	Cells/singlets/No Agg/lymph and monos/CD14-CD19-/CD3-CD19-/CD56-CD16-/HLA-DR+/mDC	HVTN	FH	15.0	26NOV2012	11DEC2012		E	VTN_TRU01FH20140627ESCD1_D.TXT	TRU	01	04JUL2014		121211-L-HVTN 087 Trucount	34	601	Y	16824	49692	087	87	Trucount Pan-Lineage Panel	1	Trucount Pan-Lineage Staining Panel	475	0		0	24NOV2012	03DEC2012	0	182	0	19985	13.894950625	CD11c+ mDC				VSV HIV	Vaccine	21MAY2012	18/06/2012	06/08/2012	12/11/2012	14	14
087-163	07AUG2013	Cells/singlets/No Agg/lymph and monos/CD14-CD19-/CD3-CD19-/CD56-CD16-/HLA-DR+/mDC/Q2: CD86+,, HLA-DR+	HVTN	FH	15.0	26NOV2012	11DEC2012		E	VTN_TRU01FH20140627ESCD1_D.TXT	TRU	01	04JUL2014		121211-L-HVTN 087 Trucount	34	601	Y	16824	49692	087	87	Trucount Pan-Lineage Panel	1	Trucount Pan-Lineage Staining Panel	5	0		0	24NOV2012	03DEC2012	0	182	0	19985	0.1462626382	CD86+ CD11c+ mDC	475	1.0526315789	CD86+ mDC %	VSV HIV	Vaccine	21MAY2012	18/06/2012	06/08/2012	12/11/2012	14	14
087-163	07AUG2013	Cells/singlets/No Agg/lymph and monos/CD14-CD19-/CD3-CD19-/CD56-CD16-/HLA-DR+/pDC	HVTN	FH	15.0	26NOV2012	11DEC2012		E	VTN_TRU01FH20140627ESCD1_D.TXT	TRU	01	04JUL2014		121211-L-HVTN 087 Trucount	34	601	Y	16824	49692	087	87	Trucount Pan-Lineage Panel	1	Trucount Pan-Lineage Staining Panel	273	0		0	24NOV2012	03DEC2012	0	182	0	19985	7.9859400433	CD123+ pDC				VSV HIV	Vaccine	21MAY2012	18/06/2012	06/08/2012	12/11/2012	14	14
087-163	07AUG2013	Cells/singlets/No Agg/lymph and monos/CD14-CD19-/CD3-CD19-/CD56-CD16-/HLA-DR+/pDC/Q2: CD86+,, HLA-DR+	HVTN	FH	15.0	26NOV2012	11DEC2012		E	VTN_TRU01FH20140627ESCD1_D.TXT	TRU	01	04JUL2014		121211-L-HVTN 087 Trucount	34	601	Y	16824	49692	087	87	Trucount Pan-Lineage Panel	1	Trucount Pan-Lineage Staining Panel	0	0		0	24NOV2012	03DEC2012	0	182	0	19985	0	CD86+ CD123+ pDC	273	0	CD86+ pDC %	VSV HIV	Vaccine	21MAY2012	18/06/2012	06/08/2012	12/11/2012	14	14
087-163	07AUG2013	Cells/singlets/No Agg/lymph and monos/Lymph	HVTN	FH	15.0	26NOV2012	11DEC2012		E	VTN_TRU01FH20140627ESCD1_D.TXT	TRU	01	04JUL2014		121211-L-HVTN 087 Trucount	34	601	Y	16824	49692	087	87	Trucount Pan-Lineage Panel	1	Trucount Pan-Lineage Staining Panel	54859	0		0	24NOV2012	03DEC2012	0	182	0	19985	1604.7644133	Lymphocytes				VSV HIV	Vaccine	21MAY2012	18/06/2012	06/08/2012	12/11/2012	14	14
087-163	07AUG2013	Cells/singlets/No Agg/lymph and monos/Lymph/CD3+	HVTN	FH	15.0	26NOV2012	11DEC2012		E	VTN_TRU01FH20140627ESCD1_D.TXT	TRU	01	04JUL2014		121211-L-HVTN 087 Trucount	34	601	Y	16824	49692	087	87	Trucount Pan-Lineage Panel	1	Trucount Pan-Lineage Staining Panel	38797	0		0	24NOV2012	03DEC2012	0	182	0	19985	1134.9103145	CD3+ T cells				VSV HIV	Vaccine	21MAY2012	18/06/2012	06/08/2012	12/11/2012	14	14
087-163	07AUG2013	Cells/singlets/No Agg/lymph and monos/Lymph/CD3+/CD4+	HVTN	FH	15.0	26NOV2012	11DEC2012		E	VTN_TRU01FH20140627ESCD1_D.TXT	TRU	01	04JUL2014		121211-L-HVTN 087 Trucount	34	601	Y	16824	49692	087	87	Trucount Pan-Lineage Panel	1	Trucount Pan-Lineage Staining Panel	26569	0		0	24NOV2012	03DEC2012	0	182	0	19985	777.21040663	CD4+ T cells				VSV HIV	Vaccine	21MAY2012	18/06/2012	06/08/2012	12/11/2012	14	14
087-163	07AUG2013	Cells/singlets/No Agg/lymph and monos/Lymph/CD3+/CD4+/DR+	HVTN	FH	15.0	26NOV2012	11DEC2012		E	VTN_TRU01FH20140908ESCD1_C.TXT	TRU	01	09SEP2014		121211-L-HVTN 087 Trucount	34	601	Y	16824	49692	087	87	Trucount Pan-Lineage Panel	1	Trucount Pan-Lineage Staining Panel	1052	0		0	24NOV2012	03DEC2012	0	182	0	19985	30.773659068	HLA-DR+ CD4+ T cells	26569	3.9595016749	HLA-DR+ CD4+ T cells %	VSV HIV	Vaccine	21MAY2012	18/06/2012	06/08/2012	12/11/2012	14	14
087-163	07AUG2013	Cells/singlets/No Agg/lymph and monos/Lymph/CD3+/CD8+	HVTN	FH	15.0	26NOV2012	11DEC2012		E	VTN_TRU01FH20140627ESCD1_D.TXT	TRU	01	04JUL2014		121211-L-HVTN 087 Trucount	34	601	Y	16824	49692	087	87	Trucount Pan-Lineage Panel	1	Trucount Pan-Lineage Staining Panel	11237	0		0	24NOV2012	03DEC2012	0	182	0	19985	328.71065299	CD8+ T cells				VSV HIV	Vaccine	21MAY2012	18/06/2012	06/08/2012	12/11/2012	14	14
087-163	07AUG2013	Cells/singlets/No Agg/lymph and monos/Lymph/CD3+/CD8+/DR+	HVTN	FH	15.0	26NOV2012	11DEC2012		E	VTN_TRU01FH20140908ESCD1_C.TXT	TRU	01	09SEP2014		121211-L-HVTN 087 Trucount	34	601	Y	16824	49692	087	87	Trucount Pan-Lineage Panel	1	Trucount Pan-Lineage Staining Panel	425	0		0	24NOV2012	03DEC2012	0	182	0	19985	12.432324243	HLA-DR+ CD8+ T cells	11237	3.7821482602	HLA-DR+ CD8+ T cells %	VSV HIV	Vaccine	21MAY2012	18/06/2012	06/08/2012	12/11/2012	14	14
087-163	07AUG2013	Cells/singlets/No Agg/lymph and monos/Lymph/CD3-CD19+/CD56-CD16-/19+HLA-DR+	HVTN	FH	15.0	26NOV2012	11DEC2012		E	VTN_TRU01FH20140627ESCD1_D.TXT	TRU	01	04JUL2014		121211-L-HVTN 087 Trucount	34	601	Y	16824	49692	087	87	Trucount Pan-Lineage Panel	1	Trucount Pan-Lineage Staining Panel	3837	0		0	24NOV2012	03DEC2012	0	182	0	19985	112.24194852	B cells				VSV HIV	Vaccine	21MAY2012	18/06/2012	06/08/2012	12/11/2012	14	14
087-163	07AUG2013	Cells/singlets/No Agg/lymph and monos/Lymph/CD3-CD19+/CD56-CD16-/CD86+	HVTN	FH	15.0	26NOV2012	11DEC2012		E	VTN_TRU01FH20140627ESCD1_D.TXT	TRU	01	04JUL2014		121211-L-HVTN 087 Trucount	34	601	Y	16824	49692	087	87	Trucount Pan-Lineage Panel	1	Trucount Pan-Lineage Staining Panel	17	0		0	24NOV2012	03DEC2012	0	182	0	19985	0.4972929697	CD86+ B cells	3837	0.4430544696	CD86+ B cells %	VSV HIV	Vaccine	21MAY2012	18/06/2012	06/08/2012	12/11/2012	14	14
087-163	07AUG2013	Cells/singlets/No Agg/lymph and monos/Lymph/CD3-CD19+/CD56-CD16-/DR-	HVTN	FH	15.0	26NOV2012	11DEC2012		E	VTN_TRU01FH20140908ESCD1_C.TXT	TRU	01	09SEP2014		121211-L-HVTN 087 Trucount	34	601	Y	16824	49692	087	87	Trucount Pan-Lineage Panel	1	Trucount Pan-Lineage Staining Panel	41	0		0	24NOV2012	03DEC2012	0	182	0	19985	1.1993536329	HLA-DR-negative B cells	3837	1.0685431327	HLA-DR-negative B cells %	VSV HIV	Vaccine	21MAY2012	18/06/2012	06/08/2012	12/11/2012	14	14
087-163	07AUG2013	Cells/singlets/No Agg/lymph and monos/Lymph/CD3-CD19-/CD11c-CD4-/CD56Dim	HVTN	FH	15.0	26NOV2012	11DEC2012		E	VTN_TRU01FH20140627ESCD1_D.TXT	TRU	01	04JUL2014		121211-L-HVTN 087 Trucount	34	601	Y	16824	49692	087	87	Trucount Pan-Lineage Panel	1	Trucount Pan-Lineage Staining Panel	6025	0		0	24NOV2012	03DEC2012	0	182	0	19985	176.24647898	CD56dim NK	6720	89.657738095	CD56dim NK %	VSV HIV	Vaccine	21MAY2012	18/06/2012	06/08/2012	12/11/2012	14	14
087-163	07AUG2013	Cells/singlets/No Agg/lymph and monos/Lymph/CD3-CD19-/CD11c-CD4-/CD56bright	HVTN	FH	15.0	26NOV2012	11DEC2012		E	VTN_TRU01FH20140627ESCD1_D.TXT	TRU	01	04JUL2014		121211-L-HVTN 087 Trucount	34	601	Y	16824	49692	087	87	Trucount Pan-Lineage Panel	1	Trucount Pan-Lineage Staining Panel	241	0		0	24NOV2012	03DEC2012	0	182	0	19985	7.0498591591	CD56bright NK	6720	3.5863095238	CD56bright NK %	VSV HIV	Vaccine	21MAY2012	18/06/2012	06/08/2012	12/11/2012	14	14
087-163	07AUG2013	Cells/singlets/No Agg/lymph and monos/Lymph/CD3-CD19-/CD11c-CD4-/CD56negative	HVTN	FH	15.0	26NOV2012	11DEC2012		E	VTN_TRU01FH20140627ESCD1_D.TXT	TRU	01	04JUL2014		121211-L-HVTN 087 Trucount	34	601	Y	16824	49692	087	87	Trucount Pan-Lineage Panel	1	Trucount Pan-Lineage Staining Panel	209	0		0	24NOV2012	03DEC2012	0	182	0	19985	6.1137782749	CD56neg NK	6720	3.1101190476	CD56neg NK %	VSV HIV	Vaccine	21MAY2012	18/06/2012	06/08/2012	12/11/2012	14	14
087-163	07AUG2013	Cells/singlets/No Agg/lymph and monos/Lymph/CD3-CD19-/CD11c-CD4-/NKall	HVTN	FH	15.0	26NOV2012	11DEC2012		E	VTN_TRU01FH20140627ESCD1_D.TXT	TRU	01	04JUL2014		121211-L-HVTN 087 Trucount	34	601	Y	16824	49692	087	87	Trucount Pan-Lineage Panel	1	Trucount Pan-Lineage Staining Panel	6720	0		0	24NOV2012	03DEC2012	0	182	0	19985	196.57698568	NK total				VSV HIV	Vaccine	21MAY2012	18/06/2012	06/08/2012	12/11/2012	14	14
087-163	07AUG2013	Cells/singlets/No Agg/lymph and monos/No Lymph/CD3-CD56-/Mono	HVTN	FH	15.0	26NOV2012	11DEC2012		E	VTN_TRU01FH20140627ESCD1_D.TXT	TRU	01	04JUL2014		121211-L-HVTN 087 Trucount	34	601	Y	16824	49692	087	87	Trucount Pan-Lineage Panel	1	Trucount Pan-Lineage Staining Panel	11077	0		0	24NOV2012	03DEC2012	0	182	0	19985	324.03024857	Monocytes total				VSV HIV	Vaccine	21MAY2012	18/06/2012	06/08/2012	12/11/2012	14	14
087-163	07AUG2013	Cells/singlets/No Agg/lymph and monos/No Lymph/CD3-CD56-/Mono/CD14lowCD16+	HVTN	FH	15.0	26NOV2012	11DEC2012		E	VTN_TRU01FH20140627ESCD1_D.TXT	TRU	01	04JUL2014		121211-L-HVTN 087 Trucount	34	601	Y	16824	49692	087	87	Trucount Pan-Lineage Panel	1	Trucount Pan-Lineage Staining Panel	269	0		0	24NOV2012	03DEC2012	0	182	0	19985	7.8689299327	Monocytes non-classical				VSV HIV	Vaccine	21MAY2012	18/06/2012	06/08/2012	12/11/2012	14	14
087-163	07AUG2013	Cells/singlets/No Agg/lymph and monos/No Lymph/CD3-CD56-/Mono/CD14lowCD16+/Q6: CD86+,, HLA-DR+	HVTN	FH	15.0	26NOV2012	11DEC2012		E	VTN_TRU01FH20140627ESCD1_D.TXT	TRU	01	04JUL2014		121211-L-HVTN 087 Trucount	34	601	Y	16824	49692	087	87	Trucount Pan-Lineage Panel	1	Trucount Pan-Lineage Staining Panel	49	0		0	24NOV2012	03DEC2012	0	182	0	19985	1.4333738539	CD86+ monocytes non-classical	269	18.215613383	CD86+ monocytes non-classical %	VSV HIV	Vaccine	21MAY2012	18/06/2012	06/08/2012	12/11/2012	14	14
087-163	07AUG2013	Cells/singlets/No Agg/lymph and monos/No Lymph/CD3-CD56-/Mono/CD16-CD14+	HVTN	FH	15.0	26NOV2012	11DEC2012		E	VTN_TRU01FH20140627ESCD1_D.TXT	TRU	01	04JUL2014		121211-L-HVTN 087 Trucount	34	601	Y	16824	49692	087	87	Trucount Pan-Lineage Panel	1	Trucount Pan-Lineage Staining Panel	10274	0		0	24NOV2012	03DEC2012	0	182	0	19985	300.54046888	Monocytes classical				VSV HIV	Vaccine	21MAY2012	18/06/2012	06/08/2012	12/11/2012	14	14
087-163	07AUG2013	Cells/singlets/No Agg/lymph and monos/No Lymph/CD3-CD56-/Mono/CD16-CD14+/Q6: CD86+,, HLA-DR+	HVTN	FH	15.0	26NOV2012	11DEC2012		E	VTN_TRU01FH20140627ESCD1_D.TXT	TRU	01	04JUL2014		121211-L-HVTN 087 Trucount	34	601	Y	16824	49692	087	87	Trucount Pan-Lineage Panel	1	Trucount Pan-Lineage Staining Panel	249	0		0	24NOV2012	03DEC2012	0	182	0	19985	7.2838793801	CD86+ monocytes classical	10274	2.4235935371	CD86+ monocytes classical %	VSV HIV	Vaccine	21MAY2012	18/06/2012	06/08/2012	12/11/2012	14	14
087-163	07AUG2013	Cells/singlets/No Agg/lymph and monos/No Lymph/CD3-CD56-/Mono/Intermediate Monos	HVTN	FH	15.0	26NOV2012	11DEC2012		E	VTN_TRU01FH20140627ESCD1_D.TXT	TRU	01	04JUL2014		121211-L-HVTN 087 Trucount	34	601	Y	16824	49692	087	87	Trucount Pan-Lineage Panel	1	Trucount Pan-Lineage Staining Panel	534	0		0	24NOV2012	03DEC2012	0	182	0	19985	15.620849755	Monocytes intermediate				VSV HIV	Vaccine	21MAY2012	18/06/2012	06/08/2012	12/11/2012	14	14
087-163	07AUG2013	Cells/singlets/No Agg/lymph and monos/No Lymph/CD3-CD56-/Mono/Intermediate Monos/Q6: CD86+,, HLA-DR+	HVTN	FH	15.0	26NOV2012	11DEC2012		E	VTN_TRU01FH20140627ESCD1_D.TXT	TRU	01	04JUL2014		121211-L-HVTN 087 Trucount	34	601	Y	16824	49692	087	87	Trucount Pan-Lineage Panel	1	Trucount Pan-Lineage Staining Panel	260	0		0	24NOV2012	03DEC2012	0	182	0	19985	7.6056571841	CD86+ monocytes intermediate	534	48.689138577	CD86+ monocytes intermediate %	VSV HIV	Vaccine	21MAY2012	18/06/2012	06/08/2012	12/11/2012	14	14
087-163	07AUG2013	Cells/singlets/No Agg/lymph and monos/No Lymph/CD3-CD56-/Mono/Q6: CD86+,, HLA-DR+	HVTN	FH	15.0	26NOV2012	11DEC2012		E	VTN_TRU01FH20140627ESCD1_D.TXT	TRU	01	04JUL2014		121211-L-HVTN 087 Trucount	34	601	Y	16824	49692	087	87	Trucount Pan-Lineage Panel	1	Trucount Pan-Lineage Staining Panel	614	0		0	24NOV2012	03DEC2012	0	182	0	19985	17.961051965	CD86+ monocytes total	11077	5.5430170624	CD86+ monocytes %	VSV HIV	Vaccine	21MAY2012	18/06/2012	06/08/2012	12/11/2012	14	14
087-163	07AUG2013	Ungated	HVTN	FH	15.0	26NOV2012	11DEC2012		E	VTN_TRU01FH20140627ESCD1_D.TXT	TRU	01	04JUL2014		121211-L-HVTN 087 Trucount	34	601	Y	16824	49692	087	87	Trucount Pan-Lineage Panel	1	Trucount Pan-Lineage Staining Panel	543000	0		0	24NOV2012	03DEC2012	0	182	0	19985	15884.122504					VSV HIV	Vaccine	21MAY2012	18/06/2012	06/08/2012	12/11/2012	14	14
087-175	14AUG2013	Cells	HVTN	FH	2.0	04JUN2012	14JUN2012		E	VTN_TRU01FH20140627ESCD1_D.TXT	TRU	01	04JUL2014		120614 HVTN 087 Trucount	34	601	Y	16824	49692	087	87	Trucount Pan-Lineage Panel	1	Trucount Pan-Lineage Staining Panel	734000	0		0			0	0	0	20068	21382.551091					HIV-MAG1	Vaccine	04JUN2012	02/07/2012	17/09/2012	12/11/2012	0	0
087-175	14AUG2013	Cells/singlets	HVTN	FH	2.0	04JUN2012	14JUN2012		E	VTN_TRU01FH20140627ESCD1_D.TXT	TRU	01	04JUL2014		120614 HVTN 087 Trucount	34	601	Y	16824	49692	087	87	Trucount Pan-Lineage Panel	1	Trucount Pan-Lineage Staining Panel	188000	0		0			0	0	0	20068	5476.7297072					HIV-MAG1	Vaccine	04JUN2012	02/07/2012	17/09/2012	12/11/2012	0	0
087-175	14AUG2013	Cells/singlets/No Agg	HVTN	FH	2.0	04JUN2012	14JUN2012		E	VTN_TRU01FH20140627ESCD1_D.TXT	TRU	01	04JUL2014		120614 HVTN 087 Trucount	34	601	Y	16824	49692	087	87	Trucount Pan-Lineage Panel	1	Trucount Pan-Lineage Staining Panel	187000	0		0			0	0	0	20068	5447.5981662					HIV-MAG1	Vaccine	04JUN2012	02/07/2012	17/09/2012	12/11/2012	0	0
087-175	14AUG2013	Cells/singlets/No Agg/Gran	HVTN	FH	2.0	04JUN2012	14JUN2012		E	VTN_TRU01FH20140627ESCD1_D.TXT	TRU	01	04JUL2014		120614 HVTN 087 Trucount	34	601	Y	16824	49692	087	87	Trucount Pan-Lineage Panel	1	Trucount Pan-Lineage Staining Panel	101000	0		0			0	0	0	20068	2942.2856406	Granulocytes				HIV-MAG1	Vaccine	04JUN2012	02/07/2012	17/09/2012	12/11/2012	0	0
087-175	14AUG2013	Cells/singlets/No Agg/Gran/CD16+gran	HVTN	FH	2.0	04JUN2012	14JUN2012		E	VTN_TRU01FH20140627ESCD1_D.TXT	TRU	01	04JUL2014		120614 HVTN 087 Trucount	34	601	Y	16824	49692	087	87	Trucount Pan-Lineage Panel	1	Trucount Pan-Lineage Staining Panel	93940	0		0			0	0	0	20068	2736.6169612	Granulocytes CD16+				HIV-MAG1	Vaccine	04JUN2012	02/07/2012	17/09/2012	12/11/2012	0	0
087-175	14AUG2013	Cells/singlets/No Agg/lymph and monos/CD14-CD19-/CD3-CD19-/CD56-CD16-/HLA-DR+/mDC	HVTN	FH	2.0	04JUN2012	14JUN2012		E	VTN_TRU01FH20140627ESCD1_D.TXT	TRU	01	04JUL2014		120614 HVTN 087 Trucount	34	601	Y	16824	49692	087	87	Trucount Pan-Lineage Panel	1	Trucount Pan-Lineage Staining Panel	672	0		0			0	0	0	20068	19.576395549	CD11c+ mDC				HIV-MAG1	Vaccine	04JUN2012	02/07/2012	17/09/2012	12/11/2012	0	0
087-175	14AUG2013	Cells/singlets/No Agg/lymph and monos/CD14-CD19-/CD3-CD19-/CD56-CD16-/HLA-DR+/mDC/Q2: CD86+,, HLA-DR+	HVTN	FH	2.0	04JUN2012	14JUN2012		E	VTN_TRU01FH20140627ESCD1_D.TXT	TRU	01	04JUL2014		120614 HVTN 087 Trucount	34	601	Y	16824	49692	087	87	Trucount Pan-Lineage Panel	1	Trucount Pan-Lineage Staining Panel	25	0		0			0	0	0	20068	0.7282885249	CD86+ CD11c+ mDC	672	3.7202380952	CD86+ mDC %	HIV-MAG1	Vaccine	04JUN2012	02/07/2012	17/09/2012	12/11/2012	0	0
087-175	14AUG2013	Cells/singlets/No Agg/lymph and monos/CD14-CD19-/CD3-CD19-/CD56-CD16-/HLA-DR+/pDC	HVTN	FH	2.0	04JUN2012	14JUN2012		E	VTN_TRU01FH20140627ESCD1_D.TXT	TRU	01	04JUL2014		120614 HVTN 087 Trucount	34	601	Y	16824	49692	087	87	Trucount Pan-Lineage Panel	1	Trucount Pan-Lineage Staining Panel	201	0		0			0	0	0	20068	5.8554397402	CD123+ pDC				HIV-MAG1	Vaccine	04JUN2012	02/07/2012	17/09/2012	12/11/2012	0	0
087-175	14AUG2013	Cells/singlets/No Agg/lymph and monos/CD14-CD19-/CD3-CD19-/CD56-CD16-/HLA-DR+/pDC/Q2: CD86+,, HLA-DR+	HVTN	FH	2.0	04JUN2012	14JUN2012		E	VTN_TRU01FH20140627ESCD1_D.TXT	TRU	01	04JUL2014		120614 HVTN 087 Trucount	34	601	Y	16824	49692	087	87	Trucount Pan-Lineage Panel	1	Trucount Pan-Lineage Staining Panel	0	0		0			0	0	0	20068	0	CD86+ CD123+ pDC	201	0	CD86+ pDC %	HIV-MAG1	Vaccine	04JUN2012	02/07/2012	17/09/2012	12/11/2012	0	0
087-175	14AUG2013	Cells/singlets/No Agg/lymph and monos/Lymph	HVTN	FH	2.0	04JUN2012	14JUN2012		E	VTN_TRU01FH20140627ESCD1_D.TXT	TRU	01	04JUL2014		120614 HVTN 087 Trucount	34	601	Y	16824	49692	087	87	Trucount Pan-Lineage Panel	1	Trucount Pan-Lineage Staining Panel	68445	0		0			0	0	0	20068	1993.9083235	Lymphocytes				HIV-MAG1	Vaccine	04JUN2012	02/07/2012	17/09/2012	12/11/2012	0	0
087-175	14AUG2013	Cells/singlets/No Agg/lymph and monos/Lymph/CD3+	HVTN	FH	2.0	04JUN2012	14JUN2012		E	VTN_TRU01FH20140627ESCD1_D.TXT	TRU	01	04JUL2014		120614 HVTN 087 Trucount	34	601	Y	16824	49692	087	87	Trucount Pan-Lineage Panel	1	Trucount Pan-Lineage Staining Panel	42882	0		0			0	0	0	20068	1249.218741	CD3+ T cells				HIV-MAG1	Vaccine	04JUN2012	02/07/2012	17/09/2012	12/11/2012	0	0
087-175	14AUG2013	Cells/singlets/No Agg/lymph and monos/Lymph/CD3+/CD4+	HVTN	FH	2.0	04JUN2012	14JUN2012		E	VTN_TRU01FH20140627ESCD1_D.TXT	TRU	01	04JUL2014		120614 HVTN 087 Trucount	34	601	Y	16824	49692	087	87	Trucount Pan-Lineage Panel	1	Trucount Pan-Lineage Staining Panel	23643	0		0			0	0	0	20068	688.75702377	CD4+ T cells				HIV-MAG1	Vaccine	04JUN2012	02/07/2012	17/09/2012	12/11/2012	0	0
087-175	14AUG2013	Cells/singlets/No Agg/lymph and monos/Lymph/CD3+/CD4+/DR+	HVTN	FH	2.0	04JUN2012	14JUN2012		E	VTN_TRU01FH20140908ESCD1_C.TXT	TRU	01	09SEP2014		120614 HVTN 087 Trucount	34	601	Y	16824	49692	087	87	Trucount Pan-Lineage Panel	1	Trucount Pan-Lineage Staining Panel	473	0		0			0	0	0	20068	13.779218891	HLA-DR+ CD4+ T cells	23643	2.0005921414	HLA-DR+ CD4+ T cells %	HIV-MAG1	Vaccine	04JUN2012	02/07/2012	17/09/2012	12/11/2012	0	0
087-175	14AUG2013	Cells/singlets/No Agg/lymph and monos/Lymph/CD3+/CD8+	HVTN	FH	2.0	04JUN2012	14JUN2012		E	VTN_TRU01FH20140627ESCD1_D.TXT	TRU	01	04JUL2014		120614 HVTN 087 Trucount	34	601	Y	16824	49692	087	87	Trucount Pan-Lineage Panel	1	Trucount Pan-Lineage Staining Panel	15489	0		0			0	0	0	20068	451.21843849	CD8+ T cells				HIV-MAG1	Vaccine	04JUN2012	02/07/2012	17/09/2012	12/11/2012	0	0
087-175	14AUG2013	Cells/singlets/No Agg/lymph and monos/Lymph/CD3+/CD8+/DR+	HVTN	FH	2.0	04JUN2012	14JUN2012		E	VTN_TRU01FH20140908ESCD1_C.TXT	TRU	01	09SEP2014		120614 HVTN 087 Trucount	34	601	Y	16824	49692	087	87	Trucount Pan-Lineage Panel	1	Trucount Pan-Lineage Staining Panel	560	0		0			0	0	0	20068	16.313662958	HLA-DR+ CD8+ T cells	15489	3.6154690425	HLA-DR+ CD8+ T cells %	HIV-MAG1	Vaccine	04JUN2012	02/07/2012	17/09/2012	12/11/2012	0	0
087-175	14AUG2013	Cells/singlets/No Agg/lymph and monos/Lymph/CD3-CD19+/CD56-CD16-/19+HLA-DR+	HVTN	FH	2.0	04JUN2012	14JUN2012		E	VTN_TRU01FH20140627ESCD1_D.TXT	TRU	01	04JUL2014		120614 HVTN 087 Trucount	34	601	Y	16824	49692	087	87	Trucount Pan-Lineage Panel	1	Trucount Pan-Lineage Staining Panel	9807	0		0			0	0	0	20068	285.69302255	B cells				HIV-MAG1	Vaccine	04JUN2012	02/07/2012	17/09/2012	12/11/2012	0	0
087-175	14AUG2013	Cells/singlets/No Agg/lymph and monos/Lymph/CD3-CD19+/CD56-CD16-/CD86+	HVTN	FH	2.0	04JUN2012	14JUN2012		E	VTN_TRU01FH20140627ESCD1_D.TXT	TRU	01	04JUL2014		120614 HVTN 087 Trucount	34	601	Y	16824	49692	087	87	Trucount Pan-Lineage Panel	1	Trucount Pan-Lineage Staining Panel	256	0		0			0	0	0	20068	7.457674495	CD86+ B cells	9807	2.6103803406	CD86+ B cells %	HIV-MAG1	Vaccine	04JUN2012	02/07/2012	17/09/2012	12/11/2012	0	0
087-175	14AUG2013	Cells/singlets/No Agg/lymph and monos/Lymph/CD3-CD19+/CD56-CD16-/DR-	HVTN	FH	2.0	04JUN2012	14JUN2012		E	VTN_TRU01FH20140908ESCD1_C.TXT	TRU	01	09SEP2014		120614 HVTN 087 Trucount	34	601	Y	16824	49692	087	87	Trucount Pan-Lineage Panel	1	Trucount Pan-Lineage Staining Panel	52	0		0			0	0	0	20068	1.5148401318	HLA-DR-negative B cells	9807	0.5302335067	HLA-DR-negative B cells %	HIV-MAG1	Vaccine	04JUN2012	02/07/2012	17/09/2012	12/11/2012	0	0
087-175	14AUG2013	Cells/singlets/No Agg/lymph and monos/Lymph/CD3-CD19-/CD11c-CD4-/CD56Dim	HVTN	FH	2.0	04JUN2012	14JUN2012		E	VTN_TRU01FH20140627ESCD1_D.TXT	TRU	01	04JUL2014		120614 HVTN 087 Trucount	34	601	Y	16824	49692	087	87	Trucount Pan-Lineage Panel	1	Trucount Pan-Lineage Staining Panel	7269	0		0			0	0	0	20068	211.7571715	CD56dim NK	8803	82.574122458	CD56dim NK %	HIV-MAG1	Vaccine	04JUN2012	02/07/2012	17/09/2012	12/11/2012	0	0
087-175	14AUG2013	Cells/singlets/No Agg/lymph and monos/Lymph/CD3-CD19-/CD11c-CD4-/CD56bright	HVTN	FH	2.0	04JUN2012	14JUN2012		E	VTN_TRU01FH20140627ESCD1_D.TXT	TRU	01	04JUL2014		120614 HVTN 087 Trucount	34	601	Y	16824	49692	087	87	Trucount Pan-Lineage Panel	1	Trucount Pan-Lineage Staining Panel	446	0		0			0	0	0	20068	12.992667284	CD56bright NK	8803	5.0664546177	CD56bright NK %	HIV-MAG1	Vaccine	04JUN2012	02/07/2012	17/09/2012	12/11/2012	0	0
087-175	14AUG2013	Cells/singlets/No Agg/lymph and monos/Lymph/CD3-CD19-/CD11c-CD4-/CD56negative	HVTN	FH	2.0	04JUN2012	14JUN2012		E	VTN_TRU01FH20140627ESCD1_D.TXT	TRU	01	04JUL2014		120614 HVTN 087 Trucount	34	601	Y	16824	49692	087	87	Trucount Pan-Lineage Panel	1	Trucount Pan-Lineage Staining Panel	528	0		0			0	0	0	20068	15.381453646	CD56neg NK	8803	5.9979552425	CD56neg NK %	HIV-MAG1	Vaccine	04JUN2012	02/07/2012	17/09/2012	12/11/2012	0	0
087-175	14AUG2013	Cells/singlets/No Agg/lymph and monos/Lymph/CD3-CD19-/CD11c-CD4-/NKall	HVTN	FH	2.0	04JUN2012	14JUN2012		E	VTN_TRU01FH20140627ESCD1_D.TXT	TRU	01	04JUL2014		120614 HVTN 087 Trucount	34	601	Y	16824	49692	087	87	Trucount Pan-Lineage Panel	1	Trucount Pan-Lineage Staining Panel	8803	0		0			0	0	0	20068	256.44495539	NK total				HIV-MAG1	Vaccine	04JUN2012	02/07/2012	17/09/2012	12/11/2012	0	0
087-175	14AUG2013	Cells/singlets/No Agg/lymph and monos/No Lymph/CD3-CD56-/Mono	HVTN	FH	2.0	04JUN2012	14JUN2012		E	VTN_TRU01FH20140627ESCD1_D.TXT	TRU	01	04JUL2014		120614 HVTN 087 Trucount	34	601	Y	16824	49692	087	87	Trucount Pan-Lineage Panel	1	Trucount Pan-Lineage Staining Panel	12741	0		0			0	0	0	20068	371.16496383	Monocytes total				HIV-MAG1	Vaccine	04JUN2012	02/07/2012	17/09/2012	12/11/2012	0	0
087-175	14AUG2013	Cells/singlets/No Agg/lymph and monos/No Lymph/CD3-CD56-/Mono/CD14lowCD16+	HVTN	FH	2.0	04JUN2012	14JUN2012		E	VTN_TRU01FH20140627ESCD1_D.TXT	TRU	01	04JUL2014		120614 HVTN 087 Trucount	34	601	Y	16824	49692	087	87	Trucount Pan-Lineage Panel	1	Trucount Pan-Lineage Staining Panel	267	0		0			0	0	0	20068	7.7781214459	Monocytes non-classical				HIV-MAG1	Vaccine	04JUN2012	02/07/2012	17/09/2012	12/11/2012	0	0
087-175	14AUG2013	Cells/singlets/No Agg/lymph and monos/No Lymph/CD3-CD56-/Mono/CD14lowCD16+/Q6: CD86+,, HLA-DR+	HVTN	FH	2.0	04JUN2012	14JUN2012		E	VTN_TRU01FH20140627ESCD1_D.TXT	TRU	01	04JUL2014		120614 HVTN 087 Trucount	34	601	Y	16824	49692	087	87	Trucount Pan-Lineage Panel	1	Trucount Pan-Lineage Staining Panel	2	0		0			0	0	0	20068	0.058263082	CD86+ monocytes non-classical	267	0.7490636704	CD86+ monocytes non-classical %	HIV-MAG1	Vaccine	04JUN2012	02/07/2012	17/09/2012	12/11/2012	0	0
087-175	14AUG2013	Cells/singlets/No Agg/lymph and monos/No Lymph/CD3-CD56-/Mono/CD16-CD14+	HVTN	FH	2.0	04JUN2012	14JUN2012		E	VTN_TRU01FH20140627ESCD1_D.TXT	TRU	01	04JUL2014		120614 HVTN 087 Trucount	34	601	Y	16824	49692	087	87	Trucount Pan-Lineage Panel	1	Trucount Pan-Lineage Staining Panel	11692	0		0			0	0	0	20068	340.60597732	Monocytes classical				HIV-MAG1	Vaccine	04JUN2012	02/07/2012	17/09/2012	12/11/2012	0	0
087-175	14AUG2013	Cells/singlets/No Agg/lymph and monos/No Lymph/CD3-CD56-/Mono/CD16-CD14+/Q6: CD86+,, HLA-DR+	HVTN	FH	2.0	04JUN2012	14JUN2012		E	VTN_TRU01FH20140627ESCD1_D.TXT	TRU	01	04JUL2014		120614 HVTN 087 Trucount	34	601	Y	16824	49692	087	87	Trucount Pan-Lineage Panel	1	Trucount Pan-Lineage Staining Panel	18	0		0			0	0	0	20068	0.5243677379	CD86+ monocytes classical	11692	0.1539514198	CD86+ monocytes classical %	HIV-MAG1	Vaccine	04JUN2012	02/07/2012	17/09/2012	12/11/2012	0	0
087-175	14AUG2013	Cells/singlets/No Agg/lymph and monos/No Lymph/CD3-CD56-/Mono/Intermediate Monos	HVTN	FH	2.0	04JUN2012	14JUN2012		E	VTN_TRU01FH20140627ESCD1_D.TXT	TRU	01	04JUL2014		120614 HVTN 087 Trucount	34	601	Y	16824	49692	087	87	Trucount Pan-Lineage Panel	1	Trucount Pan-Lineage Staining Panel	776	0		0			0	0	0	20068	22.606075813	Monocytes intermediate				HIV-MAG1	Vaccine	04JUN2012	02/07/2012	17/09/2012	12/11/2012	0	0
087-175	14AUG2013	Cells/singlets/No Agg/lymph and monos/No Lymph/CD3-CD56-/Mono/Intermediate Monos/Q6: CD86+,, HLA-DR+	HVTN	FH	2.0	04JUN2012	14JUN2012		E	VTN_TRU01FH20140627ESCD1_D.TXT	TRU	01	04JUL2014		120614 HVTN 087 Trucount	34	601	Y	16824	49692	087	87	Trucount Pan-Lineage Panel	1	Trucount Pan-Lineage Staining Panel	3	0		0			0	0	0	20068	0.087394623	CD86+ monocytes intermediate	776	0.3865979381	CD86+ monocytes intermediate %	HIV-MAG1	Vaccine	04JUN2012	02/07/2012	17/09/2012	12/11/2012	0	0
087-175	14AUG2013	Cells/singlets/No Agg/lymph and monos/No Lymph/CD3-CD56-/Mono/Q6: CD86+,, HLA-DR+	HVTN	FH	2.0	04JUN2012	14JUN2012		E	VTN_TRU01FH20140627ESCD1_D.TXT	TRU	01	04JUL2014		120614 HVTN 087 Trucount	34	601	Y	16824	49692	087	87	Trucount Pan-Lineage Panel	1	Trucount Pan-Lineage Staining Panel	744	0		0			0	0	0	20068	21.673866501	CD86+ monocytes total	12741	5.8394160584	CD86+ monocytes %	HIV-MAG1	Vaccine	04JUN2012	02/07/2012	17/09/2012	12/11/2012	0	0
087-175	14AUG2013	Ungated	HVTN	FH	2.0	04JUN2012	14JUN2012		E	VTN_TRU01FH20140627ESCD1_D.TXT	TRU	01	04JUL2014		120614 HVTN 087 Trucount	34	601	Y	16824	49692	087	87	Trucount Pan-Lineage Panel	1	Trucount Pan-Lineage Staining Panel	754000	0		0			0	0	0	20068	21965.181911					HIV-MAG1	Vaccine	04JUN2012	02/07/2012	17/09/2012	12/11/2012	0	0
087-175	14AUG2013	Cells	HVTN	FH	3.0	05JUN2012	14JUN2012		E	VTN_TRU01FH20140627ESCD1_D.TXT	TRU	01	04JUL2014		120614 HVTN 087 Trucount	34	601	Y	16824	49692	087	87	Trucount Pan-Lineage Panel	1	Trucount Pan-Lineage Staining Panel	820000	0		0	05JUN2012	05JUN2012	0	1	0	20005	23963.09158					HIV-MAG1	Vaccine	04JUN2012	02/07/2012	17/09/2012	12/11/2012	1	1
087-175	14AUG2013	Cells/singlets	HVTN	FH	3.0	05JUN2012	14JUN2012		E	VTN_TRU01FH20140627ESCD1_D.TXT	TRU	01	04JUL2014		120614 HVTN 087 Trucount	34	601	Y	16824	49692	087	87	Trucount Pan-Lineage Panel	1	Trucount Pan-Lineage Staining Panel	197000	0		0	05JUN2012	05JUN2012	0	1	0	20005	5756.9866357					HIV-MAG1	Vaccine	04JUN2012	02/07/2012	17/09/2012	12/11/2012	1	1
087-175	14AUG2013	Cells/singlets/No Agg	HVTN	FH	3.0	05JUN2012	14JUN2012		E	VTN_TRU01FH20140627ESCD1_D.TXT	TRU	01	04JUL2014		120614 HVTN 087 Trucount	34	601	Y	16824	49692	087	87	Trucount Pan-Lineage Panel	1	Trucount Pan-Lineage Staining Panel	196000	0		0	05JUN2012	05JUN2012	0	1	0	20005	5727.7633533					HIV-MAG1	Vaccine	04JUN2012	02/07/2012	17/09/2012	12/11/2012	1	1
087-175	14AUG2013	Cells/singlets/No Agg/Gran	HVTN	FH	3.0	05JUN2012	14JUN2012		E	VTN_TRU01FH20140627ESCD1_D.TXT	TRU	01	04JUL2014		120614 HVTN 087 Trucount	34	601	Y	16824	49692	087	87	Trucount Pan-Lineage Panel	1	Trucount Pan-Lineage Staining Panel	112000	0		0	05JUN2012	05JUN2012	0	1	0	20005	3273.0076304	Granulocytes				HIV-MAG1	Vaccine	04JUN2012	02/07/2012	17/09/2012	12/11/2012	1	1
087-175	14AUG2013	Cells/singlets/No Agg/Gran/CD16+gran	HVTN	FH	3.0	05JUN2012	14JUN2012		E	VTN_TRU01FH20140627ESCD1_D.TXT	TRU	01	04JUL2014		120614 HVTN 087 Trucount	34	601	Y	16824	49692	087	87	Trucount Pan-Lineage Panel	1	Trucount Pan-Lineage Staining Panel	106000	0		0	05JUN2012	05JUN2012	0	1	0	20005	3097.667936	Granulocytes CD16+				HIV-MAG1	Vaccine	04JUN2012	02/07/2012	17/09/2012	12/11/2012	1	1
087-175	14AUG2013	Cells/singlets/No Agg/lymph and monos/CD14-CD19-/CD3-CD19-/CD56-CD16-/HLA-DR+/mDC	HVTN	FH	3.0	05JUN2012	14JUN2012		E	VTN_TRU01FH20140627ESCD1_D.TXT	TRU	01	04JUL2014		120614 HVTN 087 Trucount	34	601	Y	16824	49692	087	87	Trucount Pan-Lineage Panel	1	Trucount Pan-Lineage Staining Panel	525	0		0	05JUN2012	05JUN2012	0	1	0	20005	15.342223268	CD11c+ mDC				HIV-MAG1	Vaccine	04JUN2012	02/07/2012	17/09/2012	12/11/2012	1	1
087-175	14AUG2013	Cells/singlets/No Agg/lymph and monos/CD14-CD19-/CD3-CD19-/CD56-CD16-/HLA-DR+/mDC/Q2: CD86+,, HLA-DR+	HVTN	FH	3.0	05JUN2012	14JUN2012		E	VTN_TRU01FH20140627ESCD1_D.TXT	TRU	01	04JUL2014		120614 HVTN 087 Trucount	34	601	Y	16824	49692	087	87	Trucount Pan-Lineage Panel	1	Trucount Pan-Lineage Staining Panel	8	0		0	05JUN2012	05JUN2012	0	1	0	20005	0.2337862593	CD86+ CD11c+ mDC	525	1.5238095238	CD86+ mDC %	HIV-MAG1	Vaccine	04JUN2012	02/07/2012	17/09/2012	12/11/2012	1	1
087-175	14AUG2013	Cells/singlets/No Agg/lymph and monos/CD14-CD19-/CD3-CD19-/CD56-CD16-/HLA-DR+/pDC	HVTN	FH	3.0	05JUN2012	14JUN2012		E	VTN_TRU01FH20140627ESCD1_D.TXT	TRU	01	04JUL2014		120614 HVTN 087 Trucount	34	601	Y	16824	49692	087	87	Trucount Pan-Lineage Panel	1	Trucount Pan-Lineage Staining Panel	194	0		0	05JUN2012	05JUN2012	0	1	0	20005	5.6693167884	CD123+ pDC				HIV-MAG1	Vaccine	04JUN2012	02/07/2012	17/09/2012	12/11/2012	1	1
087-175	14AUG2013	Cells/singlets/No Agg/lymph and monos/CD14-CD19-/CD3-CD19-/CD56-CD16-/HLA-DR+/pDC/Q2: CD86+,, HLA-DR+	HVTN	FH	3.0	05JUN2012	14JUN2012		E	VTN_TRU01FH20140627ESCD1_D.TXT	TRU	01	04JUL2014		120614 HVTN 087 Trucount	34	601	Y	16824	49692	087	87	Trucount Pan-Lineage Panel	1	Trucount Pan-Lineage Staining Panel	1	0		0	05JUN2012	05JUN2012	0	1	0	20005	0.0292232824	CD86+ CD123+ pDC	194	0.5154639175	CD86+ pDC %	HIV-MAG1	Vaccine	04JUN2012	02/07/2012	17/09/2012	12/11/2012	1	1
087-175	14AUG2013	Cells/singlets/No Agg/lymph and monos/Lymph	HVTN	FH	3.0	05JUN2012	14JUN2012		E	VTN_TRU01FH20140627ESCD1_D.TXT	TRU	01	04JUL2014		120614 HVTN 087 Trucount	34	601	Y	16824	49692	087	87	Trucount Pan-Lineage Panel	1	Trucount Pan-Lineage Staining Panel	62357	0		0	05JUN2012	05JUN2012	0	1	0	20005	1822.2762215	Lymphocytes				HIV-MAG1	Vaccine	04JUN2012	02/07/2012	17/09/2012	12/11/2012	1	1
087-175	14AUG2013	Cells/singlets/No Agg/lymph and monos/Lymph/CD3+	HVTN	FH	3.0	05JUN2012	14JUN2012		E	VTN_TRU01FH20140627ESCD1_D.TXT	TRU	01	04JUL2014		120614 HVTN 087 Trucount	34	601	Y	16824	49692	087	87	Trucount Pan-Lineage Panel	1	Trucount Pan-Lineage Staining Panel	36617	0		0	05JUN2012	05JUN2012	0	1	0	20005	1070.0689322	CD3+ T cells				HIV-MAG1	Vaccine	04JUN2012	02/07/2012	17/09/2012	12/11/2012	1	1
087-175	14AUG2013	Cells/singlets/No Agg/lymph and monos/Lymph/CD3+/CD4+	HVTN	FH	3.0	05JUN2012	14JUN2012		E	VTN_TRU01FH20140627ESCD1_D.TXT	TRU	01	04JUL2014		120614 HVTN 087 Trucount	34	601	Y	16824	49692	087	87	Trucount Pan-Lineage Panel	1	Trucount Pan-Lineage Staining Panel	18811	0		0	05JUN2012	05JUN2012	0	1	0	20005	549.7191655	CD4+ T cells				HIV-MAG1	Vaccine	04JUN2012	02/07/2012	17/09/2012	12/11/2012	1	1
087-175	14AUG2013	Cells/singlets/No Agg/lymph and monos/Lymph/CD3+/CD4+/DR+	HVTN	FH	3.0	05JUN2012	14JUN2012		E	VTN_TRU01FH20140908ESCD1_C.TXT	TRU	01	09SEP2014		120614 HVTN 087 Trucount	34	601	Y	16824	49692	087	87	Trucount Pan-Lineage Panel	1	Trucount Pan-Lineage Staining Panel	429	0		0	05JUN2012	05JUN2012	0	1	0	20005	12.536788156	HLA-DR+ CD4+ T cells	18811	2.2805805114	HLA-DR+ CD4+ T cells %	HIV-MAG1	Vaccine	04JUN2012	02/07/2012	17/09/2012	12/11/2012	1	1
087-175	14AUG2013	Cells/singlets/No Agg/lymph and monos/Lymph/CD3+/CD8+	HVTN	FH	3.0	05JUN2012	14JUN2012		E	VTN_TRU01FH20140627ESCD1_D.TXT	TRU	01	04JUL2014		120614 HVTN 087 Trucount	34	601	Y	16824	49692	087	87	Trucount Pan-Lineage Panel	1	Trucount Pan-Lineage Staining Panel	13711	0		0	05JUN2012	05JUN2012	0	1	0	20005	400.68042519	CD8+ T cells				HIV-MAG1	Vaccine	04JUN2012	02/07/2012	17/09/2012	12/11/2012	1	1
087-175	14AUG2013	Cells/singlets/No Agg/lymph and monos/Lymph/CD3+/CD8+/DR+	HVTN	FH	3.0	05JUN2012	14JUN2012		E	VTN_TRU01FH20140908ESCD1_C.TXT	TRU	01	09SEP2014		120614 HVTN 087 Trucount	34	601	Y	16824	49692	087	87	Trucount Pan-Lineage Panel	1	Trucount Pan-Lineage Staining Panel	560	0		0	05JUN2012	05JUN2012	0	1	0	20005	16.365038152	HLA-DR+ CD8+ T cells	13711	4.0843118664	HLA-DR+ CD8+ T cells %	HIV-MAG1	Vaccine	04JUN2012	02/07/2012	17/09/2012	12/11/2012	1	1
087-175	14AUG2013	Cells/singlets/No Agg/lymph and monos/Lymph/CD3-CD19+/CD56-CD16-/19+HLA-DR+	HVTN	FH	3.0	05JUN2012	14JUN2012		E	VTN_TRU01FH20140627ESCD1_D.TXT	TRU	01	04JUL2014		120614 HVTN 087 Trucount	34	601	Y	16824	49692	087	87	Trucount Pan-Lineage Panel	1	Trucount Pan-Lineage Staining Panel	9109	0		0	05JUN2012	05JUN2012	0	1	0	20005	266.19487952	B cells				HIV-MAG1	Vaccine	04JUN2012	02/07/2012	17/09/2012	12/11/2012	1	1
087-175	14AUG2013	Cells/singlets/No Agg/lymph and monos/Lymph/CD3-CD19+/CD56-CD16-/CD86+	HVTN	FH	3.0	05JUN2012	14JUN2012		E	VTN_TRU01FH20140627ESCD1_D.TXT	TRU	01	04JUL2014		120614 HVTN 087 Trucount	34	601	Y	16824	49692	087	87	Trucount Pan-Lineage Panel	1	Trucount Pan-Lineage Staining Panel	220	0		0	05JUN2012	05JUN2012	0	1	0	20005	6.4291221312	CD86+ B cells	9109	2.4151937644	CD86+ B cells %	HIV-MAG1	Vaccine	04JUN2012	02/07/2012	17/09/2012	12/11/2012	1	1
087-175	14AUG2013	Cells/singlets/No Agg/lymph and monos/Lymph/CD3-CD19+/CD56-CD16-/DR-	HVTN	FH	3.0	05JUN2012	14JUN2012		E	VTN_TRU01FH20140908ESCD1_C.TXT	TRU	01	09SEP2014		120614 HVTN 087 Trucount	34	601	Y	16824	49692	087	87	Trucount Pan-Lineage Panel	1	Trucount Pan-Lineage Staining Panel	69	0		0	05JUN2012	05JUN2012	0	1	0	20005	2.0164064866	HLA-DR-negative B cells	9109	0.7574925897	HLA-DR-negative B cells %	HIV-MAG1	Vaccine	04JUN2012	02/07/2012	17/09/2012	12/11/2012	1	1
087-175	14AUG2013	Cells/singlets/No Agg/lymph and monos/Lymph/CD3-CD19-/CD11c-CD4-/CD56Dim	HVTN	FH	3.0	05JUN2012	14JUN2012		E	VTN_TRU01FH20140627ESCD1_D.TXT	TRU	01	04JUL2014		120614 HVTN 087 Trucount	34	601	Y	16824	49692	087	87	Trucount Pan-Lineage Panel	1	Trucount Pan-Lineage Staining Panel	7957	0		0	05JUN2012	05JUN2012	0	1	0	20005	232.52965817	CD56dim NK	9629	82.635787725	CD56dim NK %	HIV-MAG1	Vaccine	04JUN2012	02/07/2012	17/09/2012	12/11/2012	1	1
087-175	14AUG2013	Cells/singlets/No Agg/lymph and monos/Lymph/CD3-CD19-/CD11c-CD4-/CD56bright	HVTN	FH	3.0	05JUN2012	14JUN2012		E	VTN_TRU01FH20140627ESCD1_D.TXT	TRU	01	04JUL2014		120614 HVTN 087 Trucount	34	601	Y	16824	49692	087	87	Trucount Pan-Lineage Panel	1	Trucount Pan-Lineage Staining Panel	501	0		0	05JUN2012	05JUN2012	0	1	0	20005	14.64086449	CD56bright NK	9629	5.203032506	CD56bright NK %	HIV-MAG1	Vaccine	04JUN2012	02/07/2012	17/09/2012	12/11/2012	1	1
087-175	14AUG2013	Cells/singlets/No Agg/lymph and monos/Lymph/CD3-CD19-/CD11c-CD4-/CD56negative	HVTN	FH	3.0	05JUN2012	14JUN2012		E	VTN_TRU01FH20140627ESCD1_D.TXT	TRU	01	04JUL2014		120614 HVTN 087 Trucount	34	601	Y	16824	49692	087	87	Trucount Pan-Lineage Panel	1	Trucount Pan-Lineage Staining Panel	600	0		0	05JUN2012	05JUN2012	0	1	0	20005	17.533969449	CD56neg NK	9629	6.2311766539	CD56neg NK %	HIV-MAG1	Vaccine	04JUN2012	02/07/2012	17/09/2012	12/11/2012	1	1
087-175	14AUG2013	Cells/singlets/No Agg/lymph and monos/Lymph/CD3-CD19-/CD11c-CD4-/NKall	HVTN	FH	3.0	05JUN2012	14JUN2012		E	VTN_TRU01FH20140627ESCD1_D.TXT	TRU	01	04JUL2014		120614 HVTN 087 Trucount	34	601	Y	16824	49692	087	87	Trucount Pan-Lineage Panel	1	Trucount Pan-Lineage Staining Panel	9629	0		0	05JUN2012	05JUN2012	0	1	0	20005	281.39098637	NK total				HIV-MAG1	Vaccine	04JUN2012	02/07/2012	17/09/2012	12/11/2012	1	1
087-175	14AUG2013	Cells/singlets/No Agg/lymph and monos/No Lymph/CD3-CD56-/Mono	HVTN	FH	3.0	05JUN2012	14JUN2012		E	VTN_TRU01FH20140627ESCD1_D.TXT	TRU	01	04JUL2014		120614 HVTN 087 Trucount	34	601	Y	16824	49692	087	87	Trucount Pan-Lineage Panel	1	Trucount Pan-Lineage Staining Panel	16139	0		0	05JUN2012	05JUN2012	0	1	0	20005	471.63455489	Monocytes total				HIV-MAG1	Vaccine	04JUN2012	02/07/2012	17/09/2012	12/11/2012	1	1
087-175	14AUG2013	Cells/singlets/No Agg/lymph and monos/No Lymph/CD3-CD56-/Mono/CD14lowCD16+	HVTN	FH	3.0	05JUN2012	14JUN2012		E	VTN_TRU01FH20140627ESCD1_D.TXT	TRU	01	04JUL2014		120614 HVTN 087 Trucount	34	601	Y	16824	49692	087	87	Trucount Pan-Lineage Panel	1	Trucount Pan-Lineage Staining Panel	203	0		0	05JUN2012	05JUN2012	0	1	0	20005	5.9323263302	Monocytes non-classical				HIV-MAG1	Vaccine	04JUN2012	02/07/2012	17/09/2012	12/11/2012	1	1
087-175	14AUG2013	Cells/singlets/No Agg/lymph and monos/No Lymph/CD3-CD56-/Mono/CD14lowCD16+/Q6: CD86+,, HLA-DR+	HVTN	FH	3.0	05JUN2012	14JUN2012		E	VTN_TRU01FH20140627ESCD1_D.TXT	TRU	01	04JUL2014		120614 HVTN 087 Trucount	34	601	Y	16824	49692	087	87	Trucount Pan-Lineage Panel	1	Trucount Pan-Lineage Staining Panel	9	0		0	05JUN2012	05JUN2012	0	1	0	20005	0.2630095417	CD86+ monocytes non-classical	203	4.4334975369	CD86+ monocytes non-classical %	HIV-MAG1	Vaccine	04JUN2012	02/07/2012	17/09/2012	12/11/2012	1	1
087-175	14AUG2013	Cells/singlets/No Agg/lymph and monos/No Lymph/CD3-CD56-/Mono/CD16-CD14+	HVTN	FH	3.0	05JUN2012	14JUN2012		E	VTN_TRU01FH20140627ESCD1_D.TXT	TRU	01	04JUL2014		120614 HVTN 087 Trucount	34	601	Y	16824	49692	087	87	Trucount Pan-Lineage Panel	1	Trucount Pan-Lineage Staining Panel	15078	0		0	05JUN2012	05JUN2012	0	1	0	20005	440.62865225	Monocytes classical				HIV-MAG1	Vaccine	04JUN2012	02/07/2012	17/09/2012	12/11/2012	1	1
087-175	14AUG2013	Cells/singlets/No Agg/lymph and monos/No Lymph/CD3-CD56-/Mono/CD16-CD14+/Q6: CD86+,, HLA-DR+	HVTN	FH	3.0	05JUN2012	14JUN2012		E	VTN_TRU01FH20140627ESCD1_D.TXT	TRU	01	04JUL2014		120614 HVTN 087 Trucount	34	601	Y	16824	49692	087	87	Trucount Pan-Lineage Panel	1	Trucount Pan-Lineage Staining Panel	254	0		0	05JUN2012	05JUN2012	0	1	0	20005	7.4227137333	CD86+ monocytes classical	15078	1.6845735509	CD86+ monocytes classical %	HIV-MAG1	Vaccine	04JUN2012	02/07/2012	17/09/2012	12/11/2012	1	1
087-175	14AUG2013	Cells/singlets/No Agg/lymph and monos/No Lymph/CD3-CD56-/Mono/Intermediate Monos	HVTN	FH	3.0	05JUN2012	14JUN2012		E	VTN_TRU01FH20140627ESCD1_D.TXT	TRU	01	04JUL2014		120614 HVTN 087 Trucount	34	601	Y	16824	49692	087	87	Trucount Pan-Lineage Panel	1	Trucount Pan-Lineage Staining Panel	857	0		0	05JUN2012	05JUN2012	0	1	0	20005	25.044353029	Monocytes intermediate				HIV-MAG1	Vaccine	04JUN2012	02/07/2012	17/09/2012	12/11/2012	1	1
087-175	14AUG2013	Cells/singlets/No Agg/lymph and monos/No Lymph/CD3-CD56-/Mono/Intermediate Monos/Q6: CD86+,, HLA-DR+	HVTN	FH	3.0	05JUN2012	14JUN2012		E	VTN_TRU01FH20140627ESCD1_D.TXT	TRU	01	04JUL2014		120614 HVTN 087 Trucount	34	601	Y	16824	49692	087	87	Trucount Pan-Lineage Panel	1	Trucount Pan-Lineage Staining Panel	82	0		0	05JUN2012	05JUN2012	0	1	0	20005	2.396309158	CD86+ monocytes intermediate	857	9.5682613769	CD86+ monocytes intermediate %	HIV-MAG1	Vaccine	04JUN2012	02/07/2012	17/09/2012	12/11/2012	1	1
087-175	14AUG2013	Cells/singlets/No Agg/lymph and monos/No Lymph/CD3-CD56-/Mono/Q6: CD86+,, HLA-DR+	HVTN	FH	3.0	05JUN2012	14JUN2012		E	VTN_TRU01FH20140627ESCD1_D.TXT	TRU	01	04JUL2014		120614 HVTN 087 Trucount	34	601	Y	16824	49692	087	87	Trucount Pan-Lineage Panel	1	Trucount Pan-Lineage Staining Panel	402	0		0	05JUN2012	05JUN2012	0	1	0	20005	11.747759531	CD86+ monocytes total	16139	2.4908606481	CD86+ monocytes %	HIV-MAG1	Vaccine	04JUN2012	02/07/2012	17/09/2012	12/11/2012	1	1
087-175	14AUG2013	Ungated	HVTN	FH	3.0	05JUN2012	14JUN2012		E	VTN_TRU01FH20140627ESCD1_D.TXT	TRU	01	04JUL2014		120614 HVTN 087 Trucount	34	601	Y	16824	49692	087	87	Trucount Pan-Lineage Panel	1	Trucount Pan-Lineage Staining Panel	840000	0		0	05JUN2012	05JUN2012	0	1	0	20005	24547.557228					HIV-MAG1	Vaccine	04JUN2012	02/07/2012	17/09/2012	12/11/2012	1	1
087-175	14AUG2013	Cells	HVTN	FH	4.0	07JUN2012	14JUN2012		E	VTN_TRU01FH20140627ESCD1_D.TXT	TRU	01	04JUL2014		120614 HVTN 087 Trucount	34	601	Y	16824	49692	087	87	Trucount Pan-Lineage Panel	1	Trucount Pan-Lineage Staining Panel	815000	0		0	06JUN2012	09JUN2012	0	3	0	20016	23803.886303					HIV-MAG1	Vaccine	04JUN2012	02/07/2012	17/09/2012	12/11/2012	3	3
087-175	14AUG2013	Cells/singlets	HVTN	FH	4.0	07JUN2012	14JUN2012		E	VTN_TRU01FH20140627ESCD1_D.TXT	TRU	01	04JUL2014		120614 HVTN 087 Trucount	34	601	Y	16824	49692	087	87	Trucount Pan-Lineage Panel	1	Trucount Pan-Lineage Staining Panel	220000	0		0	06JUN2012	09JUN2012	0	3	0	20016	6425.5889406					HIV-MAG1	Vaccine	04JUN2012	02/07/2012	17/09/2012	12/11/2012	3	3
087-175	14AUG2013	Cells/singlets/No Agg	HVTN	FH	4.0	07JUN2012	14JUN2012		E	VTN_TRU01FH20140627ESCD1_D.TXT	TRU	01	04JUL2014		120614 HVTN 087 Trucount	34	601	Y	16824	49692	087	87	Trucount Pan-Lineage Panel	1	Trucount Pan-Lineage Staining Panel	219000	0		0	06JUN2012	09JUN2012	0	3	0	20016	6396.3817182					HIV-MAG1	Vaccine	04JUN2012	02/07/2012	17/09/2012	12/11/2012	3	3
087-175	14AUG2013	Cells/singlets/No Agg/Gran	HVTN	FH	4.0	07JUN2012	14JUN2012		E	VTN_TRU01FH20140627ESCD1_D.TXT	TRU	01	04JUL2014		120614 HVTN 087 Trucount	34	601	Y	16824	49692	087	87	Trucount Pan-Lineage Panel	1	Trucount Pan-Lineage Staining Panel	118000	0		0	06JUN2012	09JUN2012	0	3	0	20016	3446.45225	Granulocytes				HIV-MAG1	Vaccine	04JUN2012	02/07/2012	17/09/2012	12/11/2012	3	3
087-175	14AUG2013	Cells/singlets/No Agg/Gran/CD16+gran	HVTN	FH	4.0	07JUN2012	14JUN2012		E	VTN_TRU01FH20140627ESCD1_D.TXT	TRU	01	04JUL2014		120614 HVTN 087 Trucount	34	601	Y	16824	49692	087	87	Trucount Pan-Lineage Panel	1	Trucount Pan-Lineage Staining Panel	111000	0		0	06JUN2012	09JUN2012	0	3	0	20016	3242.0016928	Granulocytes CD16+				HIV-MAG1	Vaccine	04JUN2012	02/07/2012	17/09/2012	12/11/2012	3	3
087-175	14AUG2013	Cells/singlets/No Agg/lymph and monos/CD14-CD19-/CD3-CD19-/CD56-CD16-/HLA-DR+/mDC	HVTN	FH	4.0	07JUN2012	14JUN2012		E	VTN_TRU01FH20140627ESCD1_D.TXT	TRU	01	04JUL2014		120614 HVTN 087 Trucount	34	601	Y	16824	49692	087	87	Trucount Pan-Lineage Panel	1	Trucount Pan-Lineage Staining Panel	625	0		0	06JUN2012	09JUN2012	0	3	0	20016	18.254514036	CD11c+ mDC				HIV-MAG1	Vaccine	04JUN2012	02/07/2012	17/09/2012	12/11/2012	3	3
087-175	14AUG2013	Cells/singlets/No Agg/lymph and monos/CD14-CD19-/CD3-CD19-/CD56-CD16-/HLA-DR+/mDC/Q2: CD86+,, HLA-DR+	HVTN	FH	4.0	07JUN2012	14JUN2012		E	VTN_TRU01FH20140627ESCD1_D.TXT	TRU	01	04JUL2014		120614 HVTN 087 Trucount	34	601	Y	16824	49692	087	87	Trucount Pan-Lineage Panel	1	Trucount Pan-Lineage Staining Panel	13	0		0	06JUN2012	09JUN2012	0	3	0	20016	0.3796938919	CD86+ CD11c+ mDC	625	2.08	CD86+ mDC %	HIV-MAG1	Vaccine	04JUN2012	02/07/2012	17/09/2012	12/11/2012	3	3
087-175	14AUG2013	Cells/singlets/No Agg/lymph and monos/CD14-CD19-/CD3-CD19-/CD56-CD16-/HLA-DR+/pDC	HVTN	FH	4.0	07JUN2012	14JUN2012		E	VTN_TRU01FH20140627ESCD1_D.TXT	TRU	01	04JUL2014		120614 HVTN 087 Trucount	34	601	Y	16824	49692	087	87	Trucount Pan-Lineage Panel	1	Trucount Pan-Lineage Staining Panel	251	0		0	06JUN2012	09JUN2012	0	3	0	20016	7.3310128368	CD123+ pDC				HIV-MAG1	Vaccine	04JUN2012	02/07/2012	17/09/2012	12/11/2012	3	3
087-175	14AUG2013	Cells/singlets/No Agg/lymph and monos/CD14-CD19-/CD3-CD19-/CD56-CD16-/HLA-DR+/pDC/Q2: CD86+,, HLA-DR+	HVTN	FH	4.0	07JUN2012	14JUN2012		E	VTN_TRU01FH20140627ESCD1_D.TXT	TRU	01	04JUL2014		120614 HVTN 087 Trucount	34	601	Y	16824	49692	087	87	Trucount Pan-Lineage Panel	1	Trucount Pan-Lineage Staining Panel	0	0		0	06JUN2012	09JUN2012	0	3	0	20016	0	CD86+ CD123+ pDC	251	0	CD86+ pDC %	HIV-MAG1	Vaccine	04JUN2012	02/07/2012	17/09/2012	12/11/2012	3	3
087-175	14AUG2013	Cells/singlets/No Agg/lymph and monos/Lymph	HVTN	FH	4.0	07JUN2012	14JUN2012		E	VTN_TRU01FH20140627ESCD1_D.TXT	TRU	01	04JUL2014		120614 HVTN 087 Trucount	34	601	Y	16824	49692	087	87	Trucount Pan-Lineage Panel	1	Trucount Pan-Lineage Staining Panel	75661	0		0	06JUN2012	09JUN2012	0	3	0	20016	2209.8476583	Lymphocytes				HIV-MAG1	Vaccine	04JUN2012	02/07/2012	17/09/2012	12/11/2012	3	3
087-175	14AUG2013	Cells/singlets/No Agg/lymph and monos/Lymph/CD3+	HVTN	FH	4.0	07JUN2012	14JUN2012		E	VTN_TRU01FH20140627ESCD1_D.TXT	TRU	01	04JUL2014		120614 HVTN 087 Trucount	34	601	Y	16824	49692	087	87	Trucount Pan-Lineage Panel	1	Trucount Pan-Lineage Staining Panel	45976	0		0	06JUN2012	09JUN2012	0	3	0	20016	1342.8312597	CD3+ T cells				HIV-MAG1	Vaccine	04JUN2012	02/07/2012	17/09/2012	12/11/2012	3	3
087-175	14AUG2013	Cells/singlets/No Agg/lymph and monos/Lymph/CD3+/CD4+	HVTN	FH	4.0	07JUN2012	14JUN2012		E	VTN_TRU01FH20140627ESCD1_D.TXT	TRU	01	04JUL2014		120614 HVTN 087 Trucount	34	601	Y	16824	49692	087	87	Trucount Pan-Lineage Panel	1	Trucount Pan-Lineage Staining Panel	24944	0		0	06JUN2012	09JUN2012	0	3	0	20016	728.54495698	CD4+ T cells				HIV-MAG1	Vaccine	04JUN2012	02/07/2012	17/09/2012	12/11/2012	3	3
087-175	14AUG2013	Cells/singlets/No Agg/lymph and monos/Lymph/CD3+/CD4+/DR+	HVTN	FH	4.0	07JUN2012	14JUN2012		E	VTN_TRU01FH20140908ESCD1_C.TXT	TRU	01	09SEP2014		120614 HVTN 087 Trucount	34	601	Y	16824	49692	087	87	Trucount Pan-Lineage Panel	1	Trucount Pan-Lineage Staining Panel	506	0		0	06JUN2012	09JUN2012	0	3	0	20016	14.778854563	HLA-DR+ CD4+ T cells	24944	2.0285439384	HLA-DR+ CD4+ T cells %	HIV-MAG1	Vaccine	04JUN2012	02/07/2012	17/09/2012	12/11/2012	3	3
087-175	14AUG2013	Cells/singlets/No Agg/lymph and monos/Lymph/CD3+/CD8+	HVTN	FH	4.0	07JUN2012	14JUN2012		E	VTN_TRU01FH20140627ESCD1_D.TXT	TRU	01	04JUL2014		120614 HVTN 087 Trucount	34	601	Y	16824	49692	087	87	Trucount Pan-Lineage Panel	1	Trucount Pan-Lineage Staining Panel	16894	0		0	06JUN2012	09JUN2012	0	3	0	20016	493.42681619	CD8+ T cells				HIV-MAG1	Vaccine	04JUN2012	02/07/2012	17/09/2012	12/11/2012	3	3
087-175	14AUG2013	Cells/singlets/No Agg/lymph and monos/Lymph/CD3+/CD8+/DR+	HVTN	FH	4.0	07JUN2012	14JUN2012		E	VTN_TRU01FH20140908ESCD1_C.TXT	TRU	01	09SEP2014		120614 HVTN 087 Trucount	34	601	Y	16824	49692	087	87	Trucount Pan-Lineage Panel	1	Trucount Pan-Lineage Staining Panel	579	0		0	06JUN2012	09JUN2012	0	3	0	20016	16.910981803	HLA-DR+ CD8+ T cells	16894	3.4272522789	HLA-DR+ CD8+ T cells %	HIV-MAG1	Vaccine	04JUN2012	02/07/2012	17/09/2012	12/11/2012	3	3
087-175	14AUG2013	Cells/singlets/No Agg/lymph and monos/Lymph/CD3-CD19+/CD56-CD16-/19+HLA-DR+	HVTN	FH	4.0	07JUN2012	14JUN2012		E	VTN_TRU01FH20140627ESCD1_D.TXT	TRU	01	04JUL2014		120614 HVTN 087 Trucount	34	601	Y	16824	49692	087	87	Trucount Pan-Lineage Panel	1	Trucount Pan-Lineage Staining Panel	12237	0		0	06JUN2012	09JUN2012	0	3	0	20016	357.40878121	B cells				HIV-MAG1	Vaccine	04JUN2012	02/07/2012	17/09/2012	12/11/2012	3	3
087-175	14AUG2013	Cells/singlets/No Agg/lymph and monos/Lymph/CD3-CD19+/CD56-CD16-/CD86+	HVTN	FH	4.0	07JUN2012	14JUN2012		E	VTN_TRU01FH20140627ESCD1_D.TXT	TRU	01	04JUL2014		120614 HVTN 087 Trucount	34	601	Y	16824	49692	087	87	Trucount Pan-Lineage Panel	1	Trucount Pan-Lineage Staining Panel	99	0		0	06JUN2012	09JUN2012	0	3	0	20016	2.8915150233	CD86+ B cells	12237	0.8090218191	CD86+ B cells %	HIV-MAG1	Vaccine	04JUN2012	02/07/2012	17/09/2012	12/11/2012	3	3
087-175	14AUG2013	Cells/singlets/No Agg/lymph and monos/Lymph/CD3-CD19+/CD56-CD16-/DR-	HVTN	FH	4.0	07JUN2012	14JUN2012		E	VTN_TRU01FH20140908ESCD1_C.TXT	TRU	01	09SEP2014		120614 HVTN 087 Trucount	34	601	Y	16824	49692	087	87	Trucount Pan-Lineage Panel	1	Trucount Pan-Lineage Staining Panel	78	0		0	06JUN2012	09JUN2012	0	3	0	20016	2.2781633517	HLA-DR-negative B cells	12237	0.6374111302	HLA-DR-negative B cells %	HIV-MAG1	Vaccine	04JUN2012	02/07/2012	17/09/2012	12/11/2012	3	3
087-175	14AUG2013	Cells/singlets/No Agg/lymph and monos/Lymph/CD3-CD19-/CD11c-CD4-/CD56Dim	HVTN	FH	4.0	07JUN2012	14JUN2012		E	VTN_TRU01FH20140627ESCD1_D.TXT	TRU	01	04JUL2014		120614 HVTN 087 Trucount	34	601	Y	16824	49692	087	87	Trucount Pan-Lineage Panel	1	Trucount Pan-Lineage Staining Panel	7482	0		0	06JUN2012	09JUN2012	0	3	0	20016	218.52843843	CD56dim NK	9507	78.699905333	CD56dim NK %	HIV-MAG1	Vaccine	04JUN2012	02/07/2012	17/09/2012	12/11/2012	3	3
087-175	14AUG2013	Cells/singlets/No Agg/lymph and monos/Lymph/CD3-CD19-/CD11c-CD4-/CD56bright	HVTN	FH	4.0	07JUN2012	14JUN2012		E	VTN_TRU01FH20140627ESCD1_D.TXT	TRU	01	04JUL2014		120614 HVTN 087 Trucount	34	601	Y	16824	49692	087	87	Trucount Pan-Lineage Panel	1	Trucount Pan-Lineage Staining Panel	672	0		0	06JUN2012	09JUN2012	0	3	0	20016	19.627253491	CD56bright NK	9507	7.0684758599	CD56bright NK %	HIV-MAG1	Vaccine	04JUN2012	02/07/2012	17/09/2012	12/11/2012	3	3
087-175	14AUG2013	Cells/singlets/No Agg/lymph and monos/Lymph/CD3-CD19-/CD11c-CD4-/CD56negative	HVTN	FH	4.0	07JUN2012	14JUN2012		E	VTN_TRU01FH20140627ESCD1_D.TXT	TRU	01	04JUL2014		120614 HVTN 087 Trucount	34	601	Y	16824	49692	087	87	Trucount Pan-Lineage Panel	1	Trucount Pan-Lineage Staining Panel	680	0		0	06JUN2012	09JUN2012	0	3	0	20016	19.860911271	CD56neg NK	9507	7.152624382	CD56neg NK %	HIV-MAG1	Vaccine	04JUN2012	02/07/2012	17/09/2012	12/11/2012	3	3
087-175	14AUG2013	Cells/singlets/No Agg/lymph and monos/Lymph/CD3-CD19-/CD11c-CD4-/NKall	HVTN	FH	4.0	07JUN2012	14JUN2012		E	VTN_TRU01FH20140627ESCD1_D.TXT	TRU	01	04JUL2014		120614 HVTN 087 Trucount	34	601	Y	16824	49692	087	87	Trucount Pan-Lineage Panel	1	Trucount Pan-Lineage Staining Panel	9507	0		0	06JUN2012	09JUN2012	0	3	0	20016	277.6730639	NK total				HIV-MAG1	Vaccine	04JUN2012	02/07/2012	17/09/2012	12/11/2012	3	3
087-175	14AUG2013	Cells/singlets/No Agg/lymph and monos/No Lymph/CD3-CD56-/Mono	HVTN	FH	4.0	07JUN2012	14JUN2012		E	VTN_TRU01FH20140627ESCD1_D.TXT	TRU	01	04JUL2014		120614 HVTN 087 Trucount	34	601	Y	16824	49692	087	87	Trucount Pan-Lineage Panel	1	Trucount Pan-Lineage Staining Panel	19003	0		0	06JUN2012	09JUN2012	0	3	0	20016	555.02484836	Monocytes total				HIV-MAG1	Vaccine	04JUN2012	02/07/2012	17/09/2012	12/11/2012	3	3
087-175	14AUG2013	Cells/singlets/No Agg/lymph and monos/No Lymph/CD3-CD56-/Mono/CD14lowCD16+	HVTN	FH	4.0	07JUN2012	14JUN2012		E	VTN_TRU01FH20140627ESCD1_D.TXT	TRU	01	04JUL2014		120614 HVTN 087 Trucount	34	601	Y	16824	49692	087	87	Trucount Pan-Lineage Panel	1	Trucount Pan-Lineage Staining Panel	219	0		0	06JUN2012	09JUN2012	0	3	0	20016	6.3963817182	Monocytes non-classical				HIV-MAG1	Vaccine	04JUN2012	02/07/2012	17/09/2012	12/11/2012	3	3
087-175	14AUG2013	Cells/singlets/No Agg/lymph and monos/No Lymph/CD3-CD56-/Mono/CD14lowCD16+/Q6: CD86+,, HLA-DR+	HVTN	FH	4.0	07JUN2012	14JUN2012		E	VTN_TRU01FH20140627ESCD1_D.TXT	TRU	01	04JUL2014		120614 HVTN 087 Trucount	34	601	Y	16824	49692	087	87	Trucount Pan-Lineage Panel	1	Trucount Pan-Lineage Staining Panel	4	0		0	06JUN2012	09JUN2012	0	3	0	20016	0.1168288898	CD86+ monocytes non-classical	219	1.8264840183	CD86+ monocytes non-classical %	HIV-MAG1	Vaccine	04JUN2012	02/07/2012	17/09/2012	12/11/2012	3	3
087-175	14AUG2013	Cells/singlets/No Agg/lymph and monos/No Lymph/CD3-CD56-/Mono/CD16-CD14+	HVTN	FH	4.0	07JUN2012	14JUN2012		E	VTN_TRU01FH20140627ESCD1_D.TXT	TRU	01	04JUL2014		120614 HVTN 087 Trucount	34	601	Y	16824	49692	087	87	Trucount Pan-Lineage Panel	1	Trucount Pan-Lineage Staining Panel	17762	0		0	06JUN2012	09JUN2012	0	3	0	20016	518.77868529	Monocytes classical				HIV-MAG1	Vaccine	04JUN2012	02/07/2012	17/09/2012	12/11/2012	3	3
087-175	14AUG2013	Cells/singlets/No Agg/lymph and monos/No Lymph/CD3-CD56-/Mono/CD16-CD14+/Q6: CD86+,, HLA-DR+	HVTN	FH	4.0	07JUN2012	14JUN2012		E	VTN_TRU01FH20140627ESCD1_D.TXT	TRU	01	04JUL2014		120614 HVTN 087 Trucount	34	601	Y	16824	49692	087	87	Trucount Pan-Lineage Panel	1	Trucount Pan-Lineage Staining Panel	29	0		0	06JUN2012	09JUN2012	0	3	0	20016	0.8470094513	CD86+ monocytes classical	17762	0.163269902	CD86+ monocytes classical %	HIV-MAG1	Vaccine	04JUN2012	02/07/2012	17/09/2012	12/11/2012	3	3
087-175	14AUG2013	Cells/singlets/No Agg/lymph and monos/No Lymph/CD3-CD56-/Mono/Intermediate Monos	HVTN	FH	4.0	07JUN2012	14JUN2012		E	VTN_TRU01FH20140627ESCD1_D.TXT	TRU	01	04JUL2014		120614 HVTN 087 Trucount	34	601	Y	16824	49692	087	87	Trucount Pan-Lineage Panel	1	Trucount Pan-Lineage Staining Panel	1019	0		0	06JUN2012	09JUN2012	0	3	0	20016	29.762159684	Monocytes intermediate				HIV-MAG1	Vaccine	04JUN2012	02/07/2012	17/09/2012	12/11/2012	3	3
087-175	14AUG2013	Cells/singlets/No Agg/lymph and monos/No Lymph/CD3-CD56-/Mono/Intermediate Monos/Q6: CD86+,, HLA-DR+	HVTN	FH	4.0	07JUN2012	14JUN2012		E	VTN_TRU01FH20140627ESCD1_D.TXT	TRU	01	04JUL2014		120614 HVTN 087 Trucount	34	601	Y	16824	49692	087	87	Trucount Pan-Lineage Panel	1	Trucount Pan-Lineage Staining Panel	3	0		0	06JUN2012	09JUN2012	0	3	0	20016	0.0876216674	CD86+ monocytes intermediate	1019	0.2944062807	CD86+ monocytes intermediate %	HIV-MAG1	Vaccine	04JUN2012	02/07/2012	17/09/2012	12/11/2012	3	3
087-175	14AUG2013	Cells/singlets/No Agg/lymph and monos/No Lymph/CD3-CD56-/Mono/Q6: CD86+,, HLA-DR+	HVTN	FH	4.0	07JUN2012	14JUN2012		E	VTN_TRU01FH20140627ESCD1_D.TXT	TRU	01	04JUL2014		120614 HVTN 087 Trucount	34	601	Y	16824	49692	087	87	Trucount Pan-Lineage Panel	1	Trucount Pan-Lineage Staining Panel	1011	0		0	06JUN2012	09JUN2012	0	3	0	20016	29.528501904	CD86+ monocytes total	19003	5.320212598	CD86+ monocytes %	HIV-MAG1	Vaccine	04JUN2012	02/07/2012	17/09/2012	12/11/2012	3	3
087-175	14AUG2013	Ungated	HVTN	FH	4.0	07JUN2012	14JUN2012		E	VTN_TRU01FH20140627ESCD1_D.TXT	TRU	01	04JUL2014		120614 HVTN 087 Trucount	34	601	Y	16824	49692	087	87	Trucount Pan-Lineage Panel	1	Trucount Pan-Lineage Staining Panel	835000	0		0	06JUN2012	09JUN2012	0	3	0	20016	24388.030752					HIV-MAG1	Vaccine	04JUN2012	02/07/2012	17/09/2012	12/11/2012	3	3
087-175					5.0																																	22526		HLA-DR+ CD4+ T cells %	HIV-MAG1	Vaccine	04JUN2012	02/07/2012	17/09/2012	12/11/2012
087-175	14AUG2013	Cells	HVTN	FH	5.0	18JUN2012	28JUN2012		E	VTN_TRU01FH20140627ESCD1_D.TXT	TRU	01	04JUL2014		120628 HVTN 087 Trucount	34	601	Y	16824	49692	087	87	Trucount Pan-Lineage Panel	1	Trucount Pan-Lineage Staining Panel	717000	0		0	16JUN2012	25JUN2012	0	14	0	19987	20971.963541					HIV-MAG1	Vaccine	04JUN2012	02/07/2012	17/09/2012	12/11/2012	14	14
087-175	14AUG2013	Cells/singlets	HVTN	FH	5.0	18JUN2012	28JUN2012		E	VTN_TRU01FH20140627ESCD1_D.TXT	TRU	01	04JUL2014		120628 HVTN 087 Trucount	34	601	Y	16824	49692	087	87	Trucount Pan-Lineage Panel	1	Trucount Pan-Lineage Staining Panel	205000	0		0	16JUN2012	25JUN2012	0	14	0	19987	5996.1680975					HIV-MAG1	Vaccine	04JUN2012	02/07/2012	17/09/2012	12/11/2012	14	14
087-175	14AUG2013	Cells/singlets/No Agg	HVTN	FH	5.0	18JUN2012	28JUN2012		E	VTN_TRU01FH20140627ESCD1_D.TXT	TRU	01	04JUL2014		120628 HVTN 087 Trucount	34	601	Y	16824	49692	087	87	Trucount Pan-Lineage Panel	1	Trucount Pan-Lineage Staining Panel	204000	0		0	16JUN2012	25JUN2012	0	14	0	19987	5966.918497					HIV-MAG1	Vaccine	04JUN2012	02/07/2012	17/09/2012	12/11/2012	14	14
087-175	14AUG2013	Cells/singlets/No Agg/Gran	HVTN	FH	5.0	18JUN2012	28JUN2012		E	VTN_TRU01FH20140627ESCD1_D.TXT	TRU	01	04JUL2014		120628 HVTN 087 Trucount	34	601	Y	16824	49692	087	87	Trucount Pan-Lineage Panel	1	Trucount Pan-Lineage Staining Panel	111000	0		0	16JUN2012	25JUN2012	0	14	0	19987	3246.7056528	Granulocytes				HIV-MAG1	Vaccine	04JUN2012	02/07/2012	17/09/2012	12/11/2012	14	14
087-175	14AUG2013	Cells/singlets/No Agg/Gran/CD16+gran	HVTN	FH	5.0	18JUN2012	28JUN2012		E	VTN_TRU01FH20140627ESCD1_D.TXT	TRU	01	04JUL2014		120628 HVTN 087 Trucount	34	601	Y	16824	49692	087	87	Trucount Pan-Lineage Panel	1	Trucount Pan-Lineage Staining Panel	104000	0		0	16JUN2012	25JUN2012	0	14	0	19987	3041.9584495	Granulocytes CD16+				HIV-MAG1	Vaccine	04JUN2012	02/07/2012	17/09/2012	12/11/2012	14	14
087-175	14AUG2013	Cells/singlets/No Agg/lymph and monos/CD14-CD19-/CD3-CD19-/CD56-CD16-/HLA-DR+/mDC	HVTN	FH	5.0	18JUN2012	28JUN2012		E	VTN_TRU01FH20140627ESCD1_D.TXT	TRU	01	04JUL2014		120628 HVTN 087 Trucount	34	601	Y	16824	49692	087	87	Trucount Pan-Lineage Panel	1	Trucount Pan-Lineage Staining Panel	604	0		0	16JUN2012	25JUN2012	0	14	0	19987	17.666758687	CD11c+ mDC				HIV-MAG1	Vaccine	04JUN2012	02/07/2012	17/09/2012	12/11/2012	14	14
087-175	14AUG2013	Cells/singlets/No Agg/lymph and monos/CD14-CD19-/CD3-CD19-/CD56-CD16-/HLA-DR+/mDC/Q2: CD86+,, HLA-DR+	HVTN	FH	5.0	18JUN2012	28JUN2012		E	VTN_TRU01FH20140627ESCD1_D.TXT	TRU	01	04JUL2014		120628 HVTN 087 Trucount	34	601	Y	16824	49692	087	87	Trucount Pan-Lineage Panel	1	Trucount Pan-Lineage Staining Panel	2	0		0	16JUN2012	25JUN2012	0	14	0	19987	0.058499201	CD86+ CD11c+ mDC	604	0.3311258278	CD86+ mDC %	HIV-MAG1	Vaccine	04JUN2012	02/07/2012	17/09/2012	12/11/2012	14	14
087-175	14AUG2013	Cells/singlets/No Agg/lymph and monos/CD14-CD19-/CD3-CD19-/CD56-CD16-/HLA-DR+/pDC	HVTN	FH	5.0	18JUN2012	28JUN2012		E	VTN_TRU01FH20140627ESCD1_D.TXT	TRU	01	04JUL2014		120628 HVTN 087 Trucount	34	601	Y	16824	49692	087	87	Trucount Pan-Lineage Panel	1	Trucount Pan-Lineage Staining Panel	200	0		0	16JUN2012	25JUN2012	0	14	0	19987	5.8499200951	CD123+ pDC				HIV-MAG1	Vaccine	04JUN2012	02/07/2012	17/09/2012	12/11/2012	14	14
087-175	14AUG2013	Cells/singlets/No Agg/lymph and monos/CD14-CD19-/CD3-CD19-/CD56-CD16-/HLA-DR+/pDC/Q2: CD86+,, HLA-DR+	HVTN	FH	5.0	18JUN2012	28JUN2012		E	VTN_TRU01FH20140627ESCD1_D.TXT	TRU	01	04JUL2014		120628 HVTN 087 Trucount	34	601	Y	16824	49692	087	87	Trucount Pan-Lineage Panel	1	Trucount Pan-Lineage Staining Panel	1	0		0	16JUN2012	25JUN2012	0	14	0	19987	0.0292496005	CD86+ CD123+ pDC	200	0.5	CD86+ pDC %	HIV-MAG1	Vaccine	04JUN2012	02/07/2012	17/09/2012	12/11/2012	14	14
087-175	14AUG2013	Cells/singlets/No Agg/lymph and monos/Lymph	HVTN	FH	5.0	18JUN2012	28JUN2012		E	VTN_TRU01FH20140627ESCD1_D.TXT	TRU	01	04JUL2014		120628 HVTN 087 Trucount	34	601	Y	16824	49692	087	87	Trucount Pan-Lineage Panel	1	Trucount Pan-Lineage Staining Panel	75977	0		0	16JUN2012	25JUN2012	0	14	0	19987	2222.2968953	Lymphocytes				HIV-MAG1	Vaccine	04JUN2012	02/07/2012	17/09/2012	12/11/2012	14	14
087-175	14AUG2013	Cells/singlets/No Agg/lymph and monos/Lymph/CD3+	HVTN	FH	5.0	18JUN2012	28JUN2012		E	VTN_TRU01FH20140627ESCD1_D.TXT	TRU	01	04JUL2014		120628 HVTN 087 Trucount	34	601	Y	16824	49692	087	87	Trucount Pan-Lineage Panel	1	Trucount Pan-Lineage Staining Panel	44189	0		0	16JUN2012	25JUN2012	0	14	0	19987	1292.5105954	CD3+ T cells				HIV-MAG1	Vaccine	04JUN2012	02/07/2012	17/09/2012	12/11/2012	14	14
087-175	14AUG2013	Cells/singlets/No Agg/lymph and monos/Lymph/CD3+/CD4+	HVTN	FH	5.0	18JUN2012	28JUN2012		E	VTN_TRU01FH20140627ESCD1_D.TXT	TRU	01	04JUL2014		120628 HVTN 087 Trucount	34	601	Y	16824	49692	087	87	Trucount Pan-Lineage Panel	1	Trucount Pan-Lineage Staining Panel	22526	0		0	16JUN2012	25JUN2012	0	14	0	19987	658.87650031	CD4+ T cells				HIV-MAG1	Vaccine	04JUN2012	02/07/2012	17/09/2012	12/11/2012	14	14
087-175	14AUG2013	Cells/singlets/No Agg/lymph and monos/Lymph/CD3+/CD8+	HVTN	FH	5.0	18JUN2012	28JUN2012		E	VTN_TRU01FH20140627ESCD1_D.TXT	TRU	01	04JUL2014		120628 HVTN 087 Trucount	34	601	Y	16824	49692	087	87	Trucount Pan-Lineage Panel	1	Trucount Pan-Lineage Staining Panel	16717	0		0	16JUN2012	25JUN2012	0	14	0	19987	488.96557115	CD8+ T cells				HIV-MAG1	Vaccine	04JUN2012	02/07/2012	17/09/2012	12/11/2012	14	14
087-175	14AUG2013	Cells/singlets/No Agg/lymph and monos/Lymph/CD3+/CD8+/DR+	HVTN	FH	5.0	18JUN2012	28JUN2012		E	VTN_TRU01FH20140908ESCD1_C.TXT	TRU	01	09SEP2014		120628 HVTN 087 Trucount	34	601	Y	16824	49692	087	87	Trucount Pan-Lineage Panel	1	Trucount Pan-Lineage Staining Panel	689	0		0	16JUN2012	25JUN2012	0	14	0	19987	20.152974728	HLA-DR+ CD8+ T cells	16717	4.1215529102	HLA-DR+ CD8+ T cells %	HIV-MAG1	Vaccine	04JUN2012	02/07/2012	17/09/2012	12/11/2012	14	14
087-175	14AUG2013	Cells/singlets/No Agg/lymph and monos/Lymph/CD3-CD19+/CD56-CD16-/19+HLA-DR+	HVTN	FH	5.0	18JUN2012	28JUN2012		E	VTN_TRU01FH20140627ESCD1_D.TXT	TRU	01	04JUL2014		120628 HVTN 087 Trucount	34	601	Y	16824	49692	087	87	Trucount Pan-Lineage Panel	1	Trucount Pan-Lineage Staining Panel	7898	0		0	16JUN2012	25JUN2012	0	14	0	19987	231.01334456	B cells				HIV-MAG1	Vaccine	04JUN2012	02/07/2012	17/09/2012	12/11/2012	14	14
087-175	14AUG2013	Cells/singlets/No Agg/lymph and monos/Lymph/CD3-CD19+/CD56-CD16-/CD86+	HVTN	FH	5.0	18JUN2012	28JUN2012		E	VTN_TRU01FH20140627ESCD1_D.TXT	TRU	01	04JUL2014		120628 HVTN 087 Trucount	34	601	Y	16824	49692	087	87	Trucount Pan-Lineage Panel	1	Trucount Pan-Lineage Staining Panel	26	0		0	16JUN2012	25JUN2012	0	14	0	19987	0.7604896124	CD86+ B cells	7898	0.3291972651	CD86+ B cells %	HIV-MAG1	Vaccine	04JUN2012	02/07/2012	17/09/2012	12/11/2012	14	14
087-175	14AUG2013	Cells/singlets/No Agg/lymph and monos/Lymph/CD3-CD19+/CD56-CD16-/DR-	HVTN	FH	5.0	18JUN2012	28JUN2012		E	VTN_TRU01FH20140908ESCD1_C.TXT	TRU	01	09SEP2014		120628 HVTN 087 Trucount	34	601	Y	16824	49692	087	87	Trucount Pan-Lineage Panel	1	Trucount Pan-Lineage Staining Panel	108	0		0	16JUN2012	25JUN2012	0	14	0	19987	3.1589568514	HLA-DR-negative B cells	7898	1.3674347936	HLA-DR-negative B cells %	HIV-MAG1	Vaccine	04JUN2012	02/07/2012	17/09/2012	12/11/2012	14	14
087-175	14AUG2013	Cells/singlets/No Agg/lymph and monos/Lymph/CD3-CD19-/CD11c-CD4-/CD56Dim	HVTN	FH	5.0	18JUN2012	28JUN2012		E	VTN_TRU01FH20140627ESCD1_D.TXT	TRU	01	04JUL2014		120628 HVTN 087 Trucount	34	601	Y	16824	49692	087	87	Trucount Pan-Lineage Panel	1	Trucount Pan-Lineage Staining Panel	11841	0		0	16JUN2012	25JUN2012	0	14	0	19987	346.34451923	CD56dim NK	13511	87.639700984	CD56dim NK %	HIV-MAG1	Vaccine	04JUN2012	02/07/2012	17/09/2012	12/11/2012	14	14
087-175	14AUG2013	Cells/singlets/No Agg/lymph and monos/Lymph/CD3-CD19-/CD11c-CD4-/CD56bright	HVTN	FH	5.0	18JUN2012	28JUN2012		E	VTN_TRU01FH20140627ESCD1_D.TXT	TRU	01	04JUL2014		120628 HVTN 087 Trucount	34	601	Y	16824	49692	087	87	Trucount Pan-Lineage Panel	1	Trucount Pan-Lineage Staining Panel	524	0		0	16JUN2012	25JUN2012	0	14	0	19987	15.326790649	CD56bright NK	13511	3.8783213678	CD56bright NK %	HIV-MAG1	Vaccine	04JUN2012	02/07/2012	17/09/2012	12/11/2012	14	14
087-175	14AUG2013	Cells/singlets/No Agg/lymph and monos/Lymph/CD3-CD19-/CD11c-CD4-/CD56negative	HVTN	FH	5.0	18JUN2012	28JUN2012		E	VTN_TRU01FH20140627ESCD1_D.TXT	TRU	01	04JUL2014		120628 HVTN 087 Trucount	34	601	Y	16824	49692	087	87	Trucount Pan-Lineage Panel	1	Trucount Pan-Lineage Staining Panel	691	0		0	16JUN2012	25JUN2012	0	14	0	19987	20.211473929	CD56neg NK	13511	5.1143512693	CD56neg NK %	HIV-MAG1	Vaccine	04JUN2012	02/07/2012	17/09/2012	12/11/2012	14	14
087-175	14AUG2013	Cells/singlets/No Agg/lymph and monos/Lymph/CD3-CD19-/CD11c-CD4-/NKall	HVTN	FH	5.0	18JUN2012	28JUN2012		E	VTN_TRU01FH20140627ESCD1_D.TXT	TRU	01	04JUL2014		120628 HVTN 087 Trucount	34	601	Y	16824	49692	087	87	Trucount Pan-Lineage Panel	1	Trucount Pan-Lineage Staining Panel	13511	0		0	16JUN2012	25JUN2012	0	14	0	19987	395.19135203	NK total				HIV-MAG1	Vaccine	04JUN2012	02/07/2012	17/09/2012	12/11/2012	14	14
087-175	14AUG2013	Cells/singlets/No Agg/lymph and monos/No Lymph/CD3-CD56-/Mono	HVTN	FH	5.0	18JUN2012	28JUN2012		E	VTN_TRU01FH20140627ESCD1_D.TXT	TRU	01	04JUL2014		120628 HVTN 087 Trucount	34	601	Y	16824	49692	087	87	Trucount Pan-Lineage Panel	1	Trucount Pan-Lineage Staining Panel	14292	0		0	16JUN2012	25JUN2012	0	14	0	19987	418.03529	Monocytes total				HIV-MAG1	Vaccine	04JUN2012	02/07/2012	17/09/2012	12/11/2012	14	14
087-175	14AUG2013	Cells/singlets/No Agg/lymph and monos/No Lymph/CD3-CD56-/Mono/CD14lowCD16+	HVTN	FH	5.0	18JUN2012	28JUN2012		E	VTN_TRU01FH20140627ESCD1_D.TXT	TRU	01	04JUL2014		120628 HVTN 087 Trucount	34	601	Y	16824	49692	087	87	Trucount Pan-Lineage Panel	1	Trucount Pan-Lineage Staining Panel	218	0		0	16JUN2012	25JUN2012	0	14	0	19987	6.3764129037	Monocytes non-classical				HIV-MAG1	Vaccine	04JUN2012	02/07/2012	17/09/2012	12/11/2012	14	14
087-175	14AUG2013	Cells/singlets/No Agg/lymph and monos/No Lymph/CD3-CD56-/Mono/CD14lowCD16+/Q6: CD86+,, HLA-DR+	HVTN	FH	5.0	18JUN2012	28JUN2012		E	VTN_TRU01FH20140627ESCD1_D.TXT	TRU	01	04JUL2014		120628 HVTN 087 Trucount	34	601	Y	16824	49692	087	87	Trucount Pan-Lineage Panel	1	Trucount Pan-Lineage Staining Panel	40	0		0	16JUN2012	25JUN2012	0	14	0	19987	1.169984019	CD86+ monocytes non-classical	218	18.348623853	CD86+ monocytes non-classical %	HIV-MAG1	Vaccine	04JUN2012	02/07/2012	17/09/2012	12/11/2012	14	14
087-175	14AUG2013	Cells/singlets/No Agg/lymph and monos/No Lymph/CD3-CD56-/Mono/CD16-CD14+	HVTN	FH	5.0	18JUN2012	28JUN2012		E	VTN_TRU01FH20140627ESCD1_D.TXT	TRU	01	04JUL2014		120628 HVTN 087 Trucount	34	601	Y	16824	49692	087	87	Trucount Pan-Lineage Panel	1	Trucount Pan-Lineage Staining Panel	13277	0		0	16JUN2012	25JUN2012	0	14	0	19987	388.34694551	Monocytes classical				HIV-MAG1	Vaccine	04JUN2012	02/07/2012	17/09/2012	12/11/2012	14	14
087-175	14AUG2013	Cells/singlets/No Agg/lymph and monos/No Lymph/CD3-CD56-/Mono/CD16-CD14+/Q6: CD86+,, HLA-DR+	HVTN	FH	5.0	18JUN2012	28JUN2012		E	VTN_TRU01FH20140627ESCD1_D.TXT	TRU	01	04JUL2014		120628 HVTN 087 Trucount	34	601	Y	16824	49692	087	87	Trucount Pan-Lineage Panel	1	Trucount Pan-Lineage Staining Panel	433	0		0	16JUN2012	25JUN2012	0	14	0	19987	12.665077006	CD86+ monocytes classical	13277	3.2612789034	CD86+ monocytes classical %	HIV-MAG1	Vaccine	04JUN2012	02/07/2012	17/09/2012	12/11/2012	14	14
087-175	14AUG2013	Cells/singlets/No Agg/lymph and monos/No Lymph/CD3-CD56-/Mono/Intermediate Monos	HVTN	FH	5.0	18JUN2012	28JUN2012		E	VTN_TRU01FH20140627ESCD1_D.TXT	TRU	01	04JUL2014		120628 HVTN 087 Trucount	34	601	Y	16824	49692	087	87	Trucount Pan-Lineage Panel	1	Trucount Pan-Lineage Staining Panel	797	0		0	16JUN2012	25JUN2012	0	14	0	19987	23.311931579	Monocytes intermediate				HIV-MAG1	Vaccine	04JUN2012	02/07/2012	17/09/2012	12/11/2012	14	14
087-175	14AUG2013	Cells/singlets/No Agg/lymph and monos/No Lymph/CD3-CD56-/Mono/Intermediate Monos/Q6: CD86+,, HLA-DR+	HVTN	FH	5.0	18JUN2012	28JUN2012		E	VTN_TRU01FH20140627ESCD1_D.TXT	TRU	01	04JUL2014		120628 HVTN 087 Trucount	34	601	Y	16824	49692	087	87	Trucount Pan-Lineage Panel	1	Trucount Pan-Lineage Staining Panel	320	0		0	16JUN2012	25JUN2012	0	14	0	19987	9.3598721522	CD86+ monocytes intermediate	797	40.150564617	CD86+ monocytes intermediate %	HIV-MAG1	Vaccine	04JUN2012	02/07/2012	17/09/2012	12/11/2012	14	14
087-175	14AUG2013	Cells/singlets/No Agg/lymph and monos/No Lymph/CD3-CD56-/Mono/Q6: CD86+,, HLA-DR+	HVTN	FH	5.0	18JUN2012	28JUN2012		E	VTN_TRU01FH20140627ESCD1_D.TXT	TRU	01	04JUL2014		120628 HVTN 087 Trucount	34	601	Y	16824	49692	087	87	Trucount Pan-Lineage Panel	1	Trucount Pan-Lineage Staining Panel	861	0		0	16JUN2012	25JUN2012	0	14	0	19987	25.183906009	CD86+ monocytes total	14292	6.0243492863	CD86+ monocytes %	HIV-MAG1	Vaccine	04JUN2012	02/07/2012	17/09/2012	12/11/2012	14	14
087-175	14AUG2013	Ungated	HVTN	FH	5.0	18JUN2012	28JUN2012		E	VTN_TRU01FH20140627ESCD1_D.TXT	TRU	01	04JUL2014		120628 HVTN 087 Trucount	34	601	Y	16824	49692	087	87	Trucount Pan-Lineage Panel	1	Trucount Pan-Lineage Staining Panel	737000	0		0	16JUN2012	25JUN2012	0	14	0	19987	21556.955551					HIV-MAG1	Vaccine	04JUN2012	02/07/2012	17/09/2012	12/11/2012	14	14
087-175					9.0																																	25967		HLA-DR+ CD4+ T cells %	HIV-MAG3	Vaccine	04JUN2012	02/07/2012	17/09/2012	12/11/2012
087-175					9.0																																	16669		HLA-DR+ CD8+ T cells %	HIV-MAG3	Vaccine	04JUN2012	02/07/2012	17/09/2012	12/11/2012
087-175					9.0																																	6731		HLA-DR-negative B cells %	HIV-MAG3	Vaccine	04JUN2012	02/07/2012	17/09/2012	12/11/2012
087-175	14AUG2013	Cells	HVTN	FH	9.0	24SEP2012	08OCT2012		E	VTN_TRU01FH20140627ESCD1_D.TXT	TRU	01	04JUL2014		121008 HVTN 087 Trucount	34	601	Y	16824	49692	087	87	Trucount Pan-Lineage Panel	1	Trucount Pan-Lineage Staining Panel	1490000	0		0	23SEP2012	27SEP2012	0	91	0	20010	43531.810565					HIV-MAG3	Vaccine	04JUN2012	02/07/2012	17/09/2012	12/11/2012	7	7
087-175	14AUG2013	Cells/singlets	HVTN	FH	9.0	24SEP2012	08OCT2012		E	VTN_TRU01FH20140627ESCD1_D.TXT	TRU	01	04JUL2014		121008 HVTN 087 Trucount	34	601	Y	16824	49692	087	87	Trucount Pan-Lineage Panel	1	Trucount Pan-Lineage Staining Panel	199000	0		0	23SEP2012	27SEP2012	0	91	0	20010	5813.9800688					HIV-MAG3	Vaccine	04JUN2012	02/07/2012	17/09/2012	12/11/2012	7	7
087-175	14AUG2013	Cells/singlets/No Agg	HVTN	FH	9.0	24SEP2012	08OCT2012		E	VTN_TRU01FH20140627ESCD1_D.TXT	TRU	01	04JUL2014		121008 HVTN 087 Trucount	34	601	Y	16824	49692	087	87	Trucount Pan-Lineage Panel	1	Trucount Pan-Lineage Staining Panel	196000	0		0	23SEP2012	27SEP2012	0	91	0	20010	5726.3321281					HIV-MAG3	Vaccine	04JUN2012	02/07/2012	17/09/2012	12/11/2012	7	7
087-175	14AUG2013	Cells/singlets/No Agg/Gran	HVTN	FH	9.0	24SEP2012	08OCT2012		E	VTN_TRU01FH20140627ESCD1_D.TXT	TRU	01	04JUL2014		121008 HVTN 087 Trucount	34	601	Y	16824	49692	087	87	Trucount Pan-Lineage Panel	1	Trucount Pan-Lineage Staining Panel	101000	0		0	23SEP2012	27SEP2012	0	91	0	20010	2950.8140048	Granulocytes				HIV-MAG3	Vaccine	04JUN2012	02/07/2012	17/09/2012	12/11/2012	7	7
087-175	14AUG2013	Cells/singlets/No Agg/Gran/CD16+gran	HVTN	FH	9.0	24SEP2012	08OCT2012		E	VTN_TRU01FH20140627ESCD1_D.TXT	TRU	01	04JUL2014		121008 HVTN 087 Trucount	34	601	Y	16824	49692	087	87	Trucount Pan-Lineage Panel	1	Trucount Pan-Lineage Staining Panel	92323	0		0	23SEP2012	27SEP2012	0	91	0	20010	2697.3069442	Granulocytes CD16+				HIV-MAG3	Vaccine	04JUN2012	02/07/2012	17/09/2012	12/11/2012	7	7
087-175	14AUG2013	Cells/singlets/No Agg/lymph and monos/CD14-CD19-/CD3-CD19-/CD56-CD16-/HLA-DR+/mDC	HVTN	FH	9.0	24SEP2012	08OCT2012		E	VTN_TRU01FH20140627ESCD1_D.TXT	TRU	01	04JUL2014		121008 HVTN 087 Trucount	34	601	Y	16824	49692	087	87	Trucount Pan-Lineage Panel	1	Trucount Pan-Lineage Staining Panel	658	0		0	23SEP2012	27SEP2012	0	91	0	20010	19.224115001	CD11c+ mDC				HIV-MAG3	Vaccine	04JUN2012	02/07/2012	17/09/2012	12/11/2012	7	7
087-175	14AUG2013	Cells/singlets/No Agg/lymph and monos/CD14-CD19-/CD3-CD19-/CD56-CD16-/HLA-DR+/mDC/Q2: CD86+,, HLA-DR+	HVTN	FH	9.0	24SEP2012	08OCT2012		E	VTN_TRU01FH20140627ESCD1_D.TXT	TRU	01	04JUL2014		121008 HVTN 087 Trucount	34	601	Y	16824	49692	087	87	Trucount Pan-Lineage Panel	1	Trucount Pan-Lineage Staining Panel	4	0		0	23SEP2012	27SEP2012	0	91	0	20010	0.116863921	CD86+ CD11c+ mDC	658	0.6079027356	CD86+ mDC %	HIV-MAG3	Vaccine	04JUN2012	02/07/2012	17/09/2012	12/11/2012	7	7
087-175	14AUG2013	Cells/singlets/No Agg/lymph and monos/CD14-CD19-/CD3-CD19-/CD56-CD16-/HLA-DR+/pDC	HVTN	FH	9.0	24SEP2012	08OCT2012		E	VTN_TRU01FH20140627ESCD1_D.TXT	TRU	01	04JUL2014		121008 HVTN 087 Trucount	34	601	Y	16824	49692	087	87	Trucount Pan-Lineage Panel	1	Trucount Pan-Lineage Staining Panel	23	0		0	23SEP2012	27SEP2012	0	91	0	20010	0.6719675456	CD123+ pDC				HIV-MAG3	Vaccine	04JUN2012	02/07/2012	17/09/2012	12/11/2012	7	7
087-175	14AUG2013	Cells/singlets/No Agg/lymph and monos/CD14-CD19-/CD3-CD19-/CD56-CD16-/HLA-DR+/pDC/Q2: CD86+,, HLA-DR+	HVTN	FH	9.0	24SEP2012	08OCT2012		E	VTN_TRU01FH20140627ESCD1_D.TXT	TRU	01	04JUL2014		121008 HVTN 087 Trucount	34	601	Y	16824	49692	087	87	Trucount Pan-Lineage Panel	1	Trucount Pan-Lineage Staining Panel	3	0		0	23SEP2012	27SEP2012	0	91	0	20010	0.0876479407	CD86+ CD123+ pDC	23	13.043478261	CD86+ pDC %	HIV-MAG3	Vaccine	04JUN2012	02/07/2012	17/09/2012	12/11/2012	7	7
087-175	14AUG2013	Cells/singlets/No Agg/lymph and monos/Lymph	HVTN	FH	9.0	24SEP2012	08OCT2012		E	VTN_TRU01FH20140627ESCD1_D.TXT	TRU	01	04JUL2014		121008 HVTN 087 Trucount	34	601	Y	16824	49692	087	87	Trucount Pan-Lineage Panel	1	Trucount Pan-Lineage Staining Panel	73486	0		0	23SEP2012	27SEP2012	0	91	0	20010	2146.9655243	Lymphocytes				HIV-MAG3	Vaccine	04JUN2012	02/07/2012	17/09/2012	12/11/2012	7	7
087-175	14AUG2013	Cells/singlets/No Agg/lymph and monos/Lymph/CD3+	HVTN	FH	9.0	24SEP2012	08OCT2012		E	VTN_TRU01FH20140627ESCD1_D.TXT	TRU	01	04JUL2014		121008 HVTN 087 Trucount	34	601	Y	16824	49692	087	87	Trucount Pan-Lineage Panel	1	Trucount Pan-Lineage Staining Panel	46862	0		0	23SEP2012	27SEP2012	0	91	0	20010	1369.1192662	CD3+ T cells				HIV-MAG3	Vaccine	04JUN2012	02/07/2012	17/09/2012	12/11/2012	7	7
087-175	14AUG2013	Cells/singlets/No Agg/lymph and monos/Lymph/CD3+/CD4+	HVTN	FH	9.0	24SEP2012	08OCT2012		E	VTN_TRU01FH20140627ESCD1_D.TXT	TRU	01	04JUL2014		121008 HVTN 087 Trucount	34	601	Y	16824	49692	087	87	Trucount Pan-Lineage Panel	1	Trucount Pan-Lineage Staining Panel	25967	0		0	23SEP2012	27SEP2012	0	91	0	20010	758.65135903	CD4+ T cells				HIV-MAG3	Vaccine	04JUN2012	02/07/2012	17/09/2012	12/11/2012	7	7
087-175	14AUG2013	Cells/singlets/No Agg/lymph and monos/Lymph/CD3+/CD8+	HVTN	FH	9.0	24SEP2012	08OCT2012		E	VTN_TRU01FH20140627ESCD1_D.TXT	TRU	01	04JUL2014		121008 HVTN 087 Trucount	34	601	Y	16824	49692	087	87	Trucount Pan-Lineage Panel	1	Trucount Pan-Lineage Staining Panel	16669	0		0	23SEP2012	27SEP2012	0	91	0	20010	487.00117471	CD8+ T cells				HIV-MAG3	Vaccine	04JUN2012	02/07/2012	17/09/2012	12/11/2012	7	7
087-175	14AUG2013	Cells/singlets/No Agg/lymph and monos/Lymph/CD3-CD19+/CD56-CD16-/19+HLA-DR+	HVTN	FH	9.0	24SEP2012	08OCT2012		E	VTN_TRU01FH20140627ESCD1_D.TXT	TRU	01	04JUL2014		121008 HVTN 087 Trucount	34	601	Y	16824	49692	087	87	Trucount Pan-Lineage Panel	1	Trucount Pan-Lineage Staining Panel	6731	0		0	23SEP2012	27SEP2012	0	91	0	20010	196.65276303	B cells				HIV-MAG3	Vaccine	04JUN2012	02/07/2012	17/09/2012	12/11/2012	7	7
087-175	14AUG2013	Cells/singlets/No Agg/lymph and monos/Lymph/CD3-CD19+/CD56-CD16-/CD86+	HVTN	FH	9.0	24SEP2012	08OCT2012		E	VTN_TRU01FH20140627ESCD1_D.TXT	TRU	01	04JUL2014		121008 HVTN 087 Trucount	34	601	Y	16824	49692	087	87	Trucount Pan-Lineage Panel	1	Trucount Pan-Lineage Staining Panel	17	0		0	23SEP2012	27SEP2012	0	91	0	20010	0.4966716642	CD86+ B cells	6731	0.2525627693	CD86+ B cells %	HIV-MAG3	Vaccine	04JUN2012	02/07/2012	17/09/2012	12/11/2012	7	7
087-175	14AUG2013	Cells/singlets/No Agg/lymph and monos/Lymph/CD3-CD19-/CD11c-CD4-/CD56Dim	HVTN	FH	9.0	24SEP2012	08OCT2012		E	VTN_TRU01FH20140627ESCD1_D.TXT	TRU	01	04JUL2014		121008 HVTN 087 Trucount	34	601	Y	16824	49692	087	87	Trucount Pan-Lineage Panel	1	Trucount Pan-Lineage Staining Panel	7388	0		0	23SEP2012	27SEP2012	0	91	0	20010	215.84766205	CD56dim NK	8891	83.095264875	CD56dim NK %	HIV-MAG3	Vaccine	04JUN2012	02/07/2012	17/09/2012	12/11/2012	7	7
087-175	14AUG2013	Cells/singlets/No Agg/lymph and monos/Lymph/CD3-CD19-/CD11c-CD4-/CD56bright	HVTN	FH	9.0	24SEP2012	08OCT2012		E	VTN_TRU01FH20140627ESCD1_D.TXT	TRU	01	04JUL2014		121008 HVTN 087 Trucount	34	601	Y	16824	49692	087	87	Trucount Pan-Lineage Panel	1	Trucount Pan-Lineage Staining Panel	581	0		0	23SEP2012	27SEP2012	0	91	0	20010	16.974484522	CD56bright NK	8891	6.5346980092	CD56bright NK %	HIV-MAG3	Vaccine	04JUN2012	02/07/2012	17/09/2012	12/11/2012	7	7
087-175	14AUG2013	Cells/singlets/No Agg/lymph and monos/Lymph/CD3-CD19-/CD11c-CD4-/CD56negative	HVTN	FH	9.0	24SEP2012	08OCT2012		E	VTN_TRU01FH20140627ESCD1_D.TXT	TRU	01	04JUL2014		121008 HVTN 087 Trucount	34	601	Y	16824	49692	087	87	Trucount Pan-Lineage Panel	1	Trucount Pan-Lineage Staining Panel	462	0		0	23SEP2012	27SEP2012	0	91	0	20010	13.497782873	CD56neg NK	8891	5.1962658869	CD56neg NK %	HIV-MAG3	Vaccine	04JUN2012	02/07/2012	17/09/2012	12/11/2012	7	7
087-175	14AUG2013	Cells/singlets/No Agg/lymph and monos/Lymph/CD3-CD19-/CD11c-CD4-/NKall	HVTN	FH	9.0	24SEP2012	08OCT2012		E	VTN_TRU01FH20140627ESCD1_D.TXT	TRU	01	04JUL2014		121008 HVTN 087 Trucount	34	601	Y	16824	49692	087	87	Trucount Pan-Lineage Panel	1	Trucount Pan-Lineage Staining Panel	8891	0		0	23SEP2012	27SEP2012	0	91	0	20010	259.75928036	NK total				HIV-MAG3	Vaccine	04JUN2012	02/07/2012	17/09/2012	12/11/2012	7	7
087-175	14AUG2013	Cells/singlets/No Agg/lymph and monos/No Lymph/CD3-CD56-/Mono	HVTN	FH	9.0	24SEP2012	08OCT2012		E	VTN_TRU01FH20140627ESCD1_D.TXT	TRU	01	04JUL2014		121008 HVTN 087 Trucount	34	601	Y	16824	49692	087	87	Trucount Pan-Lineage Panel	1	Trucount Pan-Lineage Staining Panel	15685	0		0	23SEP2012	27SEP2012	0	91	0	20010	458.25265015	Monocytes total				HIV-MAG3	Vaccine	04JUN2012	02/07/2012	17/09/2012	12/11/2012	7	7
087-175	14AUG2013	Cells/singlets/No Agg/lymph and monos/No Lymph/CD3-CD56-/Mono/CD14lowCD16+	HVTN	FH	9.0	24SEP2012	08OCT2012		E	VTN_TRU01FH20140627ESCD1_D.TXT	TRU	01	04JUL2014		121008 HVTN 087 Trucount	34	601	Y	16824	49692	087	87	Trucount Pan-Lineage Panel	1	Trucount Pan-Lineage Staining Panel	628	0		0	23SEP2012	27SEP2012	0	91	0	20010	18.347635594	Monocytes non-classical				HIV-MAG3	Vaccine	04JUN2012	02/07/2012	17/09/2012	12/11/2012	7	7
087-175	14AUG2013	Cells/singlets/No Agg/lymph and monos/No Lymph/CD3-CD56-/Mono/CD14lowCD16+/Q6: CD86+,, HLA-DR+	HVTN	FH	9.0	24SEP2012	08OCT2012		E	VTN_TRU01FH20140627ESCD1_D.TXT	TRU	01	04JUL2014		121008 HVTN 087 Trucount	34	601	Y	16824	49692	087	87	Trucount Pan-Lineage Panel	1	Trucount Pan-Lineage Staining Panel	53	0		0	23SEP2012	27SEP2012	0	91	0	20010	1.548446953	CD86+ monocytes non-classical	628	8.4394904459	CD86+ monocytes non-classical %	HIV-MAG3	Vaccine	04JUN2012	02/07/2012	17/09/2012	12/11/2012	7	7
087-175	14AUG2013	Cells/singlets/No Agg/lymph and monos/No Lymph/CD3-CD56-/Mono/CD16-CD14+	HVTN	FH	9.0	24SEP2012	08OCT2012		E	VTN_TRU01FH20140627ESCD1_D.TXT	TRU	01	04JUL2014		121008 HVTN 087 Trucount	34	601	Y	16824	49692	087	87	Trucount Pan-Lineage Panel	1	Trucount Pan-Lineage Staining Panel	14327	0		0	23SEP2012	27SEP2012	0	91	0	20010	418.57734897	Monocytes classical				HIV-MAG3	Vaccine	04JUN2012	02/07/2012	17/09/2012	12/11/2012	7	7
087-175	14AUG2013	Cells/singlets/No Agg/lymph and monos/No Lymph/CD3-CD56-/Mono/CD16-CD14+/Q6: CD86+,, HLA-DR+	HVTN	FH	9.0	24SEP2012	08OCT2012		E	VTN_TRU01FH20140627ESCD1_D.TXT	TRU	01	04JUL2014		121008 HVTN 087 Trucount	34	601	Y	16824	49692	087	87	Trucount Pan-Lineage Panel	1	Trucount Pan-Lineage Staining Panel	199	0		0	23SEP2012	27SEP2012	0	91	0	20010	5.8139800688	CD86+ monocytes classical	14327	1.3889858309	CD86+ monocytes classical %	HIV-MAG3	Vaccine	04JUN2012	02/07/2012	17/09/2012	12/11/2012	7	7
087-175	14AUG2013	Cells/singlets/No Agg/lymph and monos/No Lymph/CD3-CD56-/Mono/Intermediate Monos	HVTN	FH	9.0	24SEP2012	08OCT2012		E	VTN_TRU01FH20140627ESCD1_D.TXT	TRU	01	04JUL2014		121008 HVTN 087 Trucount	34	601	Y	16824	49692	087	87	Trucount Pan-Lineage Panel	1	Trucount Pan-Lineage Staining Panel	727	0		0	23SEP2012	27SEP2012	0	91	0	20010	21.240017638	Monocytes intermediate				HIV-MAG3	Vaccine	04JUN2012	02/07/2012	17/09/2012	12/11/2012	7	7
087-175	14AUG2013	Cells/singlets/No Agg/lymph and monos/No Lymph/CD3-CD56-/Mono/Intermediate Monos/Q6: CD86+,, HLA-DR+	HVTN	FH	9.0	24SEP2012	08OCT2012		E	VTN_TRU01FH20140627ESCD1_D.TXT	TRU	01	04JUL2014		121008 HVTN 087 Trucount	34	601	Y	16824	49692	087	87	Trucount Pan-Lineage Panel	1	Trucount Pan-Lineage Staining Panel	208	0		0	23SEP2012	27SEP2012	0	91	0	20010	6.076923891	CD86+ monocytes intermediate	727	28.610729023	CD86+ monocytes intermediate %	HIV-MAG3	Vaccine	04JUN2012	02/07/2012	17/09/2012	12/11/2012	7	7
087-175	14AUG2013	Cells/singlets/No Agg/lymph and monos/No Lymph/CD3-CD56-/Mono/Q6: CD86+,, HLA-DR+	HVTN	FH	9.0	24SEP2012	08OCT2012		E	VTN_TRU01FH20140627ESCD1_D.TXT	TRU	01	04JUL2014		121008 HVTN 087 Trucount	34	601	Y	16824	49692	087	87	Trucount Pan-Lineage Panel	1	Trucount Pan-Lineage Staining Panel	492	0		0	23SEP2012	27SEP2012	0	91	0	20010	14.374262281	CD86+ monocytes total	15685	3.1367548613	CD86+ monocytes %	HIV-MAG3	Vaccine	04JUN2012	02/07/2012	17/09/2012	12/11/2012	7	7
087-175	14AUG2013	Ungated	HVTN	FH	9.0	24SEP2012	08OCT2012		E	VTN_TRU01FH20140627ESCD1_D.TXT	TRU	01	04JUL2014		121008 HVTN 087 Trucount	34	601	Y	16824	49692	087	87	Trucount Pan-Lineage Panel	1	Trucount Pan-Lineage Staining Panel	1510000	0		0	23SEP2012	27SEP2012	0	91	0	20010	44116.13017					HIV-MAG3	Vaccine	04JUN2012	02/07/2012	17/09/2012	12/11/2012	7	7
087-175					11.0																																	38780		HLA-DR+ CD4+ T cells %	VSV HIV	Vaccine	04JUN2012	02/07/2012	17/09/2012	12/11/2012
087-175					11.0																																	21686		HLA-DR+ CD8+ T cells %	VSV HIV	Vaccine	04JUN2012	02/07/2012	17/09/2012	12/11/2012
087-175					11.0																																	11450		HLA-DR-negative B cells %	VSV HIV	Vaccine	04JUN2012	02/07/2012	17/09/2012	12/11/2012
087-175	14AUG2013	Cells	HVTN	FH	11.0	12NOV2012	27NOV2012		E	VTN_TRU01FH20140627ESCD1_D.TXT	TRU	01	04JUL2014		121127-L-HVTN 087 Trucount	34	601	Y	16824	49692	087	87	Trucount Pan-Lineage Panel	1	Trucount Pan-Lineage Staining Panel	618000	0		0	29OCT2012	17DEC2012	0	168	0	28491	12680.849061					VSV HIV	Vaccine	04JUN2012	02/07/2012	17/09/2012	12/11/2012	0	0
087-175	14AUG2013	Cells/singlets	HVTN	FH	11.0	12NOV2012	27NOV2012		E	VTN_TRU01FH20140627ESCD1_D.TXT	TRU	01	04JUL2014		121127-L-HVTN 087 Trucount	34	601	Y	16824	49692	087	87	Trucount Pan-Lineage Panel	1	Trucount Pan-Lineage Staining Panel	263000	0		0	29OCT2012	17DEC2012	0	168	0	28491	5396.5425614					VSV HIV	Vaccine	04JUN2012	02/07/2012	17/09/2012	12/11/2012	0	0
087-175	14AUG2013	Cells/singlets/No Agg	HVTN	FH	11.0	12NOV2012	27NOV2012		E	VTN_TRU01FH20140627ESCD1_D.TXT	TRU	01	04JUL2014		121127-L-HVTN 087 Trucount	34	601	Y	16824	49692	087	87	Trucount Pan-Lineage Panel	1	Trucount Pan-Lineage Staining Panel	262000	0		0	29OCT2012	17DEC2012	0	168	0	28491	5376.0233882					VSV HIV	Vaccine	04JUN2012	02/07/2012	17/09/2012	12/11/2012	0	0
087-175	14AUG2013	Cells/singlets/No Agg/Gran	HVTN	FH	11.0	12NOV2012	27NOV2012		E	VTN_TRU01FH20140627ESCD1_D.TXT	TRU	01	04JUL2014		121127-L-HVTN 087 Trucount	34	601	Y	16824	49692	087	87	Trucount Pan-Lineage Panel	1	Trucount Pan-Lineage Staining Panel	132000	0		0	29OCT2012	17DEC2012	0	168	0	28491	2708.5308673	Granulocytes				VSV HIV	Vaccine	04JUN2012	02/07/2012	17/09/2012	12/11/2012	0	0
087-175	14AUG2013	Cells/singlets/No Agg/Gran/CD16+gran	HVTN	FH	11.0	12NOV2012	27NOV2012		E	VTN_TRU01FH20140627ESCD1_D.TXT	TRU	01	04JUL2014		121127-L-HVTN 087 Trucount	34	601	Y	16824	49692	087	87	Trucount Pan-Lineage Panel	1	Trucount Pan-Lineage Staining Panel	118000	0		0	29OCT2012	17DEC2012	0	168	0	28491	2421.262442	Granulocytes CD16+				VSV HIV	Vaccine	04JUN2012	02/07/2012	17/09/2012	12/11/2012	0	0
087-175	14AUG2013	Cells/singlets/No Agg/lymph and monos/Lymph	HVTN	FH	11.0	12NOV2012	27NOV2012		E	VTN_TRU01FH20140627ESCD1_D.TXT	TRU	01	04JUL2014		121127-L-HVTN 087 Trucount	34	601	Y	16824	49692	087	87	Trucount Pan-Lineage Panel	1	Trucount Pan-Lineage Staining Panel	97341	0		0	29OCT2012	17DEC2012	0	168	0	28491	1997.3568421	Lymphocytes				VSV HIV	Vaccine	04JUN2012	02/07/2012	17/09/2012	12/11/2012	0	0
087-175	14AUG2013	Cells/singlets/No Agg/lymph and monos/Lymph/CD3+	HVTN	FH	11.0	12NOV2012	27NOV2012		E	VTN_TRU01FH20140627ESCD1_D.TXT	TRU	01	04JUL2014		121127-L-HVTN 087 Trucount	34	601	Y	16824	49692	087	87	Trucount Pan-Lineage Panel	1	Trucount Pan-Lineage Staining Panel	63754	0		0	29OCT2012	17DEC2012	0	168	0	28491	1308.1793706	CD3+ T cells				VSV HIV	Vaccine	04JUN2012	02/07/2012	17/09/2012	12/11/2012	0	0
087-175	14AUG2013	Cells/singlets/No Agg/lymph and monos/Lymph/CD3+/CD4+	HVTN	FH	11.0	12NOV2012	27NOV2012		E	VTN_TRU01FH20140627ESCD1_D.TXT	TRU	01	04JUL2014		121127-L-HVTN 087 Trucount	34	601	Y	16824	49692	087	87	Trucount Pan-Lineage Panel	1	Trucount Pan-Lineage Staining Panel	38780	0		0	29OCT2012	17DEC2012	0	168	0	28491	795.73353815	CD4+ T cells				VSV HIV	Vaccine	04JUN2012	02/07/2012	17/09/2012	12/11/2012	0	0
087-175	14AUG2013	Cells/singlets/No Agg/lymph and monos/Lymph/CD3+/CD8+	HVTN	FH	11.0	12NOV2012	27NOV2012		E	VTN_TRU01FH20140627ESCD1_D.TXT	TRU	01	04JUL2014		121127-L-HVTN 087 Trucount	34	601	Y	16824	49692	087	87	Trucount Pan-Lineage Panel	1	Trucount Pan-Lineage Staining Panel	21686	0		0	29OCT2012	17DEC2012	0	168	0	28491	444.97879083	CD8+ T cells				VSV HIV	Vaccine	04JUN2012	02/07/2012	17/09/2012	12/11/2012	0	0
087-175	14AUG2013	Cells/singlets/No Agg/lymph and monos/Lymph/CD3-CD19+/CD56-CD16-/19+HLA-DR+	HVTN	FH	11.0	12NOV2012	27NOV2012		E	VTN_TRU01FH20140627ESCD1_D.TXT	TRU	01	04JUL2014		121127-L-HVTN 087 Trucount	34	601	Y	16824	49692	087	87	Trucount Pan-Lineage Panel	1	Trucount Pan-Lineage Staining Panel	11450	0		0	29OCT2012	17DEC2012	0	168	0	28491	234.94453357	B cells				VSV HIV	Vaccine	04JUN2012	02/07/2012	17/09/2012	12/11/2012	0	0
087-175	14AUG2013	Cells/singlets/No Agg/lymph and monos/Lymph/CD3-CD19+/CD56-CD16-/CD86+	HVTN	FH	11.0	12NOV2012	27NOV2012		E	VTN_TRU01FH20140627ESCD1_D.TXT	TRU	01	04JUL2014		121127-L-HVTN 087 Trucount	34	601	Y	16824	49692	087	87	Trucount Pan-Lineage Panel	1	Trucount Pan-Lineage Staining Panel	7	0		0	29OCT2012	17DEC2012	0	168	0	28491	0.1436342127	CD86+ B cells	11450	0.0611353712	CD86+ B cells %	VSV HIV	Vaccine	04JUN2012	02/07/2012	17/09/2012	12/11/2012	0	0
087-175	14AUG2013	Cells/singlets/No Agg/lymph and monos/Lymph/CD3-CD19-/CD11c-CD4-/CD56Dim	HVTN	FH	11.0	12NOV2012	27NOV2012		E	VTN_TRU01FH20140627ESCD1_D.TXT	TRU	01	04JUL2014		121127-L-HVTN 087 Trucount	34	601	Y	16824	49692	087	87	Trucount Pan-Lineage Panel	1	Trucount Pan-Lineage Staining Panel	7518	0		0	29OCT2012	17DEC2012	0	168	0	28491	154.2631444	CD56dim NK	9328	80.596054889	CD56dim NK %	VSV HIV	Vaccine	04JUN2012	02/07/2012	17/09/2012	12/11/2012	0	0
087-175	14AUG2013	Cells/singlets/No Agg/lymph and monos/Lymph/CD3-CD19-/CD11c-CD4-/CD56bright	HVTN	FH	11.0	12NOV2012	27NOV2012		E	VTN_TRU01FH20140627ESCD1_D.TXT	TRU	01	04JUL2014		121127-L-HVTN 087 Trucount	34	601	Y	16824	49692	087	87	Trucount Pan-Lineage Panel	1	Trucount Pan-Lineage Staining Panel	494	0		0	29OCT2012	17DEC2012	0	168	0	28491	10.136471579	CD56bright NK	9328	5.2958833619	CD56bright NK %	VSV HIV	Vaccine	04JUN2012	02/07/2012	17/09/2012	12/11/2012	0	0
087-175	14AUG2013	Cells/singlets/No Agg/lymph and monos/Lymph/CD3-CD19-/CD11c-CD4-/CD56negative	HVTN	FH	11.0	12NOV2012	27NOV2012		E	VTN_TRU01FH20140627ESCD1_D.TXT	TRU	01	04JUL2014		121127-L-HVTN 087 Trucount	34	601	Y	16824	49692	087	87	Trucount Pan-Lineage Panel	1	Trucount Pan-Lineage Staining Panel	639	0		0	29OCT2012	17DEC2012	0	168	0	28491	13.111751699	CD56neg NK	9328	6.8503430532	CD56neg NK %	VSV HIV	Vaccine	04JUN2012	02/07/2012	17/09/2012	12/11/2012	0	0
087-175	14AUG2013	Cells/singlets/No Agg/lymph and monos/Lymph/CD3-CD19-/CD11c-CD4-/NKall	HVTN	FH	11.0	12NOV2012	27NOV2012		E	VTN_TRU01FH20140627ESCD1_D.TXT	TRU	01	04JUL2014		121127-L-HVTN 087 Trucount	34	601	Y	16824	49692	087	87	Trucount Pan-Lineage Panel	1	Trucount Pan-Lineage Staining Panel	9328	0		0	29OCT2012	17DEC2012	0	168	0	28491	191.40284796	NK total				VSV HIV	Vaccine	04JUN2012	02/07/2012	17/09/2012	12/11/2012	0	0
087-175	14AUG2013	Cells/singlets/No Agg/lymph and monos/No Lymph/CD3-CD56-/Mono	HVTN	FH	11.0	12NOV2012	27NOV2012		E	VTN_TRU01FH20140627ESCD1_D.TXT	TRU	01	04JUL2014		121127-L-HVTN 087 Trucount	34	601	Y	16824	49692	087	87	Trucount Pan-Lineage Panel	1	Trucount Pan-Lineage Staining Panel	22085	0		0	29OCT2012	17DEC2012	0	168	0	28491	453.16594095	Monocytes total				VSV HIV	Vaccine	04JUN2012	02/07/2012	17/09/2012	12/11/2012	0	0
087-175	14AUG2013	Cells/singlets/No Agg/lymph and monos/No Lymph/CD3-CD56-/Mono/CD14lowCD16+	HVTN	FH	11.0	12NOV2012	27NOV2012		E	VTN_TRU01FH20140627ESCD1_D.TXT	TRU	01	04JUL2014		121127-L-HVTN 087 Trucount	34	601	Y	16824	49692	087	87	Trucount Pan-Lineage Panel	1	Trucount Pan-Lineage Staining Panel	122	0		0	29OCT2012	17DEC2012	0	168	0	28491	2.503339135	Monocytes non-classical				VSV HIV	Vaccine	04JUN2012	02/07/2012	17/09/2012	12/11/2012	0	0
087-175	14AUG2013	Cells/singlets/No Agg/lymph and monos/No Lymph/CD3-CD56-/Mono/CD14lowCD16+/Q6: CD86+,, HLA-DR+	HVTN	FH	11.0	12NOV2012	27NOV2012		E	VTN_TRU01FH20140627ESCD1_D.TXT	TRU	01	04JUL2014		121127-L-HVTN 087 Trucount	34	601	Y	16824	49692	087	87	Trucount Pan-Lineage Panel	1	Trucount Pan-Lineage Staining Panel	1	0		0	29OCT2012	17DEC2012	0	168	0	28491	0.0205191732	CD86+ monocytes non-classical	122	0.8196721311	CD86+ monocytes non-classical %	VSV HIV	Vaccine	04JUN2012	02/07/2012	17/09/2012	12/11/2012	0	0
087-175	14AUG2013	Cells/singlets/No Agg/lymph and monos/No Lymph/CD3-CD56-/Mono/CD16-CD14+	HVTN	FH	11.0	12NOV2012	27NOV2012		E	VTN_TRU01FH20140627ESCD1_D.TXT	TRU	01	04JUL2014		121127-L-HVTN 087 Trucount	34	601	Y	16824	49692	087	87	Trucount Pan-Lineage Panel	1	Trucount Pan-Lineage Staining Panel	20801	0		0	29OCT2012	17DEC2012	0	168	0	28491	426.81932251	Monocytes classical				VSV HIV	Vaccine	04JUN2012	02/07/2012	17/09/2012	12/11/2012	0	0
087-175	14AUG2013	Cells/singlets/No Agg/lymph and monos/No Lymph/CD3-CD56-/Mono/CD16-CD14+/Q6: CD86+,, HLA-DR+	HVTN	FH	11.0	12NOV2012	27NOV2012		E	VTN_TRU01FH20140627ESCD1_D.TXT	TRU	01	04JUL2014		121127-L-HVTN 087 Trucount	34	601	Y	16824	49692	087	87	Trucount Pan-Lineage Panel	1	Trucount Pan-Lineage Staining Panel	2	0		0	29OCT2012	17DEC2012	0	168	0	28491	0.0410383465	CD86+ monocytes classical	20801	0.0096149224	CD86+ monocytes classical %	VSV HIV	Vaccine	04JUN2012	02/07/2012	17/09/2012	12/11/2012	0	0
087-175	14AUG2013	Cells/singlets/No Agg/lymph and monos/No Lymph/CD3-CD56-/Mono/Intermediate Monos	HVTN	FH	11.0	12NOV2012	27NOV2012		E	VTN_TRU01FH20140627ESCD1_D.TXT	TRU	01	04JUL2014		121127-L-HVTN 087 Trucount	34	601	Y	16824	49692	087	87	Trucount Pan-Lineage Panel	1	Trucount Pan-Lineage Staining Panel	1156	0		0	29OCT2012	17DEC2012	0	168	0	28491	23.720164262	Monocytes intermediate				VSV HIV	Vaccine	04JUN2012	02/07/2012	17/09/2012	12/11/2012	0	0
087-175	14AUG2013	Cells/singlets/No Agg/lymph and monos/No Lymph/CD3-CD56-/Mono/Intermediate Monos/Q6: CD86+,, HLA-DR+	HVTN	FH	11.0	12NOV2012	27NOV2012		E	VTN_TRU01FH20140627ESCD1_D.TXT	TRU	01	04JUL2014		121127-L-HVTN 087 Trucount	34	601	Y	16824	49692	087	87	Trucount Pan-Lineage Panel	1	Trucount Pan-Lineage Staining Panel	3	0		0	29OCT2012	17DEC2012	0	168	0	28491	0.0615575197	CD86+ monocytes intermediate	1156	0.2595155709	CD86+ monocytes intermediate %	VSV HIV	Vaccine	04JUN2012	02/07/2012	17/09/2012	12/11/2012	0	0
087-175	14AUG2013	Cells/singlets/No Agg/lymph and monos/No Lymph/CD3-CD56-/Mono/Q6: CD86+,, HLA-DR+	HVTN	FH	11.0	12NOV2012	27NOV2012		E	VTN_TRU01FH20140627ESCD1_D.TXT	TRU	01	04JUL2014		121127-L-HVTN 087 Trucount	34	601	Y	16824	49692	087	87	Trucount Pan-Lineage Panel	1	Trucount Pan-Lineage Staining Panel	10	0		0	29OCT2012	17DEC2012	0	168	0	28491	0.2051917324	CD86+ monocytes total	22085	0.0452796015	CD86+ monocytes %	VSV HIV	Vaccine	04JUN2012	02/07/2012	17/09/2012	12/11/2012	0	0
087-175	14AUG2013	Ungated	HVTN	FH	11.0	12NOV2012	27NOV2012		E	VTN_TRU01FH20140627ESCD1_D.TXT	TRU	01	04JUL2014		121127-L-HVTN 087 Trucount	34	601	Y	16824	49692	087	87	Trucount Pan-Lineage Panel	1	Trucount Pan-Lineage Staining Panel	646000	0		0	29OCT2012	17DEC2012	0	168	0	28491	13255.385911					VSV HIV	Vaccine	04JUN2012	02/07/2012	17/09/2012	12/11/2012	0	0
087-175	14AUG2013	Cells	HVTN	FH	12.0	13NOV2012	27NOV2012		E	VTN_TRU01FH20140627ESCD1_D.TXT	TRU	01	04JUL2014		121127-L-HVTN 087 Trucount	34	601	Y	16824	49692	087	87	Trucount Pan-Lineage Panel	1	Trucount Pan-Lineage Staining Panel	447000	0		0	13NOV2012	13NOV2012	0	169	0	20006	13062.154295					VSV HIV	Vaccine	04JUN2012	02/07/2012	17/09/2012	12/11/2012	1	1
087-175	14AUG2013	Cells/singlets	HVTN	FH	12.0	13NOV2012	27NOV2012		E	VTN_TRU01FH20140627ESCD1_D.TXT	TRU	01	04JUL2014		121127-L-HVTN 087 Trucount	34	601	Y	16824	49692	087	87	Trucount Pan-Lineage Panel	1	Trucount Pan-Lineage Staining Panel	179000	0		0	13NOV2012	13NOV2012	0	169	0	20006	5230.7060823					VSV HIV	Vaccine	04JUN2012	02/07/2012	17/09/2012	12/11/2012	1	1
087-175	14AUG2013	Cells/singlets/No Agg	HVTN	FH	12.0	13NOV2012	27NOV2012		E	VTN_TRU01FH20140627ESCD1_D.TXT	TRU	01	04JUL2014		121127-L-HVTN 087 Trucount	34	601	Y	16824	49692	087	87	Trucount Pan-Lineage Panel	1	Trucount Pan-Lineage Staining Panel	179000	0		0	13NOV2012	13NOV2012	0	169	0	20006	5230.7060823					VSV HIV	Vaccine	04JUN2012	02/07/2012	17/09/2012	12/11/2012	1	1
087-175	14AUG2013	Cells/singlets/No Agg/Gran	HVTN	FH	12.0	13NOV2012	27NOV2012		E	VTN_TRU01FH20140627ESCD1_D.TXT	TRU	01	04JUL2014		121127-L-HVTN 087 Trucount	34	601	Y	16824	49692	087	87	Trucount Pan-Lineage Panel	1	Trucount Pan-Lineage Staining Panel	101000	0		0	13NOV2012	13NOV2012	0	169	0	20006	2951.4039906	Granulocytes				VSV HIV	Vaccine	04JUN2012	02/07/2012	17/09/2012	12/11/2012	1	1
087-175	14AUG2013	Cells/singlets/No Agg/Gran/CD16+gran	HVTN	FH	12.0	13NOV2012	27NOV2012		E	VTN_TRU01FH20140627ESCD1_D.TXT	TRU	01	04JUL2014		121127-L-HVTN 087 Trucount	34	601	Y	16824	49692	087	87	Trucount Pan-Lineage Panel	1	Trucount Pan-Lineage Staining Panel	95531	0		0	13NOV2012	13NOV2012	0	169	0	20006	2791.5898478	Granulocytes CD16+				VSV HIV	Vaccine	04JUN2012	02/07/2012	17/09/2012	12/11/2012	1	1
087-175	14AUG2013	Cells/singlets/No Agg/lymph and monos/Lymph	HVTN	FH	12.0	13NOV2012	27NOV2012		E	VTN_TRU01FH20140627ESCD1_D.TXT	TRU	01	04JUL2014		121127-L-HVTN 087 Trucount	34	601	Y	16824	49692	087	87	Trucount Pan-Lineage Panel	1	Trucount Pan-Lineage Staining Panel	44548	0		0	13NOV2012	13NOV2012	0	169	0	20006	1301.7737126	Lymphocytes				VSV HIV	Vaccine	04JUN2012	02/07/2012	17/09/2012	12/11/2012	1	1
087-175	14AUG2013	Cells/singlets/No Agg/lymph and monos/Lymph/CD3+	HVTN	FH	12.0	13NOV2012	27NOV2012		E	VTN_TRU01FH20140627ESCD1_D.TXT	TRU	01	04JUL2014		121127-L-HVTN 087 Trucount	34	601	Y	16824	49692	087	87	Trucount Pan-Lineage Panel	1	Trucount Pan-Lineage Staining Panel	26233	0		0	13NOV2012	13NOV2012	0	169	0	20006	766.57604836	CD3+ T cells				VSV HIV	Vaccine	04JUN2012	02/07/2012	17/09/2012	12/11/2012	1	1
087-175	14AUG2013	Cells/singlets/No Agg/lymph and monos/Lymph/CD3+/CD4+	HVTN	FH	12.0	13NOV2012	27NOV2012		E	VTN_TRU01FH20140627ESCD1_D.TXT	TRU	01	04JUL2014		121127-L-HVTN 087 Trucount	34	601	Y	16824	49692	087	87	Trucount Pan-Lineage Panel	1	Trucount Pan-Lineage Staining Panel	15291	0		0	13NOV2012	13NOV2012	0	169	0	20006	446.83087544	CD4+ T cells				VSV HIV	Vaccine	04JUN2012	02/07/2012	17/09/2012	12/11/2012	1	1
087-175	14AUG2013	Cells/singlets/No Agg/lymph and monos/Lymph/CD3+/CD4+/DR+	HVTN	FH	12.0	13NOV2012	27NOV2012		E	VTN_TRU01FH20140908ESCD1_C.TXT	TRU	01	09SEP2014		121127-L-HVTN 087 Trucount	34	601	Y	16824	49692	087	87	Trucount Pan-Lineage Panel	1	Trucount Pan-Lineage Staining Panel	210	0		0	13NOV2012	13NOV2012	0	169	0	20006	6.1365825546	HLA-DR+ CD4+ T cells	15291	1.3733568766	HLA-DR+ CD4+ T cells %	VSV HIV	Vaccine	04JUN2012	02/07/2012	17/09/2012	12/11/2012	1	1
087-175	14AUG2013	Cells/singlets/No Agg/lymph and monos/Lymph/CD3+/CD8+	HVTN	FH	12.0	13NOV2012	27NOV2012		E	VTN_TRU01FH20140627ESCD1_D.TXT	TRU	01	04JUL2014		121127-L-HVTN 087 Trucount	34	601	Y	16824	49692	087	87	Trucount Pan-Lineage Panel	1	Trucount Pan-Lineage Staining Panel	8525	0		0	13NOV2012	13NOV2012	0	169	0	20006	249.1160299	CD8+ T cells				VSV HIV	Vaccine	04JUN2012	02/07/2012	17/09/2012	12/11/2012	1	1
087-175	14AUG2013	Cells/singlets/No Agg/lymph and monos/Lymph/CD3+/CD8+/DR+	HVTN	FH	12.0	13NOV2012	27NOV2012		E	VTN_TRU01FH20140908ESCD1_C.TXT	TRU	01	09SEP2014		121127-L-HVTN 087 Trucount	34	601	Y	16824	49692	087	87	Trucount Pan-Lineage Panel	1	Trucount Pan-Lineage Staining Panel	311	0		0	13NOV2012	13NOV2012	0	169	0	20006	9.0879865452	HLA-DR+ CD8+ T cells	8525	3.6480938416	HLA-DR+ CD8+ T cells %	VSV HIV	Vaccine	04JUN2012	02/07/2012	17/09/2012	12/11/2012	1	1
087-175	14AUG2013	Cells/singlets/No Agg/lymph and monos/Lymph/CD3-CD19+/CD56-CD16-/19+HLA-DR+	HVTN	FH	12.0	13NOV2012	27NOV2012		E	VTN_TRU01FH20140627ESCD1_D.TXT	TRU	01	04JUL2014		121127-L-HVTN 087 Trucount	34	601	Y	16824	49692	087	87	Trucount Pan-Lineage Panel	1	Trucount Pan-Lineage Staining Panel	5306	0		0	13NOV2012	13NOV2012	0	169	0	20006	155.05098588	B cells				VSV HIV	Vaccine	04JUN2012	02/07/2012	17/09/2012	12/11/2012	1	1
087-175	14AUG2013	Cells/singlets/No Agg/lymph and monos/Lymph/CD3-CD19+/CD56-CD16-/CD86+	HVTN	FH	12.0	13NOV2012	27NOV2012		E	VTN_TRU01FH20140627ESCD1_D.TXT	TRU	01	04JUL2014		121127-L-HVTN 087 Trucount	34	601	Y	16824	49692	087	87	Trucount Pan-Lineage Panel	1	Trucount Pan-Lineage Staining Panel	2	0		0	13NOV2012	13NOV2012	0	169	0	20006	0.0584436434	CD86+ B cells	5306	0.0376931775	CD86+ B cells %	VSV HIV	Vaccine	04JUN2012	02/07/2012	17/09/2012	12/11/2012	1	1
087-175	14AUG2013	Cells/singlets/No Agg/lymph and monos/Lymph/CD3-CD19+/CD56-CD16-/DR-	HVTN	FH	12.0	13NOV2012	27NOV2012		E	VTN_TRU01FH20140908ESCD1_C.TXT	TRU	01	09SEP2014		121127-L-HVTN 087 Trucount	34	601	Y	16824	49692	087	87	Trucount Pan-Lineage Panel	1	Trucount Pan-Lineage Staining Panel	121	0		0	13NOV2012	13NOV2012	0	169	0	20006	3.5358404243	HLA-DR-negative B cells	5306	2.2804372409	HLA-DR-negative B cells %	VSV HIV	Vaccine	04JUN2012	02/07/2012	17/09/2012	12/11/2012	1	1
087-175	14AUG2013	Cells/singlets/No Agg/lymph and monos/Lymph/CD3-CD19-/CD11c-CD4-/CD56Dim	HVTN	FH	12.0	13NOV2012	27NOV2012		E	VTN_TRU01FH20140627ESCD1_D.TXT	TRU	01	04JUL2014		121127-L-HVTN 087 Trucount	34	601	Y	16824	49692	087	87	Trucount Pan-Lineage Panel	1	Trucount Pan-Lineage Staining Panel	2882	0		0	13NOV2012	13NOV2012	0	169	0	20006	84.217290107	CD56dim NK	3629	79.415817029	CD56dim NK %	VSV HIV	Vaccine	04JUN2012	02/07/2012	17/09/2012	12/11/2012	1	1
087-175	14AUG2013	Cells/singlets/No Agg/lymph and monos/Lymph/CD3-CD19-/CD11c-CD4-/CD56bright	HVTN	FH	12.0	13NOV2012	27NOV2012		E	VTN_TRU01FH20140627ESCD1_D.TXT	TRU	01	04JUL2014		121127-L-HVTN 087 Trucount	34	601	Y	16824	49692	087	87	Trucount Pan-Lineage Panel	1	Trucount Pan-Lineage Staining Panel	203	0		0	13NOV2012	13NOV2012	0	169	0	20006	5.9320298028	CD56bright NK	3629	5.5938275007	CD56bright NK %	VSV HIV	Vaccine	04JUN2012	02/07/2012	17/09/2012	12/11/2012	1	1
087-175	14AUG2013	Cells/singlets/No Agg/lymph and monos/Lymph/CD3-CD19-/CD11c-CD4-/CD56negative	HVTN	FH	12.0	13NOV2012	27NOV2012		E	VTN_TRU01FH20140627ESCD1_D.TXT	TRU	01	04JUL2014		121127-L-HVTN 087 Trucount	34	601	Y	16824	49692	087	87	Trucount Pan-Lineage Panel	1	Trucount Pan-Lineage Staining Panel	213	0		0	13NOV2012	13NOV2012	0	169	0	20006	6.2242480197	CD56neg NK	3629	5.8693855056	CD56neg NK %	VSV HIV	Vaccine	04JUN2012	02/07/2012	17/09/2012	12/11/2012	1	1
087-175	14AUG2013	Cells/singlets/No Agg/lymph and monos/Lymph/CD3-CD19-/CD11c-CD4-/NKall	HVTN	FH	12.0	13NOV2012	27NOV2012		E	VTN_TRU01FH20140627ESCD1_D.TXT	TRU	01	04JUL2014		121127-L-HVTN 087 Trucount	34	601	Y	16824	49692	087	87	Trucount Pan-Lineage Panel	1	Trucount Pan-Lineage Staining Panel	3629	0		0	13NOV2012	13NOV2012	0	169	0	20006	106.04599091	NK total				VSV HIV	Vaccine	04JUN2012	02/07/2012	17/09/2012	12/11/2012	1	1
087-175	14AUG2013	Cells/singlets/No Agg/lymph and monos/No Lymph/CD3-CD56-/Mono	HVTN	FH	12.0	13NOV2012	27NOV2012		E	VTN_TRU01FH20140627ESCD1_D.TXT	TRU	01	04JUL2014		121127-L-HVTN 087 Trucount	34	601	Y	16824	49692	087	87	Trucount Pan-Lineage Panel	1	Trucount Pan-Lineage Staining Panel	28241	0		0	13NOV2012	13NOV2012	0	169	0	20006	825.25346631	Monocytes total				VSV HIV	Vaccine	04JUN2012	02/07/2012	17/09/2012	12/11/2012	1	1
087-175	14AUG2013	Cells/singlets/No Agg/lymph and monos/No Lymph/CD3-CD56-/Mono/CD14lowCD16+	HVTN	FH	12.0	13NOV2012	27NOV2012		E	VTN_TRU01FH20140627ESCD1_D.TXT	TRU	01	04JUL2014		121127-L-HVTN 087 Trucount	34	601	Y	16824	49692	087	87	Trucount Pan-Lineage Panel	1	Trucount Pan-Lineage Staining Panel	302	0		0	13NOV2012	13NOV2012	0	169	0	20006	8.82499015	Monocytes non-classical				VSV HIV	Vaccine	04JUN2012	02/07/2012	17/09/2012	12/11/2012	1	1
087-175	14AUG2013	Cells/singlets/No Agg/lymph and monos/No Lymph/CD3-CD56-/Mono/CD14lowCD16+/Q6: CD86+,, HLA-DR+	HVTN	FH	12.0	13NOV2012	27NOV2012		E	VTN_TRU01FH20140627ESCD1_D.TXT	TRU	01	04JUL2014		121127-L-HVTN 087 Trucount	34	601	Y	16824	49692	087	87	Trucount Pan-Lineage Panel	1	Trucount Pan-Lineage Staining Panel	22	0		0	13NOV2012	13NOV2012	0	169	0	20006	0.6428800772	CD86+ monocytes non-classical	302	7.2847682119	CD86+ monocytes non-classical %	VSV HIV	Vaccine	04JUN2012	02/07/2012	17/09/2012	12/11/2012	1	1
087-175	14AUG2013	Cells/singlets/No Agg/lymph and monos/No Lymph/CD3-CD56-/Mono/CD16-CD14+	HVTN	FH	12.0	13NOV2012	27NOV2012		E	VTN_TRU01FH20140627ESCD1_D.TXT	TRU	01	04JUL2014		121127-L-HVTN 087 Trucount	34	601	Y	16824	49692	087	87	Trucount Pan-Lineage Panel	1	Trucount Pan-Lineage Staining Panel	22689	0		0	13NOV2012	13NOV2012	0	169	0	20006	663.0139123	Monocytes classical				VSV HIV	Vaccine	04JUN2012	02/07/2012	17/09/2012	12/11/2012	1	1
087-175	14AUG2013	Cells/singlets/No Agg/lymph and monos/No Lymph/CD3-CD56-/Mono/CD16-CD14+/Q6: CD86+,, HLA-DR+	HVTN	FH	12.0	13NOV2012	27NOV2012		E	VTN_TRU01FH20140627ESCD1_D.TXT	TRU	01	04JUL2014		121127-L-HVTN 087 Trucount	34	601	Y	16824	49692	087	87	Trucount Pan-Lineage Panel	1	Trucount Pan-Lineage Staining Panel	38	0		0	13NOV2012	13NOV2012	0	169	0	20006	1.1104292242	CD86+ monocytes classical	22689	0.1674820398	CD86+ monocytes classical %	VSV HIV	Vaccine	04JUN2012	02/07/2012	17/09/2012	12/11/2012	1	1
087-175	14AUG2013	Cells/singlets/No Agg/lymph and monos/No Lymph/CD3-CD56-/Mono/Intermediate Monos	HVTN	FH	12.0	13NOV2012	27NOV2012		E	VTN_TRU01FH20140627ESCD1_D.TXT	TRU	01	04JUL2014		121127-L-HVTN 087 Trucount	34	601	Y	16824	49692	087	87	Trucount Pan-Lineage Panel	1	Trucount Pan-Lineage Staining Panel	5242	0		0	13NOV2012	13NOV2012	0	169	0	20006	153.18078929	Monocytes intermediate				VSV HIV	Vaccine	04JUN2012	02/07/2012	17/09/2012	12/11/2012	1	1
087-175	14AUG2013	Cells/singlets/No Agg/lymph and monos/No Lymph/CD3-CD56-/Mono/Intermediate Monos/Q6: CD86+,, HLA-DR+	HVTN	FH	12.0	13NOV2012	27NOV2012		E	VTN_TRU01FH20140627ESCD1_D.TXT	TRU	01	04JUL2014		121127-L-HVTN 087 Trucount	34	601	Y	16824	49692	087	87	Trucount Pan-Lineage Panel	1	Trucount Pan-Lineage Staining Panel	92	0		0	13NOV2012	13NOV2012	0	169	0	20006	2.6884075954	CD86+ monocytes intermediate	5242	1.7550553224	CD86+ monocytes intermediate %	VSV HIV	Vaccine	04JUN2012	02/07/2012	17/09/2012	12/11/2012	1	1
087-175	14AUG2013	Cells/singlets/No Agg/lymph and monos/No Lymph/CD3-CD56-/Mono/Q6: CD86+,, HLA-DR+	HVTN	FH	12.0	13NOV2012	27NOV2012		E	VTN_TRU01FH20140627ESCD1_D.TXT	TRU	01	04JUL2014		121127-L-HVTN 087 Trucount	34	601	Y	16824	49692	087	87	Trucount Pan-Lineage Panel	1	Trucount Pan-Lineage Staining Panel	171	0		0	13NOV2012	13NOV2012	0	169	0	20006	4.9969315088	CD86+ monocytes total	28241	0.605502638	CD86+ monocytes %	VSV HIV	Vaccine	04JUN2012	02/07/2012	17/09/2012	12/11/2012	1	1
087-175	14AUG2013	Ungated	HVTN	FH	12.0	13NOV2012	27NOV2012		E	VTN_TRU01FH20140627ESCD1_D.TXT	TRU	01	04JUL2014		121127-L-HVTN 087 Trucount	34	601	Y	16824	49692	087	87	Trucount Pan-Lineage Panel	1	Trucount Pan-Lineage Staining Panel	467000	0		0	13NOV2012	13NOV2012	0	169	0	20006	13646.590729					VSV HIV	Vaccine	04JUN2012	02/07/2012	17/09/2012	12/11/2012	1	1
087-175	14AUG2013	Cells	HVTN	FH	13.0	15NOV2012	27NOV2012		E	VTN_TRU01FH20140627ESCD1_D.TXT	TRU	01	04JUL2014		121127-L-HVTN 087 Trucount	34	601	Y	16824	49692	087	87	Trucount Pan-Lineage Panel	1	Trucount Pan-Lineage Staining Panel	591000	0		0	15NOV2012	15NOV2012	0	171	0	20002	17273.550292					VSV HIV	Vaccine	04JUN2012	02/07/2012	17/09/2012	12/11/2012	3	3
087-175	14AUG2013	Cells/singlets	HVTN	FH	13.0	15NOV2012	27NOV2012		E	VTN_TRU01FH20140627ESCD1_D.TXT	TRU	01	04JUL2014		121127-L-HVTN 087 Trucount	34	601	Y	16824	49692	087	87	Trucount Pan-Lineage Panel	1	Trucount Pan-Lineage Staining Panel	195000	0		0	15NOV2012	15NOV2012	0	171	0	20002	5699.3947664					VSV HIV	Vaccine	04JUN2012	02/07/2012	17/09/2012	12/11/2012	3	3
087-175	14AUG2013	Cells/singlets/No Agg	HVTN	FH	13.0	15NOV2012	27NOV2012		E	VTN_TRU01FH20140627ESCD1_D.TXT	TRU	01	04JUL2014		121127-L-HVTN 087 Trucount	34	601	Y	16824	49692	087	87	Trucount Pan-Lineage Panel	1	Trucount Pan-Lineage Staining Panel	194000	0		0	15NOV2012	15NOV2012	0	171	0	20002	5670.1671009					VSV HIV	Vaccine	04JUN2012	02/07/2012	17/09/2012	12/11/2012	3	3
087-175	14AUG2013	Cells/singlets/No Agg/Gran	HVTN	FH	13.0	15NOV2012	27NOV2012		E	VTN_TRU01FH20140627ESCD1_D.TXT	TRU	01	04JUL2014		121127-L-HVTN 087 Trucount	34	601	Y	16824	49692	087	87	Trucount Pan-Lineage Panel	1	Trucount Pan-Lineage Staining Panel	94463	0		0	15NOV2012	15NOV2012	0	171	0	20002	2760.9329632	Granulocytes				VSV HIV	Vaccine	04JUN2012	02/07/2012	17/09/2012	12/11/2012	3	3
087-175	14AUG2013	Cells/singlets/No Agg/Gran/CD16+gran	HVTN	FH	13.0	15NOV2012	27NOV2012		E	VTN_TRU01FH20140627ESCD1_D.TXT	TRU	01	04JUL2014		121127-L-HVTN 087 Trucount	34	601	Y	16824	49692	087	87	Trucount Pan-Lineage Panel	1	Trucount Pan-Lineage Staining Panel	89096	0		0	15NOV2012	15NOV2012	0	171	0	20002	2604.0680826	Granulocytes CD16+				VSV HIV	Vaccine	04JUN2012	02/07/2012	17/09/2012	12/11/2012	3	3
087-175	14AUG2013	Cells/singlets/No Agg/lymph and monos/Lymph	HVTN	FH	13.0	15NOV2012	27NOV2012		E	VTN_TRU01FH20140627ESCD1_D.TXT	TRU	01	04JUL2014		121127-L-HVTN 087 Trucount	34	601	Y	16824	49692	087	87	Trucount Pan-Lineage Panel	1	Trucount Pan-Lineage Staining Panel	78762	0		0	15NOV2012	15NOV2012	0	171	0	20002	2302.0293876	Lymphocytes				VSV HIV	Vaccine	04JUN2012	02/07/2012	17/09/2012	12/11/2012	3	3
087-175	14AUG2013	Cells/singlets/No Agg/lymph and monos/Lymph/CD3+	HVTN	FH	13.0	15NOV2012	27NOV2012		E	VTN_TRU01FH20140627ESCD1_D.TXT	TRU	01	04JUL2014		121127-L-HVTN 087 Trucount	34	601	Y	16824	49692	087	87	Trucount Pan-Lineage Panel	1	Trucount Pan-Lineage Staining Panel	55462	0		0	15NOV2012	15NOV2012	0	171	0	20002	1621.0247822	CD3+ T cells				VSV HIV	Vaccine	04JUN2012	02/07/2012	17/09/2012	12/11/2012	3	3
087-175	14AUG2013	Cells/singlets/No Agg/lymph and monos/Lymph/CD3+/CD4+	HVTN	FH	13.0	15NOV2012	27NOV2012		E	VTN_TRU01FH20140627ESCD1_D.TXT	TRU	01	04JUL2014		121127-L-HVTN 087 Trucount	34	601	Y	16824	49692	087	87	Trucount Pan-Lineage Panel	1	Trucount Pan-Lineage Staining Panel	34179	0		0	15NOV2012	15NOV2012	0	171	0	20002	998.97237806	CD4+ T cells				VSV HIV	Vaccine	04JUN2012	02/07/2012	17/09/2012	12/11/2012	3	3
087-175	14AUG2013	Cells/singlets/No Agg/lymph and monos/Lymph/CD3+/CD4+/DR+	HVTN	FH	13.0	15NOV2012	27NOV2012		E	VTN_TRU01FH20140908ESCD1_C.TXT	TRU	01	09SEP2014		121127-L-HVTN 087 Trucount	34	601	Y	16824	49692	087	87	Trucount Pan-Lineage Panel	1	Trucount Pan-Lineage Staining Panel	285	0		0	15NOV2012	15NOV2012	0	171	0	20002	8.3298846586	HLA-DR+ CD4+ T cells	34179	0.8338453436	HLA-DR+ CD4+ T cells %	VSV HIV	Vaccine	04JUN2012	02/07/2012	17/09/2012	12/11/2012	3	3
087-175	14AUG2013	Cells/singlets/No Agg/lymph and monos/Lymph/CD3+/CD8+	HVTN	FH	13.0	15NOV2012	27NOV2012		E	VTN_TRU01FH20140627ESCD1_D.TXT	TRU	01	04JUL2014		121127-L-HVTN 087 Trucount	34	601	Y	16824	49692	087	87	Trucount Pan-Lineage Panel	1	Trucount Pan-Lineage Staining Panel	18142	0		0	15NOV2012	15NOV2012	0	171	0	20002	530.24830693	CD8+ T cells				VSV HIV	Vaccine	04JUN2012	02/07/2012	17/09/2012	12/11/2012	3	3
087-175	14AUG2013	Cells/singlets/No Agg/lymph and monos/Lymph/CD3+/CD8+/DR+	HVTN	FH	13.0	15NOV2012	27NOV2012		E	VTN_TRU01FH20140908ESCD1_C.TXT	TRU	01	09SEP2014		121127-L-HVTN 087 Trucount	34	601	Y	16824	49692	087	87	Trucount Pan-Lineage Panel	1	Trucount Pan-Lineage Staining Panel	306	0		0	15NOV2012	15NOV2012	0	171	0	20002	8.9436656334	HLA-DR+ CD8+ T cells	18142	1.6866938596	HLA-DR+ CD8+ T cells %	VSV HIV	Vaccine	04JUN2012	02/07/2012	17/09/2012	12/11/2012	3	3
087-175	14AUG2013	Cells/singlets/No Agg/lymph and monos/Lymph/CD3-CD19+/CD56-CD16-/19+HLA-DR+	HVTN	FH	13.0	15NOV2012	27NOV2012		E	VTN_TRU01FH20140627ESCD1_D.TXT	TRU	01	04JUL2014		121127-L-HVTN 087 Trucount	34	601	Y	16824	49692	087	87	Trucount Pan-Lineage Panel	1	Trucount Pan-Lineage Staining Panel	6788	0		0	15NOV2012	15NOV2012	0	171	0	20002	198.3973932	B cells				VSV HIV	Vaccine	04JUN2012	02/07/2012	17/09/2012	12/11/2012	3	3
087-175	14AUG2013	Cells/singlets/No Agg/lymph and monos/Lymph/CD3-CD19+/CD56-CD16-/CD86+	HVTN	FH	13.0	15NOV2012	27NOV2012		E	VTN_TRU01FH20140627ESCD1_D.TXT	TRU	01	04JUL2014		121127-L-HVTN 087 Trucount	34	601	Y	16824	49692	087	87	Trucount Pan-Lineage Panel	1	Trucount Pan-Lineage Staining Panel	5	0		0	15NOV2012	15NOV2012	0	171	0	20002	0.1461383273	CD86+ B cells	6788	0.0736593989	CD86+ B cells %	VSV HIV	Vaccine	04JUN2012	02/07/2012	17/09/2012	12/11/2012	3	3
087-175	14AUG2013	Cells/singlets/No Agg/lymph and monos/Lymph/CD3-CD19+/CD56-CD16-/DR-	HVTN	FH	13.0	15NOV2012	27NOV2012		E	VTN_TRU01FH20140908ESCD1_C.TXT	TRU	01	09SEP2014		121127-L-HVTN 087 Trucount	34	601	Y	16824	49692	087	87	Trucount Pan-Lineage Panel	1	Trucount Pan-Lineage Staining Panel	181	0		0	15NOV2012	15NOV2012	0	171	0	20002	5.2902074498	HLA-DR-negative B cells	6788	2.6664702416	HLA-DR-negative B cells %	VSV HIV	Vaccine	04JUN2012	02/07/2012	17/09/2012	12/11/2012	3	3
087-175	14AUG2013	Cells/singlets/No Agg/lymph and monos/Lymph/CD3-CD19-/CD11c-CD4-/CD56Dim	HVTN	FH	13.0	15NOV2012	27NOV2012		E	VTN_TRU01FH20140627ESCD1_D.TXT	TRU	01	04JUL2014		121127-L-HVTN 087 Trucount	34	601	Y	16824	49692	087	87	Trucount Pan-Lineage Panel	1	Trucount Pan-Lineage Staining Panel	4041	0		0	15NOV2012	15NOV2012	0	171	0	20002	118.10899616	CD56dim NK	5467	73.91622462	CD56dim NK %	VSV HIV	Vaccine	04JUN2012	02/07/2012	17/09/2012	12/11/2012	3	3
087-175	14AUG2013	Cells/singlets/No Agg/lymph and monos/Lymph/CD3-CD19-/CD11c-CD4-/CD56bright	HVTN	FH	13.0	15NOV2012	27NOV2012		E	VTN_TRU01FH20140627ESCD1_D.TXT	TRU	01	04JUL2014		121127-L-HVTN 087 Trucount	34	601	Y	16824	49692	087	87	Trucount Pan-Lineage Panel	1	Trucount Pan-Lineage Staining Panel	372	0		0	15NOV2012	15NOV2012	0	171	0	20002	10.872691554	CD56bright NK	5467	6.8044631425	CD56bright NK %	VSV HIV	Vaccine	04JUN2012	02/07/2012	17/09/2012	12/11/2012	3	3
087-175	14AUG2013	Cells/singlets/No Agg/lymph and monos/Lymph/CD3-CD19-/CD11c-CD4-/CD56negative	HVTN	FH	13.0	15NOV2012	27NOV2012		E	VTN_TRU01FH20140627ESCD1_D.TXT	TRU	01	04JUL2014		121127-L-HVTN 087 Trucount	34	601	Y	16824	49692	087	87	Trucount Pan-Lineage Panel	1	Trucount Pan-Lineage Staining Panel	421	0		0	15NOV2012	15NOV2012	0	171	0	20002	12.304847162	CD56neg NK	5467	7.7007499543	CD56neg NK %	VSV HIV	Vaccine	04JUN2012	02/07/2012	17/09/2012	12/11/2012	3	3
087-175	14AUG2013	Cells/singlets/No Agg/lymph and monos/Lymph/CD3-CD19-/CD11c-CD4-/NKall	HVTN	FH	13.0	15NOV2012	27NOV2012		E	VTN_TRU01FH20140627ESCD1_D.TXT	TRU	01	04JUL2014		121127-L-HVTN 087 Trucount	34	601	Y	16824	49692	087	87	Trucount Pan-Lineage Panel	1	Trucount Pan-Lineage Staining Panel	5467	0		0	15NOV2012	15NOV2012	0	171	0	20002	159.78764712	NK total				VSV HIV	Vaccine	04JUN2012	02/07/2012	17/09/2012	12/11/2012	3	3
087-175	14AUG2013	Cells/singlets/No Agg/lymph and monos/No Lymph/CD3-CD56-/Mono	HVTN	FH	13.0	15NOV2012	27NOV2012		E	VTN_TRU01FH20140627ESCD1_D.TXT	TRU	01	04JUL2014		121127-L-HVTN 087 Trucount	34	601	Y	16824	49692	087	87	Trucount Pan-Lineage Panel	1	Trucount Pan-Lineage Staining Panel	15460	0		0	15NOV2012	15NOV2012	0	171	0	20002	451.85970815	Monocytes total				VSV HIV	Vaccine	04JUN2012	02/07/2012	17/09/2012	12/11/2012	3	3
087-175	14AUG2013	Cells/singlets/No Agg/lymph and monos/No Lymph/CD3-CD56-/Mono/CD14lowCD16+	HVTN	FH	13.0	15NOV2012	27NOV2012		E	VTN_TRU01FH20140627ESCD1_D.TXT	TRU	01	04JUL2014		121127-L-HVTN 087 Trucount	34	601	Y	16824	49692	087	87	Trucount Pan-Lineage Panel	1	Trucount Pan-Lineage Staining Panel	1329	0		0	15NOV2012	15NOV2012	0	171	0	20002	38.843567408	Monocytes non-classical				VSV HIV	Vaccine	04JUN2012	02/07/2012	17/09/2012	12/11/2012	3	3
087-175	14AUG2013	Cells/singlets/No Agg/lymph and monos/No Lymph/CD3-CD56-/Mono/CD14lowCD16+/Q6: CD86+,, HLA-DR+	HVTN	FH	13.0	15NOV2012	27NOV2012		E	VTN_TRU01FH20140627ESCD1_D.TXT	TRU	01	04JUL2014		121127-L-HVTN 087 Trucount	34	601	Y	16824	49692	087	87	Trucount Pan-Lineage Panel	1	Trucount Pan-Lineage Staining Panel	11	0		0	15NOV2012	15NOV2012	0	171	0	20002	0.3215043202	CD86+ monocytes non-classical	1329	0.8276899925	CD86+ monocytes non-classical %	VSV HIV	Vaccine	04JUN2012	02/07/2012	17/09/2012	12/11/2012	3	3
087-175	14AUG2013	Cells/singlets/No Agg/lymph and monos/No Lymph/CD3-CD56-/Mono/CD16-CD14+	HVTN	FH	13.0	15NOV2012	27NOV2012		E	VTN_TRU01FH20140627ESCD1_D.TXT	TRU	01	04JUL2014		121127-L-HVTN 087 Trucount	34	601	Y	16824	49692	087	87	Trucount Pan-Lineage Panel	1	Trucount Pan-Lineage Staining Panel	13237	0		0	15NOV2012	15NOV2012	0	171	0	20002	386.88660781	Monocytes classical				VSV HIV	Vaccine	04JUN2012	02/07/2012	17/09/2012	12/11/2012	3	3
087-175	14AUG2013	Cells/singlets/No Agg/lymph and monos/No Lymph/CD3-CD56-/Mono/CD16-CD14+/Q6: CD86+,, HLA-DR+	HVTN	FH	13.0	15NOV2012	27NOV2012		E	VTN_TRU01FH20140627ESCD1_D.TXT	TRU	01	04JUL2014		121127-L-HVTN 087 Trucount	34	601	Y	16824	49692	087	87	Trucount Pan-Lineage Panel	1	Trucount Pan-Lineage Staining Panel	4	0		0	15NOV2012	15NOV2012	0	171	0	20002	0.1169106619	CD86+ monocytes classical	13237	0.0302183274	CD86+ monocytes classical %	VSV HIV	Vaccine	04JUN2012	02/07/2012	17/09/2012	12/11/2012	3	3
087-175	14AUG2013	Cells/singlets/No Agg/lymph and monos/No Lymph/CD3-CD56-/Mono/Intermediate Monos	HVTN	FH	13.0	15NOV2012	27NOV2012		E	VTN_TRU01FH20140627ESCD1_D.TXT	TRU	01	04JUL2014		121127-L-HVTN 087 Trucount	34	601	Y	16824	49692	087	87	Trucount Pan-Lineage Panel	1	Trucount Pan-Lineage Staining Panel	553	0		0	15NOV2012	15NOV2012	0	171	0	20002	16.162899004	Monocytes intermediate				VSV HIV	Vaccine	04JUN2012	02/07/2012	17/09/2012	12/11/2012	3	3
087-175	14AUG2013	Cells/singlets/No Agg/lymph and monos/No Lymph/CD3-CD56-/Mono/Intermediate Monos/Q6: CD86+,, HLA-DR+	HVTN	FH	13.0	15NOV2012	27NOV2012		E	VTN_TRU01FH20140627ESCD1_D.TXT	TRU	01	04JUL2014		121127-L-HVTN 087 Trucount	34	601	Y	16824	49692	087	87	Trucount Pan-Lineage Panel	1	Trucount Pan-Lineage Staining Panel	6	0		0	15NOV2012	15NOV2012	0	171	0	20002	0.1753659928	CD86+ monocytes intermediate	553	1.0849909584	CD86+ monocytes intermediate %	VSV HIV	Vaccine	04JUN2012	02/07/2012	17/09/2012	12/11/2012	3	3
087-175	14AUG2013	Cells/singlets/No Agg/lymph and monos/No Lymph/CD3-CD56-/Mono/Q6: CD86+,, HLA-DR+	HVTN	FH	13.0	15NOV2012	27NOV2012		E	VTN_TRU01FH20140627ESCD1_D.TXT	TRU	01	04JUL2014		121127-L-HVTN 087 Trucount	34	601	Y	16824	49692	087	87	Trucount Pan-Lineage Panel	1	Trucount Pan-Lineage Staining Panel	25	0		0	15NOV2012	15NOV2012	0	171	0	20002	0.7306916367	CD86+ monocytes total	15460	0.1617076326	CD86+ monocytes %	VSV HIV	Vaccine	04JUN2012	02/07/2012	17/09/2012	12/11/2012	3	3
087-175	14AUG2013	Ungated	HVTN	FH	13.0	15NOV2012	27NOV2012		E	VTN_TRU01FH20140627ESCD1_D.TXT	TRU	01	04JUL2014		121127-L-HVTN 087 Trucount	34	601	Y	16824	49692	087	87	Trucount Pan-Lineage Panel	1	Trucount Pan-Lineage Staining Panel	611000	0		0	15NOV2012	15NOV2012	0	171	0	20002	17858.103601					VSV HIV	Vaccine	04JUN2012	02/07/2012	17/09/2012	12/11/2012	3	3
087-175	14AUG2013	Cells	HVTN	FH	14.0	20NOV2012	04DEC2012	Changed name to match FlowJo workspace	E	VTN_TRU01FH20140627ESCD1_D.TXT	TRU	01	04JUL2014		121204-M-087 HVTN Trucount	34	601	Y	16824	49692	087	87	Trucount Pan-Lineage Panel	1	Trucount Pan-Lineage Staining Panel	498000	0		0	18NOV2012	22NOV2012	0	175	0	20517	14190.020901					VSV HIV	Vaccine	04JUN2012	02/07/2012	17/09/2012	12/11/2012	8	7
087-175	14AUG2013	Cells/singlets	HVTN	FH	14.0	20NOV2012	04DEC2012	Changed name to match FlowJo workspace	E	VTN_TRU01FH20140627ESCD1_D.TXT	TRU	01	04JUL2014		121204-M-087 HVTN Trucount	34	601	Y	16824	49692	087	87	Trucount Pan-Lineage Panel	1	Trucount Pan-Lineage Staining Panel	227000	0		0	18NOV2012	22NOV2012	0	175	0	20517	6468.1420572					VSV HIV	Vaccine	04JUN2012	02/07/2012	17/09/2012	12/11/2012	8	7
087-175	14AUG2013	Cells/singlets/No Agg	HVTN	FH	14.0	20NOV2012	04DEC2012	Changed name to match FlowJo workspace	E	VTN_TRU01FH20140627ESCD1_D.TXT	TRU	01	04JUL2014		121204-M-087 HVTN Trucount	34	601	Y	16824	49692	087	87	Trucount Pan-Lineage Panel	1	Trucount Pan-Lineage Staining Panel	226000	0		0	18NOV2012	22NOV2012	0	175	0	20517	6439.6480394					VSV HIV	Vaccine	04JUN2012	02/07/2012	17/09/2012	12/11/2012	8	7
087-175	14AUG2013	Cells/singlets/No Agg/Gran	HVTN	FH	14.0	20NOV2012	04DEC2012	Changed name to match FlowJo workspace	E	VTN_TRU01FH20140627ESCD1_D.TXT	TRU	01	04JUL2014		121204-M-087 HVTN Trucount	34	601	Y	16824	49692	087	87	Trucount Pan-Lineage Panel	1	Trucount Pan-Lineage Staining Panel	101000	0		0	18NOV2012	22NOV2012	0	175	0	20517	2877.8958052	Granulocytes				VSV HIV	Vaccine	04JUN2012	02/07/2012	17/09/2012	12/11/2012	8	7
087-175	14AUG2013	Cells/singlets/No Agg/Gran/CD16+gran	HVTN	FH	14.0	20NOV2012	04DEC2012	Changed name to match FlowJo workspace	E	VTN_TRU01FH20140627ESCD1_D.TXT	TRU	01	04JUL2014		121204-M-087 HVTN Trucount	34	601	Y	16824	49692	087	87	Trucount Pan-Lineage Panel	1	Trucount Pan-Lineage Staining Panel	95390	0		0	18NOV2012	22NOV2012	0	175	0	20517	2718.0443649	Granulocytes CD16+				VSV HIV	Vaccine	04JUN2012	02/07/2012	17/09/2012	12/11/2012	8	7
087-175	14AUG2013	Cells/singlets/No Agg/lymph and monos/CD14-CD19-/CD3-CD19-/CD56-CD16-/HLA-DR+/mDC	HVTN	FH	14.0	20NOV2012	04DEC2012	Changed name to match FlowJo workspace	E	VTN_TRU01FH20140627ESCD1_D.TXT	TRU	01	04JUL2014		121204-M-087 HVTN Trucount	34	601	Y	16824	49692	087	87	Trucount Pan-Lineage Panel	1	Trucount Pan-Lineage Staining Panel	760	0		0	18NOV2012	22NOV2012	0	175	0	20517	21.655453584	CD11c+ mDC				VSV HIV	Vaccine	04JUN2012	02/07/2012	17/09/2012	12/11/2012	8	7
087-175	14AUG2013	Cells/singlets/No Agg/lymph and monos/CD14-CD19-/CD3-CD19-/CD56-CD16-/HLA-DR+/mDC/Q2: CD86+,, HLA-DR+	HVTN	FH	14.0	20NOV2012	04DEC2012	Changed name to match FlowJo workspace	E	VTN_TRU01FH20140627ESCD1_D.TXT	TRU	01	04JUL2014		121204-M-087 HVTN Trucount	34	601	Y	16824	49692	087	87	Trucount Pan-Lineage Panel	1	Trucount Pan-Lineage Staining Panel	0	0		0	18NOV2012	22NOV2012	0	175	0	20517	0	CD86+ CD11c+ mDC	760	0	CD86+ mDC %	VSV HIV	Vaccine	04JUN2012	02/07/2012	17/09/2012	12/11/2012	8	7
087-175	14AUG2013	Cells/singlets/No Agg/lymph and monos/CD14-CD19-/CD3-CD19-/CD56-CD16-/HLA-DR+/pDC	HVTN	FH	14.0	20NOV2012	04DEC2012	Changed name to match FlowJo workspace	E	VTN_TRU01FH20140627ESCD1_D.TXT	TRU	01	04JUL2014		121204-M-087 HVTN Trucount	34	601	Y	16824	49692	087	87	Trucount Pan-Lineage Panel	1	Trucount Pan-Lineage Staining Panel	165	0		0	18NOV2012	22NOV2012	0	175	0	20517	4.7015129491	CD123+ pDC				VSV HIV	Vaccine	04JUN2012	02/07/2012	17/09/2012	12/11/2012	8	7
087-175	14AUG2013	Cells/singlets/No Agg/lymph and monos/CD14-CD19-/CD3-CD19-/CD56-CD16-/HLA-DR+/pDC/Q2: CD86+,, HLA-DR+	HVTN	FH	14.0	20NOV2012	04DEC2012	Changed name to match FlowJo workspace	E	VTN_TRU01FH20140627ESCD1_D.TXT	TRU	01	04JUL2014		121204-M-087 HVTN Trucount	34	601	Y	16824	49692	087	87	Trucount Pan-Lineage Panel	1	Trucount Pan-Lineage Staining Panel	0	0		0	18NOV2012	22NOV2012	0	175	0	20517	0	CD86+ CD123+ pDC	165	0	CD86+ pDC %	VSV HIV	Vaccine	04JUN2012	02/07/2012	17/09/2012	12/11/2012	8	7
087-175	14AUG2013	Cells/singlets/No Agg/lymph and monos/Lymph	HVTN	FH	14.0	20NOV2012	04DEC2012	Changed name to match FlowJo workspace	E	VTN_TRU01FH20140627ESCD1_D.TXT	TRU	01	04JUL2014		121204-M-087 HVTN Trucount	34	601	Y	16824	49692	087	87	Trucount Pan-Lineage Panel	1	Trucount Pan-Lineage Staining Panel	97183	0		0	18NOV2012	22NOV2012	0	175	0	20517	2769.134139	Lymphocytes				VSV HIV	Vaccine	04JUN2012	02/07/2012	17/09/2012	12/11/2012	8	7
087-175	14AUG2013	Cells/singlets/No Agg/lymph and monos/Lymph/CD3+	HVTN	FH	14.0	20NOV2012	04DEC2012	Changed name to match FlowJo workspace	E	VTN_TRU01FH20140627ESCD1_D.TXT	TRU	01	04JUL2014		121204-M-087 HVTN Trucount	34	601	Y	16824	49692	087	87	Trucount Pan-Lineage Panel	1	Trucount Pan-Lineage Staining Panel	66122	0		0	18NOV2012	22NOV2012	0	175	0	20517	1884.0814498	CD3+ T cells				VSV HIV	Vaccine	04JUN2012	02/07/2012	17/09/2012	12/11/2012	8	7
087-175	14AUG2013	Cells/singlets/No Agg/lymph and monos/Lymph/CD3+/CD4+	HVTN	FH	14.0	20NOV2012	04DEC2012	Changed name to match FlowJo workspace	E	VTN_TRU01FH20140627ESCD1_D.TXT	TRU	01	04JUL2014		121204-M-087 HVTN Trucount	34	601	Y	16824	49692	087	87	Trucount Pan-Lineage Panel	1	Trucount Pan-Lineage Staining Panel	37977	0		0	18NOV2012	22NOV2012	0	175	0	20517	1082.1173168	CD4+ T cells				VSV HIV	Vaccine	04JUN2012	02/07/2012	17/09/2012	12/11/2012	8	7
087-175	14AUG2013	Cells/singlets/No Agg/lymph and monos/Lymph/CD3+/CD4+/DR+	HVTN	FH	14.0	20NOV2012	04DEC2012	Changed name to match FlowJo workspace	E	VTN_TRU01FH20140908ESCD1_C.TXT	TRU	01	09SEP2014		121204-M-087 HVTN Trucount	34	601	Y	16824	49692	087	87	Trucount Pan-Lineage Panel	1	Trucount Pan-Lineage Staining Panel	661	0		0	18NOV2012	22NOV2012	0	175	0	20517	18.834545814	HLA-DR+ CD4+ T cells	37977	1.7405271612	HLA-DR+ CD4+ T cells %	VSV HIV	Vaccine	04JUN2012	02/07/2012	17/09/2012	12/11/2012	8	7
087-175	14AUG2013	Cells/singlets/No Agg/lymph and monos/Lymph/CD3+/CD8+	HVTN	FH	14.0	20NOV2012	04DEC2012	Changed name to match FlowJo workspace	E	VTN_TRU01FH20140627ESCD1_D.TXT	TRU	01	04JUL2014		121204-M-087 HVTN Trucount	34	601	Y	16824	49692	087	87	Trucount Pan-Lineage Panel	1	Trucount Pan-Lineage Staining Panel	22771	0		0	18NOV2012	22NOV2012	0	175	0	20517	648.83728099	CD8+ T cells				VSV HIV	Vaccine	04JUN2012	02/07/2012	17/09/2012	12/11/2012	8	7
087-175	14AUG2013	Cells/singlets/No Agg/lymph and monos/Lymph/CD3+/CD8+/DR+	HVTN	FH	14.0	20NOV2012	04DEC2012	Changed name to match FlowJo workspace	E	VTN_TRU01FH20140908ESCD1_C.TXT	TRU	01	09SEP2014		121204-M-087 HVTN Trucount	34	601	Y	16824	49692	087	87	Trucount Pan-Lineage Panel	1	Trucount Pan-Lineage Staining Panel	448	0		0	18NOV2012	22NOV2012	0	175	0	20517	12.765320007	HLA-DR+ CD8+ T cells	22771	1.9674146941	HLA-DR+ CD8+ T cells %	VSV HIV	Vaccine	04JUN2012	02/07/2012	17/09/2012	12/11/2012	8	7
087-175	14AUG2013	Cells/singlets/No Agg/lymph and monos/Lymph/CD3-CD19+/CD56-CD16-/19+HLA-DR+	HVTN	FH	14.0	20NOV2012	04DEC2012	Changed name to match FlowJo workspace	E	VTN_TRU01FH20140627ESCD1_D.TXT	TRU	01	04JUL2014		121204-M-087 HVTN Trucount	34	601	Y	16824	49692	087	87	Trucount Pan-Lineage Panel	1	Trucount Pan-Lineage Staining Panel	12170	0		0	18NOV2012	22NOV2012	0	175	0	20517	346.77219752	B cells				VSV HIV	Vaccine	04JUN2012	02/07/2012	17/09/2012	12/11/2012	8	7
087-175	14AUG2013	Cells/singlets/No Agg/lymph and monos/Lymph/CD3-CD19+/CD56-CD16-/CD86+	HVTN	FH	14.0	20NOV2012	04DEC2012	Changed name to match FlowJo workspace	E	VTN_TRU01FH20140627ESCD1_D.TXT	TRU	01	04JUL2014		121204-M-087 HVTN Trucount	34	601	Y	16824	49692	087	87	Trucount Pan-Lineage Panel	1	Trucount Pan-Lineage Staining Panel	9	0		0	18NOV2012	22NOV2012	0	175	0	20517	0.2564461609	CD86+ B cells	12170	0.0739523418	CD86+ B cells %	VSV HIV	Vaccine	04JUN2012	02/07/2012	17/09/2012	12/11/2012	8	7
087-175	14AUG2013	Cells/singlets/No Agg/lymph and monos/Lymph/CD3-CD19+/CD56-CD16-/DR-	HVTN	FH	14.0	20NOV2012	04DEC2012	Changed name to match FlowJo workspace	E	VTN_TRU01FH20140908ESCD1_C.TXT	TRU	01	09SEP2014		121204-M-087 HVTN Trucount	34	601	Y	16824	49692	087	87	Trucount Pan-Lineage Panel	1	Trucount Pan-Lineage Staining Panel	323	0		0	18NOV2012	22NOV2012	0	175	0	20517	9.2035677731	HLA-DR-negative B cells	12170	2.6540673788	HLA-DR-negative B cells %	VSV HIV	Vaccine	04JUN2012	02/07/2012	17/09/2012	12/11/2012	8	7
087-175	14AUG2013	Cells/singlets/No Agg/lymph and monos/Lymph/CD3-CD19-/CD11c-CD4-/CD56Dim	HVTN	FH	14.0	20NOV2012	04DEC2012	Changed name to match FlowJo workspace	E	VTN_TRU01FH20140627ESCD1_D.TXT	TRU	01	04JUL2014		121204-M-087 HVTN Trucount	34	601	Y	16824	49692	087	87	Trucount Pan-Lineage Panel	1	Trucount Pan-Lineage Staining Panel	9536	0		0	18NOV2012	22NOV2012	0	175	0	20517	271.71895444	CD56dim NK	11886	80.228840653	CD56dim NK %	VSV HIV	Vaccine	04JUN2012	02/07/2012	17/09/2012	12/11/2012	8	7
087-175	14AUG2013	Cells/singlets/No Agg/lymph and monos/Lymph/CD3-CD19-/CD11c-CD4-/CD56bright	HVTN	FH	14.0	20NOV2012	04DEC2012	Changed name to match FlowJo workspace	E	VTN_TRU01FH20140627ESCD1_D.TXT	TRU	01	04JUL2014		121204-M-087 HVTN Trucount	34	601	Y	16824	49692	087	87	Trucount Pan-Lineage Panel	1	Trucount Pan-Lineage Staining Panel	690	0		0	18NOV2012	22NOV2012	0	175	0	20517	19.660872333	CD56bright NK	11886	5.8051489147	CD56bright NK %	VSV HIV	Vaccine	04JUN2012	02/07/2012	17/09/2012	12/11/2012	8	7
087-175	14AUG2013	Cells/singlets/No Agg/lymph and monos/Lymph/CD3-CD19-/CD11c-CD4-/CD56negative	HVTN	FH	14.0	20NOV2012	04DEC2012	Changed name to match FlowJo workspace	E	VTN_TRU01FH20140627ESCD1_D.TXT	TRU	01	04JUL2014		121204-M-087 HVTN Trucount	34	601	Y	16824	49692	087	87	Trucount Pan-Lineage Panel	1	Trucount Pan-Lineage Staining Panel	812	0		0	18NOV2012	22NOV2012	0	175	0	20517	23.137142513	CD56neg NK	11886	6.8315665489	CD56neg NK %	VSV HIV	Vaccine	04JUN2012	02/07/2012	17/09/2012	12/11/2012	8	7
087-175	14AUG2013	Cells/singlets/No Agg/lymph and monos/Lymph/CD3-CD19-/CD11c-CD4-/NKall	HVTN	FH	14.0	20NOV2012	04DEC2012	Changed name to match FlowJo workspace	E	VTN_TRU01FH20140627ESCD1_D.TXT	TRU	01	04JUL2014		121204-M-087 HVTN Trucount	34	601	Y	16824	49692	087	87	Trucount Pan-Lineage Panel	1	Trucount Pan-Lineage Staining Panel	11886	0		0	18NOV2012	22NOV2012	0	175	0	20517	338.67989644	NK total				VSV HIV	Vaccine	04JUN2012	02/07/2012	17/09/2012	12/11/2012	8	7
087-175	14AUG2013	Cells/singlets/No Agg/lymph and monos/No Lymph/CD3-CD56-/Mono	HVTN	FH	14.0	20NOV2012	04DEC2012	Changed name to match FlowJo workspace	E	VTN_TRU01FH20140627ESCD1_D.TXT	TRU	01	04JUL2014		121204-M-087 HVTN Trucount	34	601	Y	16824	49692	087	87	Trucount Pan-Lineage Panel	1	Trucount Pan-Lineage Staining Panel	18189	0		0	18NOV2012	22NOV2012	0	175	0	20517	518.2776911	Monocytes total				VSV HIV	Vaccine	04JUN2012	02/07/2012	17/09/2012	12/11/2012	8	7
087-175	14AUG2013	Cells/singlets/No Agg/lymph and monos/No Lymph/CD3-CD56-/Mono/CD14lowCD16+	HVTN	FH	14.0	20NOV2012	04DEC2012	Changed name to match FlowJo workspace	E	VTN_TRU01FH20140627ESCD1_D.TXT	TRU	01	04JUL2014		121204-M-087 HVTN Trucount	34	601	Y	16824	49692	087	87	Trucount Pan-Lineage Panel	1	Trucount Pan-Lineage Staining Panel	661	0		0	18NOV2012	22NOV2012	0	175	0	20517	18.834545814	Monocytes non-classical				VSV HIV	Vaccine	04JUN2012	02/07/2012	17/09/2012	12/11/2012	8	7
087-175	14AUG2013	Cells/singlets/No Agg/lymph and monos/No Lymph/CD3-CD56-/Mono/CD14lowCD16+/Q6: CD86+,, HLA-DR+	HVTN	FH	14.0	20NOV2012	04DEC2012	Changed name to match FlowJo workspace	E	VTN_TRU01FH20140627ESCD1_D.TXT	TRU	01	04JUL2014		121204-M-087 HVTN Trucount	34	601	Y	16824	49692	087	87	Trucount Pan-Lineage Panel	1	Trucount Pan-Lineage Staining Panel	4	0		0	18NOV2012	22NOV2012	0	175	0	20517	0.1139760715	CD86+ monocytes non-classical	661	0.6051437216	CD86+ monocytes non-classical %	VSV HIV	Vaccine	04JUN2012	02/07/2012	17/09/2012	12/11/2012	8	7
087-175	14AUG2013	Cells/singlets/No Agg/lymph and monos/No Lymph/CD3-CD56-/Mono/CD16-CD14+	HVTN	FH	14.0	20NOV2012	04DEC2012	Changed name to match FlowJo workspace	E	VTN_TRU01FH20140627ESCD1_D.TXT	TRU	01	04JUL2014		121204-M-087 HVTN Trucount	34	601	Y	16824	49692	087	87	Trucount Pan-Lineage Panel	1	Trucount Pan-Lineage Staining Panel	15989	0		0	18NOV2012	22NOV2012	0	175	0	20517	455.59085178	Monocytes classical				VSV HIV	Vaccine	04JUN2012	02/07/2012	17/09/2012	12/11/2012	8	7
087-175	14AUG2013	Cells/singlets/No Agg/lymph and monos/No Lymph/CD3-CD56-/Mono/CD16-CD14+/Q6: CD86+,, HLA-DR+	HVTN	FH	14.0	20NOV2012	04DEC2012	Changed name to match FlowJo workspace	E	VTN_TRU01FH20140627ESCD1_D.TXT	TRU	01	04JUL2014		121204-M-087 HVTN Trucount	34	601	Y	16824	49692	087	87	Trucount Pan-Lineage Panel	1	Trucount Pan-Lineage Staining Panel	31	0		0	18NOV2012	22NOV2012	0	175	0	20517	0.8833145541	CD86+ monocytes classical	15989	0.1938832948	CD86+ monocytes classical %	VSV HIV	Vaccine	04JUN2012	02/07/2012	17/09/2012	12/11/2012	8	7
087-175	14AUG2013	Cells/singlets/No Agg/lymph and monos/No Lymph/CD3-CD56-/Mono/Intermediate Monos	HVTN	FH	14.0	20NOV2012	04DEC2012	Changed name to match FlowJo workspace	E	VTN_TRU01FH20140627ESCD1_D.TXT	TRU	01	04JUL2014		121204-M-087 HVTN Trucount	34	601	Y	16824	49692	087	87	Trucount Pan-Lineage Panel	1	Trucount Pan-Lineage Staining Panel	1527	0		0	18NOV2012	22NOV2012	0	175	0	20517	43.510365292	Monocytes intermediate				VSV HIV	Vaccine	04JUN2012	02/07/2012	17/09/2012	12/11/2012	8	7
087-175	14AUG2013	Cells/singlets/No Agg/lymph and monos/No Lymph/CD3-CD56-/Mono/Intermediate Monos/Q6: CD86+,, HLA-DR+	HVTN	FH	14.0	20NOV2012	04DEC2012	Changed name to match FlowJo workspace	E	VTN_TRU01FH20140627ESCD1_D.TXT	TRU	01	04JUL2014		121204-M-087 HVTN Trucount	34	601	Y	16824	49692	087	87	Trucount Pan-Lineage Panel	1	Trucount Pan-Lineage Staining Panel	73	0		0	18NOV2012	22NOV2012	0	175	0	20517	2.0800633047	CD86+ monocytes intermediate	1527	4.7806155861	CD86+ monocytes intermediate %	VSV HIV	Vaccine	04JUN2012	02/07/2012	17/09/2012	12/11/2012	8	7
087-175	14AUG2013	Cells/singlets/No Agg/lymph and monos/No Lymph/CD3-CD56-/Mono/Q6: CD86+,, HLA-DR+	HVTN	FH	14.0	20NOV2012	04DEC2012	Changed name to match FlowJo workspace	E	VTN_TRU01FH20140627ESCD1_D.TXT	TRU	01	04JUL2014		121204-M-087 HVTN Trucount	34	601	Y	16824	49692	087	87	Trucount Pan-Lineage Panel	1	Trucount Pan-Lineage Staining Panel	108	0		0	18NOV2012	22NOV2012	0	175	0	20517	3.0773539303	CD86+ monocytes total	18189	0.5937654626	CD86+ monocytes %	VSV HIV	Vaccine	04JUN2012	02/07/2012	17/09/2012	12/11/2012	8	7
087-175	14AUG2013	Ungated	HVTN	FH	14.0	20NOV2012	04DEC2012	Changed name to match FlowJo workspace	E	VTN_TRU01FH20140627ESCD1_D.TXT	TRU	01	04JUL2014		121204-M-087 HVTN Trucount	34	601	Y	16824	49692	087	87	Trucount Pan-Lineage Panel	1	Trucount Pan-Lineage Staining Panel	518000	0		0	18NOV2012	22NOV2012	0	175	0	20517	14759.901258					VSV HIV	Vaccine	04JUN2012	02/07/2012	17/09/2012	12/11/2012	8	7
087-175	14AUG2013	Cells	HVTN	FH	15.0	30NOV2012	11DEC2012		E	VTN_TRU01FH20140627ESCD1_D.TXT	TRU	01	04JUL2014		121211-L-HVTN 087 Trucount	34	601	Y	16824	49692	087	87	Trucount Pan-Lineage Panel	1	Trucount Pan-Lineage Staining Panel	486000	0		0	24NOV2012	03DEC2012	0	182	0	19994	14210.328981					VSV HIV	Vaccine	04JUN2012	02/07/2012	17/09/2012	12/11/2012	18	14
087-175	14AUG2013	Cells/singlets	HVTN	FH	15.0	30NOV2012	11DEC2012		E	VTN_TRU01FH20140627ESCD1_D.TXT	TRU	01	04JUL2014		121211-L-HVTN 087 Trucount	34	601	Y	16824	49692	087	87	Trucount Pan-Lineage Panel	1	Trucount Pan-Lineage Staining Panel	258000	0		0	24NOV2012	03DEC2012	0	182	0	19994	7543.7548912					VSV HIV	Vaccine	04JUN2012	02/07/2012	17/09/2012	12/11/2012	18	14
087-175	14AUG2013	Cells/singlets/No Agg	HVTN	FH	15.0	30NOV2012	11DEC2012		E	VTN_TRU01FH20140627ESCD1_D.TXT	TRU	01	04JUL2014		121211-L-HVTN 087 Trucount	34	601	Y	16824	49692	087	87	Trucount Pan-Lineage Panel	1	Trucount Pan-Lineage Staining Panel	257000	0		0	24NOV2012	03DEC2012	0	182	0	19994	7514.5155311					VSV HIV	Vaccine	04JUN2012	02/07/2012	17/09/2012	12/11/2012	18	14
087-175	14AUG2013	Cells/singlets/No Agg/Gran	HVTN	FH	15.0	30NOV2012	11DEC2012		E	VTN_TRU01FH20140627ESCD1_D.TXT	TRU	01	04JUL2014		121211-L-HVTN 087 Trucount	34	601	Y	16824	49692	087	87	Trucount Pan-Lineage Panel	1	Trucount Pan-Lineage Staining Panel	116000	0		0	24NOV2012	03DEC2012	0	182	0	19994	3391.765765	Granulocytes				VSV HIV	Vaccine	04JUN2012	02/07/2012	17/09/2012	12/11/2012	18	14
087-175	14AUG2013	Cells/singlets/No Agg/Gran/CD16+gran	HVTN	FH	15.0	30NOV2012	11DEC2012		E	VTN_TRU01FH20140627ESCD1_D.TXT	TRU	01	04JUL2014		121211-L-HVTN 087 Trucount	34	601	Y	16824	49692	087	87	Trucount Pan-Lineage Panel	1	Trucount Pan-Lineage Staining Panel	108000	0		0	24NOV2012	03DEC2012	0	182	0	19994	3157.8508847	Granulocytes CD16+				VSV HIV	Vaccine	04JUN2012	02/07/2012	17/09/2012	12/11/2012	18	14
087-175	14AUG2013	Cells/singlets/No Agg/lymph and monos/CD14-CD19-/CD3-CD19-/CD56-CD16-/HLA-DR+/mDC	HVTN	FH	15.0	30NOV2012	11DEC2012		E	VTN_TRU01FH20140627ESCD1_D.TXT	TRU	01	04JUL2014		121211-L-HVTN 087 Trucount	34	601	Y	16824	49692	087	87	Trucount Pan-Lineage Panel	1	Trucount Pan-Lineage Staining Panel	1417	0		0	24NOV2012	03DEC2012	0	182	0	19994	41.432173181	CD11c+ mDC				VSV HIV	Vaccine	04JUN2012	02/07/2012	17/09/2012	12/11/2012	18	14
087-175	14AUG2013	Cells/singlets/No Agg/lymph and monos/CD14-CD19-/CD3-CD19-/CD56-CD16-/HLA-DR+/mDC/Q2: CD86+,, HLA-DR+	HVTN	FH	15.0	30NOV2012	11DEC2012		E	VTN_TRU01FH20140627ESCD1_D.TXT	TRU	01	04JUL2014		121211-L-HVTN 087 Trucount	34	601	Y	16824	49692	087	87	Trucount Pan-Lineage Panel	1	Trucount Pan-Lineage Staining Panel	3	0		0	24NOV2012	03DEC2012	0	182	0	19994	0.0877180801	CD86+ CD11c+ mDC	1417	0.2117148906	CD86+ mDC %	VSV HIV	Vaccine	04JUN2012	02/07/2012	17/09/2012	12/11/2012	18	14
087-175	14AUG2013	Cells/singlets/No Agg/lymph and monos/CD14-CD19-/CD3-CD19-/CD56-CD16-/HLA-DR+/pDC	HVTN	FH	15.0	30NOV2012	11DEC2012		E	VTN_TRU01FH20140627ESCD1_D.TXT	TRU	01	04JUL2014		121211-L-HVTN 087 Trucount	34	601	Y	16824	49692	087	87	Trucount Pan-Lineage Panel	1	Trucount Pan-Lineage Staining Panel	89	0		0	24NOV2012	03DEC2012	0	182	0	19994	2.6023030439	CD123+ pDC				VSV HIV	Vaccine	04JUN2012	02/07/2012	17/09/2012	12/11/2012	18	14
087-175	14AUG2013	Cells/singlets/No Agg/lymph and monos/CD14-CD19-/CD3-CD19-/CD56-CD16-/HLA-DR+/pDC/Q2: CD86+,, HLA-DR+	HVTN	FH	15.0	30NOV2012	11DEC2012		E	VTN_TRU01FH20140627ESCD1_D.TXT	TRU	01	04JUL2014		121211-L-HVTN 087 Trucount	34	601	Y	16824	49692	087	87	Trucount Pan-Lineage Panel	1	Trucount Pan-Lineage Staining Panel	0	0		0	24NOV2012	03DEC2012	0	182	0	19994	0	CD86+ CD123+ pDC	89	0	CD86+ pDC %	VSV HIV	Vaccine	04JUN2012	02/07/2012	17/09/2012	12/11/2012	18	14
087-175	14AUG2013	Cells/singlets/No Agg/lymph and monos/Lymph	HVTN	FH	15.0	30NOV2012	11DEC2012		E	VTN_TRU01FH20140627ESCD1_D.TXT	TRU	01	04JUL2014		121211-L-HVTN 087 Trucount	34	601	Y	16824	49692	087	87	Trucount Pan-Lineage Panel	1	Trucount Pan-Lineage Staining Panel	115000	0		0	24NOV2012	03DEC2012	0	182	0	19994	3362.526405	Lymphocytes				VSV HIV	Vaccine	04JUN2012	02/07/2012	17/09/2012	12/11/2012	18	14
087-175	14AUG2013	Cells/singlets/No Agg/lymph and monos/Lymph/CD3+	HVTN	FH	15.0	30NOV2012	11DEC2012		E	VTN_TRU01FH20140627ESCD1_D.TXT	TRU	01	04JUL2014		121211-L-HVTN 087 Trucount	34	601	Y	16824	49692	087	87	Trucount Pan-Lineage Panel	1	Trucount Pan-Lineage Staining Panel	79642	0		0	24NOV2012	03DEC2012	0	182	0	19994	2328.6811126	CD3+ T cells				VSV HIV	Vaccine	04JUN2012	02/07/2012	17/09/2012	12/11/2012	18	14
087-175	14AUG2013	Cells/singlets/No Agg/lymph and monos/Lymph/CD3+/CD4+	HVTN	FH	15.0	30NOV2012	11DEC2012		E	VTN_TRU01FH20140627ESCD1_D.TXT	TRU	01	04JUL2014		121211-L-HVTN 087 Trucount	34	601	Y	16824	49692	087	87	Trucount Pan-Lineage Panel	1	Trucount Pan-Lineage Staining Panel	46356	0		0	24NOV2012	03DEC2012	0	182	0	19994	1355.4197742	CD4+ T cells				VSV HIV	Vaccine	04JUN2012	02/07/2012	17/09/2012	12/11/2012	18	14
087-175	14AUG2013	Cells/singlets/No Agg/lymph and monos/Lymph/CD3+/CD4+/DR+	HVTN	FH	15.0	30NOV2012	11DEC2012		E	VTN_TRU01FH20140908ESCD1_C.TXT	TRU	01	09SEP2014		121211-L-HVTN 087 Trucount	34	601	Y	16824	49692	087	87	Trucount Pan-Lineage Panel	1	Trucount Pan-Lineage Staining Panel	807	0		0	24NOV2012	03DEC2012	0	182	0	19994	23.596163555	HLA-DR+ CD4+ T cells	46356	1.7408749676	HLA-DR+ CD4+ T cells %	VSV HIV	Vaccine	04JUN2012	02/07/2012	17/09/2012	12/11/2012	18	14
087-175	14AUG2013	Cells/singlets/No Agg/lymph and monos/Lymph/CD3+/CD8+	HVTN	FH	15.0	30NOV2012	11DEC2012		E	VTN_TRU01FH20140627ESCD1_D.TXT	TRU	01	04JUL2014		121211-L-HVTN 087 Trucount	34	601	Y	16824	49692	087	87	Trucount Pan-Lineage Panel	1	Trucount Pan-Lineage Staining Panel	29004	0		0	24NOV2012	03DEC2012	0	182	0	19994	848.0583987	CD8+ T cells				VSV HIV	Vaccine	04JUN2012	02/07/2012	17/09/2012	12/11/2012	18	14
087-175	14AUG2013	Cells/singlets/No Agg/lymph and monos/Lymph/CD3+/CD8+/DR+	HVTN	FH	15.0	30NOV2012	11DEC2012		E	VTN_TRU01FH20140908ESCD1_C.TXT	TRU	01	09SEP2014		121211-L-HVTN 087 Trucount	34	601	Y	16824	49692	087	87	Trucount Pan-Lineage Panel	1	Trucount Pan-Lineage Staining Panel	1848	0		0	24NOV2012	03DEC2012	0	182	0	19994	54.03433736	HLA-DR+ CD8+ T cells	29004	6.3715349607	HLA-DR+ CD8+ T cells %	VSV HIV	Vaccine	04JUN2012	02/07/2012	17/09/2012	12/11/2012	18	14
087-175	14AUG2013	Cells/singlets/No Agg/lymph and monos/Lymph/CD3-CD19+/CD56-CD16-/19+HLA-DR+	HVTN	FH	15.0	30NOV2012	11DEC2012		E	VTN_TRU01FH20140627ESCD1_D.TXT	TRU	01	04JUL2014		121211-L-HVTN 087 Trucount	34	601	Y	16824	49692	087	87	Trucount Pan-Lineage Panel	1	Trucount Pan-Lineage Staining Panel	16220	0		0	24NOV2012	03DEC2012	0	182	0	19994	474.2624199	B cells				VSV HIV	Vaccine	04JUN2012	02/07/2012	17/09/2012	12/11/2012	18	14
087-175	14AUG2013	Cells/singlets/No Agg/lymph and monos/Lymph/CD3-CD19+/CD56-CD16-/CD86+	HVTN	FH	15.0	30NOV2012	11DEC2012		E	VTN_TRU01FH20140627ESCD1_D.TXT	TRU	01	04JUL2014		121211-L-HVTN 087 Trucount	34	601	Y	16824	49692	087	87	Trucount Pan-Lineage Panel	1	Trucount Pan-Lineage Staining Panel	44	0		0	24NOV2012	03DEC2012	0	182	0	19994	1.2865318419	CD86+ B cells	16220	0.271270037	CD86+ B cells %	VSV HIV	Vaccine	04JUN2012	02/07/2012	17/09/2012	12/11/2012	18	14
087-175	14AUG2013	Cells/singlets/No Agg/lymph and monos/Lymph/CD3-CD19+/CD56-CD16-/DR-	HVTN	FH	15.0	30NOV2012	11DEC2012		E	VTN_TRU01FH20140908ESCD1_C.TXT	TRU	01	09SEP2014		121211-L-HVTN 087 Trucount	34	601	Y	16824	49692	087	87	Trucount Pan-Lineage Panel	1	Trucount Pan-Lineage Staining Panel	177	0		0	24NOV2012	03DEC2012	0	182	0	19994	5.1753667277	HLA-DR-negative B cells	16220	1.0912453761	HLA-DR-negative B cells %	VSV HIV	Vaccine	04JUN2012	02/07/2012	17/09/2012	12/11/2012	18	14
087-175	14AUG2013	Cells/singlets/No Agg/lymph and monos/Lymph/CD3-CD19-/CD11c-CD4-/CD56Dim	HVTN	FH	15.0	30NOV2012	11DEC2012		E	VTN_TRU01FH20140627ESCD1_D.TXT	TRU	01	04JUL2014		121211-L-HVTN 087 Trucount	34	601	Y	16824	49692	087	87	Trucount Pan-Lineage Panel	1	Trucount Pan-Lineage Staining Panel	4821	0		0	24NOV2012	03DEC2012	0	182	0	19994	140.96295477	CD56dim NK	6580	73.267477204	CD56dim NK %	VSV HIV	Vaccine	04JUN2012	02/07/2012	17/09/2012	12/11/2012	18	14
087-175	14AUG2013	Cells/singlets/No Agg/lymph and monos/Lymph/CD3-CD19-/CD11c-CD4-/CD56bright	HVTN	FH	15.0	30NOV2012	11DEC2012		E	VTN_TRU01FH20140627ESCD1_D.TXT	TRU	01	04JUL2014		121211-L-HVTN 087 Trucount	34	601	Y	16824	49692	087	87	Trucount Pan-Lineage Panel	1	Trucount Pan-Lineage Staining Panel	535	0		0	24NOV2012	03DEC2012	0	182	0	19994	15.643057623	CD56bright NK	6580	8.1306990881	CD56bright NK %	VSV HIV	Vaccine	04JUN2012	02/07/2012	17/09/2012	12/11/2012	18	14
087-175	14AUG2013	Cells/singlets/No Agg/lymph and monos/Lymph/CD3-CD19-/CD11c-CD4-/CD56negative	HVTN	FH	15.0	30NOV2012	11DEC2012		E	VTN_TRU01FH20140627ESCD1_D.TXT	TRU	01	04JUL2014		121211-L-HVTN 087 Trucount	34	601	Y	16824	49692	087	87	Trucount Pan-Lineage Panel	1	Trucount Pan-Lineage Staining Panel	489	0		0	24NOV2012	03DEC2012	0	182	0	19994	14.298047061	CD56neg NK	6580	7.4316109422	CD56neg NK %	VSV HIV	Vaccine	04JUN2012	02/07/2012	17/09/2012	12/11/2012	18	14
087-175	14AUG2013	Cells/singlets/No Agg/lymph and monos/Lymph/CD3-CD19-/CD11c-CD4-/NKall	HVTN	FH	15.0	30NOV2012	11DEC2012		E	VTN_TRU01FH20140627ESCD1_D.TXT	TRU	01	04JUL2014		121211-L-HVTN 087 Trucount	34	601	Y	16824	49692	087	87	Trucount Pan-Lineage Panel	1	Trucount Pan-Lineage Staining Panel	6580	0		0	24NOV2012	03DEC2012	0	182	0	19994	192.39498908	NK total				VSV HIV	Vaccine	04JUN2012	02/07/2012	17/09/2012	12/11/2012	18	14
087-175	14AUG2013	Cells/singlets/No Agg/lymph and monos/No Lymph/CD3-CD56-/Mono	HVTN	FH	15.0	30NOV2012	11DEC2012		E	VTN_TRU01FH20140627ESCD1_D.TXT	TRU	01	04JUL2014		121211-L-HVTN 087 Trucount	34	601	Y	16824	49692	087	87	Trucount Pan-Lineage Panel	1	Trucount Pan-Lineage Staining Panel	16736	0		0	24NOV2012	03DEC2012	0	182	0	19994	489.34992968	Monocytes total				VSV HIV	Vaccine	04JUN2012	02/07/2012	17/09/2012	12/11/2012	18	14
087-175	14AUG2013	Cells/singlets/No Agg/lymph and monos/No Lymph/CD3-CD56-/Mono/CD14lowCD16+	HVTN	FH	15.0	30NOV2012	11DEC2012		E	VTN_TRU01FH20140627ESCD1_D.TXT	TRU	01	04JUL2014		121211-L-HVTN 087 Trucount	34	601	Y	16824	49692	087	87	Trucount Pan-Lineage Panel	1	Trucount Pan-Lineage Staining Panel	287	0		0	24NOV2012	03DEC2012	0	182	0	19994	8.3916963324	Monocytes non-classical				VSV HIV	Vaccine	04JUN2012	02/07/2012	17/09/2012	12/11/2012	18	14
087-175	14AUG2013	Cells/singlets/No Agg/lymph and monos/No Lymph/CD3-CD56-/Mono/CD14lowCD16+/Q6: CD86+,, HLA-DR+	HVTN	FH	15.0	30NOV2012	11DEC2012		E	VTN_TRU01FH20140627ESCD1_D.TXT	TRU	01	04JUL2014		121211-L-HVTN 087 Trucount	34	601	Y	16824	49692	087	87	Trucount Pan-Lineage Panel	1	Trucount Pan-Lineage Staining Panel	39	0		0	24NOV2012	03DEC2012	0	182	0	19994	1.1403350417	CD86+ monocytes non-classical	287	13.588850174	CD86+ monocytes non-classical %	VSV HIV	Vaccine	04JUN2012	02/07/2012	17/09/2012	12/11/2012	18	14
087-175	14AUG2013	Cells/singlets/No Agg/lymph and monos/No Lymph/CD3-CD56-/Mono/CD16-CD14+	HVTN	FH	15.0	30NOV2012	11DEC2012		E	VTN_TRU01FH20140627ESCD1_D.TXT	TRU	01	04JUL2014		121211-L-HVTN 087 Trucount	34	601	Y	16824	49692	087	87	Trucount Pan-Lineage Panel	1	Trucount Pan-Lineage Staining Panel	15642	0		0	24NOV2012	03DEC2012	0	182	0	19994	457.3620698	Monocytes classical				VSV HIV	Vaccine	04JUN2012	02/07/2012	17/09/2012	12/11/2012	18	14
087-175	14AUG2013	Cells/singlets/No Agg/lymph and monos/No Lymph/CD3-CD56-/Mono/CD16-CD14+/Q6: CD86+,, HLA-DR+	HVTN	FH	15.0	30NOV2012	11DEC2012		E	VTN_TRU01FH20140627ESCD1_D.TXT	TRU	01	04JUL2014		121211-L-HVTN 087 Trucount	34	601	Y	16824	49692	087	87	Trucount Pan-Lineage Panel	1	Trucount Pan-Lineage Staining Panel	1907	0		0	24NOV2012	03DEC2012	0	182	0	19994	55.759459603	CD86+ monocytes classical	15642	12.191535609	CD86+ monocytes classical %	VSV HIV	Vaccine	04JUN2012	02/07/2012	17/09/2012	12/11/2012	18	14
087-175	14AUG2013	Cells/singlets/No Agg/lymph and monos/No Lymph/CD3-CD56-/Mono/Intermediate Monos	HVTN	FH	15.0	30NOV2012	11DEC2012		E	VTN_TRU01FH20140627ESCD1_D.TXT	TRU	01	04JUL2014		121211-L-HVTN 087 Trucount	34	601	Y	16824	49692	087	87	Trucount Pan-Lineage Panel	1	Trucount Pan-Lineage Staining Panel	795	0		0	24NOV2012	03DEC2012	0	182	0	19994	23.245291234	Monocytes intermediate				VSV HIV	Vaccine	04JUN2012	02/07/2012	17/09/2012	12/11/2012	18	14
087-175	14AUG2013	Cells/singlets/No Agg/lymph and monos/No Lymph/CD3-CD56-/Mono/Intermediate Monos/Q6: CD86+,, HLA-DR+	HVTN	FH	15.0	30NOV2012	11DEC2012		E	VTN_TRU01FH20140627ESCD1_D.TXT	TRU	01	04JUL2014		121211-L-HVTN 087 Trucount	34	601	Y	16824	49692	087	87	Trucount Pan-Lineage Panel	1	Trucount Pan-Lineage Staining Panel	410	0		0	24NOV2012	03DEC2012	0	182	0	19994	11.988137618	CD86+ monocytes intermediate	795	51.572327044	CD86+ monocytes intermediate %	VSV HIV	Vaccine	04JUN2012	02/07/2012	17/09/2012	12/11/2012	18	14
087-175	14AUG2013	Cells/singlets/No Agg/lymph and monos/No Lymph/CD3-CD56-/Mono/Q6: CD86+,, HLA-DR+	HVTN	FH	15.0	30NOV2012	11DEC2012		E	VTN_TRU01FH20140627ESCD1_D.TXT	TRU	01	04JUL2014		121211-L-HVTN 087 Trucount	34	601	Y	16824	49692	087	87	Trucount Pan-Lineage Panel	1	Trucount Pan-Lineage Staining Panel	2678	0		0	24NOV2012	03DEC2012	0	182	0	19994	78.303006196	CD86+ monocytes total	16736	16.001434034	CD86+ monocytes %	VSV HIV	Vaccine	04JUN2012	02/07/2012	17/09/2012	12/11/2012	18	14
087-175	14AUG2013	Ungated	HVTN	FH	15.0	30NOV2012	11DEC2012		E	VTN_TRU01FH20140627ESCD1_D.TXT	TRU	01	04JUL2014		121211-L-HVTN 087 Trucount	34	601	Y	16824	49692	087	87	Trucount Pan-Lineage Panel	1	Trucount Pan-Lineage Staining Panel	506000	0		0	24NOV2012	03DEC2012	0	182	0	19994	14795.116182					VSV HIV	Vaccine	04JUN2012	02/07/2012	17/09/2012	12/11/2012	18	14
087-117	07AUG2013	Cells	HVTN	FH	2.0	05JUN2012	14JUN2012		E	VTN_TRU01FH20140627ESCD1_D.TXT	TRU	01	04JUL2014		120614 HVTN 087 Trucount	34	601	Y	16824	49692	087	87	Trucount Pan-Lineage Panel	1	Trucount Pan-Lineage Staining Panel	648000	0		0			0	0	0	19996	18945.210219					HIV-MAG1	Vaccine	05JUN2012	10/07/2012	15/08/2012		0	0
087-117	07AUG2013	Cells/singlets	HVTN	FH	2.0	05JUN2012	14JUN2012		E	VTN_TRU01FH20140627ESCD1_D.TXT	TRU	01	04JUL2014		120614 HVTN 087 Trucount	34	601	Y	16824	49692	087	87	Trucount Pan-Lineage Panel	1	Trucount Pan-Lineage Staining Panel	275000	0		0			0	0	0	19996	8040.0197687					HIV-MAG1	Vaccine	05JUN2012	10/07/2012	15/08/2012		0	0
087-117	07AUG2013	Cells/singlets/No Agg	HVTN	FH	2.0	05JUN2012	14JUN2012		E	VTN_TRU01FH20140627ESCD1_D.TXT	TRU	01	04JUL2014		120614 HVTN 087 Trucount	34	601	Y	16824	49692	087	87	Trucount Pan-Lineage Panel	1	Trucount Pan-Lineage Staining Panel	274000	0		0			0	0	0	19996	8010.7833331					HIV-MAG1	Vaccine	05JUN2012	10/07/2012	15/08/2012		0	0
087-117	07AUG2013	Cells/singlets/No Agg/Gran	HVTN	FH	2.0	05JUN2012	14JUN2012		E	VTN_TRU01FH20140627ESCD1_D.TXT	TRU	01	04JUL2014		120614 HVTN 087 Trucount	34	601	Y	16824	49692	087	87	Trucount Pan-Lineage Panel	1	Trucount Pan-Lineage Staining Panel	179000	0		0			0	0	0	19996	5233.3219585	Granulocytes				HIV-MAG1	Vaccine	05JUN2012	10/07/2012	15/08/2012		0	0
087-117	07AUG2013	Cells/singlets/No Agg/Gran/CD16+gran	HVTN	FH	2.0	05JUN2012	14JUN2012		E	VTN_TRU01FH20140627ESCD1_D.TXT	TRU	01	04JUL2014		120614 HVTN 087 Trucount	34	601	Y	16824	49692	087	87	Trucount Pan-Lineage Panel	1	Trucount Pan-Lineage Staining Panel	160000	0		0			0	0	0	19996	4677.8296836	Granulocytes CD16+				HIV-MAG1	Vaccine	05JUN2012	10/07/2012	15/08/2012		0	0
087-117	07AUG2013	Cells/singlets/No Agg/lymph and monos/CD14-CD19-/CD3-CD19-/CD56-CD16-/HLA-DR+/mDC	HVTN	FH	2.0	05JUN2012	14JUN2012		E	VTN_TRU01FH20140627ESCD1_D.TXT	TRU	01	04JUL2014		120614 HVTN 087 Trucount	34	601	Y	16824	49692	087	87	Trucount Pan-Lineage Panel	1	Trucount Pan-Lineage Staining Panel	583	0		0			0	0	0	19996	17.04484191	CD11c+ mDC				HIV-MAG1	Vaccine	05JUN2012	10/07/2012	15/08/2012		0	0
087-117	07AUG2013	Cells/singlets/No Agg/lymph and monos/CD14-CD19-/CD3-CD19-/CD56-CD16-/HLA-DR+/mDC/Q2: CD86+,, HLA-DR+	HVTN	FH	2.0	05JUN2012	14JUN2012		E	VTN_TRU01FH20140627ESCD1_D.TXT	TRU	01	04JUL2014		120614 HVTN 087 Trucount	34	601	Y	16824	49692	087	87	Trucount Pan-Lineage Panel	1	Trucount Pan-Lineage Staining Panel	22	0		0			0	0	0	19996	0.6432015815	CD86+ CD11c+ mDC	583	3.7735849057	CD86+ mDC %	HIV-MAG1	Vaccine	05JUN2012	10/07/2012	15/08/2012		0	0
087-117	07AUG2013	Cells/singlets/No Agg/lymph and monos/CD14-CD19-/CD3-CD19-/CD56-CD16-/HLA-DR+/pDC	HVTN	FH	2.0	05JUN2012	14JUN2012		E	VTN_TRU01FH20140627ESCD1_D.TXT	TRU	01	04JUL2014		120614 HVTN 087 Trucount	34	601	Y	16824	49692	087	87	Trucount Pan-Lineage Panel	1	Trucount Pan-Lineage Staining Panel	288	0		0			0	0	0	19996	8.4200934305	CD123+ pDC				HIV-MAG1	Vaccine	05JUN2012	10/07/2012	15/08/2012		0	0
087-117	07AUG2013	Cells/singlets/No Agg/lymph and monos/CD14-CD19-/CD3-CD19-/CD56-CD16-/HLA-DR+/pDC/Q2: CD86+,, HLA-DR+	HVTN	FH	2.0	05JUN2012	14JUN2012		E	VTN_TRU01FH20140627ESCD1_D.TXT	TRU	01	04JUL2014		120614 HVTN 087 Trucount	34	601	Y	16824	49692	087	87	Trucount Pan-Lineage Panel	1	Trucount Pan-Lineage Staining Panel	0	0		0			0	0	0	19996	0	CD86+ CD123+ pDC	288	0	CD86+ pDC %	HIV-MAG1	Vaccine	05JUN2012	10/07/2012	15/08/2012		0	0
087-117	07AUG2013	Cells/singlets/No Agg/lymph and monos/Lymph	HVTN	FH	2.0	05JUN2012	14JUN2012		E	VTN_TRU01FH20140627ESCD1_D.TXT	TRU	01	04JUL2014		120614 HVTN 087 Trucount	34	601	Y	16824	49692	087	87	Trucount Pan-Lineage Panel	1	Trucount Pan-Lineage Staining Panel	67504	0		0			0	0	0	19996	1973.5763435	Lymphocytes				HIV-MAG1	Vaccine	05JUN2012	10/07/2012	15/08/2012		0	0
087-117	07AUG2013	Cells/singlets/No Agg/lymph and monos/Lymph/CD3+	HVTN	FH	2.0	05JUN2012	14JUN2012		E	VTN_TRU01FH20140627ESCD1_D.TXT	TRU	01	04JUL2014		120614 HVTN 087 Trucount	34	601	Y	16824	49692	087	87	Trucount Pan-Lineage Panel	1	Trucount Pan-Lineage Staining Panel	47493	0		0			0	0	0	19996	1388.5260323	CD3+ T cells				HIV-MAG1	Vaccine	05JUN2012	10/07/2012	15/08/2012		0	0
087-117	07AUG2013	Cells/singlets/No Agg/lymph and monos/Lymph/CD3+/CD4+	HVTN	FH	2.0	05JUN2012	14JUN2012		E	VTN_TRU01FH20140627ESCD1_D.TXT	TRU	01	04JUL2014		120614 HVTN 087 Trucount	34	601	Y	16824	49692	087	87	Trucount Pan-Lineage Panel	1	Trucount Pan-Lineage Staining Panel	33305	0		0			0	0	0	19996	973.71948507	CD4+ T cells				HIV-MAG1	Vaccine	05JUN2012	10/07/2012	15/08/2012		0	0
087-117	07AUG2013	Cells/singlets/No Agg/lymph and monos/Lymph/CD3+/CD4+/DR+	HVTN	FH	2.0	05JUN2012	14JUN2012		E	VTN_TRU01FH20140908ESCD1_C.TXT	TRU	01	09SEP2014		120614 HVTN 087 Trucount	34	601	Y	16824	49692	087	87	Trucount Pan-Lineage Panel	1	Trucount Pan-Lineage Staining Panel	988	0		0			0	0	0	19996	28.885598296	HLA-DR+ CD4+ T cells	33305	2.9665215433	HLA-DR+ CD4+ T cells %	HIV-MAG1	Vaccine	05JUN2012	10/07/2012	15/08/2012		0	0
087-117	07AUG2013	Cells/singlets/No Agg/lymph and monos/Lymph/CD3+/CD8+	HVTN	FH	2.0	05JUN2012	14JUN2012		E	VTN_TRU01FH20140627ESCD1_D.TXT	TRU	01	04JUL2014		120614 HVTN 087 Trucount	34	601	Y	16824	49692	087	87	Trucount Pan-Lineage Panel	1	Trucount Pan-Lineage Staining Panel	12275	0		0			0	0	0	19996	358.87724604	CD8+ T cells				HIV-MAG1	Vaccine	05JUN2012	10/07/2012	15/08/2012		0	0
087-117	07AUG2013	Cells/singlets/No Agg/lymph and monos/Lymph/CD3+/CD8+/DR+	HVTN	FH	2.0	05JUN2012	14JUN2012		E	VTN_TRU01FH20140908ESCD1_C.TXT	TRU	01	09SEP2014		120614 HVTN 087 Trucount	34	601	Y	16824	49692	087	87	Trucount Pan-Lineage Panel	1	Trucount Pan-Lineage Staining Panel	802	0		0			0	0	0	19996	23.447621289	HLA-DR+ CD8+ T cells	12275	6.533604888	HLA-DR+ CD8+ T cells %	HIV-MAG1	Vaccine	05JUN2012	10/07/2012	15/08/2012		0	0
087-117	07AUG2013	Cells/singlets/No Agg/lymph and monos/Lymph/CD3-CD19+/CD56-CD16-/19+HLA-DR+	HVTN	FH	2.0	05JUN2012	14JUN2012		E	VTN_TRU01FH20140627ESCD1_D.TXT	TRU	01	04JUL2014		120614 HVTN 087 Trucount	34	601	Y	16824	49692	087	87	Trucount Pan-Lineage Panel	1	Trucount Pan-Lineage Staining Panel	7645	0		0			0	0	0	19996	223.51254957	B cells				HIV-MAG1	Vaccine	05JUN2012	10/07/2012	15/08/2012		0	0
087-117	07AUG2013	Cells/singlets/No Agg/lymph and monos/Lymph/CD3-CD19+/CD56-CD16-/CD86+	HVTN	FH	2.0	05JUN2012	14JUN2012		E	VTN_TRU01FH20140627ESCD1_D.TXT	TRU	01	04JUL2014		120614 HVTN 087 Trucount	34	601	Y	16824	49692	087	87	Trucount Pan-Lineage Panel	1	Trucount Pan-Lineage Staining Panel	65	0		0			0	0	0	19996	1.900368309	CD86+ B cells	7645	0.8502289078	CD86+ B cells %	HIV-MAG1	Vaccine	05JUN2012	10/07/2012	15/08/2012		0	0
087-117	07AUG2013	Cells/singlets/No Agg/lymph and monos/Lymph/CD3-CD19+/CD56-CD16-/DR-	HVTN	FH	2.0	05JUN2012	14JUN2012		E	VTN_TRU01FH20140908ESCD1_C.TXT	TRU	01	09SEP2014		120614 HVTN 087 Trucount	34	601	Y	16824	49692	087	87	Trucount Pan-Lineage Panel	1	Trucount Pan-Lineage Staining Panel	72	0		0			0	0	0	19996	2.1050233576	HLA-DR-negative B cells	7645	0.9417920209	HLA-DR-negative B cells %	HIV-MAG1	Vaccine	05JUN2012	10/07/2012	15/08/2012		0	0
087-117	07AUG2013	Cells/singlets/No Agg/lymph and monos/Lymph/CD3-CD19-/CD11c-CD4-/CD56Dim	HVTN	FH	2.0	05JUN2012	14JUN2012		E	VTN_TRU01FH20140627ESCD1_D.TXT	TRU	01	04JUL2014		120614 HVTN 087 Trucount	34	601	Y	16824	49692	087	87	Trucount Pan-Lineage Panel	1	Trucount Pan-Lineage Staining Panel	3545	0		0			0	0	0	19996	103.64316393	CD56dim NK	5433	65.249401804	CD56dim NK %	HIV-MAG1	Vaccine	05JUN2012	10/07/2012	15/08/2012		0	0
087-117	07AUG2013	Cells/singlets/No Agg/lymph and monos/Lymph/CD3-CD19-/CD11c-CD4-/CD56bright	HVTN	FH	2.0	05JUN2012	14JUN2012		E	VTN_TRU01FH20140627ESCD1_D.TXT	TRU	01	04JUL2014		120614 HVTN 087 Trucount	34	601	Y	16824	49692	087	87	Trucount Pan-Lineage Panel	1	Trucount Pan-Lineage Staining Panel	682	0		0			0	0	0	19996	19.939249026	CD56bright NK	5433	12.552917357	CD56bright NK %	HIV-MAG1	Vaccine	05JUN2012	10/07/2012	15/08/2012		0	0
087-117	07AUG2013	Cells/singlets/No Agg/lymph and monos/Lymph/CD3-CD19-/CD11c-CD4-/CD56negative	HVTN	FH	2.0	05JUN2012	14JUN2012		E	VTN_TRU01FH20140627ESCD1_D.TXT	TRU	01	04JUL2014		120614 HVTN 087 Trucount	34	601	Y	16824	49692	087	87	Trucount Pan-Lineage Panel	1	Trucount Pan-Lineage Staining Panel	244	0		0			0	0	0	19996	7.1336902675	CD56neg NK	5433	4.491073072	CD56neg NK %	HIV-MAG1	Vaccine	05JUN2012	10/07/2012	15/08/2012		0	0
087-117	07AUG2013	Cells/singlets/No Agg/lymph and monos/Lymph/CD3-CD19-/CD11c-CD4-/NKall	HVTN	FH	2.0	05JUN2012	14JUN2012		E	VTN_TRU01FH20140627ESCD1_D.TXT	TRU	01	04JUL2014		120614 HVTN 087 Trucount	34	601	Y	16824	49692	087	87	Trucount Pan-Lineage Panel	1	Trucount Pan-Lineage Staining Panel	5433	0		0			0	0	0	19996	158.84155419	NK total				HIV-MAG1	Vaccine	05JUN2012	10/07/2012	15/08/2012		0	0
087-117	07AUG2013	Cells/singlets/No Agg/lymph and monos/No Lymph/CD3-CD56-/Mono	HVTN	FH	2.0	05JUN2012	14JUN2012		E	VTN_TRU01FH20140627ESCD1_D.TXT	TRU	01	04JUL2014		120614 HVTN 087 Trucount	34	601	Y	16824	49692	087	87	Trucount Pan-Lineage Panel	1	Trucount Pan-Lineage Staining Panel	19518	0		0			0	0	0	19996	570.63674853	Monocytes total				HIV-MAG1	Vaccine	05JUN2012	10/07/2012	15/08/2012		0	0
087-117	07AUG2013	Cells/singlets/No Agg/lymph and monos/No Lymph/CD3-CD56-/Mono/CD14lowCD16+	HVTN	FH	2.0	05JUN2012	14JUN2012		E	VTN_TRU01FH20140627ESCD1_D.TXT	TRU	01	04JUL2014		120614 HVTN 087 Trucount	34	601	Y	16824	49692	087	87	Trucount Pan-Lineage Panel	1	Trucount Pan-Lineage Staining Panel	226	0		0			0	0	0	19996	6.6074344281	Monocytes non-classical				HIV-MAG1	Vaccine	05JUN2012	10/07/2012	15/08/2012		0	0
087-117	07AUG2013	Cells/singlets/No Agg/lymph and monos/No Lymph/CD3-CD56-/Mono/CD14lowCD16+/Q6: CD86+,, HLA-DR+	HVTN	FH	2.0	05JUN2012	14JUN2012		E	VTN_TRU01FH20140627ESCD1_D.TXT	TRU	01	04JUL2014		120614 HVTN 087 Trucount	34	601	Y	16824	49692	087	87	Trucount Pan-Lineage Panel	1	Trucount Pan-Lineage Staining Panel	14	0		0			0	0	0	19996	0.4093100973	CD86+ monocytes non-classical	226	6.1946902655	CD86+ monocytes non-classical %	HIV-MAG1	Vaccine	05JUN2012	10/07/2012	15/08/2012		0	0
087-117	07AUG2013	Cells/singlets/No Agg/lymph and monos/No Lymph/CD3-CD56-/Mono/CD16-CD14+	HVTN	FH	2.0	05JUN2012	14JUN2012		E	VTN_TRU01FH20140627ESCD1_D.TXT	TRU	01	04JUL2014		120614 HVTN 087 Trucount	34	601	Y	16824	49692	087	87	Trucount Pan-Lineage Panel	1	Trucount Pan-Lineage Staining Panel	18633	0		0			0	0	0	19996	544.76250309	Monocytes classical				HIV-MAG1	Vaccine	05JUN2012	10/07/2012	15/08/2012		0	0
087-117	07AUG2013	Cells/singlets/No Agg/lymph and monos/No Lymph/CD3-CD56-/Mono/CD16-CD14+/Q6: CD86+,, HLA-DR+	HVTN	FH	2.0	05JUN2012	14JUN2012		E	VTN_TRU01FH20140627ESCD1_D.TXT	TRU	01	04JUL2014		120614 HVTN 087 Trucount	34	601	Y	16824	49692	087	87	Trucount Pan-Lineage Panel	1	Trucount Pan-Lineage Staining Panel	56	0		0			0	0	0	19996	1.6372403893	CD86+ monocytes classical	18633	0.3005420491	CD86+ monocytes classical %	HIV-MAG1	Vaccine	05JUN2012	10/07/2012	15/08/2012		0	0
087-117	07AUG2013	Cells/singlets/No Agg/lymph and monos/No Lymph/CD3-CD56-/Mono/Intermediate Monos	HVTN	FH	2.0	05JUN2012	14JUN2012		E	VTN_TRU01FH20140627ESCD1_D.TXT	TRU	01	04JUL2014		120614 HVTN 087 Trucount	34	601	Y	16824	49692	087	87	Trucount Pan-Lineage Panel	1	Trucount Pan-Lineage Staining Panel	656	0		0			0	0	0	19996	19.179101703	Monocytes intermediate				HIV-MAG1	Vaccine	05JUN2012	10/07/2012	15/08/2012		0	0
087-117	07AUG2013	Cells/singlets/No Agg/lymph and monos/No Lymph/CD3-CD56-/Mono/Intermediate Monos/Q6: CD86+,, HLA-DR+	HVTN	FH	2.0	05JUN2012	14JUN2012		E	VTN_TRU01FH20140627ESCD1_D.TXT	TRU	01	04JUL2014		120614 HVTN 087 Trucount	34	601	Y	16824	49692	087	87	Trucount Pan-Lineage Panel	1	Trucount Pan-Lineage Staining Panel	17	0		0			0	0	0	19996	0.4970194039	CD86+ monocytes intermediate	656	2.5914634146	CD86+ monocytes intermediate %	HIV-MAG1	Vaccine	05JUN2012	10/07/2012	15/08/2012		0	0
087-117	07AUG2013	Cells/singlets/No Agg/lymph and monos/No Lymph/CD3-CD56-/Mono/Q6: CD86+,, HLA-DR+	HVTN	FH	2.0	05JUN2012	14JUN2012		E	VTN_TRU01FH20140627ESCD1_D.TXT	TRU	01	04JUL2014		120614 HVTN 087 Trucount	34	601	Y	16824	49692	087	87	Trucount Pan-Lineage Panel	1	Trucount Pan-Lineage Staining Panel	1220	0		0			0	0	0	19996	35.668451337	CD86+ monocytes total	19518	6.2506404345	CD86+ monocytes %	HIV-MAG1	Vaccine	05JUN2012	10/07/2012	15/08/2012		0	0
087-117	07AUG2013	Ungated	HVTN	FH	2.0	05JUN2012	14JUN2012		E	VTN_TRU01FH20140627ESCD1_D.TXT	TRU	01	04JUL2014		120614 HVTN 087 Trucount	34	601	Y	16824	49692	087	87	Trucount Pan-Lineage Panel	1	Trucount Pan-Lineage Staining Panel	668000	0		0			0	0	0	19996	19529.938929					HIV-MAG1	Vaccine	05JUN2012	10/07/2012	15/08/2012		0	0
087-117	07AUG2013	Cells	HVTN	FH	3.0	06JUN2012	14JUN2012		E	VTN_TRU01FH20140627ESCD1_D.TXT	TRU	01	04JUL2014		120614 HVTN 087 Trucount	34	601	Y	16824	49692	087	87	Trucount Pan-Lineage Panel	1	Trucount Pan-Lineage Staining Panel	740000	0		0	06JUN2012	06JUN2012	0	1	0	20000	21630.635294					HIV-MAG1	Vaccine	05JUN2012	10/07/2012	15/08/2012		1	1
087-117	07AUG2013	Cells/singlets	HVTN	FH	3.0	06JUN2012	14JUN2012		E	VTN_TRU01FH20140627ESCD1_D.TXT	TRU	01	04JUL2014		120614 HVTN 087 Trucount	34	601	Y	16824	49692	087	87	Trucount Pan-Lineage Panel	1	Trucount Pan-Lineage Staining Panel	313000	0		0	06JUN2012	06JUN2012	0	1	0	20000	9149.1741176					HIV-MAG1	Vaccine	05JUN2012	10/07/2012	15/08/2012		1	1
087-117	07AUG2013	Cells/singlets/No Agg	HVTN	FH	3.0	06JUN2012	14JUN2012		E	VTN_TRU01FH20140627ESCD1_D.TXT	TRU	01	04JUL2014		120614 HVTN 087 Trucount	34	601	Y	16824	49692	087	87	Trucount Pan-Lineage Panel	1	Trucount Pan-Lineage Staining Panel	312000	0		0	06JUN2012	06JUN2012	0	1	0	20000	9119.9435294					HIV-MAG1	Vaccine	05JUN2012	10/07/2012	15/08/2012		1	1
087-117	07AUG2013	Cells/singlets/No Agg/Gran	HVTN	FH	3.0	06JUN2012	14JUN2012		E	VTN_TRU01FH20140627ESCD1_D.TXT	TRU	01	04JUL2014		120614 HVTN 087 Trucount	34	601	Y	16824	49692	087	87	Trucount Pan-Lineage Panel	1	Trucount Pan-Lineage Staining Panel	193000	0		0	06JUN2012	06JUN2012	0	1	0	20000	5641.5035294	Granulocytes				HIV-MAG1	Vaccine	05JUN2012	10/07/2012	15/08/2012		1	1
087-117	07AUG2013	Cells/singlets/No Agg/Gran/CD16+gran	HVTN	FH	3.0	06JUN2012	14JUN2012		E	VTN_TRU01FH20140627ESCD1_D.TXT	TRU	01	04JUL2014		120614 HVTN 087 Trucount	34	601	Y	16824	49692	087	87	Trucount Pan-Lineage Panel	1	Trucount Pan-Lineage Staining Panel	180000	0		0	06JUN2012	06JUN2012	0	1	0	20000	5261.5058824	Granulocytes CD16+				HIV-MAG1	Vaccine	05JUN2012	10/07/2012	15/08/2012		1	1
087-117	07AUG2013	Cells/singlets/No Agg/lymph and monos/CD14-CD19-/CD3-CD19-/CD56-CD16-/HLA-DR+/mDC	HVTN	FH	3.0	06JUN2012	14JUN2012		E	VTN_TRU01FH20140627ESCD1_D.TXT	TRU	01	04JUL2014		120614 HVTN 087 Trucount	34	601	Y	16824	49692	087	87	Trucount Pan-Lineage Panel	1	Trucount Pan-Lineage Staining Panel	698	0		0	06JUN2012	06JUN2012	0	1	0	20000	20.402950588	CD11c+ mDC				HIV-MAG1	Vaccine	05JUN2012	10/07/2012	15/08/2012		1	1
087-117	07AUG2013	Cells/singlets/No Agg/lymph and monos/CD14-CD19-/CD3-CD19-/CD56-CD16-/HLA-DR+/mDC/Q2: CD86+,, HLA-DR+	HVTN	FH	3.0	06JUN2012	14JUN2012		E	VTN_TRU01FH20140627ESCD1_D.TXT	TRU	01	04JUL2014		120614 HVTN 087 Trucount	34	601	Y	16824	49692	087	87	Trucount Pan-Lineage Panel	1	Trucount Pan-Lineage Staining Panel	15	0		0	06JUN2012	06JUN2012	0	1	0	20000	0.4384588235	CD86+ CD11c+ mDC	698	2.1489971347	CD86+ mDC %	HIV-MAG1	Vaccine	05JUN2012	10/07/2012	15/08/2012		1	1
087-117	07AUG2013	Cells/singlets/No Agg/lymph and monos/CD14-CD19-/CD3-CD19-/CD56-CD16-/HLA-DR+/pDC	HVTN	FH	3.0	06JUN2012	14JUN2012		E	VTN_TRU01FH20140627ESCD1_D.TXT	TRU	01	04JUL2014		120614 HVTN 087 Trucount	34	601	Y	16824	49692	087	87	Trucount Pan-Lineage Panel	1	Trucount Pan-Lineage Staining Panel	273	0		0	06JUN2012	06JUN2012	0	1	0	20000	7.9799505882	CD123+ pDC				HIV-MAG1	Vaccine	05JUN2012	10/07/2012	15/08/2012		1	1
087-117	07AUG2013	Cells/singlets/No Agg/lymph and monos/CD14-CD19-/CD3-CD19-/CD56-CD16-/HLA-DR+/pDC/Q2: CD86+,, HLA-DR+	HVTN	FH	3.0	06JUN2012	14JUN2012		E	VTN_TRU01FH20140627ESCD1_D.TXT	TRU	01	04JUL2014		120614 HVTN 087 Trucount	34	601	Y	16824	49692	087	87	Trucount Pan-Lineage Panel	1	Trucount Pan-Lineage Staining Panel	0	0		0	06JUN2012	06JUN2012	0	1	0	20000	0	CD86+ CD123+ pDC	273	0	CD86+ pDC %	HIV-MAG1	Vaccine	05JUN2012	10/07/2012	15/08/2012		1	1
087-117	07AUG2013	Cells/singlets/No Agg/lymph and monos/Lymph	HVTN	FH	3.0	06JUN2012	14JUN2012		E	VTN_TRU01FH20140627ESCD1_D.TXT	TRU	01	04JUL2014		120614 HVTN 087 Trucount	34	601	Y	16824	49692	087	87	Trucount Pan-Lineage Panel	1	Trucount Pan-Lineage Staining Panel	81531	0		0	06JUN2012	06JUN2012	0	1	0	20000	2383.1990894	Lymphocytes				HIV-MAG1	Vaccine	05JUN2012	10/07/2012	15/08/2012		1	1
087-117	07AUG2013	Cells/singlets/No Agg/lymph and monos/Lymph/CD3+	HVTN	FH	3.0	06JUN2012	14JUN2012		E	VTN_TRU01FH20140627ESCD1_D.TXT	TRU	01	04JUL2014		120614 HVTN 087 Trucount	34	601	Y	16824	49692	087	87	Trucount Pan-Lineage Panel	1	Trucount Pan-Lineage Staining Panel	57374	0		0	06JUN2012	06JUN2012	0	1	0	20000	1677.0757694	CD3+ T cells				HIV-MAG1	Vaccine	05JUN2012	10/07/2012	15/08/2012		1	1
087-117	07AUG2013	Cells/singlets/No Agg/lymph and monos/Lymph/CD3+/CD4+	HVTN	FH	3.0	06JUN2012	14JUN2012		E	VTN_TRU01FH20140627ESCD1_D.TXT	TRU	01	04JUL2014		120614 HVTN 087 Trucount	34	601	Y	16824	49692	087	87	Trucount Pan-Lineage Panel	1	Trucount Pan-Lineage Staining Panel	40429	0		0	06JUN2012	06JUN2012	0	1	0	20000	1181.7634518	CD4+ T cells				HIV-MAG1	Vaccine	05JUN2012	10/07/2012	15/08/2012		1	1
087-117	07AUG2013	Cells/singlets/No Agg/lymph and monos/Lymph/CD3+/CD4+/DR+	HVTN	FH	3.0	06JUN2012	14JUN2012		E	VTN_TRU01FH20140908ESCD1_C.TXT	TRU	01	09SEP2014		120614 HVTN 087 Trucount	34	601	Y	16824	49692	087	87	Trucount Pan-Lineage Panel	1	Trucount Pan-Lineage Staining Panel	1151	0		0	06JUN2012	06JUN2012	0	1	0	20000	33.644407059	HLA-DR+ CD4+ T cells	40429	2.8469662866	HLA-DR+ CD4+ T cells %	HIV-MAG1	Vaccine	05JUN2012	10/07/2012	15/08/2012		1	1
087-117	07AUG2013	Cells/singlets/No Agg/lymph and monos/Lymph/CD3+/CD8+	HVTN	FH	3.0	06JUN2012	14JUN2012		E	VTN_TRU01FH20140627ESCD1_D.TXT	TRU	01	04JUL2014		120614 HVTN 087 Trucount	34	601	Y	16824	49692	087	87	Trucount Pan-Lineage Panel	1	Trucount Pan-Lineage Staining Panel	14886	0		0	06JUN2012	06JUN2012	0	1	0	20000	435.12653647	CD8+ T cells				HIV-MAG1	Vaccine	05JUN2012	10/07/2012	15/08/2012		1	1
087-117	07AUG2013	Cells/singlets/No Agg/lymph and monos/Lymph/CD3+/CD8+/DR+	HVTN	FH	3.0	06JUN2012	14JUN2012		E	VTN_TRU01FH20140908ESCD1_C.TXT	TRU	01	09SEP2014		120614 HVTN 087 Trucount	34	601	Y	16824	49692	087	87	Trucount Pan-Lineage Panel	1	Trucount Pan-Lineage Staining Panel	938	0		0	06JUN2012	06JUN2012	0	1	0	20000	27.418291765	HLA-DR+ CD8+ T cells	14886	6.3012226253	HLA-DR+ CD8+ T cells %	HIV-MAG1	Vaccine	05JUN2012	10/07/2012	15/08/2012		1	1
087-117	07AUG2013	Cells/singlets/No Agg/lymph and monos/Lymph/CD3-CD19+/CD56-CD16-/19+HLA-DR+	HVTN	FH	3.0	06JUN2012	14JUN2012		E	VTN_TRU01FH20140627ESCD1_D.TXT	TRU	01	04JUL2014		120614 HVTN 087 Trucount	34	601	Y	16824	49692	087	87	Trucount Pan-Lineage Panel	1	Trucount Pan-Lineage Staining Panel	8703	0		0	06JUN2012	06JUN2012	0	1	0	20000	254.39380941	B cells				HIV-MAG1	Vaccine	05JUN2012	10/07/2012	15/08/2012		1	1
087-117	07AUG2013	Cells/singlets/No Agg/lymph and monos/Lymph/CD3-CD19+/CD56-CD16-/CD86+	HVTN	FH	3.0	06JUN2012	14JUN2012		E	VTN_TRU01FH20140627ESCD1_D.TXT	TRU	01	04JUL2014		120614 HVTN 087 Trucount	34	601	Y	16824	49692	087	87	Trucount Pan-Lineage Panel	1	Trucount Pan-Lineage Staining Panel	70	0		0	06JUN2012	06JUN2012	0	1	0	20000	2.0461411765	CD86+ B cells	8703	0.8043203493	CD86+ B cells %	HIV-MAG1	Vaccine	05JUN2012	10/07/2012	15/08/2012		1	1
087-117	07AUG2013	Cells/singlets/No Agg/lymph and monos/Lymph/CD3-CD19+/CD56-CD16-/DR-	HVTN	FH	3.0	06JUN2012	14JUN2012		E	VTN_TRU01FH20140908ESCD1_C.TXT	TRU	01	09SEP2014		120614 HVTN 087 Trucount	34	601	Y	16824	49692	087	87	Trucount Pan-Lineage Panel	1	Trucount Pan-Lineage Staining Panel	29	0		0	06JUN2012	06JUN2012	0	1	0	20000	0.8476870588	HLA-DR-negative B cells	8703	0.3332184304	HLA-DR-negative B cells %	HIV-MAG1	Vaccine	05JUN2012	10/07/2012	15/08/2012		1	1
087-117	07AUG2013	Cells/singlets/No Agg/lymph and monos/Lymph/CD3-CD19-/CD11c-CD4-/CD56Dim	HVTN	FH	3.0	06JUN2012	14JUN2012		E	VTN_TRU01FH20140627ESCD1_D.TXT	TRU	01	04JUL2014		120614 HVTN 087 Trucount	34	601	Y	16824	49692	087	87	Trucount Pan-Lineage Panel	1	Trucount Pan-Lineage Staining Panel	4257	0		0	06JUN2012	06JUN2012	0	1	0	20000	124.43461412	CD56dim NK	7239	58.806464981	CD56dim NK %	HIV-MAG1	Vaccine	05JUN2012	10/07/2012	15/08/2012		1	1
087-117	07AUG2013	Cells/singlets/No Agg/lymph and monos/Lymph/CD3-CD19-/CD11c-CD4-/CD56bright	HVTN	FH	3.0	06JUN2012	14JUN2012		E	VTN_TRU01FH20140627ESCD1_D.TXT	TRU	01	04JUL2014		120614 HVTN 087 Trucount	34	601	Y	16824	49692	087	87	Trucount Pan-Lineage Panel	1	Trucount Pan-Lineage Staining Panel	732	0		0	06JUN2012	06JUN2012	0	1	0	20000	21.396790588	CD56bright NK	7239	10.111893908	CD56bright NK %	HIV-MAG1	Vaccine	05JUN2012	10/07/2012	15/08/2012		1	1
087-117	07AUG2013	Cells/singlets/No Agg/lymph and monos/Lymph/CD3-CD19-/CD11c-CD4-/CD56negative	HVTN	FH	3.0	06JUN2012	14JUN2012		E	VTN_TRU01FH20140627ESCD1_D.TXT	TRU	01	04JUL2014		120614 HVTN 087 Trucount	34	601	Y	16824	49692	087	87	Trucount Pan-Lineage Panel	1	Trucount Pan-Lineage Staining Panel	378	0		0	06JUN2012	06JUN2012	0	1	0	20000	11.049162353	CD56neg NK	7239	5.2217157066	CD56neg NK %	HIV-MAG1	Vaccine	05JUN2012	10/07/2012	15/08/2012		1	1
087-117	07AUG2013	Cells/singlets/No Agg/lymph and monos/Lymph/CD3-CD19-/CD11c-CD4-/NKall	HVTN	FH	3.0	06JUN2012	14JUN2012		E	VTN_TRU01FH20140627ESCD1_D.TXT	TRU	01	04JUL2014		120614 HVTN 087 Trucount	34	601	Y	16824	49692	087	87	Trucount Pan-Lineage Panel	1	Trucount Pan-Lineage Staining Panel	7239	0		0	06JUN2012	06JUN2012	0	1	0	20000	211.60022824	NK total				HIV-MAG1	Vaccine	05JUN2012	10/07/2012	15/08/2012		1	1
087-117	07AUG2013	Cells/singlets/No Agg/lymph and monos/No Lymph/CD3-CD56-/Mono	HVTN	FH	3.0	06JUN2012	14JUN2012		E	VTN_TRU01FH20140627ESCD1_D.TXT	TRU	01	04JUL2014		120614 HVTN 087 Trucount	34	601	Y	16824	49692	087	87	Trucount Pan-Lineage Panel	1	Trucount Pan-Lineage Staining Panel	20714	0		0	06JUN2012	06JUN2012	0	1	0	20000	605.48240471	Monocytes total				HIV-MAG1	Vaccine	05JUN2012	10/07/2012	15/08/2012		1	1
087-117	07AUG2013	Cells/singlets/No Agg/lymph and monos/No Lymph/CD3-CD56-/Mono/CD14lowCD16+	HVTN	FH	3.0	06JUN2012	14JUN2012		E	VTN_TRU01FH20140627ESCD1_D.TXT	TRU	01	04JUL2014		120614 HVTN 087 Trucount	34	601	Y	16824	49692	087	87	Trucount Pan-Lineage Panel	1	Trucount Pan-Lineage Staining Panel	192	0		0	06JUN2012	06JUN2012	0	1	0	20000	5.6122729412	Monocytes non-classical				HIV-MAG1	Vaccine	05JUN2012	10/07/2012	15/08/2012		1	1
087-117	07AUG2013	Cells/singlets/No Agg/lymph and monos/No Lymph/CD3-CD56-/Mono/CD14lowCD16+/Q6: CD86+,, HLA-DR+	HVTN	FH	3.0	06JUN2012	14JUN2012		E	VTN_TRU01FH20140627ESCD1_D.TXT	TRU	01	04JUL2014		120614 HVTN 087 Trucount	34	601	Y	16824	49692	087	87	Trucount Pan-Lineage Panel	1	Trucount Pan-Lineage Staining Panel	10	0		0	06JUN2012	06JUN2012	0	1	0	20000	0.2923058824	CD86+ monocytes non-classical	192	5.2083333333	CD86+ monocytes non-classical %	HIV-MAG1	Vaccine	05JUN2012	10/07/2012	15/08/2012		1	1
087-117	07AUG2013	Cells/singlets/No Agg/lymph and monos/No Lymph/CD3-CD56-/Mono/CD16-CD14+	HVTN	FH	3.0	06JUN2012	14JUN2012		E	VTN_TRU01FH20140627ESCD1_D.TXT	TRU	01	04JUL2014		120614 HVTN 087 Trucount	34	601	Y	16824	49692	087	87	Trucount Pan-Lineage Panel	1	Trucount Pan-Lineage Staining Panel	19684	0		0	06JUN2012	06JUN2012	0	1	0	20000	575.37489882	Monocytes classical				HIV-MAG1	Vaccine	05JUN2012	10/07/2012	15/08/2012		1	1
087-117	07AUG2013	Cells/singlets/No Agg/lymph and monos/No Lymph/CD3-CD56-/Mono/CD16-CD14+/Q6: CD86+,, HLA-DR+	HVTN	FH	3.0	06JUN2012	14JUN2012		E	VTN_TRU01FH20140627ESCD1_D.TXT	TRU	01	04JUL2014		120614 HVTN 087 Trucount	34	601	Y	16824	49692	087	87	Trucount Pan-Lineage Panel	1	Trucount Pan-Lineage Staining Panel	252	0		0	06JUN2012	06JUN2012	0	1	0	20000	7.3661082353	CD86+ monocytes classical	19684	1.280227596	CD86+ monocytes classical %	HIV-MAG1	Vaccine	05JUN2012	10/07/2012	15/08/2012		1	1
087-117	07AUG2013	Cells/singlets/No Agg/lymph and monos/No Lymph/CD3-CD56-/Mono/Intermediate Monos	HVTN	FH	3.0	06JUN2012	14JUN2012		E	VTN_TRU01FH20140627ESCD1_D.TXT	TRU	01	04JUL2014		120614 HVTN 087 Trucount	34	601	Y	16824	49692	087	87	Trucount Pan-Lineage Panel	1	Trucount Pan-Lineage Staining Panel	832	0		0	06JUN2012	06JUN2012	0	1	0	20000	24.319849412	Monocytes intermediate				HIV-MAG1	Vaccine	05JUN2012	10/07/2012	15/08/2012		1	1
087-117	07AUG2013	Cells/singlets/No Agg/lymph and monos/No Lymph/CD3-CD56-/Mono/Intermediate Monos/Q6: CD86+,, HLA-DR+	HVTN	FH	3.0	06JUN2012	14JUN2012		E	VTN_TRU01FH20140627ESCD1_D.TXT	TRU	01	04JUL2014		120614 HVTN 087 Trucount	34	601	Y	16824	49692	087	87	Trucount Pan-Lineage Panel	1	Trucount Pan-Lineage Staining Panel	111	0		0	06JUN2012	06JUN2012	0	1	0	20000	3.2445952941	CD86+ monocytes intermediate	832	13.341346154	CD86+ monocytes intermediate %	HIV-MAG1	Vaccine	05JUN2012	10/07/2012	15/08/2012		1	1
087-117	07AUG2013	Cells/singlets/No Agg/lymph and monos/No Lymph/CD3-CD56-/Mono/Q6: CD86+,, HLA-DR+	HVTN	FH	3.0	06JUN2012	14JUN2012		E	VTN_TRU01FH20140627ESCD1_D.TXT	TRU	01	04JUL2014		120614 HVTN 087 Trucount	34	601	Y	16824	49692	087	87	Trucount Pan-Lineage Panel	1	Trucount Pan-Lineage Staining Panel	442	0		0	06JUN2012	06JUN2012	0	1	0	20000	12.91992	CD86+ monocytes total	20714	2.1338225355	CD86+ monocytes %	HIV-MAG1	Vaccine	05JUN2012	10/07/2012	15/08/2012		1	1
087-117	07AUG2013	Ungated	HVTN	FH	3.0	06JUN2012	14JUN2012		E	VTN_TRU01FH20140627ESCD1_D.TXT	TRU	01	04JUL2014		120614 HVTN 087 Trucount	34	601	Y	16824	49692	087	87	Trucount Pan-Lineage Panel	1	Trucount Pan-Lineage Staining Panel	760000	0		0	06JUN2012	06JUN2012	0	1	0	20000	22215.247059					HIV-MAG1	Vaccine	05JUN2012	10/07/2012	15/08/2012		1	1
087-117					5.0																																	22380		HLA-DR+ CD4+ T cells %	HIV-MAG1	Vaccine	05JUN2012	10/07/2012	15/08/2012
087-117	07AUG2013	Cells	HVTN	FH	5.0	20JUN2012	28JUN2012		E	VTN_TRU01FH20140627ESCD1_D.TXT	TRU	01	04JUL2014		120628 HVTN 087 Trucount	34	601	Y	16824	49692	087	87	Trucount Pan-Lineage Panel	1	Trucount Pan-Lineage Staining Panel	4280000	0		0	17JUN2012	26JUN2012	0	14	0	18468	135485.07434					HIV-MAG1	Vaccine	05JUN2012	10/07/2012	15/08/2012		15	14
087-117	07AUG2013	Cells/singlets	HVTN	FH	5.0	20JUN2012	28JUN2012		E	VTN_TRU01FH20140627ESCD1_D.TXT	TRU	01	04JUL2014		120628 HVTN 087 Trucount	34	601	Y	16824	49692	087	87	Trucount Pan-Lineage Panel	1	Trucount Pan-Lineage Staining Panel	206000	0		0	17JUN2012	26JUN2012	0	14	0	18468	6521.0105875					HIV-MAG1	Vaccine	05JUN2012	10/07/2012	15/08/2012		15	14
087-117	07AUG2013	Cells/singlets/No Agg	HVTN	FH	5.0	20JUN2012	28JUN2012		E	VTN_TRU01FH20140627ESCD1_D.TXT	TRU	01	04JUL2014		120628 HVTN 087 Trucount	34	601	Y	16824	49692	087	87	Trucount Pan-Lineage Panel	1	Trucount Pan-Lineage Staining Panel	205000	0		0	17JUN2012	26JUN2012	0	14	0	18468	6489.3551963					HIV-MAG1	Vaccine	05JUN2012	10/07/2012	15/08/2012		15	14
087-117	07AUG2013	Cells/singlets/No Agg/Gran	HVTN	FH	5.0	20JUN2012	28JUN2012		E	VTN_TRU01FH20140627ESCD1_D.TXT	TRU	01	04JUL2014		120628 HVTN 087 Trucount	34	601	Y	16824	49692	087	87	Trucount Pan-Lineage Panel	1	Trucount Pan-Lineage Staining Panel	123000	0		0	17JUN2012	26JUN2012	0	14	0	18468	3893.6131178	Granulocytes				HIV-MAG1	Vaccine	05JUN2012	10/07/2012	15/08/2012		15	14
087-117	07AUG2013	Cells/singlets/No Agg/Gran/CD16+gran	HVTN	FH	5.0	20JUN2012	28JUN2012		E	VTN_TRU01FH20140627ESCD1_D.TXT	TRU	01	04JUL2014		120628 HVTN 087 Trucount	34	601	Y	16824	49692	087	87	Trucount Pan-Lineage Panel	1	Trucount Pan-Lineage Staining Panel	116000	0		0	17JUN2012	26JUN2012	0	14	0	18468	3672.0253794	Granulocytes CD16+				HIV-MAG1	Vaccine	05JUN2012	10/07/2012	15/08/2012		15	14
087-117	07AUG2013	Cells/singlets/No Agg/lymph and monos/CD14-CD19-/CD3-CD19-/CD56-CD16-/HLA-DR+/mDC	HVTN	FH	5.0	20JUN2012	28JUN2012		E	VTN_TRU01FH20140627ESCD1_D.TXT	TRU	01	04JUL2014		120628 HVTN 087 Trucount	34	601	Y	16824	49692	087	87	Trucount Pan-Lineage Panel	1	Trucount Pan-Lineage Staining Panel	260	0		0	17JUN2012	26JUN2012	0	14	0	18468	8.2304017123	CD11c+ mDC				HIV-MAG1	Vaccine	05JUN2012	10/07/2012	15/08/2012		15	14
087-117	07AUG2013	Cells/singlets/No Agg/lymph and monos/CD14-CD19-/CD3-CD19-/CD56-CD16-/HLA-DR+/mDC/Q2: CD86+,, HLA-DR+	HVTN	FH	5.0	20JUN2012	28JUN2012		E	VTN_TRU01FH20140627ESCD1_D.TXT	TRU	01	04JUL2014		120628 HVTN 087 Trucount	34	601	Y	16824	49692	087	87	Trucount Pan-Lineage Panel	1	Trucount Pan-Lineage Staining Panel	2	0		0	17JUN2012	26JUN2012	0	14	0	18468	0.0633107824	CD86+ CD11c+ mDC	260	0.7692307692	CD86+ mDC %	HIV-MAG1	Vaccine	05JUN2012	10/07/2012	15/08/2012		15	14
087-117	07AUG2013	Cells/singlets/No Agg/lymph and monos/CD14-CD19-/CD3-CD19-/CD56-CD16-/HLA-DR+/pDC	HVTN	FH	5.0	20JUN2012	28JUN2012		E	VTN_TRU01FH20140627ESCD1_D.TXT	TRU	01	04JUL2014		120628 HVTN 087 Trucount	34	601	Y	16824	49692	087	87	Trucount Pan-Lineage Panel	1	Trucount Pan-Lineage Staining Panel	113	0		0	17JUN2012	26JUN2012	0	14	0	18468	3.5770592057	CD123+ pDC				HIV-MAG1	Vaccine	05JUN2012	10/07/2012	15/08/2012		15	14
087-117	07AUG2013	Cells/singlets/No Agg/lymph and monos/CD14-CD19-/CD3-CD19-/CD56-CD16-/HLA-DR+/pDC/Q2: CD86+,, HLA-DR+	HVTN	FH	5.0	20JUN2012	28JUN2012		E	VTN_TRU01FH20140627ESCD1_D.TXT	TRU	01	04JUL2014		120628 HVTN 087 Trucount	34	601	Y	16824	49692	087	87	Trucount Pan-Lineage Panel	1	Trucount Pan-Lineage Staining Panel	0	0		0	17JUN2012	26JUN2012	0	14	0	18468	0	CD86+ CD123+ pDC	113	0	CD86+ pDC %	HIV-MAG1	Vaccine	05JUN2012	10/07/2012	15/08/2012		15	14
087-117	07AUG2013	Cells/singlets/No Agg/lymph and monos/Lymph	HVTN	FH	5.0	20JUN2012	28JUN2012		E	VTN_TRU01FH20140627ESCD1_D.TXT	TRU	01	04JUL2014		120628 HVTN 087 Trucount	34	601	Y	16824	49692	087	87	Trucount Pan-Lineage Panel	1	Trucount Pan-Lineage Staining Panel	44478	0		0	17JUN2012	26JUN2012	0	14	0	18468	1407.9684899	Lymphocytes				HIV-MAG1	Vaccine	05JUN2012	10/07/2012	15/08/2012		15	14
087-117	07AUG2013	Cells/singlets/No Agg/lymph and monos/Lymph/CD3+	HVTN	FH	5.0	20JUN2012	28JUN2012		E	VTN_TRU01FH20140627ESCD1_D.TXT	TRU	01	04JUL2014		120628 HVTN 087 Trucount	34	601	Y	16824	49692	087	87	Trucount Pan-Lineage Panel	1	Trucount Pan-Lineage Staining Panel	32538	0		0	17JUN2012	26JUN2012	0	14	0	18468	1030.0031189	CD3+ T cells				HIV-MAG1	Vaccine	05JUN2012	10/07/2012	15/08/2012		15	14
087-117	07AUG2013	Cells/singlets/No Agg/lymph and monos/Lymph/CD3+/CD4+	HVTN	FH	5.0	20JUN2012	28JUN2012		E	VTN_TRU01FH20140627ESCD1_D.TXT	TRU	01	04JUL2014		120628 HVTN 087 Trucount	34	601	Y	16824	49692	087	87	Trucount Pan-Lineage Panel	1	Trucount Pan-Lineage Staining Panel	22380	0		0	17JUN2012	26JUN2012	0	14	0	18468	708.44765509	CD4+ T cells				HIV-MAG1	Vaccine	05JUN2012	10/07/2012	15/08/2012		15	14
087-117	07AUG2013	Cells/singlets/No Agg/lymph and monos/Lymph/CD3+/CD8+	HVTN	FH	5.0	20JUN2012	28JUN2012		E	VTN_TRU01FH20140627ESCD1_D.TXT	TRU	01	04JUL2014		120628 HVTN 087 Trucount	34	601	Y	16824	49692	087	87	Trucount Pan-Lineage Panel	1	Trucount Pan-Lineage Staining Panel	8781	0		0	17JUN2012	26JUN2012	0	14	0	18468	277.96599014	CD8+ T cells				HIV-MAG1	Vaccine	05JUN2012	10/07/2012	15/08/2012		15	14
087-117	07AUG2013	Cells/singlets/No Agg/lymph and monos/Lymph/CD3+/CD8+/DR+	HVTN	FH	5.0	20JUN2012	28JUN2012		E	VTN_TRU01FH20140908ESCD1_C.TXT	TRU	01	09SEP2014		120628 HVTN 087 Trucount	34	601	Y	16824	49692	087	87	Trucount Pan-Lineage Panel	1	Trucount Pan-Lineage Staining Panel	541	0		0	17JUN2012	26JUN2012	0	14	0	18468	17.12556664	HLA-DR+ CD8+ T cells	8781	6.1610294955	HLA-DR+ CD8+ T cells %	HIV-MAG1	Vaccine	05JUN2012	10/07/2012	15/08/2012		15	14
087-117	07AUG2013	Cells/singlets/No Agg/lymph and monos/Lymph/CD3-CD19+/CD56-CD16-/19+HLA-DR+	HVTN	FH	5.0	20JUN2012	28JUN2012		E	VTN_TRU01FH20140627ESCD1_D.TXT	TRU	01	04JUL2014		120628 HVTN 087 Trucount	34	601	Y	16824	49692	087	87	Trucount Pan-Lineage Panel	1	Trucount Pan-Lineage Staining Panel	3209	0		0	17JUN2012	26JUN2012	0	14	0	18468	101.58215037	B cells				HIV-MAG1	Vaccine	05JUN2012	10/07/2012	15/08/2012		15	14
087-117	07AUG2013	Cells/singlets/No Agg/lymph and monos/Lymph/CD3-CD19+/CD56-CD16-/CD86+	HVTN	FH	5.0	20JUN2012	28JUN2012		E	VTN_TRU01FH20140627ESCD1_D.TXT	TRU	01	04JUL2014		120628 HVTN 087 Trucount	34	601	Y	16824	49692	087	87	Trucount Pan-Lineage Panel	1	Trucount Pan-Lineage Staining Panel	23	0		0	17JUN2012	26JUN2012	0	14	0	18468	0.7280739976	CD86+ B cells	3209	0.7167341851	CD86+ B cells %	HIV-MAG1	Vaccine	05JUN2012	10/07/2012	15/08/2012		15	14
087-117	07AUG2013	Cells/singlets/No Agg/lymph and monos/Lymph/CD3-CD19+/CD56-CD16-/DR-	HVTN	FH	5.0	20JUN2012	28JUN2012		E	VTN_TRU01FH20140908ESCD1_C.TXT	TRU	01	09SEP2014		120628 HVTN 087 Trucount	34	601	Y	16824	49692	087	87	Trucount Pan-Lineage Panel	1	Trucount Pan-Lineage Staining Panel	49	0		0	17JUN2012	26JUN2012	0	14	0	18468	1.5511141689	HLA-DR-negative B cells	3209	1.5269554378	HLA-DR-negative B cells %	HIV-MAG1	Vaccine	05JUN2012	10/07/2012	15/08/2012		15	14
087-117	07AUG2013	Cells/singlets/No Agg/lymph and monos/Lymph/CD3-CD19-/CD11c-CD4-/CD56Dim	HVTN	FH	5.0	20JUN2012	28JUN2012		E	VTN_TRU01FH20140627ESCD1_D.TXT	TRU	01	04JUL2014		120628 HVTN 087 Trucount	34	601	Y	16824	49692	087	87	Trucount Pan-Lineage Panel	1	Trucount Pan-Lineage Staining Panel	2709	0		0	17JUN2012	26JUN2012	0	14	0	18468	85.754454764	CD56dim NK	3885	69.72972973	CD56dim NK %	HIV-MAG1	Vaccine	05JUN2012	10/07/2012	15/08/2012		15	14
087-117	07AUG2013	Cells/singlets/No Agg/lymph and monos/Lymph/CD3-CD19-/CD11c-CD4-/CD56bright	HVTN	FH	5.0	20JUN2012	28JUN2012		E	VTN_TRU01FH20140627ESCD1_D.TXT	TRU	01	04JUL2014		120628 HVTN 087 Trucount	34	601	Y	16824	49692	087	87	Trucount Pan-Lineage Panel	1	Trucount Pan-Lineage Staining Panel	409	0		0	17JUN2012	26JUN2012	0	14	0	18468	12.947055001	CD56bright NK	3885	10.527670528	CD56bright NK %	HIV-MAG1	Vaccine	05JUN2012	10/07/2012	15/08/2012		15	14
087-117	07AUG2013	Cells/singlets/No Agg/lymph and monos/Lymph/CD3-CD19-/CD11c-CD4-/CD56negative	HVTN	FH	5.0	20JUN2012	28JUN2012		E	VTN_TRU01FH20140627ESCD1_D.TXT	TRU	01	04JUL2014		120628 HVTN 087 Trucount	34	601	Y	16824	49692	087	87	Trucount Pan-Lineage Panel	1	Trucount Pan-Lineage Staining Panel	214	0		0	17JUN2012	26JUN2012	0	14	0	18468	6.7742537171	CD56neg NK	3885	5.5083655084	CD56neg NK %	HIV-MAG1	Vaccine	05JUN2012	10/07/2012	15/08/2012		15	14
087-117	07AUG2013	Cells/singlets/No Agg/lymph and monos/Lymph/CD3-CD19-/CD11c-CD4-/NKall	HVTN	FH	5.0	20JUN2012	28JUN2012		E	VTN_TRU01FH20140627ESCD1_D.TXT	TRU	01	04JUL2014		120628 HVTN 087 Trucount	34	601	Y	16824	49692	087	87	Trucount Pan-Lineage Panel	1	Trucount Pan-Lineage Staining Panel	3885	0		0	17JUN2012	26JUN2012	0	14	0	18468	122.98119482	NK total				HIV-MAG1	Vaccine	05JUN2012	10/07/2012	15/08/2012		15	14
087-117	07AUG2013	Cells/singlets/No Agg/lymph and monos/No Lymph/CD3-CD56-/Mono	HVTN	FH	5.0	20JUN2012	28JUN2012		E	VTN_TRU01FH20140627ESCD1_D.TXT	TRU	01	04JUL2014		120628 HVTN 087 Trucount	34	601	Y	16824	49692	087	87	Trucount Pan-Lineage Panel	1	Trucount Pan-Lineage Staining Panel	9287	0		0	17JUN2012	26JUN2012	0	14	0	18468	293.98361809	Monocytes total				HIV-MAG1	Vaccine	05JUN2012	10/07/2012	15/08/2012		15	14
087-117	07AUG2013	Cells/singlets/No Agg/lymph and monos/No Lymph/CD3-CD56-/Mono/CD14lowCD16+	HVTN	FH	5.0	20JUN2012	28JUN2012		E	VTN_TRU01FH20140627ESCD1_D.TXT	TRU	01	04JUL2014		120628 HVTN 087 Trucount	34	601	Y	16824	49692	087	87	Trucount Pan-Lineage Panel	1	Trucount Pan-Lineage Staining Panel	85	0		0	17JUN2012	26JUN2012	0	14	0	18468	2.6907082521	Monocytes non-classical				HIV-MAG1	Vaccine	05JUN2012	10/07/2012	15/08/2012		15	14
087-117	07AUG2013	Cells/singlets/No Agg/lymph and monos/No Lymph/CD3-CD56-/Mono/CD14lowCD16+/Q6: CD86+,, HLA-DR+	HVTN	FH	5.0	20JUN2012	28JUN2012		E	VTN_TRU01FH20140627ESCD1_D.TXT	TRU	01	04JUL2014		120628 HVTN 087 Trucount	34	601	Y	16824	49692	087	87	Trucount Pan-Lineage Panel	1	Trucount Pan-Lineage Staining Panel	26	0		0	17JUN2012	26JUN2012	0	14	0	18468	0.8230401712	CD86+ monocytes non-classical	85	30.588235294	CD86+ monocytes non-classical %	HIV-MAG1	Vaccine	05JUN2012	10/07/2012	15/08/2012		15	14
087-117	07AUG2013	Cells/singlets/No Agg/lymph and monos/No Lymph/CD3-CD56-/Mono/CD16-CD14+	HVTN	FH	5.0	20JUN2012	28JUN2012		E	VTN_TRU01FH20140627ESCD1_D.TXT	TRU	01	04JUL2014		120628 HVTN 087 Trucount	34	601	Y	16824	49692	087	87	Trucount Pan-Lineage Panel	1	Trucount Pan-Lineage Staining Panel	8973	0		0	17JUN2012	26JUN2012	0	14	0	18468	284.04382525	Monocytes classical				HIV-MAG1	Vaccine	05JUN2012	10/07/2012	15/08/2012		15	14
087-117	07AUG2013	Cells/singlets/No Agg/lymph and monos/No Lymph/CD3-CD56-/Mono/CD16-CD14+/Q6: CD86+,, HLA-DR+	HVTN	FH	5.0	20JUN2012	28JUN2012		E	VTN_TRU01FH20140627ESCD1_D.TXT	TRU	01	04JUL2014		120628 HVTN 087 Trucount	34	601	Y	16824	49692	087	87	Trucount Pan-Lineage Panel	1	Trucount Pan-Lineage Staining Panel	387	0		0	17JUN2012	26JUN2012	0	14	0	18468	12.250636395	CD86+ monocytes classical	8973	4.3129388164	CD86+ monocytes classical %	HIV-MAG1	Vaccine	05JUN2012	10/07/2012	15/08/2012		15	14
087-117	07AUG2013	Cells/singlets/No Agg/lymph and monos/No Lymph/CD3-CD56-/Mono/Intermediate Monos	HVTN	FH	5.0	20JUN2012	28JUN2012		E	VTN_TRU01FH20140627ESCD1_D.TXT	TRU	01	04JUL2014		120628 HVTN 087 Trucount	34	601	Y	16824	49692	087	87	Trucount Pan-Lineage Panel	1	Trucount Pan-Lineage Staining Panel	229	0		0	17JUN2012	26JUN2012	0	14	0	18468	7.2490845851	Monocytes intermediate				HIV-MAG1	Vaccine	05JUN2012	10/07/2012	15/08/2012		15	14
087-117	07AUG2013	Cells/singlets/No Agg/lymph and monos/No Lymph/CD3-CD56-/Mono/Intermediate Monos/Q6: CD86+,, HLA-DR+	HVTN	FH	5.0	20JUN2012	28JUN2012		E	VTN_TRU01FH20140627ESCD1_D.TXT	TRU	01	04JUL2014		120628 HVTN 087 Trucount	34	601	Y	16824	49692	087	87	Trucount Pan-Lineage Panel	1	Trucount Pan-Lineage Staining Panel	124	0		0	17JUN2012	26JUN2012	0	14	0	18468	3.925268509	CD86+ monocytes intermediate	229	54.148471616	CD86+ monocytes intermediate %	HIV-MAG1	Vaccine	05JUN2012	10/07/2012	15/08/2012		15	14
087-117	07AUG2013	Cells/singlets/No Agg/lymph and monos/No Lymph/CD3-CD56-/Mono/Q6: CD86+,, HLA-DR+	HVTN	FH	5.0	20JUN2012	28JUN2012		E	VTN_TRU01FH20140627ESCD1_D.TXT	TRU	01	04JUL2014		120628 HVTN 087 Trucount	34	601	Y	16824	49692	087	87	Trucount Pan-Lineage Panel	1	Trucount Pan-Lineage Staining Panel	587	0		0	17JUN2012	26JUN2012	0	14	0	18468	18.581714635	CD86+ monocytes total	9287	6.3206632928	CD86+ monocytes %	HIV-MAG1	Vaccine	05JUN2012	10/07/2012	15/08/2012		15	14
087-117	07AUG2013	Ungated	HVTN	FH	5.0	20JUN2012	28JUN2012		E	VTN_TRU01FH20140627ESCD1_D.TXT	TRU	01	04JUL2014		120628 HVTN 087 Trucount	34	601	Y	16824	49692	087	87	Trucount Pan-Lineage Panel	1	Trucount Pan-Lineage Staining Panel	4300000	0		0	17JUN2012	26JUN2012	0	14	0	18468	136118.18217					HIV-MAG1	Vaccine	05JUN2012	10/07/2012	15/08/2012		15	14
087-117	07AUG2013	Cells	HVTN	FH	9.0	22AUG2012	10SEP2012		E	VTN_TRU01FH20140627ESCD1_D.TXT	TRU	01	04JUL2014		120910 HVTN 087 Trucount	34	601	Y	16824	49692	087	87	Trucount Pan-Lineage Panel	1	Trucount Pan-Lineage Staining Panel	789000	0		0	21AUG2012	25AUG2012	0	91	0	19990	23074.471353					HIV-MAG3	Vaccine	05JUN2012	10/07/2012	15/08/2012		7	7
087-117	07AUG2013	Cells/singlets	HVTN	FH	9.0	22AUG2012	10SEP2012		E	VTN_TRU01FH20140627ESCD1_D.TXT	TRU	01	04JUL2014		120910 HVTN 087 Trucount	34	601	Y	16824	49692	087	87	Trucount Pan-Lineage Panel	1	Trucount Pan-Lineage Staining Panel	302000	0		0	21AUG2012	25AUG2012	0	91	0	19990	8832.0536739					HIV-MAG3	Vaccine	05JUN2012	10/07/2012	15/08/2012		7	7
087-117	07AUG2013	Cells/singlets/No Agg	HVTN	FH	9.0	22AUG2012	10SEP2012		E	VTN_TRU01FH20140627ESCD1_D.TXT	TRU	01	04JUL2014		120910 HVTN 087 Trucount	34	601	Y	16824	49692	087	87	Trucount Pan-Lineage Panel	1	Trucount Pan-Lineage Staining Panel	301000	0		0	21AUG2012	25AUG2012	0	91	0	19990	8802.8084631					HIV-MAG3	Vaccine	05JUN2012	10/07/2012	15/08/2012		7	7
087-117	07AUG2013	Cells/singlets/No Agg/Gran	HVTN	FH	9.0	22AUG2012	10SEP2012		E	VTN_TRU01FH20140627ESCD1_D.TXT	TRU	01	04JUL2014		120910 HVTN 087 Trucount	34	601	Y	16824	49692	087	87	Trucount Pan-Lineage Panel	1	Trucount Pan-Lineage Staining Panel	197000	0		0	21AUG2012	25AUG2012	0	91	0	19990	5761.3065356	Granulocytes				HIV-MAG3	Vaccine	05JUN2012	10/07/2012	15/08/2012		7	7
087-117	07AUG2013	Cells/singlets/No Agg/Gran/CD16+gran	HVTN	FH	9.0	22AUG2012	10SEP2012		E	VTN_TRU01FH20140627ESCD1_D.TXT	TRU	01	04JUL2014		120910 HVTN 087 Trucount	34	601	Y	16824	49692	087	87	Trucount Pan-Lineage Panel	1	Trucount Pan-Lineage Staining Panel	172000	0		0	21AUG2012	25AUG2012	0	91	0	19990	5030.1762646	Granulocytes CD16+				HIV-MAG3	Vaccine	05JUN2012	10/07/2012	15/08/2012		7	7
087-117	07AUG2013	Cells/singlets/No Agg/lymph and monos/CD14-CD19-/CD3-CD19-/CD56-CD16-/HLA-DR+/mDC	HVTN	FH	9.0	22AUG2012	10SEP2012		E	VTN_TRU01FH20140627ESCD1_D.TXT	TRU	01	04JUL2014		120910 HVTN 087 Trucount	34	601	Y	16824	49692	087	87	Trucount Pan-Lineage Panel	1	Trucount Pan-Lineage Staining Panel	374	0		0	21AUG2012	25AUG2012	0	91	0	19990	10.937708854	CD11c+ mDC				HIV-MAG3	Vaccine	05JUN2012	10/07/2012	15/08/2012		7	7
087-117	07AUG2013	Cells/singlets/No Agg/lymph and monos/CD14-CD19-/CD3-CD19-/CD56-CD16-/HLA-DR+/mDC/Q2: CD86+,, HLA-DR+	HVTN	FH	9.0	22AUG2012	10SEP2012		E	VTN_TRU01FH20140627ESCD1_D.TXT	TRU	01	04JUL2014		120910 HVTN 087 Trucount	34	601	Y	16824	49692	087	87	Trucount Pan-Lineage Panel	1	Trucount Pan-Lineage Staining Panel	0	0		0	21AUG2012	25AUG2012	0	91	0	19990	0	CD86+ CD11c+ mDC	374	0	CD86+ mDC %	HIV-MAG3	Vaccine	05JUN2012	10/07/2012	15/08/2012		7	7
087-117	07AUG2013	Cells/singlets/No Agg/lymph and monos/CD14-CD19-/CD3-CD19-/CD56-CD16-/HLA-DR+/pDC	HVTN	FH	9.0	22AUG2012	10SEP2012		E	VTN_TRU01FH20140627ESCD1_D.TXT	TRU	01	04JUL2014		120910 HVTN 087 Trucount	34	601	Y	16824	49692	087	87	Trucount Pan-Lineage Panel	1	Trucount Pan-Lineage Staining Panel	123	0		0	21AUG2012	25AUG2012	0	91	0	19990	3.5971609334	CD123+ pDC				HIV-MAG3	Vaccine	05JUN2012	10/07/2012	15/08/2012		7	7
087-117	07AUG2013	Cells/singlets/No Agg/lymph and monos/CD14-CD19-/CD3-CD19-/CD56-CD16-/HLA-DR+/pDC/Q2: CD86+,, HLA-DR+	HVTN	FH	9.0	22AUG2012	10SEP2012		E	VTN_TRU01FH20140627ESCD1_D.TXT	TRU	01	04JUL2014		120910 HVTN 087 Trucount	34	601	Y	16824	49692	087	87	Trucount Pan-Lineage Panel	1	Trucount Pan-Lineage Staining Panel	0	0		0	21AUG2012	25AUG2012	0	91	0	19990	0	CD86+ CD123+ pDC	123	0	CD86+ pDC %	HIV-MAG3	Vaccine	05JUN2012	10/07/2012	15/08/2012		7	7
087-117	07AUG2013	Cells/singlets/No Agg/lymph and monos/Lymph	HVTN	FH	9.0	22AUG2012	10SEP2012		E	VTN_TRU01FH20140627ESCD1_D.TXT	TRU	01	04JUL2014		120910 HVTN 087 Trucount	34	601	Y	16824	49692	087	87	Trucount Pan-Lineage Panel	1	Trucount Pan-Lineage Staining Panel	69886	0		0	21AUG2012	25AUG2012	0	91	0	19990	2043.8308048	Lymphocytes				HIV-MAG3	Vaccine	05JUN2012	10/07/2012	15/08/2012		7	7
087-117	07AUG2013	Cells/singlets/No Agg/lymph and monos/Lymph/CD3+	HVTN	FH	9.0	22AUG2012	10SEP2012		E	VTN_TRU01FH20140627ESCD1_D.TXT	TRU	01	04JUL2014		120910 HVTN 087 Trucount	34	601	Y	16824	49692	087	87	Trucount Pan-Lineage Panel	1	Trucount Pan-Lineage Staining Panel	51649	0		0	21AUG2012	25AUG2012	0	91	0	19990	1510.4858947	CD3+ T cells				HIV-MAG3	Vaccine	05JUN2012	10/07/2012	15/08/2012		7	7
087-117	07AUG2013	Cells/singlets/No Agg/lymph and monos/Lymph/CD3+/CD4+	HVTN	FH	9.0	22AUG2012	10SEP2012		E	VTN_TRU01FH20140627ESCD1_D.TXT	TRU	01	04JUL2014		120910 HVTN 087 Trucount	34	601	Y	16824	49692	087	87	Trucount Pan-Lineage Panel	1	Trucount Pan-Lineage Staining Panel	36714	0		0	21AUG2012	25AUG2012	0	91	0	19990	1073.7086708	CD4+ T cells				HIV-MAG3	Vaccine	05JUN2012	10/07/2012	15/08/2012		7	7
087-117	07AUG2013	Cells/singlets/No Agg/lymph and monos/Lymph/CD3+/CD4+/DR+	HVTN	FH	9.0	22AUG2012	10SEP2012		E	VTN_TRU01FH20140908ESCD1_C.TXT	TRU	01	09SEP2014		120910 HVTN 087 Trucount	34	601	Y	16824	49692	087	87	Trucount Pan-Lineage Panel	1	Trucount Pan-Lineage Staining Panel	1181	0		0	21AUG2012	25AUG2012	0	91	0	19990	34.538594003	HLA-DR+ CD4+ T cells	36714	3.2167565506	HLA-DR+ CD4+ T cells %	HIV-MAG3	Vaccine	05JUN2012	10/07/2012	15/08/2012		7	7
087-117	07AUG2013	Cells/singlets/No Agg/lymph and monos/Lymph/CD3+/CD8+	HVTN	FH	9.0	22AUG2012	10SEP2012		E	VTN_TRU01FH20140627ESCD1_D.TXT	TRU	01	04JUL2014		120910 HVTN 087 Trucount	34	601	Y	16824	49692	087	87	Trucount Pan-Lineage Panel	1	Trucount Pan-Lineage Staining Panel	13236	0		0	21AUG2012	25AUG2012	0	91	0	19990	387.08961069	CD8+ T cells				HIV-MAG3	Vaccine	05JUN2012	10/07/2012	15/08/2012		7	7
087-117	07AUG2013	Cells/singlets/No Agg/lymph and monos/Lymph/CD3+/CD8+/DR+	HVTN	FH	9.0	22AUG2012	10SEP2012		E	VTN_TRU01FH20140908ESCD1_C.TXT	TRU	01	09SEP2014		120910 HVTN 087 Trucount	34	601	Y	16824	49692	087	87	Trucount Pan-Lineage Panel	1	Trucount Pan-Lineage Staining Panel	688	0		0	21AUG2012	25AUG2012	0	91	0	19990	20.120705058	HLA-DR+ CD8+ T cells	13236	5.1979449985	HLA-DR+ CD8+ T cells %	HIV-MAG3	Vaccine	05JUN2012	10/07/2012	15/08/2012		7	7
087-117	07AUG2013	Cells/singlets/No Agg/lymph and monos/Lymph/CD3-CD19+/CD56-CD16-/19+HLA-DR+	HVTN	FH	9.0	22AUG2012	10SEP2012		E	VTN_TRU01FH20140627ESCD1_D.TXT	TRU	01	04JUL2014		120910 HVTN 087 Trucount	34	601	Y	16824	49692	087	87	Trucount Pan-Lineage Panel	1	Trucount Pan-Lineage Staining Panel	8111	0		0	21AUG2012	25AUG2012	0	91	0	19990	237.20790513	B cells				HIV-MAG3	Vaccine	05JUN2012	10/07/2012	15/08/2012		7	7
087-117	07AUG2013	Cells/singlets/No Agg/lymph and monos/Lymph/CD3-CD19+/CD56-CD16-/CD86+	HVTN	FH	9.0	22AUG2012	10SEP2012		E	VTN_TRU01FH20140627ESCD1_D.TXT	TRU	01	04JUL2014		120910 HVTN 087 Trucount	34	601	Y	16824	49692	087	87	Trucount Pan-Lineage Panel	1	Trucount Pan-Lineage Staining Panel	28	0		0	21AUG2012	25AUG2012	0	91	0	19990	0.8188659035	CD86+ B cells	8111	0.3452102084	CD86+ B cells %	HIV-MAG3	Vaccine	05JUN2012	10/07/2012	15/08/2012		7	7
087-117	07AUG2013	Cells/singlets/No Agg/lymph and monos/Lymph/CD3-CD19+/CD56-CD16-/DR-	HVTN	FH	9.0	22AUG2012	10SEP2012		E	VTN_TRU01FH20140908ESCD1_C.TXT	TRU	01	09SEP2014		120910 HVTN 087 Trucount	34	601	Y	16824	49692	087	87	Trucount Pan-Lineage Panel	1	Trucount Pan-Lineage Staining Panel	92	0		0	21AUG2012	25AUG2012	0	91	0	19990	2.6905593973	HLA-DR-negative B cells	8111	1.1342621132	HLA-DR-negative B cells %	HIV-MAG3	Vaccine	05JUN2012	10/07/2012	15/08/2012		7	7
087-117	07AUG2013	Cells/singlets/No Agg/lymph and monos/Lymph/CD3-CD19-/CD11c-CD4-/CD56Dim	HVTN	FH	9.0	22AUG2012	10SEP2012		E	VTN_TRU01FH20140627ESCD1_D.TXT	TRU	01	04JUL2014		120910 HVTN 087 Trucount	34	601	Y	16824	49692	087	87	Trucount Pan-Lineage Panel	1	Trucount Pan-Lineage Staining Panel	3168	0		0	21AUG2012	25AUG2012	0	91	0	19990	92.648827943	CD56dim NK	4702	67.375584858	CD56dim NK %	HIV-MAG3	Vaccine	05JUN2012	10/07/2012	15/08/2012		7	7
087-117	07AUG2013	Cells/singlets/No Agg/lymph and monos/Lymph/CD3-CD19-/CD11c-CD4-/CD56bright	HVTN	FH	9.0	22AUG2012	10SEP2012		E	VTN_TRU01FH20140627ESCD1_D.TXT	TRU	01	04JUL2014		120910 HVTN 087 Trucount	34	601	Y	16824	49692	087	87	Trucount Pan-Lineage Panel	1	Trucount Pan-Lineage Staining Panel	666	0		0	21AUG2012	25AUG2012	0	91	0	19990	19.47731042	CD56bright NK	4702	14.164185453	CD56bright NK %	HIV-MAG3	Vaccine	05JUN2012	10/07/2012	15/08/2012		7	7
087-117	07AUG2013	Cells/singlets/No Agg/lymph and monos/Lymph/CD3-CD19-/CD11c-CD4-/CD56negative	HVTN	FH	9.0	22AUG2012	10SEP2012		E	VTN_TRU01FH20140627ESCD1_D.TXT	TRU	01	04JUL2014		120910 HVTN 087 Trucount	34	601	Y	16824	49692	087	87	Trucount Pan-Lineage Panel	1	Trucount Pan-Lineage Staining Panel	314	0		0	21AUG2012	25AUG2012	0	91	0	19990	9.182996204	CD56neg NK	4702	6.6780093577	CD56neg NK %	HIV-MAG3	Vaccine	05JUN2012	10/07/2012	15/08/2012		7	7
087-117	07AUG2013	Cells/singlets/No Agg/lymph and monos/Lymph/CD3-CD19-/CD11c-CD4-/NKall	HVTN	FH	9.0	22AUG2012	10SEP2012		E	VTN_TRU01FH20140627ESCD1_D.TXT	TRU	01	04JUL2014		120910 HVTN 087 Trucount	34	601	Y	16824	49692	087	87	Trucount Pan-Lineage Panel	1	Trucount Pan-Lineage Staining Panel	4702	0		0	21AUG2012	25AUG2012	0	91	0	19990	137.51098137	NK total				HIV-MAG3	Vaccine	05JUN2012	10/07/2012	15/08/2012		7	7
087-117	07AUG2013	Cells/singlets/No Agg/lymph and monos/No Lymph/CD3-CD56-/Mono	HVTN	FH	9.0	22AUG2012	10SEP2012		E	VTN_TRU01FH20140627ESCD1_D.TXT	TRU	01	04JUL2014		120910 HVTN 087 Trucount	34	601	Y	16824	49692	087	87	Trucount Pan-Lineage Panel	1	Trucount Pan-Lineage Staining Panel	19248	0		0	21AUG2012	25AUG2012	0	91	0	19990	562.91181826	Monocytes total				HIV-MAG3	Vaccine	05JUN2012	10/07/2012	15/08/2012		7	7
087-117	07AUG2013	Cells/singlets/No Agg/lymph and monos/No Lymph/CD3-CD56-/Mono/CD14lowCD16+	HVTN	FH	9.0	22AUG2012	10SEP2012		E	VTN_TRU01FH20140627ESCD1_D.TXT	TRU	01	04JUL2014		120910 HVTN 087 Trucount	34	601	Y	16824	49692	087	87	Trucount Pan-Lineage Panel	1	Trucount Pan-Lineage Staining Panel	283	0		0	21AUG2012	25AUG2012	0	91	0	19990	8.2763946679	Monocytes non-classical				HIV-MAG3	Vaccine	05JUN2012	10/07/2012	15/08/2012		7	7
087-117	07AUG2013	Cells/singlets/No Agg/lymph and monos/No Lymph/CD3-CD56-/Mono/CD14lowCD16+/Q6: CD86+,, HLA-DR+	HVTN	FH	9.0	22AUG2012	10SEP2012		E	VTN_TRU01FH20140627ESCD1_D.TXT	TRU	01	04JUL2014		120910 HVTN 087 Trucount	34	601	Y	16824	49692	087	87	Trucount Pan-Lineage Panel	1	Trucount Pan-Lineage Staining Panel	20	0		0	21AUG2012	25AUG2012	0	91	0	19990	0.5849042168	CD86+ monocytes non-classical	283	7.0671378092	CD86+ monocytes non-classical %	HIV-MAG3	Vaccine	05JUN2012	10/07/2012	15/08/2012		7	7
087-117	07AUG2013	Cells/singlets/No Agg/lymph and monos/No Lymph/CD3-CD56-/Mono/CD16-CD14+	HVTN	FH	9.0	22AUG2012	10SEP2012		E	VTN_TRU01FH20140627ESCD1_D.TXT	TRU	01	04JUL2014		120910 HVTN 087 Trucount	34	601	Y	16824	49692	087	87	Trucount Pan-Lineage Panel	1	Trucount Pan-Lineage Staining Panel	18194	0		0	21AUG2012	25AUG2012	0	91	0	19990	532.08736604	Monocytes classical				HIV-MAG3	Vaccine	05JUN2012	10/07/2012	15/08/2012		7	7
087-117	07AUG2013	Cells/singlets/No Agg/lymph and monos/No Lymph/CD3-CD56-/Mono/CD16-CD14+/Q6: CD86+,, HLA-DR+	HVTN	FH	9.0	22AUG2012	10SEP2012		E	VTN_TRU01FH20140627ESCD1_D.TXT	TRU	01	04JUL2014		120910 HVTN 087 Trucount	34	601	Y	16824	49692	087	87	Trucount Pan-Lineage Panel	1	Trucount Pan-Lineage Staining Panel	51	0		0	21AUG2012	25AUG2012	0	91	0	19990	1.4915057529	CD86+ monocytes classical	18194	0.2803121908	CD86+ monocytes classical %	HIV-MAG3	Vaccine	05JUN2012	10/07/2012	15/08/2012		7	7
087-117	07AUG2013	Cells/singlets/No Agg/lymph and monos/No Lymph/CD3-CD56-/Mono/Intermediate Monos	HVTN	FH	9.0	22AUG2012	10SEP2012		E	VTN_TRU01FH20140627ESCD1_D.TXT	TRU	01	04JUL2014		120910 HVTN 087 Trucount	34	601	Y	16824	49692	087	87	Trucount Pan-Lineage Panel	1	Trucount Pan-Lineage Staining Panel	771	0		0	21AUG2012	25AUG2012	0	91	0	19990	22.548057558	Monocytes intermediate				HIV-MAG3	Vaccine	05JUN2012	10/07/2012	15/08/2012		7	7
087-117	07AUG2013	Cells/singlets/No Agg/lymph and monos/No Lymph/CD3-CD56-/Mono/Intermediate Monos/Q6: CD86+,, HLA-DR+	HVTN	FH	9.0	22AUG2012	10SEP2012		E	VTN_TRU01FH20140627ESCD1_D.TXT	TRU	01	04JUL2014		120910 HVTN 087 Trucount	34	601	Y	16824	49692	087	87	Trucount Pan-Lineage Panel	1	Trucount Pan-Lineage Staining Panel	122	0		0	21AUG2012	25AUG2012	0	91	0	19990	3.5679157226	CD86+ monocytes intermediate	771	15.823605707	CD86+ monocytes intermediate %	HIV-MAG3	Vaccine	05JUN2012	10/07/2012	15/08/2012		7	7
087-117	07AUG2013	Cells/singlets/No Agg/lymph and monos/No Lymph/CD3-CD56-/Mono/Q6: CD86+,, HLA-DR+	HVTN	FH	9.0	22AUG2012	10SEP2012		E	VTN_TRU01FH20140627ESCD1_D.TXT	TRU	01	04JUL2014		120910 HVTN 087 Trucount	34	601	Y	16824	49692	087	87	Trucount Pan-Lineage Panel	1	Trucount Pan-Lineage Staining Panel	207	0		0	21AUG2012	25AUG2012	0	91	0	19990	6.053758644	CD86+ monocytes total	19248	1.075436409	CD86+ monocytes %	HIV-MAG3	Vaccine	05JUN2012	10/07/2012	15/08/2012		7	7
087-117	07AUG2013	Ungated	HVTN	FH	9.0	22AUG2012	10SEP2012		E	VTN_TRU01FH20140627ESCD1_D.TXT	TRU	01	04JUL2014		120910 HVTN 087 Trucount	34	601	Y	16824	49692	087	87	Trucount Pan-Lineage Panel	1	Trucount Pan-Lineage Staining Panel	809000	0		0	21AUG2012	25AUG2012	0	91	0	19990	23659.37557					HIV-MAG3	Vaccine	05JUN2012	10/07/2012	15/08/2012		7	7
087-117	07AUG2013	Cells	HVTN	FH	11.0	20NOV2012	04DEC2012	Changed name to match FlowJo workspace	E	VTN_TRU01FH20140627ESCD1_D.TXT	TRU	01	04JUL2014		121204-M-087 HVTN Trucount	34	601	Y	16824	49692	087	87	Trucount Pan-Lineage Panel	1	Trucount Pan-Lineage Staining Panel	737000	0		0	30OCT2012	18DEC2012	0	168	0	20924	20591.611097					VSV HIV	Vaccine	05JUN2012	10/07/2012	15/08/2012			0
087-117	07AUG2013	Cells/singlets	HVTN	FH	11.0	20NOV2012	04DEC2012	Changed name to match FlowJo workspace	E	VTN_TRU01FH20140627ESCD1_D.TXT	TRU	01	04JUL2014		121204-M-087 HVTN Trucount	34	601	Y	16824	49692	087	87	Trucount Pan-Lineage Panel	1	Trucount Pan-Lineage Staining Panel	234000	0		0	30OCT2012	18DEC2012	0	168	0	20924	6537.9063726					VSV HIV	Vaccine	05JUN2012	10/07/2012	15/08/2012			0
087-117	07AUG2013	Cells/singlets/No Agg	HVTN	FH	11.0	20NOV2012	04DEC2012	Changed name to match FlowJo workspace	E	VTN_TRU01FH20140627ESCD1_D.TXT	TRU	01	04JUL2014		121204-M-087 HVTN Trucount	34	601	Y	16824	49692	087	87	Trucount Pan-Lineage Panel	1	Trucount Pan-Lineage Staining Panel	233000	0		0	30OCT2012	18DEC2012	0	168	0	20924	6509.9666018					VSV HIV	Vaccine	05JUN2012	10/07/2012	15/08/2012			0
087-117	07AUG2013	Cells/singlets/No Agg/Gran	HVTN	FH	11.0	20NOV2012	04DEC2012	Changed name to match FlowJo workspace	E	VTN_TRU01FH20140627ESCD1_D.TXT	TRU	01	04JUL2014		121204-M-087 HVTN Trucount	34	601	Y	16824	49692	087	87	Trucount Pan-Lineage Panel	1	Trucount Pan-Lineage Staining Panel	158000	0		0	30OCT2012	18DEC2012	0	168	0	20924	4414.4837901	Granulocytes				VSV HIV	Vaccine	05JUN2012	10/07/2012	15/08/2012			0
087-117	07AUG2013	Cells/singlets/No Agg/Gran/CD16+gran	HVTN	FH	11.0	20NOV2012	04DEC2012	Changed name to match FlowJo workspace	E	VTN_TRU01FH20140627ESCD1_D.TXT	TRU	01	04JUL2014		121204-M-087 HVTN Trucount	34	601	Y	16824	49692	087	87	Trucount Pan-Lineage Panel	1	Trucount Pan-Lineage Staining Panel	140000	0		0	30OCT2012	18DEC2012	0	168	0	20924	3911.5679153	Granulocytes CD16+				VSV HIV	Vaccine	05JUN2012	10/07/2012	15/08/2012			0
087-117	07AUG2013	Cells/singlets/No Agg/lymph and monos/CD14-CD19-/CD3-CD19-/CD56-CD16-/HLA-DR+/mDC	HVTN	FH	11.0	20NOV2012	04DEC2012	Changed name to match FlowJo workspace	E	VTN_TRU01FH20140627ESCD1_D.TXT	TRU	01	04JUL2014		121204-M-087 HVTN Trucount	34	601	Y	16824	49692	087	87	Trucount Pan-Lineage Panel	1	Trucount Pan-Lineage Staining Panel	238	0		0	30OCT2012	18DEC2012	0	168	0	20924	6.6496654559	CD11c+ mDC				VSV HIV	Vaccine	05JUN2012	10/07/2012	15/08/2012			0
087-117	07AUG2013	Cells/singlets/No Agg/lymph and monos/CD14-CD19-/CD3-CD19-/CD56-CD16-/HLA-DR+/mDC/Q2: CD86+,, HLA-DR+	HVTN	FH	11.0	20NOV2012	04DEC2012	Changed name to match FlowJo workspace	E	VTN_TRU01FH20140627ESCD1_D.TXT	TRU	01	04JUL2014		121204-M-087 HVTN Trucount	34	601	Y	16824	49692	087	87	Trucount Pan-Lineage Panel	1	Trucount Pan-Lineage Staining Panel	0	0		0	30OCT2012	18DEC2012	0	168	0	20924	0	CD86+ CD11c+ mDC	238	0	CD86+ mDC %	VSV HIV	Vaccine	05JUN2012	10/07/2012	15/08/2012			0
087-117	07AUG2013	Cells/singlets/No Agg/lymph and monos/CD14-CD19-/CD3-CD19-/CD56-CD16-/HLA-DR+/pDC	HVTN	FH	11.0	20NOV2012	04DEC2012	Changed name to match FlowJo workspace	E	VTN_TRU01FH20140627ESCD1_D.TXT	TRU	01	04JUL2014		121204-M-087 HVTN Trucount	34	601	Y	16824	49692	087	87	Trucount Pan-Lineage Panel	1	Trucount Pan-Lineage Staining Panel	191	0		0	30OCT2012	18DEC2012	0	168	0	20924	5.3364962272	CD123+ pDC				VSV HIV	Vaccine	05JUN2012	10/07/2012	15/08/2012			0
087-117	07AUG2013	Cells/singlets/No Agg/lymph and monos/CD14-CD19-/CD3-CD19-/CD56-CD16-/HLA-DR+/pDC/Q2: CD86+,, HLA-DR+	HVTN	FH	11.0	20NOV2012	04DEC2012	Changed name to match FlowJo workspace	E	VTN_TRU01FH20140627ESCD1_D.TXT	TRU	01	04JUL2014		121204-M-087 HVTN Trucount	34	601	Y	16824	49692	087	87	Trucount Pan-Lineage Panel	1	Trucount Pan-Lineage Staining Panel	0	0		0	30OCT2012	18DEC2012	0	168	0	20924	0	CD86+ CD123+ pDC	191	0	CD86+ pDC %	VSV HIV	Vaccine	05JUN2012	10/07/2012	15/08/2012			0
087-117	07AUG2013	Cells/singlets/No Agg/lymph and monos/Lymph	HVTN	FH	11.0	20NOV2012	04DEC2012	Changed name to match FlowJo workspace	E	VTN_TRU01FH20140627ESCD1_D.TXT	TRU	01	04JUL2014		121204-M-087 HVTN Trucount	34	601	Y	16824	49692	087	87	Trucount Pan-Lineage Panel	1	Trucount Pan-Lineage Staining Panel	59542	0		0	30OCT2012	18DEC2012	0	168	0	20924	1663.5898344	Lymphocytes				VSV HIV	Vaccine	05JUN2012	10/07/2012	15/08/2012			0
087-117	07AUG2013	Cells/singlets/No Agg/lymph and monos/Lymph/CD3+	HVTN	FH	11.0	20NOV2012	04DEC2012	Changed name to match FlowJo workspace	E	VTN_TRU01FH20140627ESCD1_D.TXT	TRU	01	04JUL2014		121204-M-087 HVTN Trucount	34	601	Y	16824	49692	087	87	Trucount Pan-Lineage Panel	1	Trucount Pan-Lineage Staining Panel	44798	0		0	30OCT2012	18DEC2012	0	168	0	20924	1251.6458533	CD3+ T cells				VSV HIV	Vaccine	05JUN2012	10/07/2012	15/08/2012			0
087-117	07AUG2013	Cells/singlets/No Agg/lymph and monos/Lymph/CD3+/CD4+	HVTN	FH	11.0	20NOV2012	04DEC2012	Changed name to match FlowJo workspace	E	VTN_TRU01FH20140627ESCD1_D.TXT	TRU	01	04JUL2014		121204-M-087 HVTN Trucount	34	601	Y	16824	49692	087	87	Trucount Pan-Lineage Panel	1	Trucount Pan-Lineage Staining Panel	31285	0		0	30OCT2012	18DEC2012	0	168	0	20924	874.09573021	CD4+ T cells				VSV HIV	Vaccine	05JUN2012	10/07/2012	15/08/2012			0
087-117	07AUG2013	Cells/singlets/No Agg/lymph and monos/Lymph/CD3+/CD4+/DR+	HVTN	FH	11.0	20NOV2012	04DEC2012	Changed name to match FlowJo workspace	E	VTN_TRU01FH20140908ESCD1_C.TXT	TRU	01	09SEP2014		121204-M-087 HVTN Trucount	34	601	Y	16824	49692	087	87	Trucount Pan-Lineage Panel	1	Trucount Pan-Lineage Staining Panel	675	0		0	30OCT2012	18DEC2012	0	168	0	20924	18.859345306	HLA-DR+ CD4+ T cells	31285	2.1575835065	HLA-DR+ CD4+ T cells %	VSV HIV	Vaccine	05JUN2012	10/07/2012	15/08/2012			0
087-117	07AUG2013	Cells/singlets/No Agg/lymph and monos/Lymph/CD3+/CD8+	HVTN	FH	11.0	20NOV2012	04DEC2012	Changed name to match FlowJo workspace	E	VTN_TRU01FH20140627ESCD1_D.TXT	TRU	01	04JUL2014		121204-M-087 HVTN Trucount	34	601	Y	16824	49692	087	87	Trucount Pan-Lineage Panel	1	Trucount Pan-Lineage Staining Panel	11664	0		0	30OCT2012	18DEC2012	0	168	0	20924	325.88948688	CD8+ T cells				VSV HIV	Vaccine	05JUN2012	10/07/2012	15/08/2012			0
087-117	07AUG2013	Cells/singlets/No Agg/lymph and monos/Lymph/CD3+/CD8+/DR+	HVTN	FH	11.0	20NOV2012	04DEC2012	Changed name to match FlowJo workspace	E	VTN_TRU01FH20140908ESCD1_C.TXT	TRU	01	09SEP2014		121204-M-087 HVTN Trucount	34	601	Y	16824	49692	087	87	Trucount Pan-Lineage Panel	1	Trucount Pan-Lineage Staining Panel	413	0		0	30OCT2012	18DEC2012	0	168	0	20924	11.53912535	HLA-DR+ CD8+ T cells	11664	3.5408093278	HLA-DR+ CD8+ T cells %	VSV HIV	Vaccine	05JUN2012	10/07/2012	15/08/2012			0
087-117	07AUG2013	Cells/singlets/No Agg/lymph and monos/Lymph/CD3-CD19+/CD56-CD16-/19+HLA-DR+	HVTN	FH	11.0	20NOV2012	04DEC2012	Changed name to match FlowJo workspace	E	VTN_TRU01FH20140627ESCD1_D.TXT	TRU	01	04JUL2014		121204-M-087 HVTN Trucount	34	601	Y	16824	49692	087	87	Trucount Pan-Lineage Panel	1	Trucount Pan-Lineage Staining Panel	5769	0		0	30OCT2012	18DEC2012	0	168	0	20924	161.18453788	B cells				VSV HIV	Vaccine	05JUN2012	10/07/2012	15/08/2012			0
087-117	07AUG2013	Cells/singlets/No Agg/lymph and monos/Lymph/CD3-CD19+/CD56-CD16-/CD86+	HVTN	FH	11.0	20NOV2012	04DEC2012	Changed name to match FlowJo workspace	E	VTN_TRU01FH20140627ESCD1_D.TXT	TRU	01	04JUL2014		121204-M-087 HVTN Trucount	34	601	Y	16824	49692	087	87	Trucount Pan-Lineage Panel	1	Trucount Pan-Lineage Staining Panel	13	0		0	30OCT2012	18DEC2012	0	168	0	20924	0.3632170207	CD86+ B cells	5769	0.225342347	CD86+ B cells %	VSV HIV	Vaccine	05JUN2012	10/07/2012	15/08/2012			0
087-117	07AUG2013	Cells/singlets/No Agg/lymph and monos/Lymph/CD3-CD19+/CD56-CD16-/DR-	HVTN	FH	11.0	20NOV2012	04DEC2012	Changed name to match FlowJo workspace	E	VTN_TRU01FH20140908ESCD1_C.TXT	TRU	01	09SEP2014		121204-M-087 HVTN Trucount	34	601	Y	16824	49692	087	87	Trucount Pan-Lineage Panel	1	Trucount Pan-Lineage Staining Panel	40	0		0	30OCT2012	18DEC2012	0	168	0	20924	1.1175908329	HLA-DR-negative B cells	5769	0.6933610678	HLA-DR-negative B cells %	VSV HIV	Vaccine	05JUN2012	10/07/2012	15/08/2012			0
087-117	07AUG2013	Cells/singlets/No Agg/lymph and monos/Lymph/CD3-CD19-/CD11c-CD4-/CD56Dim	HVTN	FH	11.0	20NOV2012	04DEC2012	Changed name to match FlowJo workspace	E	VTN_TRU01FH20140627ESCD1_D.TXT	TRU	01	04JUL2014		121204-M-087 HVTN Trucount	34	601	Y	16824	49692	087	87	Trucount Pan-Lineage Panel	1	Trucount Pan-Lineage Staining Panel	3202	0		0	30OCT2012	18DEC2012	0	168	0	20924	89.463146176	CD56dim NK	5068	63.18074191	CD56dim NK %	VSV HIV	Vaccine	05JUN2012	10/07/2012	15/08/2012			0
087-117	07AUG2013	Cells/singlets/No Agg/lymph and monos/Lymph/CD3-CD19-/CD11c-CD4-/CD56bright	HVTN	FH	11.0	20NOV2012	04DEC2012	Changed name to match FlowJo workspace	E	VTN_TRU01FH20140627ESCD1_D.TXT	TRU	01	04JUL2014		121204-M-087 HVTN Trucount	34	601	Y	16824	49692	087	87	Trucount Pan-Lineage Panel	1	Trucount Pan-Lineage Staining Panel	715	0		0	30OCT2012	18DEC2012	0	168	0	20924	19.976936139	CD56bright NK	5068	14.10812944	CD56bright NK %	VSV HIV	Vaccine	05JUN2012	10/07/2012	15/08/2012			0
087-117	07AUG2013	Cells/singlets/No Agg/lymph and monos/Lymph/CD3-CD19-/CD11c-CD4-/CD56negative	HVTN	FH	11.0	20NOV2012	04DEC2012	Changed name to match FlowJo workspace	E	VTN_TRU01FH20140627ESCD1_D.TXT	TRU	01	04JUL2014		121204-M-087 HVTN Trucount	34	601	Y	16824	49692	087	87	Trucount Pan-Lineage Panel	1	Trucount Pan-Lineage Staining Panel	731	0		0	30OCT2012	18DEC2012	0	168	0	20924	20.423972472	CD56neg NK	5068	14.423835833	CD56neg NK %	VSV HIV	Vaccine	05JUN2012	10/07/2012	15/08/2012			0
087-117	07AUG2013	Cells/singlets/No Agg/lymph and monos/Lymph/CD3-CD19-/CD11c-CD4-/NKall	HVTN	FH	11.0	20NOV2012	04DEC2012	Changed name to match FlowJo workspace	E	VTN_TRU01FH20140627ESCD1_D.TXT	TRU	01	04JUL2014		121204-M-087 HVTN Trucount	34	601	Y	16824	49692	087	87	Trucount Pan-Lineage Panel	1	Trucount Pan-Lineage Staining Panel	5068	0		0	30OCT2012	18DEC2012	0	168	0	20924	141.59875853	NK total				VSV HIV	Vaccine	05JUN2012	10/07/2012	15/08/2012			0
087-117	07AUG2013	Cells/singlets/No Agg/lymph and monos/No Lymph/CD3-CD56-/Mono	HVTN	FH	11.0	20NOV2012	04DEC2012	Changed name to match FlowJo workspace	E	VTN_TRU01FH20140627ESCD1_D.TXT	TRU	01	04JUL2014		121204-M-087 HVTN Trucount	34	601	Y	16824	49692	087	87	Trucount Pan-Lineage Panel	1	Trucount Pan-Lineage Staining Panel	6495	0		0	30OCT2012	18DEC2012	0	168	0	20924	181.4688115	Monocytes total				VSV HIV	Vaccine	05JUN2012	10/07/2012	15/08/2012			0
087-117	07AUG2013	Cells/singlets/No Agg/lymph and monos/No Lymph/CD3-CD56-/Mono/CD14lowCD16+	HVTN	FH	11.0	20NOV2012	04DEC2012	Changed name to match FlowJo workspace	E	VTN_TRU01FH20140627ESCD1_D.TXT	TRU	01	04JUL2014		121204-M-087 HVTN Trucount	34	601	Y	16824	49692	087	87	Trucount Pan-Lineage Panel	1	Trucount Pan-Lineage Staining Panel	375	0		0	30OCT2012	18DEC2012	0	168	0	20924	10.477414059	Monocytes non-classical				VSV HIV	Vaccine	05JUN2012	10/07/2012	15/08/2012			0
087-117	07AUG2013	Cells/singlets/No Agg/lymph and monos/No Lymph/CD3-CD56-/Mono/CD14lowCD16+/Q6: CD86+,, HLA-DR+	HVTN	FH	11.0	20NOV2012	04DEC2012	Changed name to match FlowJo workspace	E	VTN_TRU01FH20140627ESCD1_D.TXT	TRU	01	04JUL2014		121204-M-087 HVTN Trucount	34	601	Y	16824	49692	087	87	Trucount Pan-Lineage Panel	1	Trucount Pan-Lineage Staining Panel	25	0		0	30OCT2012	18DEC2012	0	168	0	20924	0.6984942706	CD86+ monocytes non-classical	375	6.6666666667	CD86+ monocytes non-classical %	VSV HIV	Vaccine	05JUN2012	10/07/2012	15/08/2012			0
087-117	07AUG2013	Cells/singlets/No Agg/lymph and monos/No Lymph/CD3-CD56-/Mono/CD16-CD14+	HVTN	FH	11.0	20NOV2012	04DEC2012	Changed name to match FlowJo workspace	E	VTN_TRU01FH20140627ESCD1_D.TXT	TRU	01	04JUL2014		121204-M-087 HVTN Trucount	34	601	Y	16824	49692	087	87	Trucount Pan-Lineage Panel	1	Trucount Pan-Lineage Staining Panel	5509	0		0	30OCT2012	18DEC2012	0	168	0	20924	153.92019747	Monocytes classical				VSV HIV	Vaccine	05JUN2012	10/07/2012	15/08/2012			0
087-117	07AUG2013	Cells/singlets/No Agg/lymph and monos/No Lymph/CD3-CD56-/Mono/CD16-CD14+/Q6: CD86+,, HLA-DR+	HVTN	FH	11.0	20NOV2012	04DEC2012	Changed name to match FlowJo workspace	E	VTN_TRU01FH20140627ESCD1_D.TXT	TRU	01	04JUL2014		121204-M-087 HVTN Trucount	34	601	Y	16824	49692	087	87	Trucount Pan-Lineage Panel	1	Trucount Pan-Lineage Staining Panel	77	0		0	30OCT2012	18DEC2012	0	168	0	20924	2.1513623534	CD86+ monocytes classical	5509	1.3977128335	CD86+ monocytes classical %	VSV HIV	Vaccine	05JUN2012	10/07/2012	15/08/2012			0
087-117	07AUG2013	Cells/singlets/No Agg/lymph and monos/No Lymph/CD3-CD56-/Mono/Intermediate Monos	HVTN	FH	11.0	20NOV2012	04DEC2012	Changed name to match FlowJo workspace	E	VTN_TRU01FH20140627ESCD1_D.TXT	TRU	01	04JUL2014		121204-M-087 HVTN Trucount	34	601	Y	16824	49692	087	87	Trucount Pan-Lineage Panel	1	Trucount Pan-Lineage Staining Panel	606	0		0	30OCT2012	18DEC2012	0	168	0	20924	16.931501119	Monocytes intermediate				VSV HIV	Vaccine	05JUN2012	10/07/2012	15/08/2012			0
087-117	07AUG2013	Cells/singlets/No Agg/lymph and monos/No Lymph/CD3-CD56-/Mono/Intermediate Monos/Q6: CD86+,, HLA-DR+	HVTN	FH	11.0	20NOV2012	04DEC2012	Changed name to match FlowJo workspace	E	VTN_TRU01FH20140627ESCD1_D.TXT	TRU	01	04JUL2014		121204-M-087 HVTN Trucount	34	601	Y	16824	49692	087	87	Trucount Pan-Lineage Panel	1	Trucount Pan-Lineage Staining Panel	121	0		0	30OCT2012	18DEC2012	0	168	0	20924	3.3807122696	CD86+ monocytes intermediate	606	19.9669967	CD86+ monocytes intermediate %	VSV HIV	Vaccine	05JUN2012	10/07/2012	15/08/2012			0
087-117	07AUG2013	Cells/singlets/No Agg/lymph and monos/No Lymph/CD3-CD56-/Mono/Q6: CD86+,, HLA-DR+	HVTN	FH	11.0	20NOV2012	04DEC2012	Changed name to match FlowJo workspace	E	VTN_TRU01FH20140627ESCD1_D.TXT	TRU	01	04JUL2014		121204-M-087 HVTN Trucount	34	601	Y	16824	49692	087	87	Trucount Pan-Lineage Panel	1	Trucount Pan-Lineage Staining Panel	223	0		0	30OCT2012	18DEC2012	0	168	0	20924	6.2305688936	CD86+ monocytes total	6495	3.4334103156	CD86+ monocytes %	VSV HIV	Vaccine	05JUN2012	10/07/2012	15/08/2012			0
087-117	07AUG2013	Ungated	HVTN	FH	11.0	20NOV2012	04DEC2012	Changed name to match FlowJo workspace	E	VTN_TRU01FH20140627ESCD1_D.TXT	TRU	01	04JUL2014		121204-M-087 HVTN Trucount	34	601	Y	16824	49692	087	87	Trucount Pan-Lineage Panel	1	Trucount Pan-Lineage Staining Panel	757000	0		0	30OCT2012	18DEC2012	0	168	0	20924	21150.406513					VSV HIV	Vaccine	05JUN2012	10/07/2012	15/08/2012			0
087-117	07AUG2013	Cells	HVTN	FH	14.0	29NOV2012	11DEC2012		E	VTN_TRU01FH20140627ESCD1_D.TXT	TRU	01	04JUL2014		121211-L-HVTN 087 Trucount	34	601	Y	16824	49692	087	87	Trucount Pan-Lineage Panel	1	Trucount Pan-Lineage Staining Panel	514000	0		0	26NOV2012	30NOV2012	0	175	0	20015	15013.262406					VSV HIV	Vaccine	05JUN2012	10/07/2012	15/08/2012			7
087-117	07AUG2013	Cells/singlets	HVTN	FH	14.0	29NOV2012	11DEC2012		E	VTN_TRU01FH20140627ESCD1_D.TXT	TRU	01	04JUL2014		121211-L-HVTN 087 Trucount	34	601	Y	16824	49692	087	87	Trucount Pan-Lineage Panel	1	Trucount Pan-Lineage Staining Panel	235000	0		0	26NOV2012	30NOV2012	0	175	0	20015	6864.0402051					VSV HIV	Vaccine	05JUN2012	10/07/2012	15/08/2012			7
087-117	07AUG2013	Cells/singlets/No Agg	HVTN	FH	14.0	29NOV2012	11DEC2012		E	VTN_TRU01FH20140627ESCD1_D.TXT	TRU	01	04JUL2014		121211-L-HVTN 087 Trucount	34	601	Y	16824	49692	087	87	Trucount Pan-Lineage Panel	1	Trucount Pan-Lineage Staining Panel	235000	0		0	26NOV2012	30NOV2012	0	175	0	20015	6864.0402051					VSV HIV	Vaccine	05JUN2012	10/07/2012	15/08/2012			7
087-117	07AUG2013	Cells/singlets/No Agg/Gran	HVTN	FH	14.0	29NOV2012	11DEC2012		E	VTN_TRU01FH20140627ESCD1_D.TXT	TRU	01	04JUL2014		121211-L-HVTN 087 Trucount	34	601	Y	16824	49692	087	87	Trucount Pan-Lineage Panel	1	Trucount Pan-Lineage Staining Panel	136000	0		0	26NOV2012	30NOV2012	0	175	0	20015	3972.3807145	Granulocytes				VSV HIV	Vaccine	05JUN2012	10/07/2012	15/08/2012			7
087-117	07AUG2013	Cells/singlets/No Agg/Gran/CD16+gran	HVTN	FH	14.0	29NOV2012	11DEC2012		E	VTN_TRU01FH20140627ESCD1_D.TXT	TRU	01	04JUL2014		121211-L-HVTN 087 Trucount	34	601	Y	16824	49692	087	87	Trucount Pan-Lineage Panel	1	Trucount Pan-Lineage Staining Panel	109000	0		0	26NOV2012	30NOV2012	0	175	0	20015	3183.7463079	Granulocytes CD16+				VSV HIV	Vaccine	05JUN2012	10/07/2012	15/08/2012			7
087-117	07AUG2013	Cells/singlets/No Agg/lymph and monos/CD14-CD19-/CD3-CD19-/CD56-CD16-/HLA-DR+/mDC	HVTN	FH	14.0	29NOV2012	11DEC2012		E	VTN_TRU01FH20140627ESCD1_D.TXT	TRU	01	04JUL2014		121211-L-HVTN 087 Trucount	34	601	Y	16824	49692	087	87	Trucount Pan-Lineage Panel	1	Trucount Pan-Lineage Staining Panel	365	0		0	26NOV2012	30NOV2012	0	175	0	20015	10.661168829	CD11c+ mDC				VSV HIV	Vaccine	05JUN2012	10/07/2012	15/08/2012			7
087-117	07AUG2013	Cells/singlets/No Agg/lymph and monos/CD14-CD19-/CD3-CD19-/CD56-CD16-/HLA-DR+/mDC/Q2: CD86+,, HLA-DR+	HVTN	FH	14.0	29NOV2012	11DEC2012		E	VTN_TRU01FH20140627ESCD1_D.TXT	TRU	01	04JUL2014		121211-L-HVTN 087 Trucount	34	601	Y	16824	49692	087	87	Trucount Pan-Lineage Panel	1	Trucount Pan-Lineage Staining Panel	0	0		0	26NOV2012	30NOV2012	0	175	0	20015	0	CD86+ CD11c+ mDC	365	0	CD86+ mDC %	VSV HIV	Vaccine	05JUN2012	10/07/2012	15/08/2012			7
087-117	07AUG2013	Cells/singlets/No Agg/lymph and monos/CD14-CD19-/CD3-CD19-/CD56-CD16-/HLA-DR+/pDC	HVTN	FH	14.0	29NOV2012	11DEC2012		E	VTN_TRU01FH20140627ESCD1_D.TXT	TRU	01	04JUL2014		121211-L-HVTN 087 Trucount	34	601	Y	16824	49692	087	87	Trucount Pan-Lineage Panel	1	Trucount Pan-Lineage Staining Panel	149	0		0	26NOV2012	30NOV2012	0	175	0	20015	4.3520935769	CD123+ pDC				VSV HIV	Vaccine	05JUN2012	10/07/2012	15/08/2012			7
087-117	07AUG2013	Cells/singlets/No Agg/lymph and monos/CD14-CD19-/CD3-CD19-/CD56-CD16-/HLA-DR+/pDC/Q2: CD86+,, HLA-DR+	HVTN	FH	14.0	29NOV2012	11DEC2012		E	VTN_TRU01FH20140627ESCD1_D.TXT	TRU	01	04JUL2014		121211-L-HVTN 087 Trucount	34	601	Y	16824	49692	087	87	Trucount Pan-Lineage Panel	1	Trucount Pan-Lineage Staining Panel	0	0		0	26NOV2012	30NOV2012	0	175	0	20015	0	CD86+ CD123+ pDC	149	0	CD86+ pDC %	VSV HIV	Vaccine	05JUN2012	10/07/2012	15/08/2012			7
087-117	07AUG2013	Cells/singlets/No Agg/lymph and monos/Lymph	HVTN	FH	14.0	29NOV2012	11DEC2012		E	VTN_TRU01FH20140627ESCD1_D.TXT	TRU	01	04JUL2014		121211-L-HVTN 087 Trucount	34	601	Y	16824	49692	087	87	Trucount Pan-Lineage Panel	1	Trucount Pan-Lineage Staining Panel	66634	0		0	26NOV2012	30NOV2012	0	175	0	20015	1946.291298	Lymphocytes				VSV HIV	Vaccine	05JUN2012	10/07/2012	15/08/2012			7
087-117	07AUG2013	Cells/singlets/No Agg/lymph and monos/Lymph/CD3+	HVTN	FH	14.0	29NOV2012	11DEC2012		E	VTN_TRU01FH20140627ESCD1_D.TXT	TRU	01	04JUL2014		121211-L-HVTN 087 Trucount	34	601	Y	16824	49692	087	87	Trucount Pan-Lineage Panel	1	Trucount Pan-Lineage Staining Panel	47794	0		0	26NOV2012	30NOV2012	0	175	0	20015	1395.9997343	CD3+ T cells				VSV HIV	Vaccine	05JUN2012	10/07/2012	15/08/2012			7
087-117	07AUG2013	Cells/singlets/No Agg/lymph and monos/Lymph/CD3+/CD4+	HVTN	FH	14.0	29NOV2012	11DEC2012		E	VTN_TRU01FH20140627ESCD1_D.TXT	TRU	01	04JUL2014		121211-L-HVTN 087 Trucount	34	601	Y	16824	49692	087	87	Trucount Pan-Lineage Panel	1	Trucount Pan-Lineage Staining Panel	33961	0		0	26NOV2012	30NOV2012	0	175	0	20015	991.95604003	CD4+ T cells				VSV HIV	Vaccine	05JUN2012	10/07/2012	15/08/2012			7
087-117	07AUG2013	Cells/singlets/No Agg/lymph and monos/Lymph/CD3+/CD4+/DR+	HVTN	FH	14.0	29NOV2012	11DEC2012		E	VTN_TRU01FH20140908ESCD1_C.TXT	TRU	01	09SEP2014		121211-L-HVTN 087 Trucount	34	601	Y	16824	49692	087	87	Trucount Pan-Lineage Panel	1	Trucount Pan-Lineage Staining Panel	796	0		0	26NOV2012	30NOV2012	0	175	0	20015	23.250110652	HLA-DR+ CD4+ T cells	33961	2.3438650216	HLA-DR+ CD4+ T cells %	VSV HIV	Vaccine	05JUN2012	10/07/2012	15/08/2012			7
087-117	07AUG2013	Cells/singlets/No Agg/lymph and monos/Lymph/CD3+/CD8+	HVTN	FH	14.0	29NOV2012	11DEC2012		E	VTN_TRU01FH20140627ESCD1_D.TXT	TRU	01	04JUL2014		121211-L-HVTN 087 Trucount	34	601	Y	16824	49692	087	87	Trucount Pan-Lineage Panel	1	Trucount Pan-Lineage Staining Panel	12104	0		0	26NOV2012	30NOV2012	0	175	0	20015	353.54188359	CD8+ T cells				VSV HIV	Vaccine	05JUN2012	10/07/2012	15/08/2012			7
087-117	07AUG2013	Cells/singlets/No Agg/lymph and monos/Lymph/CD3+/CD8+/DR+	HVTN	FH	14.0	29NOV2012	11DEC2012		E	VTN_TRU01FH20140908ESCD1_C.TXT	TRU	01	09SEP2014		121211-L-HVTN 087 Trucount	34	601	Y	16824	49692	087	87	Trucount Pan-Lineage Panel	1	Trucount Pan-Lineage Staining Panel	315	0		0	26NOV2012	30NOV2012	0	175	0	20015	9.2007347431	HLA-DR+ CD8+ T cells	12104	2.6024454726	HLA-DR+ CD8+ T cells %	VSV HIV	Vaccine	05JUN2012	10/07/2012	15/08/2012			7
087-117	07AUG2013	Cells/singlets/No Agg/lymph and monos/Lymph/CD3-CD19+/CD56-CD16-/19+HLA-DR+	HVTN	FH	14.0	29NOV2012	11DEC2012		E	VTN_TRU01FH20140627ESCD1_D.TXT	TRU	01	04JUL2014		121211-L-HVTN 087 Trucount	34	601	Y	16824	49692	087	87	Trucount Pan-Lineage Panel	1	Trucount Pan-Lineage Staining Panel	7024	0		0	26NOV2012	30NOV2012	0	175	0	20015	205.16178043	B cells				VSV HIV	Vaccine	05JUN2012	10/07/2012	15/08/2012			7
087-117	07AUG2013	Cells/singlets/No Agg/lymph and monos/Lymph/CD3-CD19+/CD56-CD16-/CD86+	HVTN	FH	14.0	29NOV2012	11DEC2012		E	VTN_TRU01FH20140627ESCD1_D.TXT	TRU	01	04JUL2014		121211-L-HVTN 087 Trucount	34	601	Y	16824	49692	087	87	Trucount Pan-Lineage Panel	1	Trucount Pan-Lineage Staining Panel	32	0		0	26NOV2012	30NOV2012	0	175	0	20015	0.9346778152	CD86+ B cells	7024	0.4555808656	CD86+ B cells %	VSV HIV	Vaccine	05JUN2012	10/07/2012	15/08/2012			7
087-117	07AUG2013	Cells/singlets/No Agg/lymph and monos/Lymph/CD3-CD19+/CD56-CD16-/DR-	HVTN	FH	14.0	29NOV2012	11DEC2012		E	VTN_TRU01FH20140908ESCD1_C.TXT	TRU	01	09SEP2014		121211-L-HVTN 087 Trucount	34	601	Y	16824	49692	087	87	Trucount Pan-Lineage Panel	1	Trucount Pan-Lineage Staining Panel	189	0		0	26NOV2012	30NOV2012	0	175	0	20015	5.5204408458	HLA-DR-negative B cells	7024	2.6907744875	HLA-DR-negative B cells %	VSV HIV	Vaccine	05JUN2012	10/07/2012	15/08/2012			7
087-117	07AUG2013	Cells/singlets/No Agg/lymph and monos/Lymph/CD3-CD19-/CD11c-CD4-/CD56Dim	HVTN	FH	14.0	29NOV2012	11DEC2012		E	VTN_TRU01FH20140627ESCD1_D.TXT	TRU	01	04JUL2014		121211-L-HVTN 087 Trucount	34	601	Y	16824	49692	087	87	Trucount Pan-Lineage Panel	1	Trucount Pan-Lineage Staining Panel	2671	0		0	26NOV2012	30NOV2012	0	175	0	20015	78.016388885	CD56dim NK	5351	49.915903569	CD56dim NK %	VSV HIV	Vaccine	05JUN2012	10/07/2012	15/08/2012			7
087-117	07AUG2013	Cells/singlets/No Agg/lymph and monos/Lymph/CD3-CD19-/CD11c-CD4-/CD56bright	HVTN	FH	14.0	29NOV2012	11DEC2012		E	VTN_TRU01FH20140627ESCD1_D.TXT	TRU	01	04JUL2014		121211-L-HVTN 087 Trucount	34	601	Y	16824	49692	087	87	Trucount Pan-Lineage Panel	1	Trucount Pan-Lineage Staining Panel	671	0		0	26NOV2012	30NOV2012	0	175	0	20015	19.599025437	CD56bright NK	5351	12.539712203	CD56bright NK %	VSV HIV	Vaccine	05JUN2012	10/07/2012	15/08/2012			7
087-117	07AUG2013	Cells/singlets/No Agg/lymph and monos/Lymph/CD3-CD19-/CD11c-CD4-/CD56negative	HVTN	FH	14.0	29NOV2012	11DEC2012		E	VTN_TRU01FH20140627ESCD1_D.TXT	TRU	01	04JUL2014		121211-L-HVTN 087 Trucount	34	601	Y	16824	49692	087	87	Trucount Pan-Lineage Panel	1	Trucount Pan-Lineage Staining Panel	1306	0		0	26NOV2012	30NOV2012	0	175	0	20015	38.146538332	CD56neg NK	5351	24.406652962	CD56neg NK %	VSV HIV	Vaccine	05JUN2012	10/07/2012	15/08/2012			7
087-117	07AUG2013	Cells/singlets/No Agg/lymph and monos/Lymph/CD3-CD19-/CD11c-CD4-/NKall	HVTN	FH	14.0	29NOV2012	11DEC2012		E	VTN_TRU01FH20140627ESCD1_D.TXT	TRU	01	04JUL2014		121211-L-HVTN 087 Trucount	34	601	Y	16824	49692	087	87	Trucount Pan-Lineage Panel	1	Trucount Pan-Lineage Staining Panel	5351	0		0	26NOV2012	30NOV2012	0	175	0	20015	156.29565591	NK total				VSV HIV	Vaccine	05JUN2012	10/07/2012	15/08/2012			7
087-117	07AUG2013	Cells/singlets/No Agg/lymph and monos/No Lymph/CD3-CD56-/Mono	HVTN	FH	14.0	29NOV2012	11DEC2012		E	VTN_TRU01FH20140627ESCD1_D.TXT	TRU	01	04JUL2014		121211-L-HVTN 087 Trucount	34	601	Y	16824	49692	087	87	Trucount Pan-Lineage Panel	1	Trucount Pan-Lineage Staining Panel	11567	0		0	26NOV2012	30NOV2012	0	175	0	20015	337.8568215	Monocytes total				VSV HIV	Vaccine	05JUN2012	10/07/2012	15/08/2012			7
087-117	07AUG2013	Cells/singlets/No Agg/lymph and monos/No Lymph/CD3-CD56-/Mono/CD14lowCD16+	HVTN	FH	14.0	29NOV2012	11DEC2012		E	VTN_TRU01FH20140627ESCD1_D.TXT	TRU	01	04JUL2014		121211-L-HVTN 087 Trucount	34	601	Y	16824	49692	087	87	Trucount Pan-Lineage Panel	1	Trucount Pan-Lineage Staining Panel	250	0		0	26NOV2012	30NOV2012	0	175	0	20015	7.302170431	Monocytes non-classical				VSV HIV	Vaccine	05JUN2012	10/07/2012	15/08/2012			7
087-117	07AUG2013	Cells/singlets/No Agg/lymph and monos/No Lymph/CD3-CD56-/Mono/CD14lowCD16+/Q6: CD86+,, HLA-DR+	HVTN	FH	14.0	29NOV2012	11DEC2012		E	VTN_TRU01FH20140627ESCD1_D.TXT	TRU	01	04JUL2014		121211-L-HVTN 087 Trucount	34	601	Y	16824	49692	087	87	Trucount Pan-Lineage Panel	1	Trucount Pan-Lineage Staining Panel	32	0		0	26NOV2012	30NOV2012	0	175	0	20015	0.9346778152	CD86+ monocytes non-classical	250	12.8	CD86+ monocytes non-classical %	VSV HIV	Vaccine	05JUN2012	10/07/2012	15/08/2012			7
087-117	07AUG2013	Cells/singlets/No Agg/lymph and monos/No Lymph/CD3-CD56-/Mono/CD16-CD14+	HVTN	FH	14.0	29NOV2012	11DEC2012		E	VTN_TRU01FH20140627ESCD1_D.TXT	TRU	01	04JUL2014		121211-L-HVTN 087 Trucount	34	601	Y	16824	49692	087	87	Trucount Pan-Lineage Panel	1	Trucount Pan-Lineage Staining Panel	10978	0		0	26NOV2012	30NOV2012	0	175	0	20015	320.65290797	Monocytes classical				VSV HIV	Vaccine	05JUN2012	10/07/2012	15/08/2012			7
087-117	07AUG2013	Cells/singlets/No Agg/lymph and monos/No Lymph/CD3-CD56-/Mono/CD16-CD14+/Q6: CD86+,, HLA-DR+	HVTN	FH	14.0	29NOV2012	11DEC2012		E	VTN_TRU01FH20140627ESCD1_D.TXT	TRU	01	04JUL2014		121211-L-HVTN 087 Trucount	34	601	Y	16824	49692	087	87	Trucount Pan-Lineage Panel	1	Trucount Pan-Lineage Staining Panel	188	0		0	26NOV2012	30NOV2012	0	175	0	20015	5.4912321641	CD86+ monocytes classical	10978	1.712515941	CD86+ monocytes classical %	VSV HIV	Vaccine	05JUN2012	10/07/2012	15/08/2012			7
087-117	07AUG2013	Cells/singlets/No Agg/lymph and monos/No Lymph/CD3-CD56-/Mono/Intermediate Monos	HVTN	FH	14.0	29NOV2012	11DEC2012		E	VTN_TRU01FH20140627ESCD1_D.TXT	TRU	01	04JUL2014		121211-L-HVTN 087 Trucount	34	601	Y	16824	49692	087	87	Trucount Pan-Lineage Panel	1	Trucount Pan-Lineage Staining Panel	305	0		0	26NOV2012	30NOV2012	0	175	0	20015	8.9086479258	Monocytes intermediate				VSV HIV	Vaccine	05JUN2012	10/07/2012	15/08/2012			7
087-117	07AUG2013	Cells/singlets/No Agg/lymph and monos/No Lymph/CD3-CD56-/Mono/Intermediate Monos/Q6: CD86+,, HLA-DR+	HVTN	FH	14.0	29NOV2012	11DEC2012		E	VTN_TRU01FH20140627ESCD1_D.TXT	TRU	01	04JUL2014		121211-L-HVTN 087 Trucount	34	601	Y	16824	49692	087	87	Trucount Pan-Lineage Panel	1	Trucount Pan-Lineage Staining Panel	74	0		0	26NOV2012	30NOV2012	0	175	0	20015	2.1614424476	CD86+ monocytes intermediate	305	24.262295082	CD86+ monocytes intermediate %	VSV HIV	Vaccine	05JUN2012	10/07/2012	15/08/2012			7
087-117	07AUG2013	Cells/singlets/No Agg/lymph and monos/No Lymph/CD3-CD56-/Mono/Q6: CD86+,, HLA-DR+	HVTN	FH	14.0	29NOV2012	11DEC2012		E	VTN_TRU01FH20140627ESCD1_D.TXT	TRU	01	04JUL2014		121211-L-HVTN 087 Trucount	34	601	Y	16824	49692	087	87	Trucount Pan-Lineage Panel	1	Trucount Pan-Lineage Staining Panel	335	0		0	26NOV2012	30NOV2012	0	175	0	20015	9.7849083775	CD86+ monocytes total	11567	2.8961701392	CD86+ monocytes %	VSV HIV	Vaccine	05JUN2012	10/07/2012	15/08/2012			7
087-117	07AUG2013	Ungated	HVTN	FH	14.0	29NOV2012	11DEC2012		E	VTN_TRU01FH20140627ESCD1_D.TXT	TRU	01	04JUL2014		121211-L-HVTN 087 Trucount	34	601	Y	16824	49692	087	87	Trucount Pan-Lineage Panel	1	Trucount Pan-Lineage Staining Panel	534000	0		0	26NOV2012	30NOV2012	0	175	0	20015	15597.436041					VSV HIV	Vaccine	05JUN2012	10/07/2012	15/08/2012			7
087-002	08OCT2013	Cells	HVTN	FH	2.0	07AUG2012	23AUG2012		E	VTN_TRU01FH20140627ESCD1_D.TXT	TRU	01	04JUL2014		120823 HVTN 087 Trucount	34	601	Y	16824	49692	087	87	Trucount Pan-Lineage Panel	1	Trucount Pan-Lineage Staining Panel	465000	0		0			0	0	0	20011	13584.751916					HIV-MAG1	Vaccine	07AUG2012	04/09/2012	08/11/2012	03/01/2013	0	0
087-002	08OCT2013	Cells/singlets	HVTN	FH	2.0	07AUG2012	23AUG2012		E	VTN_TRU01FH20140627ESCD1_D.TXT	TRU	01	04JUL2014		120823 HVTN 087 Trucount	34	601	Y	16824	49692	087	87	Trucount Pan-Lineage Panel	1	Trucount Pan-Lineage Staining Panel	151000	0		0			0	0	0	20011	4411.3925576					HIV-MAG1	Vaccine	07AUG2012	04/09/2012	08/11/2012	03/01/2013	0	0
087-002	08OCT2013	Cells/singlets/No Agg	HVTN	FH	2.0	07AUG2012	23AUG2012		E	VTN_TRU01FH20140627ESCD1_D.TXT	TRU	01	04JUL2014		120823 HVTN 087 Trucount	34	601	Y	16824	49692	087	87	Trucount Pan-Lineage Panel	1	Trucount Pan-Lineage Staining Panel	150000	0		0			0	0	0	20011	4382.1780374					HIV-MAG1	Vaccine	07AUG2012	04/09/2012	08/11/2012	03/01/2013	0	0
087-002	08OCT2013	Cells/singlets/No Agg/Gran	HVTN	FH	2.0	07AUG2012	23AUG2012		E	VTN_TRU01FH20140627ESCD1_D.TXT	TRU	01	04JUL2014		120823 HVTN 087 Trucount	34	601	Y	16824	49692	087	87	Trucount Pan-Lineage Panel	1	Trucount Pan-Lineage Staining Panel	73839	0		0			0	0	0	20011	2157.1709607	Granulocytes				HIV-MAG1	Vaccine	07AUG2012	04/09/2012	08/11/2012	03/01/2013	0	0
087-002	08OCT2013	Cells/singlets/No Agg/Gran/CD16+gran	HVTN	FH	2.0	07AUG2012	23AUG2012		E	VTN_TRU01FH20140627ESCD1_D.TXT	TRU	01	04JUL2014		120823 HVTN 087 Trucount	34	601	Y	16824	49692	087	87	Trucount Pan-Lineage Panel	1	Trucount Pan-Lineage Staining Panel	69348	0		0			0	0	0	20011	2025.9685502	Granulocytes CD16+				HIV-MAG1	Vaccine	07AUG2012	04/09/2012	08/11/2012	03/01/2013	0	0
087-002	08OCT2013	Cells/singlets/No Agg/lymph and monos/CD14-CD19-/CD3-CD19-/CD56-CD16-/HLA-DR+/mDC	HVTN	FH	2.0	07AUG2012	23AUG2012		E	VTN_TRU01FH20140627ESCD1_D.TXT	TRU	01	04JUL2014		120823 HVTN 087 Trucount	34	601	Y	16824	49692	087	87	Trucount Pan-Lineage Panel	1	Trucount Pan-Lineage Staining Panel	346	0		0			0	0	0	20011	10.108224006	CD11c+ mDC				HIV-MAG1	Vaccine	07AUG2012	04/09/2012	08/11/2012	03/01/2013	0	0
087-002	08OCT2013	Cells/singlets/No Agg/lymph and monos/CD14-CD19-/CD3-CD19-/CD56-CD16-/HLA-DR+/mDC/Q2: CD86+,, HLA-DR+	HVTN	FH	2.0	07AUG2012	23AUG2012		E	VTN_TRU01FH20140627ESCD1_D.TXT	TRU	01	04JUL2014		120823 HVTN 087 Trucount	34	601	Y	16824	49692	087	87	Trucount Pan-Lineage Panel	1	Trucount Pan-Lineage Staining Panel	2	0		0			0	0	0	20011	0.0584290405	CD86+ CD11c+ mDC	346	0.5780346821	CD86+ mDC %	HIV-MAG1	Vaccine	07AUG2012	04/09/2012	08/11/2012	03/01/2013	0	0
087-002	08OCT2013	Cells/singlets/No Agg/lymph and monos/CD14-CD19-/CD3-CD19-/CD56-CD16-/HLA-DR+/pDC	HVTN	FH	2.0	07AUG2012	23AUG2012		E	VTN_TRU01FH20140627ESCD1_D.TXT	TRU	01	04JUL2014		120823 HVTN 087 Trucount	34	601	Y	16824	49692	087	87	Trucount Pan-Lineage Panel	1	Trucount Pan-Lineage Staining Panel	144	0		0			0	0	0	20011	4.2068909159	CD123+ pDC				HIV-MAG1	Vaccine	07AUG2012	04/09/2012	08/11/2012	03/01/2013	0	0
087-002	08OCT2013	Cells/singlets/No Agg/lymph and monos/CD14-CD19-/CD3-CD19-/CD56-CD16-/HLA-DR+/pDC/Q2: CD86+,, HLA-DR+	HVTN	FH	2.0	07AUG2012	23AUG2012		E	VTN_TRU01FH20140627ESCD1_D.TXT	TRU	01	04JUL2014		120823 HVTN 087 Trucount	34	601	Y	16824	49692	087	87	Trucount Pan-Lineage Panel	1	Trucount Pan-Lineage Staining Panel	0	0		0			0	0	0	20011	0	CD86+ CD123+ pDC	144	0	CD86+ pDC %	HIV-MAG1	Vaccine	07AUG2012	04/09/2012	08/11/2012	03/01/2013	0	0
087-002	08OCT2013	Cells/singlets/No Agg/lymph and monos/Lymph	HVTN	FH	2.0	07AUG2012	23AUG2012		E	VTN_TRU01FH20140627ESCD1_D.TXT	TRU	01	04JUL2014		120823 HVTN 087 Trucount	34	601	Y	16824	49692	087	87	Trucount Pan-Lineage Panel	1	Trucount Pan-Lineage Staining Panel	56423	0		0			0	0	0	20011	1648.370876	Lymphocytes				HIV-MAG1	Vaccine	07AUG2012	04/09/2012	08/11/2012	03/01/2013	0	0
087-002	08OCT2013	Cells/singlets/No Agg/lymph and monos/Lymph/CD3+	HVTN	FH	2.0	07AUG2012	23AUG2012		E	VTN_TRU01FH20140627ESCD1_D.TXT	TRU	01	04JUL2014		120823 HVTN 087 Trucount	34	601	Y	16824	49692	087	87	Trucount Pan-Lineage Panel	1	Trucount Pan-Lineage Staining Panel	36628	0		0			0	0	0	20011	1070.0694477	CD3+ T cells				HIV-MAG1	Vaccine	07AUG2012	04/09/2012	08/11/2012	03/01/2013	0	0
087-002	08OCT2013	Cells/singlets/No Agg/lymph and monos/Lymph/CD3+/CD4+	HVTN	FH	2.0	07AUG2012	23AUG2012		E	VTN_TRU01FH20140627ESCD1_D.TXT	TRU	01	04JUL2014		120823 HVTN 087 Trucount	34	601	Y	16824	49692	087	87	Trucount Pan-Lineage Panel	1	Trucount Pan-Lineage Staining Panel	21096	0		0			0	0	0	20011	616.30951918	CD4+ T cells				HIV-MAG1	Vaccine	07AUG2012	04/09/2012	08/11/2012	03/01/2013	0	0
087-002	08OCT2013	Cells/singlets/No Agg/lymph and monos/Lymph/CD3+/CD4+/DR+	HVTN	FH	2.0	07AUG2012	23AUG2012		E	VTN_TRU01FH20140908ESCD1_C.TXT	TRU	01	09SEP2014		120823 HVTN 087 Trucount	34	601	Y	16824	49692	087	87	Trucount Pan-Lineage Panel	1	Trucount Pan-Lineage Staining Panel	481	0		0			0	0	0	20011	14.05218424	HLA-DR+ CD4+ T cells	21096	2.2800530906	HLA-DR+ CD4+ T cells %	HIV-MAG1	Vaccine	07AUG2012	04/09/2012	08/11/2012	03/01/2013	0	0
087-002	08OCT2013	Cells/singlets/No Agg/lymph and monos/Lymph/CD3+/CD8+	HVTN	FH	2.0	07AUG2012	23AUG2012		E	VTN_TRU01FH20140627ESCD1_D.TXT	TRU	01	04JUL2014		120823 HVTN 087 Trucount	34	601	Y	16824	49692	087	87	Trucount Pan-Lineage Panel	1	Trucount Pan-Lineage Staining Panel	11644	0		0			0	0	0	20011	340.17387378	CD8+ T cells				HIV-MAG1	Vaccine	07AUG2012	04/09/2012	08/11/2012	03/01/2013	0	0
087-002	08OCT2013	Cells/singlets/No Agg/lymph and monos/Lymph/CD3+/CD8+/DR+	HVTN	FH	2.0	07AUG2012	23AUG2012		E	VTN_TRU01FH20140908ESCD1_C.TXT	TRU	01	09SEP2014		120823 HVTN 087 Trucount	34	601	Y	16824	49692	087	87	Trucount Pan-Lineage Panel	1	Trucount Pan-Lineage Staining Panel	233	0		0			0	0	0	20011	6.8069832181	HLA-DR+ CD8+ T cells	11644	2.0010305737	HLA-DR+ CD8+ T cells %	HIV-MAG1	Vaccine	07AUG2012	04/09/2012	08/11/2012	03/01/2013	0	0
087-002	08OCT2013	Cells/singlets/No Agg/lymph and monos/Lymph/CD3-CD19+/CD56-CD16-/19+HLA-DR+	HVTN	FH	2.0	07AUG2012	23AUG2012		E	VTN_TRU01FH20140627ESCD1_D.TXT	TRU	01	04JUL2014		120823 HVTN 087 Trucount	34	601	Y	16824	49692	087	87	Trucount Pan-Lineage Panel	1	Trucount Pan-Lineage Staining Panel	10194	0		0			0	0	0	20011	297.81281942	B cells				HIV-MAG1	Vaccine	07AUG2012	04/09/2012	08/11/2012	03/01/2013	0	0
087-002	08OCT2013	Cells/singlets/No Agg/lymph and monos/Lymph/CD3-CD19+/CD56-CD16-/CD86+	HVTN	FH	2.0	07AUG2012	23AUG2012		E	VTN_TRU01FH20140627ESCD1_D.TXT	TRU	01	04JUL2014		120823 HVTN 087 Trucount	34	601	Y	16824	49692	087	87	Trucount Pan-Lineage Panel	1	Trucount Pan-Lineage Staining Panel	9	0		0			0	0	0	20011	0.2629306822	CD86+ B cells	10194	0.0882872278	CD86+ B cells %	HIV-MAG1	Vaccine	07AUG2012	04/09/2012	08/11/2012	03/01/2013	0	0
087-002	08OCT2013	Cells/singlets/No Agg/lymph and monos/Lymph/CD3-CD19+/CD56-CD16-/DR-	HVTN	FH	2.0	07AUG2012	23AUG2012		E	VTN_TRU01FH20140908ESCD1_C.TXT	TRU	01	09SEP2014		120823 HVTN 087 Trucount	34	601	Y	16824	49692	087	87	Trucount Pan-Lineage Panel	1	Trucount Pan-Lineage Staining Panel	12	0		0			0	0	0	20011	0.350574243	HLA-DR-negative B cells	10194	0.1177163037	HLA-DR-negative B cells %	HIV-MAG1	Vaccine	07AUG2012	04/09/2012	08/11/2012	03/01/2013	0	0
087-002	08OCT2013	Cells/singlets/No Agg/lymph and monos/No Lymph/CD3-CD56-/Mono	HVTN	FH	2.0	07AUG2012	23AUG2012		E	VTN_TRU01FH20140627ESCD1_D.TXT	TRU	01	04JUL2014		120823 HVTN 087 Trucount	34	601	Y	16824	49692	087	87	Trucount Pan-Lineage Panel	1	Trucount Pan-Lineage Staining Panel	6534	0		0			0	0	0	20011	190.88767531	Monocytes total				HIV-MAG1	Vaccine	07AUG2012	04/09/2012	08/11/2012	03/01/2013	0	0
087-002	08OCT2013	Cells/singlets/No Agg/lymph and monos/No Lymph/CD3-CD56-/Mono/CD14lowCD16+	HVTN	FH	2.0	07AUG2012	23AUG2012		E	VTN_TRU01FH20140627ESCD1_D.TXT	TRU	01	04JUL2014		120823 HVTN 087 Trucount	34	601	Y	16824	49692	087	87	Trucount Pan-Lineage Panel	1	Trucount Pan-Lineage Staining Panel	538	0		0			0	0	0	20011	15.717411894	Monocytes non-classical				HIV-MAG1	Vaccine	07AUG2012	04/09/2012	08/11/2012	03/01/2013	0	0
087-002	08OCT2013	Cells/singlets/No Agg/lymph and monos/No Lymph/CD3-CD56-/Mono/CD14lowCD16+/Q6: CD86+,, HLA-DR+	HVTN	FH	2.0	07AUG2012	23AUG2012		E	VTN_TRU01FH20140627ESCD1_D.TXT	TRU	01	04JUL2014		120823 HVTN 087 Trucount	34	601	Y	16824	49692	087	87	Trucount Pan-Lineage Panel	1	Trucount Pan-Lineage Staining Panel	15	0		0			0	0	0	20011	0.4382178037	CD86+ monocytes non-classical	538	2.7881040892	CD86+ monocytes non-classical %	HIV-MAG1	Vaccine	07AUG2012	04/09/2012	08/11/2012	03/01/2013	0	0
087-002	08OCT2013	Cells/singlets/No Agg/lymph and monos/No Lymph/CD3-CD56-/Mono/CD16-CD14+	HVTN	FH	2.0	07AUG2012	23AUG2012		E	VTN_TRU01FH20140627ESCD1_D.TXT	TRU	01	04JUL2014		120823 HVTN 087 Trucount	34	601	Y	16824	49692	087	87	Trucount Pan-Lineage Panel	1	Trucount Pan-Lineage Staining Panel	5771	0		0			0	0	0	20011	168.59699636	Monocytes classical				HIV-MAG1	Vaccine	07AUG2012	04/09/2012	08/11/2012	03/01/2013	0	0
087-002	08OCT2013	Cells/singlets/No Agg/lymph and monos/No Lymph/CD3-CD56-/Mono/CD16-CD14+/Q6: CD86+,, HLA-DR+	HVTN	FH	2.0	07AUG2012	23AUG2012		E	VTN_TRU01FH20140627ESCD1_D.TXT	TRU	01	04JUL2014		120823 HVTN 087 Trucount	34	601	Y	16824	49692	087	87	Trucount Pan-Lineage Panel	1	Trucount Pan-Lineage Staining Panel	63	0		0			0	0	0	20011	1.8405147757	CD86+ monocytes classical	5771	1.0916652227	CD86+ monocytes classical %	HIV-MAG1	Vaccine	07AUG2012	04/09/2012	08/11/2012	03/01/2013	0	0
087-002	08OCT2013	Cells/singlets/No Agg/lymph and monos/No Lymph/CD3-CD56-/Mono/Intermediate Monos	HVTN	FH	2.0	07AUG2012	23AUG2012		E	VTN_TRU01FH20140627ESCD1_D.TXT	TRU	01	04JUL2014		120823 HVTN 087 Trucount	34	601	Y	16824	49692	087	87	Trucount Pan-Lineage Panel	1	Trucount Pan-Lineage Staining Panel	222	0		0			0	0	0	20011	6.4856234953	Monocytes intermediate				HIV-MAG1	Vaccine	07AUG2012	04/09/2012	08/11/2012	03/01/2013	0	0
087-002	08OCT2013	Cells/singlets/No Agg/lymph and monos/No Lymph/CD3-CD56-/Mono/Intermediate Monos/Q6: CD86+,, HLA-DR+	HVTN	FH	2.0	07AUG2012	23AUG2012		E	VTN_TRU01FH20140627ESCD1_D.TXT	TRU	01	04JUL2014		120823 HVTN 087 Trucount	34	601	Y	16824	49692	087	87	Trucount Pan-Lineage Panel	1	Trucount Pan-Lineage Staining Panel	35	0		0			0	0	0	20011	1.0225082087	CD86+ monocytes intermediate	222	15.765765766	CD86+ monocytes intermediate %	HIV-MAG1	Vaccine	07AUG2012	04/09/2012	08/11/2012	03/01/2013	0	0
087-002	08OCT2013	Cells/singlets/No Agg/lymph and monos/No Lymph/CD3-CD56-/Mono/Q6: CD86+,, HLA-DR+	HVTN	FH	2.0	07AUG2012	23AUG2012		E	VTN_TRU01FH20140627ESCD1_D.TXT	TRU	01	04JUL2014		120823 HVTN 087 Trucount	34	601	Y	16824	49692	087	87	Trucount Pan-Lineage Panel	1	Trucount Pan-Lineage Staining Panel	113	0		0			0	0	0	20011	3.3012407882	CD86+ monocytes total	6534	1.7294153658	CD86+ monocytes %	HIV-MAG1	Vaccine	07AUG2012	04/09/2012	08/11/2012	03/01/2013	0	0
087-002	08OCT2013	Ungated	HVTN	FH	2.0	07AUG2012	23AUG2012		E	VTN_TRU01FH20140627ESCD1_D.TXT	TRU	01	04JUL2014		120823 HVTN 087 Trucount	34	601	Y	16824	49692	087	87	Trucount Pan-Lineage Panel	1	Trucount Pan-Lineage Staining Panel	485000	0		0			0	0	0	20011	14169.042321					HIV-MAG1	Vaccine	07AUG2012	04/09/2012	08/11/2012	03/01/2013	0	0
087-002	08OCT2013	Cells	HVTN	FH	3.0	08AUG2012	23AUG2012		E	VTN_TRU01FH20140627ESCD1_D.TXT	TRU	01	04JUL2014		120823 HVTN 087 Trucount	34	601	Y	16824	49692	087	87	Trucount Pan-Lineage Panel	1	Trucount Pan-Lineage Staining Panel	736000	0		0	08AUG2012	08AUG2012	0	1	0	20009	21504.036125					HIV-MAG1	Vaccine	07AUG2012	04/09/2012	08/11/2012	03/01/2013	1	1
087-002	08OCT2013	Cells/singlets	HVTN	FH	3.0	08AUG2012	23AUG2012		E	VTN_TRU01FH20140627ESCD1_D.TXT	TRU	01	04JUL2014		120823 HVTN 087 Trucount	34	601	Y	16824	49692	087	87	Trucount Pan-Lineage Panel	1	Trucount Pan-Lineage Staining Panel	203000	0		0	08AUG2012	08AUG2012	0	1	0	20009	5931.1403986					HIV-MAG1	Vaccine	07AUG2012	04/09/2012	08/11/2012	03/01/2013	1	1
087-002	08OCT2013	Cells/singlets/No Agg	HVTN	FH	3.0	08AUG2012	23AUG2012		E	VTN_TRU01FH20140627ESCD1_D.TXT	TRU	01	04JUL2014		120823 HVTN 087 Trucount	34	601	Y	16824	49692	087	87	Trucount Pan-Lineage Panel	1	Trucount Pan-Lineage Staining Panel	202000	0		0	08AUG2012	08AUG2012	0	1	0	20009	5901.9229582					HIV-MAG1	Vaccine	07AUG2012	04/09/2012	08/11/2012	03/01/2013	1	1
087-002	08OCT2013	Cells/singlets/No Agg/Gran	HVTN	FH	3.0	08AUG2012	23AUG2012		E	VTN_TRU01FH20140627ESCD1_D.TXT	TRU	01	04JUL2014		120823 HVTN 087 Trucount	34	601	Y	16824	49692	087	87	Trucount Pan-Lineage Panel	1	Trucount Pan-Lineage Staining Panel	90449	0		0	08AUG2012	08AUG2012	0	1	0	20009	2642.6882656	Granulocytes				HIV-MAG1	Vaccine	07AUG2012	04/09/2012	08/11/2012	03/01/2013	1	1
087-002	08OCT2013	Cells/singlets/No Agg/Gran/CD16+gran	HVTN	FH	3.0	08AUG2012	23AUG2012		E	VTN_TRU01FH20140627ESCD1_D.TXT	TRU	01	04JUL2014		120823 HVTN 087 Trucount	34	601	Y	16824	49692	087	87	Trucount Pan-Lineage Panel	1	Trucount Pan-Lineage Staining Panel	84701	0		0	08AUG2012	08AUG2012	0	1	0	20009	2474.7464182	Granulocytes CD16+				HIV-MAG1	Vaccine	07AUG2012	04/09/2012	08/11/2012	03/01/2013	1	1
087-002	08OCT2013	Cells/singlets/No Agg/lymph and monos/CD14-CD19-/CD3-CD19-/CD56-CD16-/HLA-DR+/mDC	HVTN	FH	3.0	08AUG2012	23AUG2012		E	VTN_TRU01FH20140627ESCD1_D.TXT	TRU	01	04JUL2014		120823 HVTN 087 Trucount	34	601	Y	16824	49692	087	87	Trucount Pan-Lineage Panel	1	Trucount Pan-Lineage Staining Panel	687	0		0	08AUG2012	08AUG2012	0	1	0	20009	20.072381546	CD11c+ mDC				HIV-MAG1	Vaccine	07AUG2012	04/09/2012	08/11/2012	03/01/2013	1	1
087-002	08OCT2013	Cells/singlets/No Agg/lymph and monos/CD14-CD19-/CD3-CD19-/CD56-CD16-/HLA-DR+/mDC/Q2: CD86+,, HLA-DR+	HVTN	FH	3.0	08AUG2012	23AUG2012		E	VTN_TRU01FH20140627ESCD1_D.TXT	TRU	01	04JUL2014		120823 HVTN 087 Trucount	34	601	Y	16824	49692	087	87	Trucount Pan-Lineage Panel	1	Trucount Pan-Lineage Staining Panel	2	0		0	08AUG2012	08AUG2012	0	1	0	20009	0.0584348808	CD86+ CD11c+ mDC	687	0.2911208151	CD86+ mDC %	HIV-MAG1	Vaccine	07AUG2012	04/09/2012	08/11/2012	03/01/2013	1	1
087-002	08OCT2013	Cells/singlets/No Agg/lymph and monos/CD14-CD19-/CD3-CD19-/CD56-CD16-/HLA-DR+/pDC	HVTN	FH	3.0	08AUG2012	23AUG2012		E	VTN_TRU01FH20140627ESCD1_D.TXT	TRU	01	04JUL2014		120823 HVTN 087 Trucount	34	601	Y	16824	49692	087	87	Trucount Pan-Lineage Panel	1	Trucount Pan-Lineage Staining Panel	226	0		0	08AUG2012	08AUG2012	0	1	0	20009	6.6031415275	CD123+ pDC				HIV-MAG1	Vaccine	07AUG2012	04/09/2012	08/11/2012	03/01/2013	1	1
087-002	08OCT2013	Cells/singlets/No Agg/lymph and monos/CD14-CD19-/CD3-CD19-/CD56-CD16-/HLA-DR+/pDC/Q2: CD86+,, HLA-DR+	HVTN	FH	3.0	08AUG2012	23AUG2012		E	VTN_TRU01FH20140627ESCD1_D.TXT	TRU	01	04JUL2014		120823 HVTN 087 Trucount	34	601	Y	16824	49692	087	87	Trucount Pan-Lineage Panel	1	Trucount Pan-Lineage Staining Panel	0	0		0	08AUG2012	08AUG2012	0	1	0	20009	0	CD86+ CD123+ pDC	226	0	CD86+ pDC %	HIV-MAG1	Vaccine	07AUG2012	04/09/2012	08/11/2012	03/01/2013	1	1
087-002	08OCT2013	Cells/singlets/No Agg/lymph and monos/Lymph	HVTN	FH	3.0	08AUG2012	23AUG2012		E	VTN_TRU01FH20140627ESCD1_D.TXT	TRU	01	04JUL2014		120823 HVTN 087 Trucount	34	601	Y	16824	49692	087	87	Trucount Pan-Lineage Panel	1	Trucount Pan-Lineage Staining Panel	75845	0		0	08AUG2012	08AUG2012	0	1	0	20009	2215.9967662	Lymphocytes				HIV-MAG1	Vaccine	07AUG2012	04/09/2012	08/11/2012	03/01/2013	1	1
087-002	08OCT2013	Cells/singlets/No Agg/lymph and monos/Lymph/CD3+	HVTN	FH	3.0	08AUG2012	23AUG2012		E	VTN_TRU01FH20140627ESCD1_D.TXT	TRU	01	04JUL2014		120823 HVTN 087 Trucount	34	601	Y	16824	49692	087	87	Trucount Pan-Lineage Panel	1	Trucount Pan-Lineage Staining Panel	48775	0		0	08AUG2012	08AUG2012	0	1	0	20009	1425.0806549	CD3+ T cells				HIV-MAG1	Vaccine	07AUG2012	04/09/2012	08/11/2012	03/01/2013	1	1
087-002	08OCT2013	Cells/singlets/No Agg/lymph and monos/Lymph/CD3+/CD4+	HVTN	FH	3.0	08AUG2012	23AUG2012		E	VTN_TRU01FH20140627ESCD1_D.TXT	TRU	01	04JUL2014		120823 HVTN 087 Trucount	34	601	Y	16824	49692	087	87	Trucount Pan-Lineage Panel	1	Trucount Pan-Lineage Staining Panel	27733	0		0	08AUG2012	08AUG2012	0	1	0	20009	810.28727426	CD4+ T cells				HIV-MAG1	Vaccine	07AUG2012	04/09/2012	08/11/2012	03/01/2013	1	1
087-002	08OCT2013	Cells/singlets/No Agg/lymph and monos/Lymph/CD3+/CD4+/DR+	HVTN	FH	3.0	08AUG2012	23AUG2012		E	VTN_TRU01FH20140908ESCD1_C.TXT	TRU	01	09SEP2014		120823 HVTN 087 Trucount	34	601	Y	16824	49692	087	87	Trucount Pan-Lineage Panel	1	Trucount Pan-Lineage Staining Panel	512	0		0	08AUG2012	08AUG2012	0	1	0	20009	14.959329478	HLA-DR+ CD4+ T cells	27733	1.8461760358	HLA-DR+ CD4+ T cells %	HIV-MAG1	Vaccine	07AUG2012	04/09/2012	08/11/2012	03/01/2013	1	1
087-002	08OCT2013	Cells/singlets/No Agg/lymph and monos/Lymph/CD3+/CD8+	HVTN	FH	3.0	08AUG2012	23AUG2012		E	VTN_TRU01FH20140627ESCD1_D.TXT	TRU	01	04JUL2014		120823 HVTN 087 Trucount	34	601	Y	16824	49692	087	87	Trucount Pan-Lineage Panel	1	Trucount Pan-Lineage Staining Panel	16183	0		0	08AUG2012	08AUG2012	0	1	0	20009	472.82583778	CD8+ T cells				HIV-MAG1	Vaccine	07AUG2012	04/09/2012	08/11/2012	03/01/2013	1	1
087-002	08OCT2013	Cells/singlets/No Agg/lymph and monos/Lymph/CD3+/CD8+/DR+	HVTN	FH	3.0	08AUG2012	23AUG2012		E	VTN_TRU01FH20140908ESCD1_C.TXT	TRU	01	09SEP2014		120823 HVTN 087 Trucount	34	601	Y	16824	49692	087	87	Trucount Pan-Lineage Panel	1	Trucount Pan-Lineage Staining Panel	224	0		0	08AUG2012	08AUG2012	0	1	0	20009	6.5447066467	HLA-DR+ CD8+ T cells	16183	1.384168572	HLA-DR+ CD8+ T cells %	HIV-MAG1	Vaccine	07AUG2012	04/09/2012	08/11/2012	03/01/2013	1	1
087-002	08OCT2013	Cells/singlets/No Agg/lymph and monos/Lymph/CD3-CD19+/CD56-CD16-/19+HLA-DR+	HVTN	FH	3.0	08AUG2012	23AUG2012		E	VTN_TRU01FH20140627ESCD1_D.TXT	TRU	01	04JUL2014		120823 HVTN 087 Trucount	34	601	Y	16824	49692	087	87	Trucount Pan-Lineage Panel	1	Trucount Pan-Lineage Staining Panel	14269	0		0	08AUG2012	08AUG2012	0	1	0	20009	416.90365688	B cells				HIV-MAG1	Vaccine	07AUG2012	04/09/2012	08/11/2012	03/01/2013	1	1
087-002	08OCT2013	Cells/singlets/No Agg/lymph and monos/Lymph/CD3-CD19+/CD56-CD16-/CD86+	HVTN	FH	3.0	08AUG2012	23AUG2012		E	VTN_TRU01FH20140627ESCD1_D.TXT	TRU	01	04JUL2014		120823 HVTN 087 Trucount	34	601	Y	16824	49692	087	87	Trucount Pan-Lineage Panel	1	Trucount Pan-Lineage Staining Panel	16	0		0	08AUG2012	08AUG2012	0	1	0	20009	0.4674790462	CD86+ B cells	14269	0.1121311935	CD86+ B cells %	HIV-MAG1	Vaccine	07AUG2012	04/09/2012	08/11/2012	03/01/2013	1	1
087-002	08OCT2013	Cells/singlets/No Agg/lymph and monos/Lymph/CD3-CD19+/CD56-CD16-/DR-	HVTN	FH	3.0	08AUG2012	23AUG2012		E	VTN_TRU01FH20140908ESCD1_C.TXT	TRU	01	09SEP2014		120823 HVTN 087 Trucount	34	601	Y	16824	49692	087	87	Trucount Pan-Lineage Panel	1	Trucount Pan-Lineage Staining Panel	11	0		0	08AUG2012	08AUG2012	0	1	0	20009	0.3213918443	HLA-DR-negative B cells	14269	0.0770901955	HLA-DR-negative B cells %	HIV-MAG1	Vaccine	07AUG2012	04/09/2012	08/11/2012	03/01/2013	1	1
087-002	08OCT2013	Cells/singlets/No Agg/lymph and monos/No Lymph/CD3-CD56-/Mono	HVTN	FH	3.0	08AUG2012	23AUG2012		E	VTN_TRU01FH20140627ESCD1_D.TXT	TRU	01	04JUL2014		120823 HVTN 087 Trucount	34	601	Y	16824	49692	087	87	Trucount Pan-Lineage Panel	1	Trucount Pan-Lineage Staining Panel	10619	0		0	08AUG2012	08AUG2012	0	1	0	20009	310.25999947	Monocytes total				HIV-MAG1	Vaccine	07AUG2012	04/09/2012	08/11/2012	03/01/2013	1	1
087-002	08OCT2013	Cells/singlets/No Agg/lymph and monos/No Lymph/CD3-CD56-/Mono/CD14lowCD16+	HVTN	FH	3.0	08AUG2012	23AUG2012		E	VTN_TRU01FH20140627ESCD1_D.TXT	TRU	01	04JUL2014		120823 HVTN 087 Trucount	34	601	Y	16824	49692	087	87	Trucount Pan-Lineage Panel	1	Trucount Pan-Lineage Staining Panel	814	0		0	08AUG2012	08AUG2012	0	1	0	20009	23.782996475	Monocytes non-classical				HIV-MAG1	Vaccine	07AUG2012	04/09/2012	08/11/2012	03/01/2013	1	1
087-002	08OCT2013	Cells/singlets/No Agg/lymph and monos/No Lymph/CD3-CD56-/Mono/CD14lowCD16+/Q6: CD86+,, HLA-DR+	HVTN	FH	3.0	08AUG2012	23AUG2012		E	VTN_TRU01FH20140627ESCD1_D.TXT	TRU	01	04JUL2014		120823 HVTN 087 Trucount	34	601	Y	16824	49692	087	87	Trucount Pan-Lineage Panel	1	Trucount Pan-Lineage Staining Panel	17	0		0	08AUG2012	08AUG2012	0	1	0	20009	0.4966964866	CD86+ monocytes non-classical	814	2.0884520885	CD86+ monocytes non-classical %	HIV-MAG1	Vaccine	07AUG2012	04/09/2012	08/11/2012	03/01/2013	1	1
087-002	08OCT2013	Cells/singlets/No Agg/lymph and monos/No Lymph/CD3-CD56-/Mono/CD16-CD14+	HVTN	FH	3.0	08AUG2012	23AUG2012		E	VTN_TRU01FH20140627ESCD1_D.TXT	TRU	01	04JUL2014		120823 HVTN 087 Trucount	34	601	Y	16824	49692	087	87	Trucount Pan-Lineage Panel	1	Trucount Pan-Lineage Staining Panel	9378	0		0	08AUG2012	08AUG2012	0	1	0	20009	274.00115595	Monocytes classical				HIV-MAG1	Vaccine	07AUG2012	04/09/2012	08/11/2012	03/01/2013	1	1
087-002	08OCT2013	Cells/singlets/No Agg/lymph and monos/No Lymph/CD3-CD56-/Mono/CD16-CD14+/Q6: CD86+,, HLA-DR+	HVTN	FH	3.0	08AUG2012	23AUG2012		E	VTN_TRU01FH20140627ESCD1_D.TXT	TRU	01	04JUL2014		120823 HVTN 087 Trucount	34	601	Y	16824	49692	087	87	Trucount Pan-Lineage Panel	1	Trucount Pan-Lineage Staining Panel	77	0		0	08AUG2012	08AUG2012	0	1	0	20009	2.2497429098	CD86+ monocytes classical	9378	0.8210705907	CD86+ monocytes classical %	HIV-MAG1	Vaccine	07AUG2012	04/09/2012	08/11/2012	03/01/2013	1	1
087-002	08OCT2013	Cells/singlets/No Agg/lymph and monos/No Lymph/CD3-CD56-/Mono/Intermediate Monos	HVTN	FH	3.0	08AUG2012	23AUG2012		E	VTN_TRU01FH20140627ESCD1_D.TXT	TRU	01	04JUL2014		120823 HVTN 087 Trucount	34	601	Y	16824	49692	087	87	Trucount Pan-Lineage Panel	1	Trucount Pan-Lineage Staining Panel	422	0		0	08AUG2012	08AUG2012	0	1	0	20009	12.329759843	Monocytes intermediate				HIV-MAG1	Vaccine	07AUG2012	04/09/2012	08/11/2012	03/01/2013	1	1
087-002	08OCT2013	Cells/singlets/No Agg/lymph and monos/No Lymph/CD3-CD56-/Mono/Intermediate Monos/Q6: CD86+,, HLA-DR+	HVTN	FH	3.0	08AUG2012	23AUG2012		E	VTN_TRU01FH20140627ESCD1_D.TXT	TRU	01	04JUL2014		120823 HVTN 087 Trucount	34	601	Y	16824	49692	087	87	Trucount Pan-Lineage Panel	1	Trucount Pan-Lineage Staining Panel	78	0		0	08AUG2012	08AUG2012	0	1	0	20009	2.2789603502	CD86+ monocytes intermediate	422	18.483412322	CD86+ monocytes intermediate %	HIV-MAG1	Vaccine	07AUG2012	04/09/2012	08/11/2012	03/01/2013	1	1
087-002	08OCT2013	Cells/singlets/No Agg/lymph and monos/No Lymph/CD3-CD56-/Mono/Q6: CD86+,, HLA-DR+	HVTN	FH	3.0	08AUG2012	23AUG2012		E	VTN_TRU01FH20140627ESCD1_D.TXT	TRU	01	04JUL2014		120823 HVTN 087 Trucount	34	601	Y	16824	49692	087	87	Trucount Pan-Lineage Panel	1	Trucount Pan-Lineage Staining Panel	172	0		0	08AUG2012	08AUG2012	0	1	0	20009	5.0253997466	CD86+ monocytes total	10619	1.6197382051	CD86+ monocytes %	HIV-MAG1	Vaccine	07AUG2012	04/09/2012	08/11/2012	03/01/2013	1	1
087-002	08OCT2013	Ungated	HVTN	FH	3.0	08AUG2012	23AUG2012		E	VTN_TRU01FH20140627ESCD1_D.TXT	TRU	01	04JUL2014		120823 HVTN 087 Trucount	34	601	Y	16824	49692	087	87	Trucount Pan-Lineage Panel	1	Trucount Pan-Lineage Staining Panel	756000	0		0	08AUG2012	08AUG2012	0	1	0	20009	22088.384933					HIV-MAG1	Vaccine	07AUG2012	04/09/2012	08/11/2012	03/01/2013	1	1
087-002	08OCT2013	Cells	HVTN	FH	4.0	10AUG2012	23AUG2012		E	VTN_TRU01FH20140627ESCD1_D.TXT	TRU	01	04JUL2014		120823 HVTN 087 Trucount	34	601	Y	16824	49692	087	87	Trucount Pan-Lineage Panel	1	Trucount Pan-Lineage Staining Panel	683000	0		0	09AUG2012	12AUG2012	0	3	0	20001	19963.49359					HIV-MAG1	Vaccine	07AUG2012	04/09/2012	08/11/2012	03/01/2013	3	3
087-002	08OCT2013	Cells/singlets	HVTN	FH	4.0	10AUG2012	23AUG2012		E	VTN_TRU01FH20140627ESCD1_D.TXT	TRU	01	04JUL2014		120823 HVTN 087 Trucount	34	601	Y	16824	49692	087	87	Trucount Pan-Lineage Panel	1	Trucount Pan-Lineage Staining Panel	192000	0		0	09AUG2012	12AUG2012	0	3	0	20001	5611.9923416					HIV-MAG1	Vaccine	07AUG2012	04/09/2012	08/11/2012	03/01/2013	3	3
087-002	08OCT2013	Cells/singlets/No Agg	HVTN	FH	4.0	10AUG2012	23AUG2012		E	VTN_TRU01FH20140627ESCD1_D.TXT	TRU	01	04JUL2014		120823 HVTN 087 Trucount	34	601	Y	16824	49692	087	87	Trucount Pan-Lineage Panel	1	Trucount Pan-Lineage Staining Panel	191000	0		0	09AUG2012	12AUG2012	0	3	0	20001	5582.7632148					HIV-MAG1	Vaccine	07AUG2012	04/09/2012	08/11/2012	03/01/2013	3	3
087-002	08OCT2013	Cells/singlets/No Agg/Gran	HVTN	FH	4.0	10AUG2012	23AUG2012		E	VTN_TRU01FH20140627ESCD1_D.TXT	TRU	01	04JUL2014		120823 HVTN 087 Trucount	34	601	Y	16824	49692	087	87	Trucount Pan-Lineage Panel	1	Trucount Pan-Lineage Staining Panel	84282	0		0	09AUG2012	12AUG2012	0	3	0	20001	2463.4892632	Granulocytes				HIV-MAG1	Vaccine	07AUG2012	04/09/2012	08/11/2012	03/01/2013	3	3
087-002	08OCT2013	Cells/singlets/No Agg/Gran/CD16+gran	HVTN	FH	4.0	10AUG2012	23AUG2012		E	VTN_TRU01FH20140627ESCD1_D.TXT	TRU	01	04JUL2014		120823 HVTN 087 Trucount	34	601	Y	16824	49692	087	87	Trucount Pan-Lineage Panel	1	Trucount Pan-Lineage Staining Panel	79148	0		0	09AUG2012	12AUG2012	0	3	0	20001	2313.4269263	Granulocytes CD16+				HIV-MAG1	Vaccine	07AUG2012	04/09/2012	08/11/2012	03/01/2013	3	3
087-002	08OCT2013	Cells/singlets/No Agg/lymph and monos/CD14-CD19-/CD3-CD19-/CD56-CD16-/HLA-DR+/mDC	HVTN	FH	4.0	10AUG2012	23AUG2012		E	VTN_TRU01FH20140627ESCD1_D.TXT	TRU	01	04JUL2014		120823 HVTN 087 Trucount	34	601	Y	16824	49692	087	87	Trucount Pan-Lineage Panel	1	Trucount Pan-Lineage Staining Panel	420	0		0	09AUG2012	12AUG2012	0	3	0	20001	12.276233247	CD11c+ mDC				HIV-MAG1	Vaccine	07AUG2012	04/09/2012	08/11/2012	03/01/2013	3	3
087-002	08OCT2013	Cells/singlets/No Agg/lymph and monos/CD14-CD19-/CD3-CD19-/CD56-CD16-/HLA-DR+/mDC/Q2: CD86+,, HLA-DR+	HVTN	FH	4.0	10AUG2012	23AUG2012		E	VTN_TRU01FH20140627ESCD1_D.TXT	TRU	01	04JUL2014		120823 HVTN 087 Trucount	34	601	Y	16824	49692	087	87	Trucount Pan-Lineage Panel	1	Trucount Pan-Lineage Staining Panel	2	0		0	09AUG2012	12AUG2012	0	3	0	20001	0.0584582536	CD86+ CD11c+ mDC	420	0.4761904762	CD86+ mDC %	HIV-MAG1	Vaccine	07AUG2012	04/09/2012	08/11/2012	03/01/2013	3	3
087-002	08OCT2013	Cells/singlets/No Agg/lymph and monos/CD14-CD19-/CD3-CD19-/CD56-CD16-/HLA-DR+/pDC	HVTN	FH	4.0	10AUG2012	23AUG2012		E	VTN_TRU01FH20140627ESCD1_D.TXT	TRU	01	04JUL2014		120823 HVTN 087 Trucount	34	601	Y	16824	49692	087	87	Trucount Pan-Lineage Panel	1	Trucount Pan-Lineage Staining Panel	259	0		0	09AUG2012	12AUG2012	0	3	0	20001	7.5703438357	CD123+ pDC				HIV-MAG1	Vaccine	07AUG2012	04/09/2012	08/11/2012	03/01/2013	3	3
087-002	08OCT2013	Cells/singlets/No Agg/lymph and monos/CD14-CD19-/CD3-CD19-/CD56-CD16-/HLA-DR+/pDC/Q2: CD86+,, HLA-DR+	HVTN	FH	4.0	10AUG2012	23AUG2012		E	VTN_TRU01FH20140627ESCD1_D.TXT	TRU	01	04JUL2014		120823 HVTN 087 Trucount	34	601	Y	16824	49692	087	87	Trucount Pan-Lineage Panel	1	Trucount Pan-Lineage Staining Panel	0	0		0	09AUG2012	12AUG2012	0	3	0	20001	0	CD86+ CD123+ pDC	259	0	CD86+ pDC %	HIV-MAG1	Vaccine	07AUG2012	04/09/2012	08/11/2012	03/01/2013	3	3
087-002	08OCT2013	Cells/singlets/No Agg/lymph and monos/Lymph	HVTN	FH	4.0	10AUG2012	23AUG2012		E	VTN_TRU01FH20140627ESCD1_D.TXT	TRU	01	04JUL2014		120823 HVTN 087 Trucount	34	601	Y	16824	49692	087	87	Trucount Pan-Lineage Panel	1	Trucount Pan-Lineage Staining Panel	66236	0		0	09AUG2012	12AUG2012	0	3	0	20001	1936.0204413	Lymphocytes				HIV-MAG1	Vaccine	07AUG2012	04/09/2012	08/11/2012	03/01/2013	3	3
087-002	08OCT2013	Cells/singlets/No Agg/lymph and monos/Lymph/CD3+	HVTN	FH	4.0	10AUG2012	23AUG2012		E	VTN_TRU01FH20140627ESCD1_D.TXT	TRU	01	04JUL2014		120823 HVTN 087 Trucount	34	601	Y	16824	49692	087	87	Trucount Pan-Lineage Panel	1	Trucount Pan-Lineage Staining Panel	42641	0		0	09AUG2012	12AUG2012	0	3	0	20001	1246.359195	CD3+ T cells				HIV-MAG1	Vaccine	07AUG2012	04/09/2012	08/11/2012	03/01/2013	3	3
087-002	08OCT2013	Cells/singlets/No Agg/lymph and monos/Lymph/CD3+/CD4+	HVTN	FH	4.0	10AUG2012	23AUG2012		E	VTN_TRU01FH20140627ESCD1_D.TXT	TRU	01	04JUL2014		120823 HVTN 087 Trucount	34	601	Y	16824	49692	087	87	Trucount Pan-Lineage Panel	1	Trucount Pan-Lineage Staining Panel	24478	0		0	09AUG2012	12AUG2012	0	3	0	20001	715.4705653	CD4+ T cells				HIV-MAG1	Vaccine	07AUG2012	04/09/2012	08/11/2012	03/01/2013	3	3
087-002	08OCT2013	Cells/singlets/No Agg/lymph and monos/Lymph/CD3+/CD4+/DR+	HVTN	FH	4.0	10AUG2012	23AUG2012		E	VTN_TRU01FH20140908ESCD1_C.TXT	TRU	01	09SEP2014		120823 HVTN 087 Trucount	34	601	Y	16824	49692	087	87	Trucount Pan-Lineage Panel	1	Trucount Pan-Lineage Staining Panel	541	0		0	09AUG2012	12AUG2012	0	3	0	20001	15.812957587	HLA-DR+ CD4+ T cells	24478	2.2101478879	HLA-DR+ CD4+ T cells %	HIV-MAG1	Vaccine	07AUG2012	04/09/2012	08/11/2012	03/01/2013	3	3
087-002	08OCT2013	Cells/singlets/No Agg/lymph and monos/Lymph/CD3+/CD8+	HVTN	FH	4.0	10AUG2012	23AUG2012		E	VTN_TRU01FH20140627ESCD1_D.TXT	TRU	01	04JUL2014		120823 HVTN 087 Trucount	34	601	Y	16824	49692	087	87	Trucount Pan-Lineage Panel	1	Trucount Pan-Lineage Staining Panel	13875	0		0	09AUG2012	12AUG2012	0	3	0	20001	405.55413406	CD8+ T cells				HIV-MAG1	Vaccine	07AUG2012	04/09/2012	08/11/2012	03/01/2013	3	3
087-002	08OCT2013	Cells/singlets/No Agg/lymph and monos/Lymph/CD3+/CD8+/DR+	HVTN	FH	4.0	10AUG2012	23AUG2012		E	VTN_TRU01FH20140908ESCD1_C.TXT	TRU	01	09SEP2014		120823 HVTN 087 Trucount	34	601	Y	16824	49692	087	87	Trucount Pan-Lineage Panel	1	Trucount Pan-Lineage Staining Panel	242	0		0	09AUG2012	12AUG2012	0	3	0	20001	7.0734486805	HLA-DR+ CD8+ T cells	13875	1.7441441441	HLA-DR+ CD8+ T cells %	HIV-MAG1	Vaccine	07AUG2012	04/09/2012	08/11/2012	03/01/2013	3	3
087-002	08OCT2013	Cells/singlets/No Agg/lymph and monos/Lymph/CD3-CD19+/CD56-CD16-/19+HLA-DR+	HVTN	FH	4.0	10AUG2012	23AUG2012		E	VTN_TRU01FH20140627ESCD1_D.TXT	TRU	01	04JUL2014		120823 HVTN 087 Trucount	34	601	Y	16824	49692	087	87	Trucount Pan-Lineage Panel	1	Trucount Pan-Lineage Staining Panel	10239	0		0	09AUG2012	12AUG2012	0	3	0	20001	299.27702909	B cells				HIV-MAG1	Vaccine	07AUG2012	04/09/2012	08/11/2012	03/01/2013	3	3
087-002	08OCT2013	Cells/singlets/No Agg/lymph and monos/Lymph/CD3-CD19+/CD56-CD16-/CD86+	HVTN	FH	4.0	10AUG2012	23AUG2012		E	VTN_TRU01FH20140627ESCD1_D.TXT	TRU	01	04JUL2014		120823 HVTN 087 Trucount	34	601	Y	16824	49692	087	87	Trucount Pan-Lineage Panel	1	Trucount Pan-Lineage Staining Panel	10	0		0	09AUG2012	12AUG2012	0	3	0	20001	0.2922912678	CD86+ B cells	10239	0.0976657877	CD86+ B cells %	HIV-MAG1	Vaccine	07AUG2012	04/09/2012	08/11/2012	03/01/2013	3	3
087-002	08OCT2013	Cells/singlets/No Agg/lymph and monos/Lymph/CD3-CD19+/CD56-CD16-/DR-	HVTN	FH	4.0	10AUG2012	23AUG2012		E	VTN_TRU01FH20140908ESCD1_C.TXT	TRU	01	09SEP2014		120823 HVTN 087 Trucount	34	601	Y	16824	49692	087	87	Trucount Pan-Lineage Panel	1	Trucount Pan-Lineage Staining Panel	8	0		0	09AUG2012	12AUG2012	0	3	0	20001	0.2338330142	HLA-DR-negative B cells	10239	0.0781326301	HLA-DR-negative B cells %	HIV-MAG1	Vaccine	07AUG2012	04/09/2012	08/11/2012	03/01/2013	3	3
087-002	08OCT2013	Cells/singlets/No Agg/lymph and monos/No Lymph/CD3-CD56-/Mono	HVTN	FH	4.0	10AUG2012	23AUG2012		E	VTN_TRU01FH20140627ESCD1_D.TXT	TRU	01	04JUL2014		120823 HVTN 087 Trucount	34	601	Y	16824	49692	087	87	Trucount Pan-Lineage Panel	1	Trucount Pan-Lineage Staining Panel	9699	0		0	09AUG2012	12AUG2012	0	3	0	20001	283.49330063	Monocytes total				HIV-MAG1	Vaccine	07AUG2012	04/09/2012	08/11/2012	03/01/2013	3	3
087-002	08OCT2013	Cells/singlets/No Agg/lymph and monos/No Lymph/CD3-CD56-/Mono/CD14lowCD16+	HVTN	FH	4.0	10AUG2012	23AUG2012		E	VTN_TRU01FH20140627ESCD1_D.TXT	TRU	01	04JUL2014		120823 HVTN 087 Trucount	34	601	Y	16824	49692	087	87	Trucount Pan-Lineage Panel	1	Trucount Pan-Lineage Staining Panel	802	0		0	09AUG2012	12AUG2012	0	3	0	20001	23.441759677	Monocytes non-classical				HIV-MAG1	Vaccine	07AUG2012	04/09/2012	08/11/2012	03/01/2013	3	3
087-002	08OCT2013	Cells/singlets/No Agg/lymph and monos/No Lymph/CD3-CD56-/Mono/CD14lowCD16+/Q6: CD86+,, HLA-DR+	HVTN	FH	4.0	10AUG2012	23AUG2012		E	VTN_TRU01FH20140627ESCD1_D.TXT	TRU	01	04JUL2014		120823 HVTN 087 Trucount	34	601	Y	16824	49692	087	87	Trucount Pan-Lineage Panel	1	Trucount Pan-Lineage Staining Panel	32	0		0	09AUG2012	12AUG2012	0	3	0	20001	0.9353320569	CD86+ monocytes non-classical	802	3.9900249377	CD86+ monocytes non-classical %	HIV-MAG1	Vaccine	07AUG2012	04/09/2012	08/11/2012	03/01/2013	3	3
087-002	08OCT2013	Cells/singlets/No Agg/lymph and monos/No Lymph/CD3-CD56-/Mono/CD16-CD14+	HVTN	FH	4.0	10AUG2012	23AUG2012		E	VTN_TRU01FH20140627ESCD1_D.TXT	TRU	01	04JUL2014		120823 HVTN 087 Trucount	34	601	Y	16824	49692	087	87	Trucount Pan-Lineage Panel	1	Trucount Pan-Lineage Staining Panel	8559	0		0	09AUG2012	12AUG2012	0	3	0	20001	250.1720961	Monocytes classical				HIV-MAG1	Vaccine	07AUG2012	04/09/2012	08/11/2012	03/01/2013	3	3
087-002	08OCT2013	Cells/singlets/No Agg/lymph and monos/No Lymph/CD3-CD56-/Mono/CD16-CD14+/Q6: CD86+,, HLA-DR+	HVTN	FH	4.0	10AUG2012	23AUG2012		E	VTN_TRU01FH20140627ESCD1_D.TXT	TRU	01	04JUL2014		120823 HVTN 087 Trucount	34	601	Y	16824	49692	087	87	Trucount Pan-Lineage Panel	1	Trucount Pan-Lineage Staining Panel	100	0		0	09AUG2012	12AUG2012	0	3	0	20001	2.9229126779	CD86+ monocytes classical	8559	1.1683607898	CD86+ monocytes classical %	HIV-MAG1	Vaccine	07AUG2012	04/09/2012	08/11/2012	03/01/2013	3	3
087-002	08OCT2013	Cells/singlets/No Agg/lymph and monos/No Lymph/CD3-CD56-/Mono/Intermediate Monos	HVTN	FH	4.0	10AUG2012	23AUG2012		E	VTN_TRU01FH20140627ESCD1_D.TXT	TRU	01	04JUL2014		120823 HVTN 087 Trucount	34	601	Y	16824	49692	087	87	Trucount Pan-Lineage Panel	1	Trucount Pan-Lineage Staining Panel	332	0		0	09AUG2012	12AUG2012	0	3	0	20001	9.7040700906	Monocytes intermediate				HIV-MAG1	Vaccine	07AUG2012	04/09/2012	08/11/2012	03/01/2013	3	3
087-002	08OCT2013	Cells/singlets/No Agg/lymph and monos/No Lymph/CD3-CD56-/Mono/Intermediate Monos/Q6: CD86+,, HLA-DR+	HVTN	FH	4.0	10AUG2012	23AUG2012		E	VTN_TRU01FH20140627ESCD1_D.TXT	TRU	01	04JUL2014		120823 HVTN 087 Trucount	34	601	Y	16824	49692	087	87	Trucount Pan-Lineage Panel	1	Trucount Pan-Lineage Staining Panel	71	0		0	09AUG2012	12AUG2012	0	3	0	20001	2.0752680013	CD86+ monocytes intermediate	332	21.385542169	CD86+ monocytes intermediate %	HIV-MAG1	Vaccine	07AUG2012	04/09/2012	08/11/2012	03/01/2013	3	3
087-002	08OCT2013	Cells/singlets/No Agg/lymph and monos/No Lymph/CD3-CD56-/Mono/Q6: CD86+,, HLA-DR+	HVTN	FH	4.0	10AUG2012	23AUG2012		E	VTN_TRU01FH20140627ESCD1_D.TXT	TRU	01	04JUL2014		120823 HVTN 087 Trucount	34	601	Y	16824	49692	087	87	Trucount Pan-Lineage Panel	1	Trucount Pan-Lineage Staining Panel	203	0		0	09AUG2012	12AUG2012	0	3	0	20001	5.9335127361	CD86+ monocytes total	9699	2.0929992783	CD86+ monocytes %	HIV-MAG1	Vaccine	07AUG2012	04/09/2012	08/11/2012	03/01/2013	3	3
087-002	08OCT2013	Ungated	HVTN	FH	4.0	10AUG2012	23AUG2012		E	VTN_TRU01FH20140627ESCD1_D.TXT	TRU	01	04JUL2014		120823 HVTN 087 Trucount	34	601	Y	16824	49692	087	87	Trucount Pan-Lineage Panel	1	Trucount Pan-Lineage Staining Panel	703000	0		0	09AUG2012	12AUG2012	0	3	0	20001	20548.076126					HIV-MAG1	Vaccine	07AUG2012	04/09/2012	08/11/2012	03/01/2013	3	3
087-002	08OCT2013	Cells	HVTN	FH	5.0	20AUG2012	10SEP2012		E	VTN_TRU01FH20140627ESCD1_D.TXT	TRU	01	04JUL2014		120910 HVTN 087 Trucount	34	601	Y	16824	49692	087	87	Trucount Pan-Lineage Panel	1	Trucount Pan-Lineage Staining Panel	8750000	0		0	19AUG2012	28AUG2012	0	14	0	19989	255908.39668					HIV-MAG1	Vaccine	07AUG2012	04/09/2012	08/11/2012	03/01/2013	13	14
087-002	08OCT2013	Cells/singlets	HVTN	FH	5.0	20AUG2012	10SEP2012		E	VTN_TRU01FH20140627ESCD1_D.TXT	TRU	01	04JUL2014		120910 HVTN 087 Trucount	34	601	Y	16824	49692	087	87	Trucount Pan-Lineage Panel	1	Trucount Pan-Lineage Staining Panel	3860000	0		0	19AUG2012	28AUG2012	0	14	0	19989	112892.16128					HIV-MAG1	Vaccine	07AUG2012	04/09/2012	08/11/2012	03/01/2013	13	14
087-002	08OCT2013	Cells/singlets/No Agg	HVTN	FH	5.0	20AUG2012	10SEP2012		E	VTN_TRU01FH20140627ESCD1_D.TXT	TRU	01	04JUL2014		120910 HVTN 087 Trucount	34	601	Y	16824	49692	087	87	Trucount Pan-Lineage Panel	1	Trucount Pan-Lineage Staining Panel	3860000	0		0	19AUG2012	28AUG2012	0	14	0	19989	112892.16128					HIV-MAG1	Vaccine	07AUG2012	04/09/2012	08/11/2012	03/01/2013	13	14
087-002	08OCT2013	Cells/singlets/No Agg/Gran	HVTN	FH	5.0	20AUG2012	10SEP2012		E	VTN_TRU01FH20140627ESCD1_D.TXT	TRU	01	04JUL2014		120910 HVTN 087 Trucount	34	601	Y	16824	49692	087	87	Trucount Pan-Lineage Panel	1	Trucount Pan-Lineage Staining Panel	131000	0		0	19AUG2012	28AUG2012	0	14	0	19989	3831.3142817	Granulocytes				HIV-MAG1	Vaccine	07AUG2012	04/09/2012	08/11/2012	03/01/2013	13	14
087-002	08OCT2013	Cells/singlets/No Agg/Gran/CD16+gran	HVTN	FH	5.0	20AUG2012	10SEP2012		E	VTN_TRU01FH20140627ESCD1_D.TXT	TRU	01	04JUL2014		120910 HVTN 087 Trucount	34	601	Y	16824	49692	087	87	Trucount Pan-Lineage Panel	1	Trucount Pan-Lineage Staining Panel	106000	0		0	19AUG2012	28AUG2012	0	14	0	19989	3100.147434	Granulocytes CD16+				HIV-MAG1	Vaccine	07AUG2012	04/09/2012	08/11/2012	03/01/2013	13	14
087-002	08OCT2013	Cells/singlets/No Agg/lymph and monos/CD14-CD19-/CD3-CD19-/CD56-CD16-/HLA-DR+/mDC	HVTN	FH	5.0	20AUG2012	10SEP2012		E	VTN_TRU01FH20140627ESCD1_D.TXT	TRU	01	04JUL2014		120910 HVTN 087 Trucount	34	601	Y	16824	49692	087	87	Trucount Pan-Lineage Panel	1	Trucount Pan-Lineage Staining Panel	498	0		0	19AUG2012	28AUG2012	0	14	0	19989	14.564843605	CD11c+ mDC				HIV-MAG1	Vaccine	07AUG2012	04/09/2012	08/11/2012	03/01/2013	13	14
087-002	08OCT2013	Cells/singlets/No Agg/lymph and monos/CD14-CD19-/CD3-CD19-/CD56-CD16-/HLA-DR+/mDC/Q2: CD86+,, HLA-DR+	HVTN	FH	5.0	20AUG2012	10SEP2012		E	VTN_TRU01FH20140627ESCD1_D.TXT	TRU	01	04JUL2014		120910 HVTN 087 Trucount	34	601	Y	16824	49692	087	87	Trucount Pan-Lineage Panel	1	Trucount Pan-Lineage Staining Panel	2	0		0	19AUG2012	28AUG2012	0	14	0	19989	0.0584933478	CD86+ CD11c+ mDC	498	0.4016064257	CD86+ mDC %	HIV-MAG1	Vaccine	07AUG2012	04/09/2012	08/11/2012	03/01/2013	13	14
087-002	08OCT2013	Cells/singlets/No Agg/lymph and monos/CD14-CD19-/CD3-CD19-/CD56-CD16-/HLA-DR+/pDC	HVTN	FH	5.0	20AUG2012	10SEP2012		E	VTN_TRU01FH20140627ESCD1_D.TXT	TRU	01	04JUL2014		120910 HVTN 087 Trucount	34	601	Y	16824	49692	087	87	Trucount Pan-Lineage Panel	1	Trucount Pan-Lineage Staining Panel	166	0		0	19AUG2012	28AUG2012	0	14	0	19989	4.8549478684	CD123+ pDC				HIV-MAG1	Vaccine	07AUG2012	04/09/2012	08/11/2012	03/01/2013	13	14
087-002	08OCT2013	Cells/singlets/No Agg/lymph and monos/CD14-CD19-/CD3-CD19-/CD56-CD16-/HLA-DR+/pDC/Q2: CD86+,, HLA-DR+	HVTN	FH	5.0	20AUG2012	10SEP2012		E	VTN_TRU01FH20140627ESCD1_D.TXT	TRU	01	04JUL2014		120910 HVTN 087 Trucount	34	601	Y	16824	49692	087	87	Trucount Pan-Lineage Panel	1	Trucount Pan-Lineage Staining Panel	0	0		0	19AUG2012	28AUG2012	0	14	0	19989	0	CD86+ CD123+ pDC	166	0	CD86+ pDC %	HIV-MAG1	Vaccine	07AUG2012	04/09/2012	08/11/2012	03/01/2013	13	14
087-002	08OCT2013	Cells/singlets/No Agg/lymph and monos/Lymph	HVTN	FH	5.0	20AUG2012	10SEP2012		E	VTN_TRU01FH20140627ESCD1_D.TXT	TRU	01	04JUL2014		120910 HVTN 087 Trucount	34	601	Y	16824	49692	087	87	Trucount Pan-Lineage Panel	1	Trucount Pan-Lineage Staining Panel	86934	0		0	19AUG2012	28AUG2012	0	14	0	19989	2542.5303493	Lymphocytes				HIV-MAG1	Vaccine	07AUG2012	04/09/2012	08/11/2012	03/01/2013	13	14
087-002	08OCT2013	Cells/singlets/No Agg/lymph and monos/Lymph/CD3+	HVTN	FH	5.0	20AUG2012	10SEP2012		E	VTN_TRU01FH20140627ESCD1_D.TXT	TRU	01	04JUL2014		120910 HVTN 087 Trucount	34	601	Y	16824	49692	087	87	Trucount Pan-Lineage Panel	1	Trucount Pan-Lineage Staining Panel	51681	0		0	19AUG2012	28AUG2012	0	14	0	19989	1511.4973541	CD3+ T cells				HIV-MAG1	Vaccine	07AUG2012	04/09/2012	08/11/2012	03/01/2013	13	14
087-002	08OCT2013	Cells/singlets/No Agg/lymph and monos/Lymph/CD3+/CD4+	HVTN	FH	5.0	20AUG2012	10SEP2012		E	VTN_TRU01FH20140627ESCD1_D.TXT	TRU	01	04JUL2014		120910 HVTN 087 Trucount	34	601	Y	16824	49692	087	87	Trucount Pan-Lineage Panel	1	Trucount Pan-Lineage Staining Panel	29589	0		0	19AUG2012	28AUG2012	0	14	0	19989	865.3798342	CD4+ T cells				HIV-MAG1	Vaccine	07AUG2012	04/09/2012	08/11/2012	03/01/2013	13	14
087-002	08OCT2013	Cells/singlets/No Agg/lymph and monos/Lymph/CD3+/CD4+/DR+	HVTN	FH	5.0	20AUG2012	10SEP2012		E	VTN_TRU01FH20140908ESCD1_C.TXT	TRU	01	09SEP2014		120910 HVTN 087 Trucount	34	601	Y	16824	49692	087	87	Trucount Pan-Lineage Panel	1	Trucount Pan-Lineage Staining Panel	509	0		0	19AUG2012	28AUG2012	0	14	0	19989	14.886557018	HLA-DR+ CD4+ T cells	29589	1.7202338707	HLA-DR+ CD4+ T cells %	HIV-MAG1	Vaccine	07AUG2012	04/09/2012	08/11/2012	03/01/2013	13	14
087-002	08OCT2013	Cells/singlets/No Agg/lymph and monos/Lymph/CD3+/CD8+	HVTN	FH	5.0	20AUG2012	10SEP2012		E	VTN_TRU01FH20140627ESCD1_D.TXT	TRU	01	04JUL2014		120910 HVTN 087 Trucount	34	601	Y	16824	49692	087	87	Trucount Pan-Lineage Panel	1	Trucount Pan-Lineage Staining Panel	16628	0		0	19AUG2012	28AUG2012	0	14	0	19989	486.31369371	CD8+ T cells				HIV-MAG1	Vaccine	07AUG2012	04/09/2012	08/11/2012	03/01/2013	13	14
087-002	08OCT2013	Cells/singlets/No Agg/lymph and monos/Lymph/CD3+/CD8+/DR+	HVTN	FH	5.0	20AUG2012	10SEP2012		E	VTN_TRU01FH20140908ESCD1_C.TXT	TRU	01	09SEP2014		120910 HVTN 087 Trucount	34	601	Y	16824	49692	087	87	Trucount Pan-Lineage Panel	1	Trucount Pan-Lineage Staining Panel	206	0		0	19AUG2012	28AUG2012	0	14	0	19989	6.0248148246	HLA-DR+ CD8+ T cells	16628	1.2388741881	HLA-DR+ CD8+ T cells %	HIV-MAG1	Vaccine	07AUG2012	04/09/2012	08/11/2012	03/01/2013	13	14
087-002	08OCT2013	Cells/singlets/No Agg/lymph and monos/Lymph/CD3-CD19+/CD56-CD16-/19+HLA-DR+	HVTN	FH	5.0	20AUG2012	10SEP2012		E	VTN_TRU01FH20140627ESCD1_D.TXT	TRU	01	04JUL2014		120910 HVTN 087 Trucount	34	601	Y	16824	49692	087	87	Trucount Pan-Lineage Panel	1	Trucount Pan-Lineage Staining Panel	15396	0		0	19AUG2012	28AUG2012	0	14	0	19989	450.28179146	B cells				HIV-MAG1	Vaccine	07AUG2012	04/09/2012	08/11/2012	03/01/2013	13	14
087-002	08OCT2013	Cells/singlets/No Agg/lymph and monos/Lymph/CD3-CD19+/CD56-CD16-/CD86+	HVTN	FH	5.0	20AUG2012	10SEP2012		E	VTN_TRU01FH20140627ESCD1_D.TXT	TRU	01	04JUL2014		120910 HVTN 087 Trucount	34	601	Y	16824	49692	087	87	Trucount Pan-Lineage Panel	1	Trucount Pan-Lineage Staining Panel	17	0		0	19AUG2012	28AUG2012	0	14	0	19989	0.4971934564	CD86+ B cells	15396	0.1104182905	CD86+ B cells %	HIV-MAG1	Vaccine	07AUG2012	04/09/2012	08/11/2012	03/01/2013	13	14
087-002	08OCT2013	Cells/singlets/No Agg/lymph and monos/Lymph/CD3-CD19+/CD56-CD16-/DR-	HVTN	FH	5.0	20AUG2012	10SEP2012		E	VTN_TRU01FH20140908ESCD1_C.TXT	TRU	01	09SEP2014		120910 HVTN 087 Trucount	34	601	Y	16824	49692	087	87	Trucount Pan-Lineage Panel	1	Trucount Pan-Lineage Staining Panel	72	0		0	19AUG2012	28AUG2012	0	14	0	19989	2.1057605212	HLA-DR-negative B cells	15396	0.4676539361	HLA-DR-negative B cells %	HIV-MAG1	Vaccine	07AUG2012	04/09/2012	08/11/2012	03/01/2013	13	14
087-002	08OCT2013	Cells/singlets/No Agg/lymph and monos/Lymph/CD3-CD19-/CD11c-CD4-/CD56Dim	HVTN	FH	5.0	20AUG2012	10SEP2012		E	VTN_TRU01FH20140627ESCD1_D.TXT	TRU	01	04JUL2014		120910 HVTN 087 Trucount	34	601	Y	16824	49692	087	87	Trucount Pan-Lineage Panel	1	Trucount Pan-Lineage Staining Panel	4004	0		0	19AUG2012	28AUG2012	0	14	0	19989	117.10368232	CD56dim NK	6529	61.326389953	CD56dim NK %	HIV-MAG1	Vaccine	07AUG2012	04/09/2012	08/11/2012	03/01/2013	13	14
087-002	08OCT2013	Cells/singlets/No Agg/lymph and monos/Lymph/CD3-CD19-/CD11c-CD4-/CD56bright	HVTN	FH	5.0	20AUG2012	10SEP2012		E	VTN_TRU01FH20140627ESCD1_D.TXT	TRU	01	04JUL2014		120910 HVTN 087 Trucount	34	601	Y	16824	49692	087	87	Trucount Pan-Lineage Panel	1	Trucount Pan-Lineage Staining Panel	490	0		0	19AUG2012	28AUG2012	0	14	0	19989	14.330870214	CD56bright NK	6529	7.5049777914	CD56bright NK %	HIV-MAG1	Vaccine	07AUG2012	04/09/2012	08/11/2012	03/01/2013	13	14
087-002	08OCT2013	Cells/singlets/No Agg/lymph and monos/Lymph/CD3-CD19-/CD11c-CD4-/CD56negative	HVTN	FH	5.0	20AUG2012	10SEP2012		E	VTN_TRU01FH20140627ESCD1_D.TXT	TRU	01	04JUL2014		120910 HVTN 087 Trucount	34	601	Y	16824	49692	087	87	Trucount Pan-Lineage Panel	1	Trucount Pan-Lineage Staining Panel	1570	0		0	19AUG2012	28AUG2012	0	14	0	19989	45.917278032	CD56neg NK	6529	24.046561495	CD56neg NK %	HIV-MAG1	Vaccine	07AUG2012	04/09/2012	08/11/2012	03/01/2013	13	14
087-002	08OCT2013	Cells/singlets/No Agg/lymph and monos/Lymph/CD3-CD19-/CD11c-CD4-/NKall	HVTN	FH	5.0	20AUG2012	10SEP2012		E	VTN_TRU01FH20140627ESCD1_D.TXT	TRU	01	04JUL2014		120910 HVTN 087 Trucount	34	601	Y	16824	49692	087	87	Trucount Pan-Lineage Panel	1	Trucount Pan-Lineage Staining Panel	6529	0		0	19AUG2012	28AUG2012	0	14	0	19989	190.95153393	NK total				HIV-MAG1	Vaccine	07AUG2012	04/09/2012	08/11/2012	03/01/2013	13	14
087-002	08OCT2013	Cells/singlets/No Agg/lymph and monos/No Lymph/CD3-CD56-/Mono	HVTN	FH	5.0	20AUG2012	10SEP2012		E	VTN_TRU01FH20140627ESCD1_D.TXT	TRU	01	04JUL2014		120910 HVTN 087 Trucount	34	601	Y	16824	49692	087	87	Trucount Pan-Lineage Panel	1	Trucount Pan-Lineage Staining Panel	9574	0		0	19AUG2012	28AUG2012	0	14	0	19989	280.00765598	Monocytes total				HIV-MAG1	Vaccine	07AUG2012	04/09/2012	08/11/2012	03/01/2013	13	14
087-002	08OCT2013	Cells/singlets/No Agg/lymph and monos/No Lymph/CD3-CD56-/Mono/CD14lowCD16+	HVTN	FH	5.0	20AUG2012	10SEP2012		E	VTN_TRU01FH20140627ESCD1_D.TXT	TRU	01	04JUL2014		120910 HVTN 087 Trucount	34	601	Y	16824	49692	087	87	Trucount Pan-Lineage Panel	1	Trucount Pan-Lineage Staining Panel	588	0		0	19AUG2012	28AUG2012	0	14	0	19989	17.197044257	Monocytes non-classical				HIV-MAG1	Vaccine	07AUG2012	04/09/2012	08/11/2012	03/01/2013	13	14
087-002	08OCT2013	Cells/singlets/No Agg/lymph and monos/No Lymph/CD3-CD56-/Mono/CD14lowCD16+/Q6: CD86+,, HLA-DR+	HVTN	FH	5.0	20AUG2012	10SEP2012		E	VTN_TRU01FH20140627ESCD1_D.TXT	TRU	01	04JUL2014		120910 HVTN 087 Trucount	34	601	Y	16824	49692	087	87	Trucount Pan-Lineage Panel	1	Trucount Pan-Lineage Staining Panel	7	0		0	19AUG2012	28AUG2012	0	14	0	19989	0.2047267173	CD86+ monocytes non-classical	588	1.1904761905	CD86+ monocytes non-classical %	HIV-MAG1	Vaccine	07AUG2012	04/09/2012	08/11/2012	03/01/2013	13	14
087-002	08OCT2013	Cells/singlets/No Agg/lymph and monos/No Lymph/CD3-CD56-/Mono/CD16-CD14+	HVTN	FH	5.0	20AUG2012	10SEP2012		E	VTN_TRU01FH20140627ESCD1_D.TXT	TRU	01	04JUL2014		120910 HVTN 087 Trucount	34	601	Y	16824	49692	087	87	Trucount Pan-Lineage Panel	1	Trucount Pan-Lineage Staining Panel	8636	0		0	19AUG2012	28AUG2012	0	14	0	19989	252.57427585	Monocytes classical				HIV-MAG1	Vaccine	07AUG2012	04/09/2012	08/11/2012	03/01/2013	13	14
087-002	08OCT2013	Cells/singlets/No Agg/lymph and monos/No Lymph/CD3-CD56-/Mono/CD16-CD14+/Q6: CD86+,, HLA-DR+	HVTN	FH	5.0	20AUG2012	10SEP2012		E	VTN_TRU01FH20140627ESCD1_D.TXT	TRU	01	04JUL2014		120910 HVTN 087 Trucount	34	601	Y	16824	49692	087	87	Trucount Pan-Lineage Panel	1	Trucount Pan-Lineage Staining Panel	32	0		0	19AUG2012	28AUG2012	0	14	0	19989	0.935893565	CD86+ monocytes classical	8636	0.3705419176	CD86+ monocytes classical %	HIV-MAG1	Vaccine	07AUG2012	04/09/2012	08/11/2012	03/01/2013	13	14
087-002	08OCT2013	Cells/singlets/No Agg/lymph and monos/No Lymph/CD3-CD56-/Mono/Intermediate Monos	HVTN	FH	5.0	20AUG2012	10SEP2012		E	VTN_TRU01FH20140627ESCD1_D.TXT	TRU	01	04JUL2014		120910 HVTN 087 Trucount	34	601	Y	16824	49692	087	87	Trucount Pan-Lineage Panel	1	Trucount Pan-Lineage Staining Panel	350	0		0	19AUG2012	28AUG2012	0	14	0	19989	10.236335867	Monocytes intermediate				HIV-MAG1	Vaccine	07AUG2012	04/09/2012	08/11/2012	03/01/2013	13	14
087-002	08OCT2013	Cells/singlets/No Agg/lymph and monos/No Lymph/CD3-CD56-/Mono/Intermediate Monos/Q6: CD86+,, HLA-DR+	HVTN	FH	5.0	20AUG2012	10SEP2012		E	VTN_TRU01FH20140627ESCD1_D.TXT	TRU	01	04JUL2014		120910 HVTN 087 Trucount	34	601	Y	16824	49692	087	87	Trucount Pan-Lineage Panel	1	Trucount Pan-Lineage Staining Panel	26	0		0	19AUG2012	28AUG2012	0	14	0	19989	0.7604135216	CD86+ monocytes intermediate	350	7.4285714286	CD86+ monocytes intermediate %	HIV-MAG1	Vaccine	07AUG2012	04/09/2012	08/11/2012	03/01/2013	13	14
087-002	08OCT2013	Cells/singlets/No Agg/lymph and monos/No Lymph/CD3-CD56-/Mono/Q6: CD86+,, HLA-DR+	HVTN	FH	5.0	20AUG2012	10SEP2012		E	VTN_TRU01FH20140627ESCD1_D.TXT	TRU	01	04JUL2014		120910 HVTN 087 Trucount	34	601	Y	16824	49692	087	87	Trucount Pan-Lineage Panel	1	Trucount Pan-Lineage Staining Panel	75	0		0	19AUG2012	28AUG2012	0	14	0	19989	2.1935005429	CD86+ monocytes total	9574	0.7833716315	CD86+ monocytes %	HIV-MAG1	Vaccine	07AUG2012	04/09/2012	08/11/2012	03/01/2013	13	14
087-002	08OCT2013	Ungated	HVTN	FH	5.0	20AUG2012	10SEP2012		E	VTN_TRU01FH20140627ESCD1_D.TXT	TRU	01	04JUL2014		120910 HVTN 087 Trucount	34	601	Y	16824	49692	087	87	Trucount Pan-Lineage Panel	1	Trucount Pan-Lineage Staining Panel	8770000	0		0	19AUG2012	28AUG2012	0	14	0	19989	256493.33016					HIV-MAG1	Vaccine	07AUG2012	04/09/2012	08/11/2012	03/01/2013	13	14
087-002	08OCT2013	Cells	HVTN	FH	9.0	16NOV2012	27NOV2012		E	VTN_TRU01FH20140627ESCD1_D.TXT	TRU	01	04JUL2014		121127-L-HVTN 087 Trucount	34	601	Y	16824	49692	087	87	Trucount Pan-Lineage Panel	1	Trucount Pan-Lineage Staining Panel	835000	0		0	14NOV2012	18NOV2012	0	91	0	20007	24399.001526					HIV-MAG3	Vaccine	07AUG2012	04/09/2012	08/11/2012	03/01/2013	8	7
087-002	08OCT2013	Cells/singlets	HVTN	FH	9.0	16NOV2012	27NOV2012		E	VTN_TRU01FH20140627ESCD1_D.TXT	TRU	01	04JUL2014		121127-L-HVTN 087 Trucount	34	601	Y	16824	49692	087	87	Trucount Pan-Lineage Panel	1	Trucount Pan-Lineage Staining Panel	178000	0		0	14NOV2012	18NOV2012	0	91	0	20007	5201.2242774					HIV-MAG3	Vaccine	07AUG2012	04/09/2012	08/11/2012	03/01/2013	8	7
087-002	08OCT2013	Cells/singlets/No Agg	HVTN	FH	9.0	16NOV2012	27NOV2012		E	VTN_TRU01FH20140627ESCD1_D.TXT	TRU	01	04JUL2014		121127-L-HVTN 087 Trucount	34	601	Y	16824	49692	087	87	Trucount Pan-Lineage Panel	1	Trucount Pan-Lineage Staining Panel	177000	0		0	14NOV2012	18NOV2012	0	91	0	20007	5172.0039163					HIV-MAG3	Vaccine	07AUG2012	04/09/2012	08/11/2012	03/01/2013	8	7
087-002	08OCT2013	Cells/singlets/No Agg/Gran	HVTN	FH	9.0	16NOV2012	27NOV2012		E	VTN_TRU01FH20140627ESCD1_D.TXT	TRU	01	04JUL2014		121127-L-HVTN 087 Trucount	34	601	Y	16824	49692	087	87	Trucount Pan-Lineage Panel	1	Trucount Pan-Lineage Staining Panel	83166	0		0	14NOV2012	18NOV2012	0	91	0	20007	2430.140552	Granulocytes				HIV-MAG3	Vaccine	07AUG2012	04/09/2012	08/11/2012	03/01/2013	8	7
087-002	08OCT2013	Cells/singlets/No Agg/Gran/CD16+gran	HVTN	FH	9.0	16NOV2012	27NOV2012		E	VTN_TRU01FH20140627ESCD1_D.TXT	TRU	01	04JUL2014		121127-L-HVTN 087 Trucount	34	601	Y	16824	49692	087	87	Trucount Pan-Lineage Panel	1	Trucount Pan-Lineage Staining Panel	75818	0		0	14NOV2012	18NOV2012	0	91	0	20007	2215.4293386	Granulocytes CD16+				HIV-MAG3	Vaccine	07AUG2012	04/09/2012	08/11/2012	03/01/2013	8	7
087-002	08OCT2013	Cells/singlets/No Agg/lymph and monos/Lymph	HVTN	FH	9.0	16NOV2012	27NOV2012		E	VTN_TRU01FH20140627ESCD1_D.TXT	TRU	01	04JUL2014		121127-L-HVTN 087 Trucount	34	601	Y	16824	49692	087	87	Trucount Pan-Lineage Panel	1	Trucount Pan-Lineage Staining Panel	76359	0		0	14NOV2012	18NOV2012	0	91	0	20007	2231.2375539	Lymphocytes				HIV-MAG3	Vaccine	07AUG2012	04/09/2012	08/11/2012	03/01/2013	8	7
087-002	08OCT2013	Cells/singlets/No Agg/lymph and monos/Lymph/CD3+	HVTN	FH	9.0	16NOV2012	27NOV2012		E	VTN_TRU01FH20140627ESCD1_D.TXT	TRU	01	04JUL2014		121127-L-HVTN 087 Trucount	34	601	Y	16824	49692	087	87	Trucount Pan-Lineage Panel	1	Trucount Pan-Lineage Staining Panel	48205	0		0	14NOV2012	18NOV2012	0	91	0	20007	1408.5675073	CD3+ T cells				HIV-MAG3	Vaccine	07AUG2012	04/09/2012	08/11/2012	03/01/2013	8	7
087-002	08OCT2013	Cells/singlets/No Agg/lymph and monos/Lymph/CD3+/CD4+	HVTN	FH	9.0	16NOV2012	27NOV2012		E	VTN_TRU01FH20140627ESCD1_D.TXT	TRU	01	04JUL2014		121127-L-HVTN 087 Trucount	34	601	Y	16824	49692	087	87	Trucount Pan-Lineage Panel	1	Trucount Pan-Lineage Staining Panel	27148	0		0	14NOV2012	18NOV2012	0	91	0	20007	793.27436338	CD4+ T cells				HIV-MAG3	Vaccine	07AUG2012	04/09/2012	08/11/2012	03/01/2013	8	7
087-002	08OCT2013	Cells/singlets/No Agg/lymph and monos/Lymph/CD3+/CD4+/DR+	HVTN	FH	9.0	16NOV2012	27NOV2012		E	VTN_TRU01FH20140908ESCD1_C.TXT	TRU	01	09SEP2014		121127-L-HVTN 087 Trucount	34	601	Y	16824	49692	087	87	Trucount Pan-Lineage Panel	1	Trucount Pan-Lineage Staining Panel	332	0		0	14NOV2012	18NOV2012	0	91	0	20007	9.7011598882	HLA-DR+ CD4+ T cells	27148	1.2229261824	HLA-DR+ CD4+ T cells %	HIV-MAG3	Vaccine	07AUG2012	04/09/2012	08/11/2012	03/01/2013	8	7
087-002	08OCT2013	Cells/singlets/No Agg/lymph and monos/Lymph/CD3+/CD8+	HVTN	FH	9.0	16NOV2012	27NOV2012		E	VTN_TRU01FH20140627ESCD1_D.TXT	TRU	01	04JUL2014		121127-L-HVTN 087 Trucount	34	601	Y	16824	49692	087	87	Trucount Pan-Lineage Panel	1	Trucount Pan-Lineage Staining Panel	15490	0		0	14NOV2012	18NOV2012	0	91	0	20007	452.62339358	CD8+ T cells				HIV-MAG3	Vaccine	07AUG2012	04/09/2012	08/11/2012	03/01/2013	8	7
087-002	08OCT2013	Cells/singlets/No Agg/lymph and monos/Lymph/CD3+/CD8+/DR+	HVTN	FH	9.0	16NOV2012	27NOV2012		E	VTN_TRU01FH20140908ESCD1_C.TXT	TRU	01	09SEP2014		121127-L-HVTN 087 Trucount	34	601	Y	16824	49692	087	87	Trucount Pan-Lineage Panel	1	Trucount Pan-Lineage Staining Panel	256	0		0	14NOV2012	18NOV2012	0	91	0	20007	7.4804124439	HLA-DR+ CD8+ T cells	15490	1.6526791478	HLA-DR+ CD8+ T cells %	HIV-MAG3	Vaccine	07AUG2012	04/09/2012	08/11/2012	03/01/2013	8	7
087-002	08OCT2013	Cells/singlets/No Agg/lymph and monos/Lymph/CD3-CD19+/CD56-CD16-/19+HLA-DR+	HVTN	FH	9.0	16NOV2012	27NOV2012		E	VTN_TRU01FH20140627ESCD1_D.TXT	TRU	01	04JUL2014		121127-L-HVTN 087 Trucount	34	601	Y	16824	49692	087	87	Trucount Pan-Lineage Panel	1	Trucount Pan-Lineage Staining Panel	10119	0		0	14NOV2012	18NOV2012	0	91	0	20007	295.68083406	B cells				HIV-MAG3	Vaccine	07AUG2012	04/09/2012	08/11/2012	03/01/2013	8	7
087-002	08OCT2013	Cells/singlets/No Agg/lymph and monos/Lymph/CD3-CD19+/CD56-CD16-/CD86+	HVTN	FH	9.0	16NOV2012	27NOV2012		E	VTN_TRU01FH20140627ESCD1_D.TXT	TRU	01	04JUL2014		121127-L-HVTN 087 Trucount	34	601	Y	16824	49692	087	87	Trucount Pan-Lineage Panel	1	Trucount Pan-Lineage Staining Panel	3	0		0	14NOV2012	18NOV2012	0	91	0	20007	0.0876610833	CD86+ B cells	10119	0.0296471983	CD86+ B cells %	HIV-MAG3	Vaccine	07AUG2012	04/09/2012	08/11/2012	03/01/2013	8	7
087-002	08OCT2013	Cells/singlets/No Agg/lymph and monos/Lymph/CD3-CD19+/CD56-CD16-/DR-	HVTN	FH	9.0	16NOV2012	27NOV2012		E	VTN_TRU01FH20140908ESCD1_C.TXT	TRU	01	09SEP2014		121127-L-HVTN 087 Trucount	34	601	Y	16824	49692	087	87	Trucount Pan-Lineage Panel	1	Trucount Pan-Lineage Staining Panel	87	0		0	14NOV2012	18NOV2012	0	91	0	20007	2.5421714165	HLA-DR-negative B cells	10119	0.8597687519	HLA-DR-negative B cells %	HIV-MAG3	Vaccine	07AUG2012	04/09/2012	08/11/2012	03/01/2013	8	7
087-002	08OCT2013	Cells/singlets/No Agg/lymph and monos/Lymph/CD3-CD19-/CD11c-CD4-/CD56Dim	HVTN	FH	9.0	16NOV2012	27NOV2012		E	VTN_TRU01FH20140627ESCD1_D.TXT	TRU	01	04JUL2014		121127-L-HVTN 087 Trucount	34	601	Y	16824	49692	087	87	Trucount Pan-Lineage Panel	1	Trucount Pan-Lineage Staining Panel	3543	0		0	14NOV2012	18NOV2012	0	91	0	20007	103.52773941	CD56dim NK	5324	66.54770849	CD56dim NK %	HIV-MAG3	Vaccine	07AUG2012	04/09/2012	08/11/2012	03/01/2013	8	7
087-002	08OCT2013	Cells/singlets/No Agg/lymph and monos/Lymph/CD3-CD19-/CD11c-CD4-/CD56bright	HVTN	FH	9.0	16NOV2012	27NOV2012		E	VTN_TRU01FH20140627ESCD1_D.TXT	TRU	01	04JUL2014		121127-L-HVTN 087 Trucount	34	601	Y	16824	49692	087	87	Trucount Pan-Lineage Panel	1	Trucount Pan-Lineage Staining Panel	382	0		0	14NOV2012	18NOV2012	0	91	0	20007	11.162177944	CD56bright NK	5324	7.1750563486	CD56bright NK %	HIV-MAG3	Vaccine	07AUG2012	04/09/2012	08/11/2012	03/01/2013	8	7
087-002	08OCT2013	Cells/singlets/No Agg/lymph and monos/Lymph/CD3-CD19-/CD11c-CD4-/CD56negative	HVTN	FH	9.0	16NOV2012	27NOV2012		E	VTN_TRU01FH20140627ESCD1_D.TXT	TRU	01	04JUL2014		121127-L-HVTN 087 Trucount	34	601	Y	16824	49692	087	87	Trucount Pan-Lineage Panel	1	Trucount Pan-Lineage Staining Panel	641	0		0	14NOV2012	18NOV2012	0	91	0	20007	18.730251471	CD56neg NK	5324	12.039819684	CD56neg NK %	HIV-MAG3	Vaccine	07AUG2012	04/09/2012	08/11/2012	03/01/2013	8	7
087-002	08OCT2013	Cells/singlets/No Agg/lymph and monos/Lymph/CD3-CD19-/CD11c-CD4-/NKall	HVTN	FH	9.0	16NOV2012	27NOV2012		E	VTN_TRU01FH20140627ESCD1_D.TXT	TRU	01	04JUL2014		121127-L-HVTN 087 Trucount	34	601	Y	16824	49692	087	87	Trucount Pan-Lineage Panel	1	Trucount Pan-Lineage Staining Panel	5324	0		0	14NOV2012	18NOV2012	0	91	0	20007	155.56920254	NK total				HIV-MAG3	Vaccine	07AUG2012	04/09/2012	08/11/2012	03/01/2013	8	7
087-002	08OCT2013	Cells/singlets/No Agg/lymph and monos/No Lymph/CD3-CD56-/Mono	HVTN	FH	9.0	16NOV2012	27NOV2012		E	VTN_TRU01FH20140627ESCD1_D.TXT	TRU	01	04JUL2014		121127-L-HVTN 087 Trucount	34	601	Y	16824	49692	087	87	Trucount Pan-Lineage Panel	1	Trucount Pan-Lineage Staining Panel	7992	0		0	14NOV2012	18NOV2012	0	91	0	20007	233.52912598	Monocytes total				HIV-MAG3	Vaccine	07AUG2012	04/09/2012	08/11/2012	03/01/2013	8	7
087-002	08OCT2013	Cells/singlets/No Agg/lymph and monos/No Lymph/CD3-CD56-/Mono/CD14lowCD16+	HVTN	FH	9.0	16NOV2012	27NOV2012		E	VTN_TRU01FH20140627ESCD1_D.TXT	TRU	01	04JUL2014		121127-L-HVTN 087 Trucount	34	601	Y	16824	49692	087	87	Trucount Pan-Lineage Panel	1	Trucount Pan-Lineage Staining Panel	403	0		0	14NOV2012	18NOV2012	0	91	0	20007	11.775805527	Monocytes non-classical				HIV-MAG3	Vaccine	07AUG2012	04/09/2012	08/11/2012	03/01/2013	8	7
087-002	08OCT2013	Cells/singlets/No Agg/lymph and monos/No Lymph/CD3-CD56-/Mono/CD14lowCD16+/Q6: CD86+,, HLA-DR+	HVTN	FH	9.0	16NOV2012	27NOV2012		E	VTN_TRU01FH20140627ESCD1_D.TXT	TRU	01	04JUL2014		121127-L-HVTN 087 Trucount	34	601	Y	16824	49692	087	87	Trucount Pan-Lineage Panel	1	Trucount Pan-Lineage Staining Panel	3	0		0	14NOV2012	18NOV2012	0	91	0	20007	0.0876610833	CD86+ monocytes non-classical	403	0.7444168734	CD86+ monocytes non-classical %	HIV-MAG3	Vaccine	07AUG2012	04/09/2012	08/11/2012	03/01/2013	8	7
087-002	08OCT2013	Cells/singlets/No Agg/lymph and monos/No Lymph/CD3-CD56-/Mono/CD16-CD14+	HVTN	FH	9.0	16NOV2012	27NOV2012		E	VTN_TRU01FH20140627ESCD1_D.TXT	TRU	01	04JUL2014		121127-L-HVTN 087 Trucount	34	601	Y	16824	49692	087	87	Trucount Pan-Lineage Panel	1	Trucount Pan-Lineage Staining Panel	7287	0		0	14NOV2012	18NOV2012	0	91	0	20007	212.9287714	Monocytes classical				HIV-MAG3	Vaccine	07AUG2012	04/09/2012	08/11/2012	03/01/2013	8	7
087-002	08OCT2013	Cells/singlets/No Agg/lymph and monos/No Lymph/CD3-CD56-/Mono/CD16-CD14+/Q6: CD86+,, HLA-DR+	HVTN	FH	9.0	16NOV2012	27NOV2012		E	VTN_TRU01FH20140627ESCD1_D.TXT	TRU	01	04JUL2014		121127-L-HVTN 087 Trucount	34	601	Y	16824	49692	087	87	Trucount Pan-Lineage Panel	1	Trucount Pan-Lineage Staining Panel	2	0		0	14NOV2012	18NOV2012	0	91	0	20007	0.0584407222	CD86+ monocytes classical	7287	0.027446137	CD86+ monocytes classical %	HIV-MAG3	Vaccine	07AUG2012	04/09/2012	08/11/2012	03/01/2013	8	7
087-002	08OCT2013	Cells/singlets/No Agg/lymph and monos/No Lymph/CD3-CD56-/Mono/Intermediate Monos	HVTN	FH	9.0	16NOV2012	27NOV2012		E	VTN_TRU01FH20140627ESCD1_D.TXT	TRU	01	04JUL2014		121127-L-HVTN 087 Trucount	34	601	Y	16824	49692	087	87	Trucount Pan-Lineage Panel	1	Trucount Pan-Lineage Staining Panel	109	0		0	14NOV2012	18NOV2012	0	91	0	20007	3.1850193609	Monocytes intermediate				HIV-MAG3	Vaccine	07AUG2012	04/09/2012	08/11/2012	03/01/2013	8	7
[truncated: 12,152 more rows]
