# Supplementary material for: Safety and tolerability of HIV-1 multiantigen pDNA vaccine given with IL-12 plasmid DNA via electroporation, boosted with a recombinant vesicular stomatitis virus HIV Gag vaccine in healthy volunteers in a randomized, controlled clinical trial
Source: PLoS One. 2018 Sep 20;13(9):e0202753. doi: 10.1371/journal.pone.0202753 (PMC6147413; doi:10.1371/journal.pone.0202753)
Supplement: S1 Dataset — (ZIP) [file pone.0202753.s007.zip › Supporting Information. HVTN087_datasets/Vaccination_detail.csv]

Publication ID	Date of enrollment vaccination	Visit Code	Scheduled vaccination number	Date of Vaccination	1.Was vaccination given?	Vaccination received as on visit	Total Vaccination received in the study trial	Scheduled last vaccination visit	Expect a DOV if missed a vaccination visit: 1=Yes, Other=No	Do we have the vaccination visit CRF? 1=Yes 0=No
087-001	21/05/2012	201	1st	21MAY2012	Yes	1	4	1101	1	1
087-001	04/06/2012	201	1st	04JUN2012	Yes	1	4	1101	1	1
087-001	05/06/2012	201	1st	05JUN2012	Yes	1	3	1101	1	1
087-001	07/01/2013	201	1st	07JAN2013	Yes	1	4	1101	1	1
087-001	07/08/2012	201	1st	07AUG2012	Yes	1	4	1101	1	1
087-001	08/08/2012	201	1st	08AUG2012	Yes	1	4	1101	1	1
087-001	04/12/2012	201	1st	04DEC2012	Yes	1	3	1101	1	1
087-001	07/08/2012	201	1st	07AUG2012	Yes	1	4	1101	1	1
087-001	13/08/2012	201	1st	13AUG2012	Yes	1	4	1101	1	1
087-001	03/12/2012	201	1st	03DEC2012	Yes	1	4	1101	1	1
087-001	14/08/2012	201	1st	14AUG2012	Yes	1	4	1101	1	1
087-001	27/11/2012	201	1st	27NOV2012	Yes	1	4	1101	1	1
087-001	26/11/2012	201	1st	26NOV2012	Yes	1	4	1101	1	1
087-001	26/11/2012	201	1st	26NOV2012	Yes	1	4	1101	1	1
087-001	28/11/2012	201	1st	28NOV2012	Yes	1	4	1101	1	1
087-001	18/12/2012	201	1st	18DEC2012	Yes	1	4	1101	1	1
087-001	03/12/2012	201	1st	03DEC2012	Yes	1	4	1101	1	1
087-001	17/12/2012	201	1st	17DEC2012	Yes	1	4	1101	1	1
087-001	18/02/2013	201	1st	18FEB2013	Yes	1	4	1101	1	1
087-001	18/12/2012	201	1st	18DEC2012	Yes	1	4	1101	1	1
087-001	08/01/2013	201	1st	08JAN2013	Yes	1	4	1101	1	1
087-001	08/01/2013	201	1st	08JAN2013	Yes	1	4	1101	1	1
087-001	31/01/2013	201	1st	31JAN2013	Yes	1	4	1101	1	1
087-001	04/03/2013	201	1st	04MAR2013	Yes	1	4	1101	1	1
087-001	26/02/2013	201	1st	26FEB2013	Yes	1	3	1101	1	1
087-001	08/04/2013	201	1st	08APR2013	Yes	1	4	1101	1	1
087-001	18/03/2013	201	1st	18MAR2013	Yes	1	4	1101	1	1
087-001	02/05/2013	201	1st	02MAY2013	Yes	1	4	1101	1	1
087-001	14/05/2013	201	1st	14MAY2013	Yes	1	4	1101	1	1
087-001	22/05/2013	201	1st	22MAY2013	Yes	1	4	1101	1	1
087-001	17/06/2013	201	1st	17JUN2013	Yes	1	4	1101	1	1
087-001	26/06/2012	201	1st	26JUN2012	Yes	1	4	1101	1	1
087-001	27/06/2012	201	1st	27JUN2012	Yes	1	3	1101	1	1
087-001	09/08/2012	201	1st	09AUG2012	Yes	1	4	1101	1	1
087-001	09/08/2012	201	1st	09AUG2012	Yes	1	3	1101	1	1
087-001	17/01/2013	201	1st	17JAN2013	Yes	1	4	1101	1	1
087-001	13/08/2012	201	1st	13AUG2012	Yes	1	1	1101	1	1
087-001	18/01/2013	201	1st	18JAN2013	Yes	1	4	1101	1	1
087-001	31/01/2013	201	1st	31JAN2013	Yes	1	2	1101	1	1
087-001	06/03/2013	201	1st	06MAR2013	Yes	1	4	1101	1	1
087-001	08/08/2012	201	1st	08AUG2012	Yes	1	4	1101	1	1
087-001	13/08/2012	201	1st	13AUG2012	Yes	1	3	1101	1	1
087-001	26/11/2012	201	1st	26NOV2012	Yes	1	4	1101	1	1
087-001	29/11/2012	201	1st	29NOV2012	Yes	1	4	1101	1	1
087-001	06/12/2012	201	1st	06DEC2012	Yes	1	4	1101	1	1
087-001	07/12/2012	201	1st	07DEC2012	Yes	1	4	1101	1	1
087-001	17/12/2012	201	1st	17DEC2012	Yes	1	1	1101	1	1
087-001	19/12/2012	201	1st	19DEC2012	Yes	1	4	1101	1	1
087-001	15/04/2013	201	1st	15APR2013	Yes	1	3	1101	1	1
087-001	23/04/2013	201	1st	23APR2013	Yes	1	4	1101	1	1
087-001	30/04/2013	201	1st	30APR2013	Yes	1	4	1101	1	1
087-001	21/05/2013	201	1st	21MAY2013	Yes	1	4	1101	1	1
087-001	29/05/2013	201	1st	29MAY2013	Yes	1	4	1101	1	1
087-001	13/12/2012	201	1st	13DEC2012	Yes	1	4	1101	1	1
087-001	07/08/2012	201	1st	07AUG2012	Yes	1	4	1101	1	1
087-001	05/12/2012	201	1st	05DEC2012	Yes	1	4	1101	1	1
087-001	09/04/2013	201	1st	09APR2013	Yes	1	4	1101	1	1
087-001	27/11/2012	201	1st	27NOV2012	Yes	1	4	1101	1	1
087-001	30/04/2013	201	1st	30APR2013	Yes	1	2	1101	1	1
087-001	23/04/2013	201	1st	23APR2013	Yes	1	4	1101	1	1
087-001	13/06/2012	201	1st	13JUN2012	Yes	1	2	1101	1	1
087-001	18/06/2012	201	1st	18JUN2012	Yes	1	4	1101	1	1
087-001	21/06/2012	201	1st	21JUN2012	Yes	1	4	1101	1	1
087-001	19/06/2012	201	1st	19JUN2012	Yes	1	4	1101	1	1
087-001	09/07/2012	201	1st	09JUL2012	Yes	1	3	1101	1	1
087-001	17/07/2012	201	1st	17JUL2012	Yes	1	4	1101	1	1
087-001	11/07/2012	201	1st	11JUL2012	Yes	1	4	1101	1	1
087-001	07/08/2012	201	1st	07AUG2012	Yes	1	4	1101	1	1
087-001	07/08/2012	201	1st	07AUG2012	Yes	1	4	1101	1	1
087-001	04/12/2012	201	1st	04DEC2012	Yes	1	4	1101	1	1
087-001	28/11/2012	201	1st	28NOV2012	Yes	1	3	1101	1	1
087-001	18/12/2012	201	1st	18DEC2012	Yes	1	2	1101	1	1
087-001	17/12/2012	201	1st	17DEC2012	Yes	1	4	1101	1	1
087-001	14/06/2012	201	1st	14JUN2012	Yes	1	4	1101	1	1
087-001	02/07/2012	201	1st	02JUL2012	Yes	1	3	1101	1	1
087-001	05/07/2012	201	1st	05JUL2012	Yes	1	2	1101	1	1
087-001	06/08/2012	201	1st	06AUG2012	Yes	1	4	1101	1	1
087-001	07/08/2012	201	1st	07AUG2012	Yes	1	4	1101	1	1
087-001	17/12/2012	201	1st	17DEC2012	Yes	1	4	1101	1	1
087-001	26/11/2012	201	1st	26NOV2012	Yes	1	4	1101	1	1
087-001	26/11/2012	201	1st	26NOV2012	Yes	1	4	1101	1	1
087-001	03/12/2012	201	1st	03DEC2012	Yes	1	4	1101	1	1
087-001	29/11/2012	201	1st	29NOV2012	Yes	1	4	1101	1	1
087-001	04/12/2012	201	1st	04DEC2012	Yes	1	4	1101	1	1
087-001	20/12/2012	201	1st	20DEC2012	Yes	1	1	1101	1	1
087-001	04/03/2013	201	1st	04MAR2013	Yes	1	4	1101	1	1
087-001	08/01/2013	201	1st	08JAN2013	Yes	1	4	1101	1	1
087-001	28/01/2013	201	1st	28JAN2013	Yes	1	4	1101	1	1
087-001	28/01/2013	201	1st	28JAN2013	Yes	1	4	1101	1	1
087-001	08/03/2013	201	1st	08MAR2013	Yes	1	3	1101	1	1
087-001	25/02/2013	201	1st	25FEB2013	Yes	1	3	1101	1	1
087-001	25/02/2013	201	1st	25FEB2013	Yes	1	3	1101	1	1
087-001	13/03/2013	201	1st	13MAR2013	Yes	1	4	1101	1	1
087-001	24/04/2013	201	1st	24APR2013	Yes	1	4	1101	1	1
087-001	21/05/2013	201	1st	21MAY2013	Yes	1	4	1101	1	1
087-001	06/05/2013	201	1st	06MAY2013	Yes	1	4	1101	1	1
087-001	13/05/2013	201	1st	13MAY2013	Yes	1	4	1101	1	1
087-001	03/05/2013	201	1st	03MAY2013	Yes	1	4	1101	1	1
087-001	23/05/2013	201	1st	23MAY2013	Yes	1	3	1101	1	1
087-001	24/05/2013	201	1st	24MAY2013	Yes	1	4	1101	1	1
087-001	21/05/2012	601	2nd	18JUN2012	Yes	2	4	1101	1	1
087-001	04/06/2012	601	2nd	02JUL2012	Yes	2	4	1101	1	1
087-001	05/06/2012	601	2nd	10JUL2012	Yes	2	3	1101	1	1
087-001	07/01/2013	601	2nd	12FEB2013	Yes	2	4	1101	1	1
087-001	07/08/2012	601	2nd	10SEP2012	Yes	2	4	1101	1	1
087-001	08/08/2012	601	2nd	13SEP2012	Yes	2	4	1101	1	1
087-001	04/12/2012	601	2nd			1	3	1101	1	0
087-001	07/08/2012	601	2nd	04SEP2012	Yes	2	4	1101	1	1
087-001	13/08/2012	601	2nd	11SEP2012	Yes	2	4	1101	1	1
087-001	03/12/2012	601	2nd	07JAN2013	Yes	2	4	1101	1	1
087-001	14/08/2012	601	2nd	17SEP2012	Yes	2	4	1101	1	1
087-001	27/11/2012	601	2nd	02JAN2013	Yes	2	4	1101	1	1
087-001	26/11/2012	601	2nd	02JAN2013	Yes	2	4	1101	1	1
087-001	26/11/2012	601	2nd	03JAN2013	Yes	2	4	1101	1	1
087-001	28/11/2012	601	2nd	27DEC2012	Yes	2	4	1101	1	1
087-001	18/12/2012	601	2nd	16JAN2013	Yes	2	4	1101	1	1
087-001	03/12/2012	601	2nd	02JAN2013	Yes	2	4	1101	1	1
087-001	17/12/2012	601	2nd	23JAN2013	Yes	2	4	1101	1	1
087-001	18/02/2013	601	2nd	19MAR2013	Yes	2	4	1101	1	1
087-001	18/12/2012	601	2nd	15JAN2013	Yes	2	4	1101	1	1
087-001	08/01/2013	601	2nd	14FEB2013	Yes	2	4	1101	1	1
087-001	08/01/2013	601	2nd	14FEB2013	Yes	2	4	1101	1	1
087-001	31/01/2013	601	2nd	28FEB2013	Yes	2	4	1101	1	1
087-001	04/03/2013	601	2nd	01APR2013	Yes	2	4	1101	1	1
087-001	26/02/2013	601	2nd			1	3	1101	1	0
087-001	08/04/2013	601	2nd	13MAY2013	Yes	2	4	1101	1	1
087-001	18/03/2013	601	2nd	16APR2013	Yes	2	4	1101	1	1
087-001	02/05/2013	601	2nd	30MAY2013	Yes	2	4	1101	1	1
087-001	14/05/2013	601	2nd	13JUN2013	Yes	2	4	1101	1	1
087-001	22/05/2013	601	2nd	19JUN2013	Yes	2	4	1101	1	1
087-001	17/06/2013	601	2nd	15JUL2013	Yes	2	4	1101	1	1
087-001	26/06/2012	601	2nd	24JUL2012	Yes	2	4	1101	1	1
087-001	27/06/2012	601	2nd	25JUL2012	Yes	2	3	1101	1	1
087-001	09/08/2012	601	2nd	17SEP2012	Yes	2	4	1101	1	1
087-001	09/08/2012	601	2nd	10SEP2012	Yes	2	3	1101	1	1
087-001	17/01/2013	601	2nd	14FEB2013	Yes	2	4	1101	1	1
087-001	13/08/2012	601	2nd			1	1	1101	1	0
087-001	18/01/2013	601	2nd	25FEB2013	Yes	2	4	1101	1	1
087-001	31/01/2013	601	2nd	04MAR2013	Yes	2	2	1101	1	1
087-001	06/03/2013	601	2nd	03APR2013	Yes	2	4	1101	1	1
087-001	08/08/2012	601	2nd	05SEP2012	Yes	2	4	1101	1	1
087-001	13/08/2012	601	2nd	10SEP2012	Yes	2	3	1101	1	1
087-001	26/11/2012	601	2nd	07JAN2013	Yes	2	4	1101	1	1
087-001	29/11/2012	601	2nd	07JAN2013	Yes	2	4	1101	1	1
087-001	06/12/2012	601	2nd	03JAN2013	Yes	2	4	1101	1	1
087-001	07/12/2012	601	2nd	11JAN2013	Yes	2	4	1101	1	1
087-001	17/12/2012	601	2nd			1	1	1101	1	0
087-001	19/12/2012	601	2nd	22JAN2013	Yes	2	4	1101	1	1
087-001	15/04/2013	601	2nd	13MAY2013	Yes	2	3	1101	1	1
087-001	23/04/2013	601	2nd	28MAY2013	Yes	2	4	1101	1	1
087-001	30/04/2013	601	2nd	28MAY2013	Yes	2	4	1101	1	1
087-001	21/05/2013	601	2nd	20JUN2013	Yes	2	4	1101	1	1
087-001	29/05/2013	601	2nd	01JUL2013	Yes	2	4	1101	1	1
087-001	13/12/2012	601	2nd	16JAN2013	Yes	2	4	1101	1	1
087-001	07/08/2012	601	2nd	04SEP2012	Yes	2	4	1101	1	1
087-001	05/12/2012	601	2nd	04JAN2013	Yes	2	4	1101	1	1
087-001	09/04/2013	601	2nd	07MAY2013	Yes	2	4	1101	1	1
087-001	27/11/2012	601	2nd	08JAN2013	Yes	2	4	1101	1	1
087-001	30/04/2013	601	2nd	29MAY2013	Yes	2	2	1101	1	1
087-001	23/04/2013	601	2nd	22MAY2013	Yes	2	4	1101	1	1
087-001	13/06/2012	601	2nd	13JUL2012	Yes	2	2	1101	1	1
087-001	18/06/2012	601	2nd	16JUL2012	Yes	2	4	1101	1	1
087-001	21/06/2012	601	2nd	30JUL2012	Yes	2	4	1101	1	1
087-001	19/06/2012	601	2nd	17JUL2012	Yes	2	4	1101	1	1
087-001	09/07/2012	601	2nd	08AUG2012	Yes	2	3	1101	1	1
087-001	17/07/2012	601	2nd	15AUG2012	Yes	2	4	1101	1	1
087-001	11/07/2012	601	2nd	08AUG2012	Yes	2	4	1101	1	1
087-001	07/08/2012	601	2nd	04SEP2012	Yes	2	4	1101	1	1
087-001	07/08/2012	601	2nd	04SEP2012	Yes	2	4	1101	1	1
087-001	04/12/2012	601	2nd	03JAN2013	Yes	2	4	1101	1	1
087-001	28/11/2012	601	2nd			1	3	1101	1	0
087-001	18/12/2012	601	2nd	15JAN2013	Yes	2	2	1101	1	1
087-001	17/12/2012	601	2nd	14JAN2013	Yes	2	4	1101	1	1
087-001	14/06/2012	601	2nd	12JUL2012	Yes	2	4	1101	1	1
087-001	02/07/2012	601	2nd	30JUL2012	Yes	2	3	1101	1	1
087-001	05/07/2012	601	2nd		No	1	2	1101	1	1
087-001	06/08/2012	601	2nd	06SEP2012	Yes	2	4	1101	1	1
087-001	07/08/2012	601	2nd	04SEP2012	Yes	2	4	1101	1	1
087-001	17/12/2012	601	2nd	14JAN2013	Yes	2	4	1101	1	1
087-001	26/11/2012	601	2nd	27DEC2012	Yes	2	4	1101	1	1
087-001	26/11/2012	601	2nd	02JAN2013	Yes	2	4	1101	1	1
087-001	03/12/2012	601	2nd	02JAN2013	Yes	2	4	1101	1	1
087-001	29/11/2012	601	2nd	27DEC2012	Yes	2	4	1101	1	1
087-001	04/12/2012	601	2nd	08JAN2013	Yes	2	4	1101	1	1
087-001	20/12/2012	601	2nd			1	1	1101	1	0
087-001	04/03/2013	601	2nd	01APR2013	Yes	2	4	1101	1	1
087-001	08/01/2013	601	2nd	05FEB2013	Yes	2	4	1101	1	1
087-001	28/01/2013	601	2nd	25FEB2013	Yes	2	4	1101	1	1
087-001	28/01/2013	601	2nd	25FEB2013	Yes	2	4	1101	1	1
087-001	08/03/2013	601	2nd	08APR2013	Yes	2	3	1101	1	1
087-001	25/02/2013	601	2nd		No	1	3	1101	1	1
087-001	25/02/2013	601	2nd	26MAR2013	Yes	2	3	1101	1	1
087-001	13/03/2013	601	2nd	15APR2013	Yes	2	4	1101	1	1
087-001	24/04/2013	601	2nd	22MAY2013	Yes	2	4	1101	1	1
087-001	21/05/2013	601	2nd	18JUN2013	Yes	2	4	1101	1	1
087-001	06/05/2013	601	2nd	06JUN2013	Yes	2	4	1101	1	1
087-001	13/05/2013	601	2nd	11JUN2013	Yes	2	4	1101	1	1
087-001	03/05/2013	601	2nd	31MAY2013	Yes	2	4	1101	1	1
087-001	23/05/2013	601	2nd	01JUL2013	Yes	2	3	1101	1	1
087-001	24/05/2013	601	2nd	21JUN2013	Yes	2	4	1101	1	1
087-001	21/05/2012	801	3rd	06AUG2012	Yes	3	4	1101	1	1
087-001	04/06/2012	801	3rd	17SEP2012	Yes	3	4	1101	1	1
087-001	05/06/2012	801	3rd	15AUG2012	Yes	3	3	1101	1	1
087-001	07/01/2013	801	3rd	19MAR2013	Yes	3	4	1101	1	1
087-001	07/08/2012	801	3rd	14NOV2012	Yes	3	4	1101	1	1
087-001	08/08/2012	801	3rd	15NOV2012	Yes	3	4	1101	1	1
087-001	04/12/2012	801	3rd	25FEB2013	Yes	2	3	1101	1	1
087-001	07/08/2012	801	3rd	08NOV2012	Yes	3	4	1101	1	1
087-001	13/08/2012	801	3rd	05NOV2012	Yes	3	4	1101	1	1
087-001	03/12/2012	801	3rd	21FEB2013	Yes	3	4	1101	1	1
087-001	14/08/2012	801	3rd	06NOV2012	Yes	3	4	1101	1	1
087-001	27/11/2012	801	3rd	19FEB2013	Yes	3	4	1101	1	1
087-001	26/11/2012	801	3rd	20FEB2013	Yes	3	4	1101	1	1
087-001	26/11/2012	801	3rd	20FEB2013	Yes	3	4	1101	1	1
087-001	28/11/2012	801	3rd	06MAR2013	Yes	3	4	1101	1	1
087-001	18/12/2012	801	3rd	26FEB2013	Yes	3	4	1101	1	1
087-001	03/12/2012	801	3rd	21FEB2013	Yes	3	4	1101	1	1
087-001	17/12/2012	801	3rd	27MAR2013	Yes	3	4	1101	1	1
087-001	18/02/2013	801	3rd	30APR2013	Yes	3	4	1101	1	1
087-001	18/12/2012	801	3rd	07MAR2013	Yes	3	4	1101	1	1
087-001	08/01/2013	801	3rd	19MAR2013	Yes	3	4	1101	1	1
087-001	08/01/2013	801	3rd	19MAR2013	Yes	3	4	1101	1	1
087-001	31/01/2013	801	3rd	18APR2013	Yes	3	4	1101	1	1
087-001	04/03/2013	801	3rd	13MAY2013	Yes	3	4	1101	1	1
087-001	26/02/2013	801	3rd	29MAY2013	Yes	2	3	1101	1	1
087-001	08/04/2013	801	3rd	02JUL2013	Yes	3	4	1101	1	1
087-001	18/03/2013	801	3rd	28MAY2013	Yes	3	4	1101	1	1
087-001	02/05/2013	801	3rd	18JUL2013	Yes	3	4	1101	1	1
087-001	14/05/2013	801	3rd	21AUG2013	Yes	3	4	1101	1	1
087-001	22/05/2013	801	3rd	07AUG2013	Yes	3	4	1101	1	1
087-001	17/06/2013	801	3rd	26AUG2013	Yes	3	4	1101	1	1
087-001	26/06/2012	801	3rd	18SEP2012	Yes	3	4	1101	1	1
087-001	27/06/2012	801	3rd		No	2	3	1101	1	1
087-001	09/08/2012	801	3rd	14NOV2012	Yes	3	4	1101	1	1
087-001	09/08/2012	801	3rd	15NOV2012	Yes	3	3	1101	1	1
087-001	17/01/2013	801	3rd	11APR2013	Yes	3	4	1101	1	1
087-001	13/08/2012	801	3rd			1	1	1101	1	0
087-001	18/01/2013	801	3rd	12APR2013	Yes	3	4	1101	1	1
087-001	31/01/2013	801	3rd		No	2	2	1101	1	1
087-001	06/03/2013	801	3rd	30MAY2013	Yes	3	4	1101	1	1
087-001	08/08/2012	801	3rd	25OCT2012	Yes	3	4	1101	1	1
087-001	13/08/2012	801	3rd	05NOV2012	Yes	3	3	1101	1	1
087-001	26/11/2012	801	3rd	20FEB2013	Yes	3	4	1101	1	1
087-001	29/11/2012	801	3rd	14FEB2013	Yes	3	4	1101	1	1
087-001	06/12/2012	801	3rd	05MAR2013	Yes	3	4	1101	1	1
087-001	07/12/2012	801	3rd	01MAR2013	Yes	3	4	1101	1	1
087-001	17/12/2012	801	3rd			1	1	1101	1	0
087-001	19/12/2012	801	3rd	15MAR2013	Yes	3	4	1101	1	1
087-001	15/04/2013	801	3rd	11JUL2013	Yes	3	3	1101	1	1
087-001	23/04/2013	801	3rd	16JUL2013	Yes	3	4	1101	1	1
087-001	30/04/2013	801	3rd	23JUL2013	Yes	3	4	1101	1	1
087-001	21/05/2013	801	3rd	13AUG2013	Yes	3	4	1101	1	1
087-001	29/05/2013	801	3rd	14AUG2013	Yes	3	4	1101	1	1
087-001	13/12/2012	801	3rd	07MAR2013	Yes	3	4	1101	1	1
087-001	07/08/2012	801	3rd	23OCT2012	Yes	3	4	1101	1	1
087-001	05/12/2012	801	3rd	28FEB2013	Yes	3	4	1101	1	1
087-001	09/04/2013	801	3rd	03JUL2013	Yes	3	4	1101	1	1
087-001	27/11/2012	801	3rd	19FEB2013	Yes	3	4	1101	1	1
087-001	30/04/2013	801	3rd			2	2	1101	1	0
087-001	23/04/2013	801	3rd	16JUL2013	Yes	3	4	1101	1	1
087-001	13/06/2012	801	3rd			2	2	1101	1	0
087-001	18/06/2012	801	3rd	05SEP2012	Yes	3	4	1101	1	1
087-001	21/06/2012	801	3rd	30AUG2012	Yes	3	4	1101	1	1
087-001	19/06/2012	801	3rd	11SEP2012	Yes	3	4	1101	1	1
087-001	09/07/2012	801	3rd	20SEP2012	Yes	3	3	1101	1	1
087-001	17/07/2012	801	3rd	26SEP2012	Yes	3	4	1101	1	1
087-001	11/07/2012	801	3rd	26SEP2012	Yes	3	4	1101	1	1
087-001	07/08/2012	801	3rd	17OCT2012	Yes	3	4	1101	1	1
087-001	07/08/2012	801	3rd	24OCT2012	Yes	3	4	1101	1	1
087-001	04/12/2012	801	3rd	26FEB2013	Yes	3	4	1101	1	1
087-001	28/11/2012	801	3rd	06FEB2013	Yes	2	3	1101	1	1
087-001	18/12/2012	801	3rd			2	2	1101	1	0
087-001	17/12/2012	801	3rd	25FEB2013	Yes	3	4	1101	1	1
087-001	14/06/2012	801	3rd	07SEP2012	Yes	3	4	1101	1	1
087-001	02/07/2012	801	3rd	03OCT2012	Yes	3	3	1101	1	1
087-001	05/07/2012	801	3rd		No	1	2	1101	1	1
087-001	06/08/2012	801	3rd	22OCT2012	Yes	3	4	1101	1	1
087-001	07/08/2012	801	3rd	25OCT2012	Yes	3	4	1101	1	1
087-001	17/12/2012	801	3rd	11MAR2013	Yes	3	4	1101	1	1
087-001	26/11/2012	801	3rd	18FEB2013	Yes	3	4	1101	1	1
087-001	26/11/2012	801	3rd	19FEB2013	Yes	3	4	1101	1	1
087-001	03/12/2012	801	3rd	27FEB2013	Yes	3	4	1101	1	1
087-001	29/11/2012	801	3rd	22FEB2013	Yes	3	4	1101	1	1
087-001	04/12/2012	801	3rd	12MAR2013	Yes	3	4	1101	1	1
087-001	20/12/2012	801	3rd			1	1	1101	1	0
087-001	04/03/2013	801	3rd	22MAY2013	Yes	3	4	1101	1	1
087-001	08/01/2013	801	3rd	03APR2013	Yes	3	4	1101	1	1
087-001	28/01/2013	801	3rd	22APR2013	Yes	3	4	1101	1	1
087-001	28/01/2013	801	3rd	22APR2013	Yes	3	4	1101	1	1
087-001	08/03/2013	801	3rd	31MAY2013	Yes	3	3	1101	1	1
087-001	25/02/2013	801	3rd	20MAY2013	Yes	2	3	1101	1	1
087-001	25/02/2013	801	3rd	28MAY2013	Yes	3	3	1101	1	1
087-001	13/03/2013	801	3rd	05JUN2013	Yes	3	4	1101	1	1
087-001	24/04/2013	801	3rd	24JUL2013	Yes	3	4	1101	1	1
087-001	21/05/2013	801	3rd	13AUG2013	Yes	3	4	1101	1	1
087-001	06/05/2013	801	3rd	06AUG2013	Yes	3	4	1101	1	1
087-001	13/05/2013	801	3rd	05AUG2013	Yes	3	4	1101	1	1
087-001	03/05/2013	801	3rd	08AUG2013	Yes	3	4	1101	1	1
087-001	23/05/2013	801	3rd	26AUG2013	Yes	3	3	1101	1	1
087-001	24/05/2013	801	3rd	21AUG2013	Yes	3	4	1101	1	1
087-001	21/05/2012	1101	4th	12NOV2012	Yes	4	4	1101	1	1
087-001	04/06/2012	1101	4th	12NOV2012	Yes	4	4	1101	1	1
087-001	05/06/2012	1101	4th		No	3	3	1101	1	1
087-001	07/01/2013	1101	4th	03JUN2013	Yes	4	4	1101	1	1
087-001	07/08/2012	1101	4th	14JAN2013	Yes	4	4	1101	1	1
087-001	08/08/2012	1101	4th	24JAN2013	Yes	4	4	1101	1	1
087-001	04/12/2012	1101	4th	20MAY2013	Yes	3	3	1101	1	1
087-001	07/08/2012	1101	4th	03JAN2013	Yes	4	4	1101	1	1
087-001	13/08/2012	1101	4th	08JAN2013	Yes	4	4	1101	1	1
087-001	03/12/2012	1101	4th	20MAY2013	Yes	4	4	1101	1	1
087-001	14/08/2012	1101	4th	15JAN2013	Yes	4	4	1101	1	1
087-001	27/11/2012	1101	4th	06MAY2013	Yes	4	4	1101	1	1
087-001	26/11/2012	1101	4th	24APR2013	Yes	4	4	1101	1	1
087-001	26/11/2012	1101	4th	06MAY2013	Yes	4	4	1101	1	1
087-001	28/11/2012	1101	4th	15MAY2013	Yes	4	4	1101	1	1
087-001	18/12/2012	1101	4th	28MAY2013	Yes	4	4	1101	1	1
087-001	03/12/2012	1101	4th	11JUN2013	Yes	4	4	1101	1	1
087-001	17/12/2012	1101	4th	10JUN2013	Yes	4	4	1101	1	1
087-001	18/02/2013	1101	4th	22JUL2013	Yes	4	4	1101	1	1
087-001	18/12/2012	1101	4th	20MAY2013	Yes	4	4	1101	1	1
087-001	08/01/2013	1101	4th	25JUN2013	Yes	4	4	1101	1	1
087-001	08/01/2013	1101	4th	04JUN2013	Yes	4	4	1101	1	1
087-001	31/01/2013	1101	4th	05AUG2013	Yes	4	4	1101	1	1
087-001	04/03/2013	1101	4th	29JUL2013	Yes	4	4	1101	1	1
087-001	26/02/2013	1101	4th	23JUL2013	Yes	3	3	1101	1	1
087-001	08/04/2013	1101	4th	12SEP2013	Yes	4	4	1101	1	1
087-001	18/03/2013	1101	4th	13AUG2013	Yes	4	4	1101	1	1
087-001	02/05/2013	1101	4th	07OCT2013	Yes	4	4	1101	1	1
087-001	14/05/2013	1101	4th	22OCT2013	Yes	4	4	1101	1	1
087-001	22/05/2013	1101	4th	05NOV2013	Yes	4	4	1101	1	1
087-001	17/06/2013	1101	4th	03DEC2013	Yes	4	4	1101	1	1
087-001	26/06/2012	1101	4th	04DEC2012	Yes	4	4	1101	1	1
087-001	27/06/2012	1101	4th	03DEC2012	Yes	3	3	1101	1	1
087-001	09/08/2012	1101	4th	22JAN2013	Yes	4	4	1101	1	1
087-001	09/08/2012	1101	4th		No	3	3	1101	1	1
087-001	17/01/2013	1101	4th	30JUL2013	Yes	4	4	1101	1	1
087-001	13/08/2012	1101	4th			1	1	1101	1	0
087-001	18/01/2013	1101	4th	14JUN2013	Yes	4	4	1101	1	1
087-001	31/01/2013	1101	4th			2	2	1101	1	0
087-001	06/03/2013	1101	4th	21AUG2013	Yes	4	4	1101	1	1
087-001	08/08/2012	1101	4th	12FEB2013	Yes	4	4	1101	1	1
087-001	13/08/2012	1101	4th			3	3	1101	1	0
087-001	26/11/2012	1101	4th	20MAY2013	Yes	4	4	1101	1	1
087-001	29/11/2012	1101	4th	30MAY2013	Yes	4	4	1101	1	1
087-001	06/12/2012	1101	4th	28MAY2013	Yes	4	4	1101	1	1
087-001	07/12/2012	1101	4th	31MAY2013	Yes	4	4	1101	1	1
087-001	17/12/2012	1101	4th		No	1	1	1101	1	1
087-001	19/12/2012	1101	4th	05JUN2013	Yes	4	4	1101	1	1
087-001	15/04/2013	1101	4th			3	3	1101	1	0
087-001	23/04/2013	1101	4th	08OCT2013	Yes	4	4	1101	1	1
087-001	30/04/2013	1101	4th	15OCT2013	Yes	4	4	1101	1	1
087-001	21/05/2013	1101	4th	20NOV2013	Yes	4	4	1101	1	1
087-001	29/05/2013	1101	4th	13NOV2013	Yes	4	4	1101	1	1
087-001	13/12/2012	1101	4th	05JUN2013	Yes	4	4	1101	1	1
087-001	07/08/2012	1101	4th	09JAN2013	Yes	4	4	1101	1	1
087-001	05/12/2012	1101	4th	29MAY2013	Yes	4	4	1101	1	1
087-001	09/04/2013	1101	4th	24SEP2013	Yes	4	4	1101	1	1
087-001	27/11/2012	1101	4th	30MAY2013	Yes	4	4	1101	1	1
087-001	30/04/2013	1101	4th			2	2	1101	1	0
087-001	23/04/2013	1101	4th	08OCT2013	Yes	4	4	1101	1	1
087-001	13/06/2012	1101	4th			2	2	1101	1	0
087-001	18/06/2012	1101	4th	04DEC2012	Yes	4	4	1101	1	1
087-001	21/06/2012	1101	4th	03DEC2012	Yes	4	4	1101	1	1
087-001	19/06/2012	1101	4th	14NOV2012	Yes	4	4	1101	1	1
087-001	09/07/2012	1101	4th			3	3	1101	1	0
087-001	17/07/2012	1101	4th	14JAN2013	Yes	4	4	1101	1	1
087-001	11/07/2012	1101	4th	08JAN2013	Yes	4	4	1101	1	1
087-001	07/08/2012	1101	4th	08JAN2013	Yes	4	4	1101	1	1
087-001	07/08/2012	1101	4th	08JAN2013	Yes	4	4	1101	1	1
087-001	04/12/2012	1101	4th	14MAY2013	Yes	4	4	1101	1	1
087-001	28/11/2012	1101	4th	24APR2013	Yes	3	3	1101	1	1
087-001	18/12/2012	1101	4th			2	2	1101	1	0
087-001	17/12/2012	1101	4th	28JUN2013	Yes	4	4	1101	1	1
087-001	14/06/2012	1101	4th	03DEC2012	Yes	4	4	1101	1	1
087-001	02/07/2012	1101	4th		No	3	3	1101	1	1
087-001	05/07/2012	1101	4th	04DEC2012	Yes	2	2	1101	1	1
087-001	06/08/2012	1101	4th	22JAN2013	Yes	4	4	1101	1	1
087-001	07/08/2012	1101	4th	22JAN2013	Yes	4	4	1101	1	1
087-001	17/12/2012	1101	4th	03JUN2013	Yes	4	4	1101	1	1
087-001	26/11/2012	1101	4th	14MAY2013	Yes	4	4	1101	1	1
087-001	26/11/2012	1101	4th	13MAY2013	Yes	4	4	1101	1	1
087-001	03/12/2012	1101	4th	20MAY2013	Yes	4	4	1101	1	1
087-001	29/11/2012	1101	4th	17MAY2013	Yes	4	4	1101	1	1
087-001	04/12/2012	1101	4th	30APR2013	Yes	4	4	1101	1	1
087-001	20/12/2012	1101	4th			1	1	1101	1	0
087-001	04/03/2013	1101	4th	19AUG2013	Yes	4	4	1101	1	1
087-001	08/01/2013	1101	4th	04JUN2013	Yes	4	4	1101	1	1
087-001	28/01/2013	1101	4th	22JUL2013	Yes	4	4	1101	1	1
087-001	28/01/2013	1101	4th	15JUL2013	Yes	4	4	1101	1	1
087-001	08/03/2013	1101	4th			3	3	1101	1	0
087-001	25/02/2013	1101	4th	13AUG2013	Yes	3	3	1101	1	1
087-001	25/02/2013	1101	4th			3	3	1101	1	0
087-001	13/03/2013	1101	4th	30AUG2013	Yes	4	4	1101	1	1
087-001	24/04/2013	1101	4th	10OCT2013	Yes	4	4	1101	1	1
087-001	21/05/2013	1101	4th	07NOV2013	Yes	4	4	1101	1	1
087-001	06/05/2013	1101	4th	24OCT2013	Yes	4	4	1101	1	1
087-001	13/05/2013	1101	4th	28OCT2013	Yes	4	4	1101	1	1
087-001	03/05/2013	1101	4th	18OCT2013	Yes	4	4	1101	1	1
087-001	23/05/2013	1101	4th			3	3	1101	1	0
087-001	24/05/2013	1101	4th	08NOV2013	Yes	4	4	1101	1	1
087-002	21/05/2012	201	1st	21MAY2012	Yes	1	4	1101	1	1
087-002	04/06/2012	201	1st	04JUN2012	Yes	1	4	1101	1	1
087-002	05/06/2012	201	1st	05JUN2012	Yes	1	3	1101	1	1
087-002	07/01/2013	201	1st	07JAN2013	Yes	1	4	1101	1	1
087-002	07/08/2012	201	1st	07AUG2012	Yes	1	4	1101	1	1
087-002	08/08/2012	201	1st	08AUG2012	Yes	1	4	1101	1	1
087-002	04/12/2012	201	1st	04DEC2012	Yes	1	3	1101	1	1
087-002	07/08/2012	201	1st	07AUG2012	Yes	1	4	1101	1	1
087-002	13/08/2012	201	1st	13AUG2012	Yes	1	4	1101	1	1
087-002	03/12/2012	201	1st	03DEC2012	Yes	1	4	1101	1	1
087-002	14/08/2012	201	1st	14AUG2012	Yes	1	4	1101	1	1
087-002	27/11/2012	201	1st	27NOV2012	Yes	1	4	1101	1	1
087-002	26/11/2012	201	1st	26NOV2012	Yes	1	4	1101	1	1
087-002	26/11/2012	201	1st	26NOV2012	Yes	1	4	1101	1	1
087-002	28/11/2012	201	1st	28NOV2012	Yes	1	4	1101	1	1
087-002	18/12/2012	201	1st	18DEC2012	Yes	1	4	1101	1	1
087-002	03/12/2012	201	1st	03DEC2012	Yes	1	4	1101	1	1
087-002	17/12/2012	201	1st	17DEC2012	Yes	1	4	1101	1	1
087-002	18/02/2013	201	1st	18FEB2013	Yes	1	4	1101	1	1
087-002	18/12/2012	201	1st	18DEC2012	Yes	1	4	1101	1	1
087-002	08/01/2013	201	1st	08JAN2013	Yes	1	4	1101	1	1
087-002	08/01/2013	201	1st	08JAN2013	Yes	1	4	1101	1	1
087-002	31/01/2013	201	1st	31JAN2013	Yes	1	4	1101	1	1
087-002	04/03/2013	201	1st	04MAR2013	Yes	1	4	1101	1	1
087-002	26/02/2013	201	1st	26FEB2013	Yes	1	3	1101	1	1
087-002	08/04/2013	201	1st	08APR2013	Yes	1	4	1101	1	1
087-002	18/03/2013	201	1st	18MAR2013	Yes	1	4	1101	1	1
087-002	02/05/2013	201	1st	02MAY2013	Yes	1	4	1101	1	1
087-002	14/05/2013	201	1st	14MAY2013	Yes	1	4	1101	1	1
087-002	22/05/2013	201	1st	22MAY2013	Yes	1	4	1101	1	1
087-002	17/06/2013	201	1st	17JUN2013	Yes	1	4	1101	1	1
087-002	26/06/2012	201	1st	26JUN2012	Yes	1	4	1101	1	1
087-002	27/06/2012	201	1st	27JUN2012	Yes	1	3	1101	1	1
087-002	09/08/2012	201	1st	09AUG2012	Yes	1	4	1101	1	1
087-002	09/08/2012	201	1st	09AUG2012	Yes	1	3	1101	1	1
087-002	17/01/2013	201	1st	17JAN2013	Yes	1	4	1101	1	1
087-002	13/08/2012	201	1st	13AUG2012	Yes	1	1	1101	1	1
087-002	18/01/2013	201	1st	18JAN2013	Yes	1	4	1101	1	1
087-002	31/01/2013	201	1st	31JAN2013	Yes	1	2	1101	1	1
087-002	06/03/2013	201	1st	06MAR2013	Yes	1	4	1101	1	1
087-002	08/08/2012	201	1st	08AUG2012	Yes	1	4	1101	1	1
087-002	13/08/2012	201	1st	13AUG2012	Yes	1	3	1101	1	1
087-002	26/11/2012	201	1st	26NOV2012	Yes	1	4	1101	1	1
087-002	29/11/2012	201	1st	29NOV2012	Yes	1	4	1101	1	1
087-002	06/12/2012	201	1st	06DEC2012	Yes	1	4	1101	1	1
087-002	07/12/2012	201	1st	07DEC2012	Yes	1	4	1101	1	1
087-002	17/12/2012	201	1st	17DEC2012	Yes	1	1	1101	1	1
087-002	19/12/2012	201	1st	19DEC2012	Yes	1	4	1101	1	1
087-002	15/04/2013	201	1st	15APR2013	Yes	1	3	1101	1	1
087-002	23/04/2013	201	1st	23APR2013	Yes	1	4	1101	1	1
087-002	30/04/2013	201	1st	30APR2013	Yes	1	4	1101	1	1
087-002	21/05/2013	201	1st	21MAY2013	Yes	1	4	1101	1	1
087-002	29/05/2013	201	1st	29MAY2013	Yes	1	4	1101	1	1
087-002	13/12/2012	201	1st	13DEC2012	Yes	1	4	1101	1	1
087-002	07/08/2012	201	1st	07AUG2012	Yes	1	4	1101	1	1
087-002	05/12/2012	201	1st	05DEC2012	Yes	1	4	1101	1	1
087-002	09/04/2013	201	1st	09APR2013	Yes	1	4	1101	1	1
087-002	27/11/2012	201	1st	27NOV2012	Yes	1	4	1101	1	1
087-002	30/04/2013	201	1st	30APR2013	Yes	1	2	1101	1	1
087-002	23/04/2013	201	1st	23APR2013	Yes	1	4	1101	1	1
087-002	13/06/2012	201	1st	13JUN2012	Yes	1	2	1101	1	1
087-002	18/06/2012	201	1st	18JUN2012	Yes	1	4	1101	1	1
087-002	21/06/2012	201	1st	21JUN2012	Yes	1	4	1101	1	1
087-002	19/06/2012	201	1st	19JUN2012	Yes	1	4	1101	1	1
087-002	09/07/2012	201	1st	09JUL2012	Yes	1	3	1101	1	1
087-002	17/07/2012	201	1st	17JUL2012	Yes	1	4	1101	1	1
087-002	11/07/2012	201	1st	11JUL2012	Yes	1	4	1101	1	1
087-002	07/08/2012	201	1st	07AUG2012	Yes	1	4	1101	1	1
087-002	07/08/2012	201	1st	07AUG2012	Yes	1	4	1101	1	1
087-002	04/12/2012	201	1st	04DEC2012	Yes	1	4	1101	1	1
087-002	28/11/2012	201	1st	28NOV2012	Yes	1	3	1101	1	1
087-002	18/12/2012	201	1st	18DEC2012	Yes	1	2	1101	1	1
087-002	17/12/2012	201	1st	17DEC2012	Yes	1	4	1101	1	1
087-002	14/06/2012	201	1st	14JUN2012	Yes	1	4	1101	1	1
087-002	02/07/2012	201	1st	02JUL2012	Yes	1	3	1101	1	1
087-002	05/07/2012	201	1st	05JUL2012	Yes	1	2	1101	1	1
087-002	06/08/2012	201	1st	06AUG2012	Yes	1	4	1101	1	1
087-002	07/08/2012	201	1st	07AUG2012	Yes	1	4	1101	1	1
087-002	17/12/2012	201	1st	17DEC2012	Yes	1	4	1101	1	1
087-002	26/11/2012	201	1st	26NOV2012	Yes	1	4	1101	1	1
087-002	26/11/2012	201	1st	26NOV2012	Yes	1	4	1101	1	1
087-002	03/12/2012	201	1st	03DEC2012	Yes	1	4	1101	1	1
087-002	29/11/2012	201	1st	29NOV2012	Yes	1	4	1101	1	1
087-002	04/12/2012	201	1st	04DEC2012	Yes	1	4	1101	1	1
087-002	20/12/2012	201	1st	20DEC2012	Yes	1	1	1101	1	1
087-002	04/03/2013	201	1st	04MAR2013	Yes	1	4	1101	1	1
087-002	08/01/2013	201	1st	08JAN2013	Yes	1	4	1101	1	1
087-002	28/01/2013	201	1st	28JAN2013	Yes	1	4	1101	1	1
087-002	28/01/2013	201	1st	28JAN2013	Yes	1	4	1101	1	1
087-002	08/03/2013	201	1st	08MAR2013	Yes	1	3	1101	1	1
087-002	25/02/2013	201	1st	25FEB2013	Yes	1	3	1101	1	1
087-002	25/02/2013	201	1st	25FEB2013	Yes	1	3	1101	1	1
087-002	13/03/2013	201	1st	13MAR2013	Yes	1	4	1101	1	1
087-002	24/04/2013	201	1st	24APR2013	Yes	1	4	1101	1	1
087-002	21/05/2013	201	1st	21MAY2013	Yes	1	4	1101	1	1
087-002	06/05/2013	201	1st	06MAY2013	Yes	1	4	1101	1	1
087-002	13/05/2013	201	1st	13MAY2013	Yes	1	4	1101	1	1
087-002	03/05/2013	201	1st	03MAY2013	Yes	1	4	1101	1	1
087-002	23/05/2013	201	1st	23MAY2013	Yes	1	3	1101	1	1
087-002	24/05/2013	201	1st	24MAY2013	Yes	1	4	1101	1	1
087-002	21/05/2012	601	2nd	18JUN2012	Yes	2	4	1101	1	1
087-002	04/06/2012	601	2nd	02JUL2012	Yes	2	4	1101	1	1
087-002	05/06/2012	601	2nd	10JUL2012	Yes	2	3	1101	1	1
087-002	07/01/2013	601	2nd	12FEB2013	Yes	2	4	1101	1	1
087-002	07/08/2012	601	2nd	10SEP2012	Yes	2	4	1101	1	1
087-002	08/08/2012	601	2nd	13SEP2012	Yes	2	4	1101	1	1
087-002	04/12/2012	601	2nd			1	3	1101	1	0
087-002	07/08/2012	601	2nd	04SEP2012	Yes	2	4	1101	1	1
087-002	13/08/2012	601	2nd	11SEP2012	Yes	2	4	1101	1	1
087-002	03/12/2012	601	2nd	07JAN2013	Yes	2	4	1101	1	1
087-002	14/08/2012	601	2nd	17SEP2012	Yes	2	4	1101	1	1
087-002	27/11/2012	601	2nd	02JAN2013	Yes	2	4	1101	1	1
087-002	26/11/2012	601	2nd	02JAN2013	Yes	2	4	1101	1	1
087-002	26/11/2012	601	2nd	03JAN2013	Yes	2	4	1101	1	1
087-002	28/11/2012	601	2nd	27DEC2012	Yes	2	4	1101	1	1
087-002	18/12/2012	601	2nd	16JAN2013	Yes	2	4	1101	1	1
087-002	03/12/2012	601	2nd	02JAN2013	Yes	2	4	1101	1	1
087-002	17/12/2012	601	2nd	23JAN2013	Yes	2	4	1101	1	1
087-002	18/02/2013	601	2nd	19MAR2013	Yes	2	4	1101	1	1
087-002	18/12/2012	601	2nd	15JAN2013	Yes	2	4	1101	1	1
087-002	08/01/2013	601	2nd	14FEB2013	Yes	2	4	1101	1	1
087-002	08/01/2013	601	2nd	14FEB2013	Yes	2	4	1101	1	1
087-002	31/01/2013	601	2nd	28FEB2013	Yes	2	4	1101	1	1
087-002	04/03/2013	601	2nd	01APR2013	Yes	2	4	1101	1	1
087-002	26/02/2013	601	2nd			1	3	1101	1	0
087-002	08/04/2013	601	2nd	13MAY2013	Yes	2	4	1101	1	1
087-002	18/03/2013	601	2nd	16APR2013	Yes	2	4	1101	1	1
087-002	02/05/2013	601	2nd	30MAY2013	Yes	2	4	1101	1	1
087-002	14/05/2013	601	2nd	13JUN2013	Yes	2	4	1101	1	1
087-002	22/05/2013	601	2nd	19JUN2013	Yes	2	4	1101	1	1
087-002	17/06/2013	601	2nd	15JUL2013	Yes	2	4	1101	1	1
087-002	26/06/2012	601	2nd	24JUL2012	Yes	2	4	1101	1	1
087-002	27/06/2012	601	2nd	25JUL2012	Yes	2	3	1101	1	1
087-002	09/08/2012	601	2nd	17SEP2012	Yes	2	4	1101	1	1
087-002	09/08/2012	601	2nd	10SEP2012	Yes	2	3	1101	1	1
087-002	17/01/2013	601	2nd	14FEB2013	Yes	2	4	1101	1	1
087-002	13/08/2012	601	2nd			1	1	1101	1	0
087-002	18/01/2013	601	2nd	25FEB2013	Yes	2	4	1101	1	1
087-002	31/01/2013	601	2nd	04MAR2013	Yes	2	2	1101	1	1
087-002	06/03/2013	601	2nd	03APR2013	Yes	2	4	1101	1	1
087-002	08/08/2012	601	2nd	05SEP2012	Yes	2	4	1101	1	1
087-002	13/08/2012	601	2nd	10SEP2012	Yes	2	3	1101	1	1
087-002	26/11/2012	601	2nd	07JAN2013	Yes	2	4	1101	1	1
087-002	29/11/2012	601	2nd	07JAN2013	Yes	2	4	1101	1	1
087-002	06/12/2012	601	2nd	03JAN2013	Yes	2	4	1101	1	1
087-002	07/12/2012	601	2nd	11JAN2013	Yes	2	4	1101	1	1
087-002	17/12/2012	601	2nd			1	1	1101	1	0
087-002	19/12/2012	601	2nd	22JAN2013	Yes	2	4	1101	1	1
087-002	15/04/2013	601	2nd	13MAY2013	Yes	2	3	1101	1	1
087-002	23/04/2013	601	2nd	28MAY2013	Yes	2	4	1101	1	1
087-002	30/04/2013	601	2nd	28MAY2013	Yes	2	4	1101	1	1
087-002	21/05/2013	601	2nd	20JUN2013	Yes	2	4	1101	1	1
087-002	29/05/2013	601	2nd	01JUL2013	Yes	2	4	1101	1	1
087-002	13/12/2012	601	2nd	16JAN2013	Yes	2	4	1101	1	1
087-002	07/08/2012	601	2nd	04SEP2012	Yes	2	4	1101	1	1
087-002	05/12/2012	601	2nd	04JAN2013	Yes	2	4	1101	1	1
087-002	09/04/2013	601	2nd	07MAY2013	Yes	2	4	1101	1	1
087-002	27/11/2012	601	2nd	08JAN2013	Yes	2	4	1101	1	1
087-002	30/04/2013	601	2nd	29MAY2013	Yes	2	2	1101	1	1
087-002	23/04/2013	601	2nd	22MAY2013	Yes	2	4	1101	1	1
087-002	13/06/2012	601	2nd	13JUL2012	Yes	2	2	1101	1	1
087-002	18/06/2012	601	2nd	16JUL2012	Yes	2	4	1101	1	1
087-002	21/06/2012	601	2nd	30JUL2012	Yes	2	4	1101	1	1
087-002	19/06/2012	601	2nd	17JUL2012	Yes	2	4	1101	1	1
087-002	09/07/2012	601	2nd	08AUG2012	Yes	2	3	1101	1	1
087-002	17/07/2012	601	2nd	15AUG2012	Yes	2	4	1101	1	1
087-002	11/07/2012	601	2nd	08AUG2012	Yes	2	4	1101	1	1
087-002	07/08/2012	601	2nd	04SEP2012	Yes	2	4	1101	1	1
087-002	07/08/2012	601	2nd	04SEP2012	Yes	2	4	1101	1	1
087-002	04/12/2012	601	2nd	03JAN2013	Yes	2	4	1101	1	1
087-002	28/11/2012	601	2nd			1	3	1101	1	0
087-002	18/12/2012	601	2nd	15JAN2013	Yes	2	2	1101	1	1
087-002	17/12/2012	601	2nd	14JAN2013	Yes	2	4	1101	1	1
087-002	14/06/2012	601	2nd	12JUL2012	Yes	2	4	1101	1	1
087-002	02/07/2012	601	2nd	30JUL2012	Yes	2	3	1101	1	1
087-002	05/07/2012	601	2nd		No	1	2	1101	1	1
087-002	06/08/2012	601	2nd	06SEP2012	Yes	2	4	1101	1	1
087-002	07/08/2012	601	2nd	04SEP2012	Yes	2	4	1101	1	1
087-002	17/12/2012	601	2nd	14JAN2013	Yes	2	4	1101	1	1
087-002	26/11/2012	601	2nd	27DEC2012	Yes	2	4	1101	1	1
087-002	26/11/2012	601	2nd	02JAN2013	Yes	2	4	1101	1	1
087-002	03/12/2012	601	2nd	02JAN2013	Yes	2	4	1101	1	1
087-002	29/11/2012	601	2nd	27DEC2012	Yes	2	4	1101	1	1
087-002	04/12/2012	601	2nd	08JAN2013	Yes	2	4	1101	1	1
087-002	20/12/2012	601	2nd			1	1	1101	1	0
087-002	04/03/2013	601	2nd	01APR2013	Yes	2	4	1101	1	1
087-002	08/01/2013	601	2nd	05FEB2013	Yes	2	4	1101	1	1
087-002	28/01/2013	601	2nd	25FEB2013	Yes	2	4	1101	1	1
087-002	28/01/2013	601	2nd	25FEB2013	Yes	2	4	1101	1	1
087-002	08/03/2013	601	2nd	08APR2013	Yes	2	3	1101	1	1
087-002	25/02/2013	601	2nd		No	1	3	1101	1	1
087-002	25/02/2013	601	2nd	26MAR2013	Yes	2	3	1101	1	1
087-002	13/03/2013	601	2nd	15APR2013	Yes	2	4	1101	1	1
087-002	24/04/2013	601	2nd	22MAY2013	Yes	2	4	1101	1	1
087-002	21/05/2013	601	2nd	18JUN2013	Yes	2	4	1101	1	1
087-002	06/05/2013	601	2nd	06JUN2013	Yes	2	4	1101	1	1
087-002	13/05/2013	601	2nd	11JUN2013	Yes	2	4	1101	1	1
087-002	03/05/2013	601	2nd	31MAY2013	Yes	2	4	1101	1	1
087-002	23/05/2013	601	2nd	01JUL2013	Yes	2	3	1101	1	1
087-002	24/05/2013	601	2nd	21JUN2013	Yes	2	4	1101	1	1
087-002	21/05/2012	801	3rd	06AUG2012	Yes	3	4	1101	1	1
087-002	04/06/2012	801	3rd	17SEP2012	Yes	3	4	1101	1	1
087-002	05/06/2012	801	3rd	15AUG2012	Yes	3	3	1101	1	1
087-002	07/01/2013	801	3rd	19MAR2013	Yes	3	4	1101	1	1
087-002	07/08/2012	801	3rd	14NOV2012	Yes	3	4	1101	1	1
087-002	08/08/2012	801	3rd	15NOV2012	Yes	3	4	1101	1	1
087-002	04/12/2012	801	3rd	25FEB2013	Yes	2	3	1101	1	1
087-002	07/08/2012	801	3rd	08NOV2012	Yes	3	4	1101	1	1
087-002	13/08/2012	801	3rd	05NOV2012	Yes	3	4	1101	1	1
087-002	03/12/2012	801	3rd	21FEB2013	Yes	3	4	1101	1	1
087-002	14/08/2012	801	3rd	06NOV2012	Yes	3	4	1101	1	1
087-002	27/11/2012	801	3rd	19FEB2013	Yes	3	4	1101	1	1
087-002	26/11/2012	801	3rd	20FEB2013	Yes	3	4	1101	1	1
087-002	26/11/2012	801	3rd	20FEB2013	Yes	3	4	1101	1	1
087-002	28/11/2012	801	3rd	06MAR2013	Yes	3	4	1101	1	1
087-002	18/12/2012	801	3rd	26FEB2013	Yes	3	4	1101	1	1
087-002	03/12/2012	801	3rd	21FEB2013	Yes	3	4	1101	1	1
087-002	17/12/2012	801	3rd	27MAR2013	Yes	3	4	1101	1	1
087-002	18/02/2013	801	3rd	30APR2013	Yes	3	4	1101	1	1
087-002	18/12/2012	801	3rd	07MAR2013	Yes	3	4	1101	1	1
087-002	08/01/2013	801	3rd	19MAR2013	Yes	3	4	1101	1	1
087-002	08/01/2013	801	3rd	19MAR2013	Yes	3	4	1101	1	1
087-002	31/01/2013	801	3rd	18APR2013	Yes	3	4	1101	1	1
087-002	04/03/2013	801	3rd	13MAY2013	Yes	3	4	1101	1	1
087-002	26/02/2013	801	3rd	29MAY2013	Yes	2	3	1101	1	1
087-002	08/04/2013	801	3rd	02JUL2013	Yes	3	4	1101	1	1
087-002	18/03/2013	801	3rd	28MAY2013	Yes	3	4	1101	1	1
087-002	02/05/2013	801	3rd	18JUL2013	Yes	3	4	1101	1	1
087-002	14/05/2013	801	3rd	21AUG2013	Yes	3	4	1101	1	1
087-002	22/05/2013	801	3rd	07AUG2013	Yes	3	4	1101	1	1
087-002	17/06/2013	801	3rd	26AUG2013	Yes	3	4	1101	1	1
087-002	26/06/2012	801	3rd	18SEP2012	Yes	3	4	1101	1	1
087-002	27/06/2012	801	3rd		No	2	3	1101	1	1
087-002	09/08/2012	801	3rd	14NOV2012	Yes	3	4	1101	1	1
087-002	09/08/2012	801	3rd	15NOV2012	Yes	3	3	1101	1	1
087-002	17/01/2013	801	3rd	11APR2013	Yes	3	4	1101	1	1
087-002	13/08/2012	801	3rd			1	1	1101	1	0
087-002	18/01/2013	801	3rd	12APR2013	Yes	3	4	1101	1	1
087-002	31/01/2013	801	3rd		No	2	2	1101	1	1
087-002	06/03/2013	801	3rd	30MAY2013	Yes	3	4	1101	1	1
087-002	08/08/2012	801	3rd	25OCT2012	Yes	3	4	1101	1	1
087-002	13/08/2012	801	3rd	05NOV2012	Yes	3	3	1101	1	1
087-002	26/11/2012	801	3rd	20FEB2013	Yes	3	4	1101	1	1
087-002	29/11/2012	801	3rd	14FEB2013	Yes	3	4	1101	1	1
087-002	06/12/2012	801	3rd	05MAR2013	Yes	3	4	1101	1	1
087-002	07/12/2012	801	3rd	01MAR2013	Yes	3	4	1101	1	1
087-002	17/12/2012	801	3rd			1	1	1101	1	0
087-002	19/12/2012	801	3rd	15MAR2013	Yes	3	4	1101	1	1
087-002	15/04/2013	801	3rd	11JUL2013	Yes	3	3	1101	1	1
087-002	23/04/2013	801	3rd	16JUL2013	Yes	3	4	1101	1	1
087-002	30/04/2013	801	3rd	23JUL2013	Yes	3	4	1101	1	1
087-002	21/05/2013	801	3rd	13AUG2013	Yes	3	4	1101	1	1
087-002	29/05/2013	801	3rd	14AUG2013	Yes	3	4	1101	1	1
087-002	13/12/2012	801	3rd	07MAR2013	Yes	3	4	1101	1	1
087-002	07/08/2012	801	3rd	23OCT2012	Yes	3	4	1101	1	1
087-002	05/12/2012	801	3rd	28FEB2013	Yes	3	4	1101	1	1
087-002	09/04/2013	801	3rd	03JUL2013	Yes	3	4	1101	1	1
087-002	27/11/2012	801	3rd	19FEB2013	Yes	3	4	1101	1	1
087-002	30/04/2013	801	3rd			2	2	1101	1	0
087-002	23/04/2013	801	3rd	16JUL2013	Yes	3	4	1101	1	1
087-002	13/06/2012	801	3rd			2	2	1101	1	0
087-002	18/06/2012	801	3rd	05SEP2012	Yes	3	4	1101	1	1
087-002	21/06/2012	801	3rd	30AUG2012	Yes	3	4	1101	1	1
087-002	19/06/2012	801	3rd	11SEP2012	Yes	3	4	1101	1	1
087-002	09/07/2012	801	3rd	20SEP2012	Yes	3	3	1101	1	1
087-002	17/07/2012	801	3rd	26SEP2012	Yes	3	4	1101	1	1
087-002	11/07/2012	801	3rd	26SEP2012	Yes	3	4	1101	1	1
087-002	07/08/2012	801	3rd	17OCT2012	Yes	3	4	1101	1	1
087-002	07/08/2012	801	3rd	24OCT2012	Yes	3	4	1101	1	1
087-002	04/12/2012	801	3rd	26FEB2013	Yes	3	4	1101	1	1
087-002	28/11/2012	801	3rd	06FEB2013	Yes	2	3	1101	1	1
087-002	18/12/2012	801	3rd			2	2	1101	1	0
087-002	17/12/2012	801	3rd	25FEB2013	Yes	3	4	1101	1	1
087-002	14/06/2012	801	3rd	07SEP2012	Yes	3	4	1101	1	1
087-002	02/07/2012	801	3rd	03OCT2012	Yes	3	3	1101	1	1
087-002	05/07/2012	801	3rd		No	1	2	1101	1	1
087-002	06/08/2012	801	3rd	22OCT2012	Yes	3	4	1101	1	1
087-002	07/08/2012	801	3rd	25OCT2012	Yes	3	4	1101	1	1
087-002	17/12/2012	801	3rd	11MAR2013	Yes	3	4	1101	1	1
087-002	26/11/2012	801	3rd	18FEB2013	Yes	3	4	1101	1	1
087-002	26/11/2012	801	3rd	19FEB2013	Yes	3	4	1101	1	1
087-002	03/12/2012	801	3rd	27FEB2013	Yes	3	4	1101	1	1
087-002	29/11/2012	801	3rd	22FEB2013	Yes	3	4	1101	1	1
087-002	04/12/2012	801	3rd	12MAR2013	Yes	3	4	1101	1	1
087-002	20/12/2012	801	3rd			1	1	1101	1	0
087-002	04/03/2013	801	3rd	22MAY2013	Yes	3	4	1101	1	1
087-002	08/01/2013	801	3rd	03APR2013	Yes	3	4	1101	1	1
087-002	28/01/2013	801	3rd	22APR2013	Yes	3	4	1101	1	1
087-002	28/01/2013	801	3rd	22APR2013	Yes	3	4	1101	1	1
087-002	08/03/2013	801	3rd	31MAY2013	Yes	3	3	1101	1	1
087-002	25/02/2013	801	3rd	20MAY2013	Yes	2	3	1101	1	1
087-002	25/02/2013	801	3rd	28MAY2013	Yes	3	3	1101	1	1
087-002	13/03/2013	801	3rd	05JUN2013	Yes	3	4	1101	1	1
087-002	24/04/2013	801	3rd	24JUL2013	Yes	3	4	1101	1	1
087-002	21/05/2013	801	3rd	13AUG2013	Yes	3	4	1101	1	1
087-002	06/05/2013	801	3rd	06AUG2013	Yes	3	4	1101	1	1
087-002	13/05/2013	801	3rd	05AUG2013	Yes	3	4	1101	1	1
087-002	03/05/2013	801	3rd	08AUG2013	Yes	3	4	1101	1	1
087-002	23/05/2013	801	3rd	26AUG2013	Yes	3	3	1101	1	1
087-002	24/05/2013	801	3rd	21AUG2013	Yes	3	4	1101	1	1
087-002	21/05/2012	1101	4th	12NOV2012	Yes	4	4	1101	1	1
087-002	04/06/2012	1101	4th	12NOV2012	Yes	4	4	1101	1	1
087-002	05/06/2012	1101	4th		No	3	3	1101	1	1
087-002	07/01/2013	1101	4th	03JUN2013	Yes	4	4	1101	1	1
087-002	07/08/2012	1101	4th	14JAN2013	Yes	4	4	1101	1	1
087-002	08/08/2012	1101	4th	24JAN2013	Yes	4	4	1101	1	1
087-002	04/12/2012	1101	4th	20MAY2013	Yes	3	3	1101	1	1
087-002	07/08/2012	1101	4th	03JAN2013	Yes	4	4	1101	1	1
087-002	13/08/2012	1101	4th	08JAN2013	Yes	4	4	1101	1	1
087-002	03/12/2012	1101	4th	20MAY2013	Yes	4	4	1101	1	1
087-002	14/08/2012	1101	4th	15JAN2013	Yes	4	4	1101	1	1
087-002	27/11/2012	1101	4th	06MAY2013	Yes	4	4	1101	1	1
087-002	26/11/2012	1101	4th	24APR2013	Yes	4	4	1101	1	1
087-002	26/11/2012	1101	4th	06MAY2013	Yes	4	4	1101	1	1
087-002	28/11/2012	1101	4th	15MAY2013	Yes	4	4	1101	1	1
087-002	18/12/2012	1101	4th	28MAY2013	Yes	4	4	1101	1	1
087-002	03/12/2012	1101	4th	11JUN2013	Yes	4	4	1101	1	1
087-002	17/12/2012	1101	4th	10JUN2013	Yes	4	4	1101	1	1
087-002	18/02/2013	1101	4th	22JUL2013	Yes	4	4	1101	1	1
087-002	18/12/2012	1101	4th	20MAY2013	Yes	4	4	1101	1	1
087-002	08/01/2013	1101	4th	25JUN2013	Yes	4	4	1101	1	1
087-002	08/01/2013	1101	4th	04JUN2013	Yes	4	4	1101	1	1
087-002	31/01/2013	1101	4th	05AUG2013	Yes	4	4	1101	1	1
087-002	04/03/2013	1101	4th	29JUL2013	Yes	4	4	1101	1	1
087-002	26/02/2013	1101	4th	23JUL2013	Yes	3	3	1101	1	1
087-002	08/04/2013	1101	4th	12SEP2013	Yes	4	4	1101	1	1
087-002	18/03/2013	1101	4th	13AUG2013	Yes	4	4	1101	1	1
087-002	02/05/2013	1101	4th	07OCT2013	Yes	4	4	1101	1	1
087-002	14/05/2013	1101	4th	22OCT2013	Yes	4	4	1101	1	1
087-002	22/05/2013	1101	4th	05NOV2013	Yes	4	4	1101	1	1
087-002	17/06/2013	1101	4th	03DEC2013	Yes	4	4	1101	1	1
087-002	26/06/2012	1101	4th	04DEC2012	Yes	4	4	1101	1	1
087-002	27/06/2012	1101	4th	03DEC2012	Yes	3	3	1101	1	1
087-002	09/08/2012	1101	4th	22JAN2013	Yes	4	4	1101	1	1
087-002	09/08/2012	1101	4th		No	3	3	1101	1	1
087-002	17/01/2013	1101	4th	30JUL2013	Yes	4	4	1101	1	1
087-002	13/08/2012	1101	4th			1	1	1101	1	0
087-002	18/01/2013	1101	4th	14JUN2013	Yes	4	4	1101	1	1
087-002	31/01/2013	1101	4th			2	2	1101	1	0
087-002	06/03/2013	1101	4th	21AUG2013	Yes	4	4	1101	1	1
087-002	08/08/2012	1101	4th	12FEB2013	Yes	4	4	1101	1	1
087-002	13/08/2012	1101	4th			3	3	1101	1	0
087-002	26/11/2012	1101	4th	20MAY2013	Yes	4	4	1101	1	1
087-002	29/11/2012	1101	4th	30MAY2013	Yes	4	4	1101	1	1
087-002	06/12/2012	1101	4th	28MAY2013	Yes	4	4	1101	1	1
087-002	07/12/2012	1101	4th	31MAY2013	Yes	4	4	1101	1	1
087-002	17/12/2012	1101	4th		No	1	1	1101	1	1
087-002	19/12/2012	1101	4th	05JUN2013	Yes	4	4	1101	1	1
087-002	15/04/2013	1101	4th			3	3	1101	1	0
087-002	23/04/2013	1101	4th	08OCT2013	Yes	4	4	1101	1	1
087-002	30/04/2013	1101	4th	15OCT2013	Yes	4	4	1101	1	1
087-002	21/05/2013	1101	4th	20NOV2013	Yes	4	4	1101	1	1
087-002	29/05/2013	1101	4th	13NOV2013	Yes	4	4	1101	1	1
087-002	13/12/2012	1101	4th	05JUN2013	Yes	4	4	1101	1	1
087-002	07/08/2012	1101	4th	09JAN2013	Yes	4	4	1101	1	1
087-002	05/12/2012	1101	4th	29MAY2013	Yes	4	4	1101	1	1
087-002	09/04/2013	1101	4th	24SEP2013	Yes	4	4	1101	1	1
087-002	27/11/2012	1101	4th	30MAY2013	Yes	4	4	1101	1	1
087-002	30/04/2013	1101	4th			2	2	1101	1	0
087-002	23/04/2013	1101	4th	08OCT2013	Yes	4	4	1101	1	1
087-002	13/06/2012	1101	4th			2	2	1101	1	0
087-002	18/06/2012	1101	4th	04DEC2012	Yes	4	4	1101	1	1
087-002	21/06/2012	1101	4th	03DEC2012	Yes	4	4	1101	1	1
087-002	19/06/2012	1101	4th	14NOV2012	Yes	4	4	1101	1	1
087-002	09/07/2012	1101	4th			3	3	1101	1	0
087-002	17/07/2012	1101	4th	14JAN2013	Yes	4	4	1101	1	1
087-002	11/07/2012	1101	4th	08JAN2013	Yes	4	4	1101	1	1
087-002	07/08/2012	1101	4th	08JAN2013	Yes	4	4	1101	1	1
087-002	07/08/2012	1101	4th	08JAN2013	Yes	4	4	1101	1	1
087-002	04/12/2012	1101	4th	14MAY2013	Yes	4	4	1101	1	1
087-002	28/11/2012	1101	4th	24APR2013	Yes	3	3	1101	1	1
087-002	18/12/2012	1101	4th			2	2	1101	1	0
087-002	17/12/2012	1101	4th	28JUN2013	Yes	4	4	1101	1	1
087-002	14/06/2012	1101	4th	03DEC2012	Yes	4	4	1101	1	1
087-002	02/07/2012	1101	4th		No	3	3	1101	1	1
087-002	05/07/2012	1101	4th	04DEC2012	Yes	2	2	1101	1	1
087-002	06/08/2012	1101	4th	22JAN2013	Yes	4	4	1101	1	1
087-002	07/08/2012	1101	4th	22JAN2013	Yes	4	4	1101	1	1
087-002	17/12/2012	1101	4th	03JUN2013	Yes	4	4	1101	1	1
087-002	26/11/2012	1101	4th	14MAY2013	Yes	4	4	1101	1	1
087-002	26/11/2012	1101	4th	13MAY2013	Yes	4	4	1101	1	1
087-002	03/12/2012	1101	4th	20MAY2013	Yes	4	4	1101	1	1
087-002	29/11/2012	1101	4th	17MAY2013	Yes	4	4	1101	1	1
087-002	04/12/2012	1101	4th	30APR2013	Yes	4	4	1101	1	1
087-002	20/12/2012	1101	4th			1	1	1101	1	0
087-002	04/03/2013	1101	4th	19AUG2013	Yes	4	4	1101	1	1
087-002	08/01/2013	1101	4th	04JUN2013	Yes	4	4	1101	1	1
087-002	28/01/2013	1101	4th	22JUL2013	Yes	4	4	1101	1	1
087-002	28/01/2013	1101	4th	15JUL2013	Yes	4	4	1101	1	1
087-002	08/03/2013	1101	4th			3	3	1101	1	0
087-002	25/02/2013	1101	4th	13AUG2013	Yes	3	3	1101	1	1
087-002	25/02/2013	1101	4th			3	3	1101	1	0
087-002	13/03/2013	1101	4th	30AUG2013	Yes	4	4	1101	1	1
087-002	24/04/2013	1101	4th	10OCT2013	Yes	4	4	1101	1	1
087-002	21/05/2013	1101	4th	07NOV2013	Yes	4	4	1101	1	1
087-002	06/05/2013	1101	4th	24OCT2013	Yes	4	4	1101	1	1
087-002	13/05/2013	1101	4th	28OCT2013	Yes	4	4	1101	1	1
087-002	03/05/2013	1101	4th	18OCT2013	Yes	4	4	1101	1	1
087-002	23/05/2013	1101	4th			3	3	1101	1	0
087-002	24/05/2013	1101	4th	08NOV2013	Yes	4	4	1101	1	1
087-007	21/05/2012	201	1st	21MAY2012	Yes	1	4	1101	1	1
087-007	04/06/2012	201	1st	04JUN2012	Yes	1	4	1101	1	1
087-007	05/06/2012	201	1st	05JUN2012	Yes	1	3	1101	1	1
087-007	07/01/2013	201	1st	07JAN2013	Yes	1	4	1101	1	1
087-007	07/08/2012	201	1st	07AUG2012	Yes	1	4	1101	1	1
087-007	08/08/2012	201	1st	08AUG2012	Yes	1	4	1101	1	1
087-007	04/12/2012	201	1st	04DEC2012	Yes	1	3	1101	1	1
087-007	07/08/2012	201	1st	07AUG2012	Yes	1	4	1101	1	1
087-007	13/08/2012	201	1st	13AUG2012	Yes	1	4	1101	1	1
087-007	03/12/2012	201	1st	03DEC2012	Yes	1	4	1101	1	1
087-007	14/08/2012	201	1st	14AUG2012	Yes	1	4	1101	1	1
087-007	27/11/2012	201	1st	27NOV2012	Yes	1	4	1101	1	1
087-007	26/11/2012	201	1st	26NOV2012	Yes	1	4	1101	1	1
087-007	26/11/2012	201	1st	26NOV2012	Yes	1	4	1101	1	1
087-007	28/11/2012	201	1st	28NOV2012	Yes	1	4	1101	1	1
087-007	18/12/2012	201	1st	18DEC2012	Yes	1	4	1101	1	1
087-007	03/12/2012	201	1st	03DEC2012	Yes	1	4	1101	1	1
087-007	17/12/2012	201	1st	17DEC2012	Yes	1	4	1101	1	1
087-007	18/02/2013	201	1st	18FEB2013	Yes	1	4	1101	1	1
087-007	18/12/2012	201	1st	18DEC2012	Yes	1	4	1101	1	1
087-007	08/01/2013	201	1st	08JAN2013	Yes	1	4	1101	1	1
087-007	08/01/2013	201	1st	08JAN2013	Yes	1	4	1101	1	1
087-007	31/01/2013	201	1st	31JAN2013	Yes	1	4	1101	1	1
087-007	04/03/2013	201	1st	04MAR2013	Yes	1	4	1101	1	1
087-007	26/02/2013	201	1st	26FEB2013	Yes	1	3	1101	1	1
087-007	08/04/2013	201	1st	08APR2013	Yes	1	4	1101	1	1
087-007	18/03/2013	201	1st	18MAR2013	Yes	1	4	1101	1	1
087-007	02/05/2013	201	1st	02MAY2013	Yes	1	4	1101	1	1
087-007	14/05/2013	201	1st	14MAY2013	Yes	1	4	1101	1	1
087-007	22/05/2013	201	1st	22MAY2013	Yes	1	4	1101	1	1
087-007	17/06/2013	201	1st	17JUN2013	Yes	1	4	1101	1	1
087-007	26/06/2012	201	1st	26JUN2012	Yes	1	4	1101	1	1
087-007	27/06/2012	201	1st	27JUN2012	Yes	1	3	1101	1	1
087-007	09/08/2012	201	1st	09AUG2012	Yes	1	4	1101	1	1
087-007	09/08/2012	201	1st	09AUG2012	Yes	1	3	1101	1	1
087-007	17/01/2013	201	1st	17JAN2013	Yes	1	4	1101	1	1
087-007	13/08/2012	201	1st	13AUG2012	Yes	1	1	1101	1	1
087-007	18/01/2013	201	1st	18JAN2013	Yes	1	4	1101	1	1
087-007	31/01/2013	201	1st	31JAN2013	Yes	1	2	1101	1	1
087-007	06/03/2013	201	1st	06MAR2013	Yes	1	4	1101	1	1
087-007	08/08/2012	201	1st	08AUG2012	Yes	1	4	1101	1	1
087-007	13/08/2012	201	1st	13AUG2012	Yes	1	3	1101	1	1
087-007	26/11/2012	201	1st	26NOV2012	Yes	1	4	1101	1	1
087-007	29/11/2012	201	1st	29NOV2012	Yes	1	4	1101	1	1
087-007	06/12/2012	201	1st	06DEC2012	Yes	1	4	1101	1	1
087-007	07/12/2012	201	1st	07DEC2012	Yes	1	4	1101	1	1
087-007	17/12/2012	201	1st	17DEC2012	Yes	1	1	1101	1	1
087-007	19/12/2012	201	1st	19DEC2012	Yes	1	4	1101	1	1
087-007	15/04/2013	201	1st	15APR2013	Yes	1	3	1101	1	1
087-007	23/04/2013	201	1st	23APR2013	Yes	1	4	1101	1	1
087-007	30/04/2013	201	1st	30APR2013	Yes	1	4	1101	1	1
087-007	21/05/2013	201	1st	21MAY2013	Yes	1	4	1101	1	1
087-007	29/05/2013	201	1st	29MAY2013	Yes	1	4	1101	1	1
087-007	13/12/2012	201	1st	13DEC2012	Yes	1	4	1101	1	1
087-007	07/08/2012	201	1st	07AUG2012	Yes	1	4	1101	1	1
087-007	05/12/2012	201	1st	05DEC2012	Yes	1	4	1101	1	1
087-007	09/04/2013	201	1st	09APR2013	Yes	1	4	1101	1	1
087-007	27/11/2012	201	1st	27NOV2012	Yes	1	4	1101	1	1
087-007	30/04/2013	201	1st	30APR2013	Yes	1	2	1101	1	1
087-007	23/04/2013	201	1st	23APR2013	Yes	1	4	1101	1	1
087-007	13/06/2012	201	1st	13JUN2012	Yes	1	2	1101	1	1
087-007	18/06/2012	201	1st	18JUN2012	Yes	1	4	1101	1	1
087-007	21/06/2012	201	1st	21JUN2012	Yes	1	4	1101	1	1
087-007	19/06/2012	201	1st	19JUN2012	Yes	1	4	1101	1	1
087-007	09/07/2012	201	1st	09JUL2012	Yes	1	3	1101	1	1
087-007	17/07/2012	201	1st	17JUL2012	Yes	1	4	1101	1	1
087-007	11/07/2012	201	1st	11JUL2012	Yes	1	4	1101	1	1
087-007	07/08/2012	201	1st	07AUG2012	Yes	1	4	1101	1	1
087-007	07/08/2012	201	1st	07AUG2012	Yes	1	4	1101	1	1
087-007	04/12/2012	201	1st	04DEC2012	Yes	1	4	1101	1	1
087-007	28/11/2012	201	1st	28NOV2012	Yes	1	3	1101	1	1
087-007	18/12/2012	201	1st	18DEC2012	Yes	1	2	1101	1	1
087-007	17/12/2012	201	1st	17DEC2012	Yes	1	4	1101	1	1
087-007	14/06/2012	201	1st	14JUN2012	Yes	1	4	1101	1	1
087-007	02/07/2012	201	1st	02JUL2012	Yes	1	3	1101	1	1
087-007	05/07/2012	201	1st	05JUL2012	Yes	1	2	1101	1	1
087-007	06/08/2012	201	1st	06AUG2012	Yes	1	4	1101	1	1
087-007	07/08/2012	201	1st	07AUG2012	Yes	1	4	1101	1	1
087-007	17/12/2012	201	1st	17DEC2012	Yes	1	4	1101	1	1
087-007	26/11/2012	201	1st	26NOV2012	Yes	1	4	1101	1	1
087-007	26/11/2012	201	1st	26NOV2012	Yes	1	4	1101	1	1
087-007	03/12/2012	201	1st	03DEC2012	Yes	1	4	1101	1	1
087-007	29/11/2012	201	1st	29NOV2012	Yes	1	4	1101	1	1
087-007	04/12/2012	201	1st	04DEC2012	Yes	1	4	1101	1	1
087-007	20/12/2012	201	1st	20DEC2012	Yes	1	1	1101	1	1
087-007	04/03/2013	201	1st	04MAR2013	Yes	1	4	1101	1	1
087-007	08/01/2013	201	1st	08JAN2013	Yes	1	4	1101	1	1
087-007	28/01/2013	201	1st	28JAN2013	Yes	1	4	1101	1	1
087-007	28/01/2013	201	1st	28JAN2013	Yes	1	4	1101	1	1
087-007	08/03/2013	201	1st	08MAR2013	Yes	1	3	1101	1	1
087-007	25/02/2013	201	1st	25FEB2013	Yes	1	3	1101	1	1
087-007	25/02/2013	201	1st	25FEB2013	Yes	1	3	1101	1	1
087-007	13/03/2013	201	1st	13MAR2013	Yes	1	4	1101	1	1
087-007	24/04/2013	201	1st	24APR2013	Yes	1	4	1101	1	1
087-007	21/05/2013	201	1st	21MAY2013	Yes	1	4	1101	1	1
087-007	06/05/2013	201	1st	06MAY2013	Yes	1	4	1101	1	1
087-007	13/05/2013	201	1st	13MAY2013	Yes	1	4	1101	1	1
087-007	03/05/2013	201	1st	03MAY2013	Yes	1	4	1101	1	1
087-007	23/05/2013	201	1st	23MAY2013	Yes	1	3	1101	1	1
087-007	24/05/2013	201	1st	24MAY2013	Yes	1	4	1101	1	1
087-007	21/05/2012	601	2nd	18JUN2012	Yes	2	4	1101	1	1
087-007	04/06/2012	601	2nd	02JUL2012	Yes	2	4	1101	1	1
087-007	05/06/2012	601	2nd	10JUL2012	Yes	2	3	1101	1	1
087-007	07/01/2013	601	2nd	12FEB2013	Yes	2	4	1101	1	1
087-007	07/08/2012	601	2nd	10SEP2012	Yes	2	4	1101	1	1
087-007	08/08/2012	601	2nd	13SEP2012	Yes	2	4	1101	1	1
087-007	04/12/2012	601	2nd			1	3	1101	1	0
087-007	07/08/2012	601	2nd	04SEP2012	Yes	2	4	1101	1	1
087-007	13/08/2012	601	2nd	11SEP2012	Yes	2	4	1101	1	1
087-007	03/12/2012	601	2nd	07JAN2013	Yes	2	4	1101	1	1
087-007	14/08/2012	601	2nd	17SEP2012	Yes	2	4	1101	1	1
087-007	27/11/2012	601	2nd	02JAN2013	Yes	2	4	1101	1	1
087-007	26/11/2012	601	2nd	02JAN2013	Yes	2	4	1101	1	1
087-007	26/11/2012	601	2nd	03JAN2013	Yes	2	4	1101	1	1
087-007	28/11/2012	601	2nd	27DEC2012	Yes	2	4	1101	1	1
087-007	18/12/2012	601	2nd	16JAN2013	Yes	2	4	1101	1	1
087-007	03/12/2012	601	2nd	02JAN2013	Yes	2	4	1101	1	1
087-007	17/12/2012	601	2nd	23JAN2013	Yes	2	4	1101	1	1
087-007	18/02/2013	601	2nd	19MAR2013	Yes	2	4	1101	1	1
087-007	18/12/2012	601	2nd	15JAN2013	Yes	2	4	1101	1	1
087-007	08/01/2013	601	2nd	14FEB2013	Yes	2	4	1101	1	1
087-007	08/01/2013	601	2nd	14FEB2013	Yes	2	4	1101	1	1
087-007	31/01/2013	601	2nd	28FEB2013	Yes	2	4	1101	1	1
087-007	04/03/2013	601	2nd	01APR2013	Yes	2	4	1101	1	1
087-007	26/02/2013	601	2nd			1	3	1101	1	0
087-007	08/04/2013	601	2nd	13MAY2013	Yes	2	4	1101	1	1
087-007	18/03/2013	601	2nd	16APR2013	Yes	2	4	1101	1	1
087-007	02/05/2013	601	2nd	30MAY2013	Yes	2	4	1101	1	1
087-007	14/05/2013	601	2nd	13JUN2013	Yes	2	4	1101	1	1
087-007	22/05/2013	601	2nd	19JUN2013	Yes	2	4	1101	1	1
087-007	17/06/2013	601	2nd	15JUL2013	Yes	2	4	1101	1	1
087-007	26/06/2012	601	2nd	24JUL2012	Yes	2	4	1101	1	1
087-007	27/06/2012	601	2nd	25JUL2012	Yes	2	3	1101	1	1
087-007	09/08/2012	601	2nd	17SEP2012	Yes	2	4	1101	1	1
087-007	09/08/2012	601	2nd	10SEP2012	Yes	2	3	1101	1	1
087-007	17/01/2013	601	2nd	14FEB2013	Yes	2	4	1101	1	1
087-007	13/08/2012	601	2nd			1	1	1101	1	0
087-007	18/01/2013	601	2nd	25FEB2013	Yes	2	4	1101	1	1
087-007	31/01/2013	601	2nd	04MAR2013	Yes	2	2	1101	1	1
087-007	06/03/2013	601	2nd	03APR2013	Yes	2	4	1101	1	1
087-007	08/08/2012	601	2nd	05SEP2012	Yes	2	4	1101	1	1
087-007	13/08/2012	601	2nd	10SEP2012	Yes	2	3	1101	1	1
087-007	26/11/2012	601	2nd	07JAN2013	Yes	2	4	1101	1	1
087-007	29/11/2012	601	2nd	07JAN2013	Yes	2	4	1101	1	1
087-007	06/12/2012	601	2nd	03JAN2013	Yes	2	4	1101	1	1
087-007	07/12/2012	601	2nd	11JAN2013	Yes	2	4	1101	1	1
087-007	17/12/2012	601	2nd			1	1	1101	1	0
087-007	19/12/2012	601	2nd	22JAN2013	Yes	2	4	1101	1	1
087-007	15/04/2013	601	2nd	13MAY2013	Yes	2	3	1101	1	1
087-007	23/04/2013	601	2nd	28MAY2013	Yes	2	4	1101	1	1
087-007	30/04/2013	601	2nd	28MAY2013	Yes	2	4	1101	1	1
087-007	21/05/2013	601	2nd	20JUN2013	Yes	2	4	1101	1	1
087-007	29/05/2013	601	2nd	01JUL2013	Yes	2	4	1101	1	1
087-007	13/12/2012	601	2nd	16JAN2013	Yes	2	4	1101	1	1
087-007	07/08/2012	601	2nd	04SEP2012	Yes	2	4	1101	1	1
087-007	05/12/2012	601	2nd	04JAN2013	Yes	2	4	1101	1	1
087-007	09/04/2013	601	2nd	07MAY2013	Yes	2	4	1101	1	1
087-007	27/11/2012	601	2nd	08JAN2013	Yes	2	4	1101	1	1
087-007	30/04/2013	601	2nd	29MAY2013	Yes	2	2	1101	1	1
087-007	23/04/2013	601	2nd	22MAY2013	Yes	2	4	1101	1	1
087-007	13/06/2012	601	2nd	13JUL2012	Yes	2	2	1101	1	1
087-007	18/06/2012	601	2nd	16JUL2012	Yes	2	4	1101	1	1
087-007	21/06/2012	601	2nd	30JUL2012	Yes	2	4	1101	1	1
087-007	19/06/2012	601	2nd	17JUL2012	Yes	2	4	1101	1	1
087-007	09/07/2012	601	2nd	08AUG2012	Yes	2	3	1101	1	1
087-007	17/07/2012	601	2nd	15AUG2012	Yes	2	4	1101	1	1
087-007	11/07/2012	601	2nd	08AUG2012	Yes	2	4	1101	1	1
087-007	07/08/2012	601	2nd	04SEP2012	Yes	2	4	1101	1	1
087-007	07/08/2012	601	2nd	04SEP2012	Yes	2	4	1101	1	1
087-007	04/12/2012	601	2nd	03JAN2013	Yes	2	4	1101	1	1
087-007	28/11/2012	601	2nd			1	3	1101	1	0
087-007	18/12/2012	601	2nd	15JAN2013	Yes	2	2	1101	1	1
087-007	17/12/2012	601	2nd	14JAN2013	Yes	2	4	1101	1	1
087-007	14/06/2012	601	2nd	12JUL2012	Yes	2	4	1101	1	1
087-007	02/07/2012	601	2nd	30JUL2012	Yes	2	3	1101	1	1
087-007	05/07/2012	601	2nd		No	1	2	1101	1	1
087-007	06/08/2012	601	2nd	06SEP2012	Yes	2	4	1101	1	1
087-007	07/08/2012	601	2nd	04SEP2012	Yes	2	4	1101	1	1
087-007	17/12/2012	601	2nd	14JAN2013	Yes	2	4	1101	1	1
087-007	26/11/2012	601	2nd	27DEC2012	Yes	2	4	1101	1	1
087-007	26/11/2012	601	2nd	02JAN2013	Yes	2	4	1101	1	1
087-007	03/12/2012	601	2nd	02JAN2013	Yes	2	4	1101	1	1
087-007	29/11/2012	601	2nd	27DEC2012	Yes	2	4	1101	1	1
087-007	04/12/2012	601	2nd	08JAN2013	Yes	2	4	1101	1	1
087-007	20/12/2012	601	2nd			1	1	1101	1	0
087-007	04/03/2013	601	2nd	01APR2013	Yes	2	4	1101	1	1
087-007	08/01/2013	601	2nd	05FEB2013	Yes	2	4	1101	1	1
087-007	28/01/2013	601	2nd	25FEB2013	Yes	2	4	1101	1	1
087-007	28/01/2013	601	2nd	25FEB2013	Yes	2	4	1101	1	1
087-007	08/03/2013	601	2nd	08APR2013	Yes	2	3	1101	1	1
087-007	25/02/2013	601	2nd		No	1	3	1101	1	1
087-007	25/02/2013	601	2nd	26MAR2013	Yes	2	3	1101	1	1
087-007	13/03/2013	601	2nd	15APR2013	Yes	2	4	1101	1	1
087-007	24/04/2013	601	2nd	22MAY2013	Yes	2	4	1101	1	1
087-007	21/05/2013	601	2nd	18JUN2013	Yes	2	4	1101	1	1
087-007	06/05/2013	601	2nd	06JUN2013	Yes	2	4	1101	1	1
087-007	13/05/2013	601	2nd	11JUN2013	Yes	2	4	1101	1	1
087-007	03/05/2013	601	2nd	31MAY2013	Yes	2	4	1101	1	1
087-007	23/05/2013	601	2nd	01JUL2013	Yes	2	3	1101	1	1
087-007	24/05/2013	601	2nd	21JUN2013	Yes	2	4	1101	1	1
087-007	21/05/2012	801	3rd	06AUG2012	Yes	3	4	1101	1	1
087-007	04/06/2012	801	3rd	17SEP2012	Yes	3	4	1101	1	1
087-007	05/06/2012	801	3rd	15AUG2012	Yes	3	3	1101	1	1
087-007	07/01/2013	801	3rd	19MAR2013	Yes	3	4	1101	1	1
087-007	07/08/2012	801	3rd	14NOV2012	Yes	3	4	1101	1	1
087-007	08/08/2012	801	3rd	15NOV2012	Yes	3	4	1101	1	1
087-007	04/12/2012	801	3rd	25FEB2013	Yes	2	3	1101	1	1
087-007	07/08/2012	801	3rd	08NOV2012	Yes	3	4	1101	1	1
087-007	13/08/2012	801	3rd	05NOV2012	Yes	3	4	1101	1	1
087-007	03/12/2012	801	3rd	21FEB2013	Yes	3	4	1101	1	1
087-007	14/08/2012	801	3rd	06NOV2012	Yes	3	4	1101	1	1
087-007	27/11/2012	801	3rd	19FEB2013	Yes	3	4	1101	1	1
087-007	26/11/2012	801	3rd	20FEB2013	Yes	3	4	1101	1	1
087-007	26/11/2012	801	3rd	20FEB2013	Yes	3	4	1101	1	1
087-007	28/11/2012	801	3rd	06MAR2013	Yes	3	4	1101	1	1
087-007	18/12/2012	801	3rd	26FEB2013	Yes	3	4	1101	1	1
087-007	03/12/2012	801	3rd	21FEB2013	Yes	3	4	1101	1	1
087-007	17/12/2012	801	3rd	27MAR2013	Yes	3	4	1101	1	1
087-007	18/02/2013	801	3rd	30APR2013	Yes	3	4	1101	1	1
087-007	18/12/2012	801	3rd	07MAR2013	Yes	3	4	1101	1	1
087-007	08/01/2013	801	3rd	19MAR2013	Yes	3	4	1101	1	1
087-007	08/01/2013	801	3rd	19MAR2013	Yes	3	4	1101	1	1
087-007	31/01/2013	801	3rd	18APR2013	Yes	3	4	1101	1	1
087-007	04/03/2013	801	3rd	13MAY2013	Yes	3	4	1101	1	1
087-007	26/02/2013	801	3rd	29MAY2013	Yes	2	3	1101	1	1
087-007	08/04/2013	801	3rd	02JUL2013	Yes	3	4	1101	1	1
087-007	18/03/2013	801	3rd	28MAY2013	Yes	3	4	1101	1	1
087-007	02/05/2013	801	3rd	18JUL2013	Yes	3	4	1101	1	1
087-007	14/05/2013	801	3rd	21AUG2013	Yes	3	4	1101	1	1
087-007	22/05/2013	801	3rd	07AUG2013	Yes	3	4	1101	1	1
087-007	17/06/2013	801	3rd	26AUG2013	Yes	3	4	1101	1	1
087-007	26/06/2012	801	3rd	18SEP2012	Yes	3	4	1101	1	1
087-007	27/06/2012	801	3rd		No	2	3	1101	1	1
087-007	09/08/2012	801	3rd	14NOV2012	Yes	3	4	1101	1	1
087-007	09/08/2012	801	3rd	15NOV2012	Yes	3	3	1101	1	1
087-007	17/01/2013	801	3rd	11APR2013	Yes	3	4	1101	1	1
087-007	13/08/2012	801	3rd			1	1	1101	1	0
087-007	18/01/2013	801	3rd	12APR2013	Yes	3	4	1101	1	1
087-007	31/01/2013	801	3rd		No	2	2	1101	1	1
087-007	06/03/2013	801	3rd	30MAY2013	Yes	3	4	1101	1	1
087-007	08/08/2012	801	3rd	25OCT2012	Yes	3	4	1101	1	1
087-007	13/08/2012	801	3rd	05NOV2012	Yes	3	3	1101	1	1
087-007	26/11/2012	801	3rd	20FEB2013	Yes	3	4	1101	1	1
087-007	29/11/2012	801	3rd	14FEB2013	Yes	3	4	1101	1	1
087-007	06/12/2012	801	3rd	05MAR2013	Yes	3	4	1101	1	1
087-007	07/12/2012	801	3rd	01MAR2013	Yes	3	4	1101	1	1
087-007	17/12/2012	801	3rd			1	1	1101	1	0
087-007	19/12/2012	801	3rd	15MAR2013	Yes	3	4	1101	1	1
087-007	15/04/2013	801	3rd	11JUL2013	Yes	3	3	1101	1	1
087-007	23/04/2013	801	3rd	16JUL2013	Yes	3	4	1101	1	1
087-007	30/04/2013	801	3rd	23JUL2013	Yes	3	4	1101	1	1
087-007	21/05/2013	801	3rd	13AUG2013	Yes	3	4	1101	1	1
087-007	29/05/2013	801	3rd	14AUG2013	Yes	3	4	1101	1	1
087-007	13/12/2012	801	3rd	07MAR2013	Yes	3	4	1101	1	1
087-007	07/08/2012	801	3rd	23OCT2012	Yes	3	4	1101	1	1
087-007	05/12/2012	801	3rd	28FEB2013	Yes	3	4	1101	1	1
087-007	09/04/2013	801	3rd	03JUL2013	Yes	3	4	1101	1	1
087-007	27/11/2012	801	3rd	19FEB2013	Yes	3	4	1101	1	1
087-007	30/04/2013	801	3rd			2	2	1101	1	0
087-007	23/04/2013	801	3rd	16JUL2013	Yes	3	4	1101	1	1
087-007	13/06/2012	801	3rd			2	2	1101	1	0
087-007	18/06/2012	801	3rd	05SEP2012	Yes	3	4	1101	1	1
087-007	21/06/2012	801	3rd	30AUG2012	Yes	3	4	1101	1	1
087-007	19/06/2012	801	3rd	11SEP2012	Yes	3	4	1101	1	1
087-007	09/07/2012	801	3rd	20SEP2012	Yes	3	3	1101	1	1
087-007	17/07/2012	801	3rd	26SEP2012	Yes	3	4	1101	1	1
087-007	11/07/2012	801	3rd	26SEP2012	Yes	3	4	1101	1	1
087-007	07/08/2012	801	3rd	17OCT2012	Yes	3	4	1101	1	1
087-007	07/08/2012	801	3rd	24OCT2012	Yes	3	4	1101	1	1
087-007	04/12/2012	801	3rd	26FEB2013	Yes	3	4	1101	1	1
087-007	28/11/2012	801	3rd	06FEB2013	Yes	2	3	1101	1	1
087-007	18/12/2012	801	3rd			2	2	1101	1	0
087-007	17/12/2012	801	3rd	25FEB2013	Yes	3	4	1101	1	1
087-007	14/06/2012	801	3rd	07SEP2012	Yes	3	4	1101	1	1
087-007	02/07/2012	801	3rd	03OCT2012	Yes	3	3	1101	1	1
087-007	05/07/2012	801	3rd		No	1	2	1101	1	1
087-007	06/08/2012	801	3rd	22OCT2012	Yes	3	4	1101	1	1
087-007	07/08/2012	801	3rd	25OCT2012	Yes	3	4	1101	1	1
087-007	17/12/2012	801	3rd	11MAR2013	Yes	3	4	1101	1	1
087-007	26/11/2012	801	3rd	18FEB2013	Yes	3	4	1101	1	1
087-007	26/11/2012	801	3rd	19FEB2013	Yes	3	4	1101	1	1
087-007	03/12/2012	801	3rd	27FEB2013	Yes	3	4	1101	1	1
087-007	29/11/2012	801	3rd	22FEB2013	Yes	3	4	1101	1	1
087-007	04/12/2012	801	3rd	12MAR2013	Yes	3	4	1101	1	1
087-007	20/12/2012	801	3rd			1	1	1101	1	0
087-007	04/03/2013	801	3rd	22MAY2013	Yes	3	4	1101	1	1
087-007	08/01/2013	801	3rd	03APR2013	Yes	3	4	1101	1	1
087-007	28/01/2013	801	3rd	22APR2013	Yes	3	4	1101	1	1
087-007	28/01/2013	801	3rd	22APR2013	Yes	3	4	1101	1	1
087-007	08/03/2013	801	3rd	31MAY2013	Yes	3	3	1101	1	1
087-007	25/02/2013	801	3rd	20MAY2013	Yes	2	3	1101	1	1
087-007	25/02/2013	801	3rd	28MAY2013	Yes	3	3	1101	1	1
087-007	13/03/2013	801	3rd	05JUN2013	Yes	3	4	1101	1	1
087-007	24/04/2013	801	3rd	24JUL2013	Yes	3	4	1101	1	1
087-007	21/05/2013	801	3rd	13AUG2013	Yes	3	4	1101	1	1
087-007	06/05/2013	801	3rd	06AUG2013	Yes	3	4	1101	1	1
087-007	13/05/2013	801	3rd	05AUG2013	Yes	3	4	1101	1	1
087-007	03/05/2013	801	3rd	08AUG2013	Yes	3	4	1101	1	1
087-007	23/05/2013	801	3rd	26AUG2013	Yes	3	3	1101	1	1
087-007	24/05/2013	801	3rd	21AUG2013	Yes	3	4	1101	1	1
087-007	21/05/2012	1101	4th	12NOV2012	Yes	4	4	1101	1	1
087-007	04/06/2012	1101	4th	12NOV2012	Yes	4	4	1101	1	1
087-007	05/06/2012	1101	4th		No	3	3	1101	1	1
087-007	07/01/2013	1101	4th	03JUN2013	Yes	4	4	1101	1	1
087-007	07/08/2012	1101	4th	14JAN2013	Yes	4	4	1101	1	1
087-007	08/08/2012	1101	4th	24JAN2013	Yes	4	4	1101	1	1
087-007	04/12/2012	1101	4th	20MAY2013	Yes	3	3	1101	1	1
087-007	07/08/2012	1101	4th	03JAN2013	Yes	4	4	1101	1	1
087-007	13/08/2012	1101	4th	08JAN2013	Yes	4	4	1101	1	1
087-007	03/12/2012	1101	4th	20MAY2013	Yes	4	4	1101	1	1
087-007	14/08/2012	1101	4th	15JAN2013	Yes	4	4	1101	1	1
087-007	27/11/2012	1101	4th	06MAY2013	Yes	4	4	1101	1	1
087-007	26/11/2012	1101	4th	24APR2013	Yes	4	4	1101	1	1
087-007	26/11/2012	1101	4th	06MAY2013	Yes	4	4	1101	1	1
087-007	28/11/2012	1101	4th	15MAY2013	Yes	4	4	1101	1	1
087-007	18/12/2012	1101	4th	28MAY2013	Yes	4	4	1101	1	1
087-007	03/12/2012	1101	4th	11JUN2013	Yes	4	4	1101	1	1
087-007	17/12/2012	1101	4th	10JUN2013	Yes	4	4	1101	1	1
087-007	18/02/2013	1101	4th	22JUL2013	Yes	4	4	1101	1	1
087-007	18/12/2012	1101	4th	20MAY2013	Yes	4	4	1101	1	1
087-007	08/01/2013	1101	4th	25JUN2013	Yes	4	4	1101	1	1
087-007	08/01/2013	1101	4th	04JUN2013	Yes	4	4	1101	1	1
087-007	31/01/2013	1101	4th	05AUG2013	Yes	4	4	1101	1	1
087-007	04/03/2013	1101	4th	29JUL2013	Yes	4	4	1101	1	1
087-007	26/02/2013	1101	4th	23JUL2013	Yes	3	3	1101	1	1
087-007	08/04/2013	1101	4th	12SEP2013	Yes	4	4	1101	1	1
087-007	18/03/2013	1101	4th	13AUG2013	Yes	4	4	1101	1	1
087-007	02/05/2013	1101	4th	07OCT2013	Yes	4	4	1101	1	1
087-007	14/05/2013	1101	4th	22OCT2013	Yes	4	4	1101	1	1
087-007	22/05/2013	1101	4th	05NOV2013	Yes	4	4	1101	1	1
087-007	17/06/2013	1101	4th	03DEC2013	Yes	4	4	1101	1	1
087-007	26/06/2012	1101	4th	04DEC2012	Yes	4	4	1101	1	1
087-007	27/06/2012	1101	4th	03DEC2012	Yes	3	3	1101	1	1
087-007	09/08/2012	1101	4th	22JAN2013	Yes	4	4	1101	1	1
087-007	09/08/2012	1101	4th		No	3	3	1101	1	1
087-007	17/01/2013	1101	4th	30JUL2013	Yes	4	4	1101	1	1
087-007	13/08/2012	1101	4th			1	1	1101	1	0
087-007	18/01/2013	1101	4th	14JUN2013	Yes	4	4	1101	1	1
087-007	31/01/2013	1101	4th			2	2	1101	1	0
087-007	06/03/2013	1101	4th	21AUG2013	Yes	4	4	1101	1	1
087-007	08/08/2012	1101	4th	12FEB2013	Yes	4	4	1101	1	1
087-007	13/08/2012	1101	4th			3	3	1101	1	0
087-007	26/11/2012	1101	4th	20MAY2013	Yes	4	4	1101	1	1
087-007	29/11/2012	1101	4th	30MAY2013	Yes	4	4	1101	1	1
087-007	06/12/2012	1101	4th	28MAY2013	Yes	4	4	1101	1	1
087-007	07/12/2012	1101	4th	31MAY2013	Yes	4	4	1101	1	1
087-007	17/12/2012	1101	4th		No	1	1	1101	1	1
087-007	19/12/2012	1101	4th	05JUN2013	Yes	4	4	1101	1	1
087-007	15/04/2013	1101	4th			3	3	1101	1	0
087-007	23/04/2013	1101	4th	08OCT2013	Yes	4	4	1101	1	1
087-007	30/04/2013	1101	4th	15OCT2013	Yes	4	4	1101	1	1
087-007	21/05/2013	1101	4th	20NOV2013	Yes	4	4	1101	1	1
087-007	29/05/2013	1101	4th	13NOV2013	Yes	4	4	1101	1	1
087-007	13/12/2012	1101	4th	05JUN2013	Yes	4	4	1101	1	1
087-007	07/08/2012	1101	4th	09JAN2013	Yes	4	4	1101	1	1
087-007	05/12/2012	1101	4th	29MAY2013	Yes	4	4	1101	1	1
087-007	09/04/2013	1101	4th	24SEP2013	Yes	4	4	1101	1	1
087-007	27/11/2012	1101	4th	30MAY2013	Yes	4	4	1101	1	1
087-007	30/04/2013	1101	4th			2	2	1101	1	0
087-007	23/04/2013	1101	4th	08OCT2013	Yes	4	4	1101	1	1
087-007	13/06/2012	1101	4th			2	2	1101	1	0
087-007	18/06/2012	1101	4th	04DEC2012	Yes	4	4	1101	1	1
087-007	21/06/2012	1101	4th	03DEC2012	Yes	4	4	1101	1	1
087-007	19/06/2012	1101	4th	14NOV2012	Yes	4	4	1101	1	1
087-007	09/07/2012	1101	4th			3	3	1101	1	0
087-007	17/07/2012	1101	4th	14JAN2013	Yes	4	4	1101	1	1
087-007	11/07/2012	1101	4th	08JAN2013	Yes	4	4	1101	1	1
087-007	07/08/2012	1101	4th	08JAN2013	Yes	4	4	1101	1	1
087-007	07/08/2012	1101	4th	08JAN2013	Yes	4	4	1101	1	1
087-007	04/12/2012	1101	4th	14MAY2013	Yes	4	4	1101	1	1
087-007	28/11/2012	1101	4th	24APR2013	Yes	3	3	1101	1	1
087-007	18/12/2012	1101	4th			2	2	1101	1	0
087-007	17/12/2012	1101	4th	28JUN2013	Yes	4	4	1101	1	1
087-007	14/06/2012	1101	4th	03DEC2012	Yes	4	4	1101	1	1
087-007	02/07/2012	1101	4th		No	3	3	1101	1	1
087-007	05/07/2012	1101	4th	04DEC2012	Yes	2	2	1101	1	1
087-007	06/08/2012	1101	4th	22JAN2013	Yes	4	4	1101	1	1
087-007	07/08/2012	1101	4th	22JAN2013	Yes	4	4	1101	1	1
087-007	17/12/2012	1101	4th	03JUN2013	Yes	4	4	1101	1	1
087-007	26/11/2012	1101	4th	14MAY2013	Yes	4	4	1101	1	1
087-007	26/11/2012	1101	4th	13MAY2013	Yes	4	4	1101	1	1
087-007	03/12/2012	1101	4th	20MAY2013	Yes	4	4	1101	1	1
087-007	29/11/2012	1101	4th	17MAY2013	Yes	4	4	1101	1	1
087-007	04/12/2012	1101	4th	30APR2013	Yes	4	4	1101	1	1
087-007	20/12/2012	1101	4th			1	1	1101	1	0
087-007	04/03/2013	1101	4th	19AUG2013	Yes	4	4	1101	1	1
087-007	08/01/2013	1101	4th	04JUN2013	Yes	4	4	1101	1	1
087-007	28/01/2013	1101	4th	22JUL2013	Yes	4	4	1101	1	1
087-007	28/01/2013	1101	4th	15JUL2013	Yes	4	4	1101	1	1
087-007	08/03/2013	1101	4th			3	3	1101	1	0
087-007	25/02/2013	1101	4th	13AUG2013	Yes	3	3	1101	1	1
087-007	25/02/2013	1101	4th			3	3	1101	1	0
087-007	13/03/2013	1101	4th	30AUG2013	Yes	4	4	1101	1	1
087-007	24/04/2013	1101	4th	10OCT2013	Yes	4	4	1101	1	1
087-007	21/05/2013	1101	4th	07NOV2013	Yes	4	4	1101	1	1
087-007	06/05/2013	1101	4th	24OCT2013	Yes	4	4	1101	1	1
087-007	13/05/2013	1101	4th	28OCT2013	Yes	4	4	1101	1	1
087-007	03/05/2013	1101	4th	18OCT2013	Yes	4	4	1101	1	1
087-007	23/05/2013	1101	4th			3	3	1101	1	0
087-007	24/05/2013	1101	4th	08NOV2013	Yes	4	4	1101	1	1
087-008	21/05/2012	201	1st	21MAY2012	Yes	1	4	1101	1	1
087-008	04/06/2012	201	1st	04JUN2012	Yes	1	4	1101	1	1
087-008	05/06/2012	201	1st	05JUN2012	Yes	1	3	1101	1	1
087-008	07/01/2013	201	1st	07JAN2013	Yes	1	4	1101	1	1
087-008	07/08/2012	201	1st	07AUG2012	Yes	1	4	1101	1	1
087-008	08/08/2012	201	1st	08AUG2012	Yes	1	4	1101	1	1
087-008	04/12/2012	201	1st	04DEC2012	Yes	1	3	1101	1	1
087-008	07/08/2012	201	1st	07AUG2012	Yes	1	4	1101	1	1
087-008	13/08/2012	201	1st	13AUG2012	Yes	1	4	1101	1	1
087-008	03/12/2012	201	1st	03DEC2012	Yes	1	4	1101	1	1
087-008	14/08/2012	201	1st	14AUG2012	Yes	1	4	1101	1	1
087-008	27/11/2012	201	1st	27NOV2012	Yes	1	4	1101	1	1
087-008	26/11/2012	201	1st	26NOV2012	Yes	1	4	1101	1	1
087-008	26/11/2012	201	1st	26NOV2012	Yes	1	4	1101	1	1
087-008	28/11/2012	201	1st	28NOV2012	Yes	1	4	1101	1	1
087-008	18/12/2012	201	1st	18DEC2012	Yes	1	4	1101	1	1
087-008	03/12/2012	201	1st	03DEC2012	Yes	1	4	1101	1	1
087-008	17/12/2012	201	1st	17DEC2012	Yes	1	4	1101	1	1
087-008	18/02/2013	201	1st	18FEB2013	Yes	1	4	1101	1	1
087-008	18/12/2012	201	1st	18DEC2012	Yes	1	4	1101	1	1
087-008	08/01/2013	201	1st	08JAN2013	Yes	1	4	1101	1	1
087-008	08/01/2013	201	1st	08JAN2013	Yes	1	4	1101	1	1
087-008	31/01/2013	201	1st	31JAN2013	Yes	1	4	1101	1	1
087-008	04/03/2013	201	1st	04MAR2013	Yes	1	4	1101	1	1
087-008	26/02/2013	201	1st	26FEB2013	Yes	1	3	1101	1	1
087-008	08/04/2013	201	1st	08APR2013	Yes	1	4	1101	1	1
087-008	18/03/2013	201	1st	18MAR2013	Yes	1	4	1101	1	1
087-008	02/05/2013	201	1st	02MAY2013	Yes	1	4	1101	1	1
087-008	14/05/2013	201	1st	14MAY2013	Yes	1	4	1101	1	1
087-008	22/05/2013	201	1st	22MAY2013	Yes	1	4	1101	1	1
087-008	17/06/2013	201	1st	17JUN2013	Yes	1	4	1101	1	1
087-008	26/06/2012	201	1st	26JUN2012	Yes	1	4	1101	1	1
087-008	27/06/2012	201	1st	27JUN2012	Yes	1	3	1101	1	1
087-008	09/08/2012	201	1st	09AUG2012	Yes	1	4	1101	1	1
087-008	09/08/2012	201	1st	09AUG2012	Yes	1	3	1101	1	1
087-008	17/01/2013	201	1st	17JAN2013	Yes	1	4	1101	1	1
087-008	13/08/2012	201	1st	13AUG2012	Yes	1	1	1101	1	1
087-008	18/01/2013	201	1st	18JAN2013	Yes	1	4	1101	1	1
087-008	31/01/2013	201	1st	31JAN2013	Yes	1	2	1101	1	1
087-008	06/03/2013	201	1st	06MAR2013	Yes	1	4	1101	1	1
087-008	08/08/2012	201	1st	08AUG2012	Yes	1	4	1101	1	1
087-008	13/08/2012	201	1st	13AUG2012	Yes	1	3	1101	1	1
087-008	26/11/2012	201	1st	26NOV2012	Yes	1	4	1101	1	1
087-008	29/11/2012	201	1st	29NOV2012	Yes	1	4	1101	1	1
087-008	06/12/2012	201	1st	06DEC2012	Yes	1	4	1101	1	1
087-008	07/12/2012	201	1st	07DEC2012	Yes	1	4	1101	1	1
087-008	17/12/2012	201	1st	17DEC2012	Yes	1	1	1101	1	1
087-008	19/12/2012	201	1st	19DEC2012	Yes	1	4	1101	1	1
087-008	15/04/2013	201	1st	15APR2013	Yes	1	3	1101	1	1
087-008	23/04/2013	201	1st	23APR2013	Yes	1	4	1101	1	1
087-008	30/04/2013	201	1st	30APR2013	Yes	1	4	1101	1	1
087-008	21/05/2013	201	1st	21MAY2013	Yes	1	4	1101	1	1
087-008	29/05/2013	201	1st	29MAY2013	Yes	1	4	1101	1	1
087-008	13/12/2012	201	1st	13DEC2012	Yes	1	4	1101	1	1
087-008	07/08/2012	201	1st	07AUG2012	Yes	1	4	1101	1	1
087-008	05/12/2012	201	1st	05DEC2012	Yes	1	4	1101	1	1
087-008	09/04/2013	201	1st	09APR2013	Yes	1	4	1101	1	1
087-008	27/11/2012	201	1st	27NOV2012	Yes	1	4	1101	1	1
087-008	30/04/2013	201	1st	30APR2013	Yes	1	2	1101	1	1
087-008	23/04/2013	201	1st	23APR2013	Yes	1	4	1101	1	1
087-008	13/06/2012	201	1st	13JUN2012	Yes	1	2	1101	1	1
087-008	18/06/2012	201	1st	18JUN2012	Yes	1	4	1101	1	1
087-008	21/06/2012	201	1st	21JUN2012	Yes	1	4	1101	1	1
087-008	19/06/2012	201	1st	19JUN2012	Yes	1	4	1101	1	1
087-008	09/07/2012	201	1st	09JUL2012	Yes	1	3	1101	1	1
087-008	17/07/2012	201	1st	17JUL2012	Yes	1	4	1101	1	1
087-008	11/07/2012	201	1st	11JUL2012	Yes	1	4	1101	1	1
087-008	07/08/2012	201	1st	07AUG2012	Yes	1	4	1101	1	1
087-008	07/08/2012	201	1st	07AUG2012	Yes	1	4	1101	1	1
087-008	04/12/2012	201	1st	04DEC2012	Yes	1	4	1101	1	1
087-008	28/11/2012	201	1st	28NOV2012	Yes	1	3	1101	1	1
087-008	18/12/2012	201	1st	18DEC2012	Yes	1	2	1101	1	1
087-008	17/12/2012	201	1st	17DEC2012	Yes	1	4	1101	1	1
087-008	14/06/2012	201	1st	14JUN2012	Yes	1	4	1101	1	1
087-008	02/07/2012	201	1st	02JUL2012	Yes	1	3	1101	1	1
087-008	05/07/2012	201	1st	05JUL2012	Yes	1	2	1101	1	1
087-008	06/08/2012	201	1st	06AUG2012	Yes	1	4	1101	1	1
087-008	07/08/2012	201	1st	07AUG2012	Yes	1	4	1101	1	1
087-008	17/12/2012	201	1st	17DEC2012	Yes	1	4	1101	1	1
087-008	26/11/2012	201	1st	26NOV2012	Yes	1	4	1101	1	1
087-008	26/11/2012	201	1st	26NOV2012	Yes	1	4	1101	1	1
087-008	03/12/2012	201	1st	03DEC2012	Yes	1	4	1101	1	1
087-008	29/11/2012	201	1st	29NOV2012	Yes	1	4	1101	1	1
087-008	04/12/2012	201	1st	04DEC2012	Yes	1	4	1101	1	1
087-008	20/12/2012	201	1st	20DEC2012	Yes	1	1	1101	1	1
087-008	04/03/2013	201	1st	04MAR2013	Yes	1	4	1101	1	1
087-008	08/01/2013	201	1st	08JAN2013	Yes	1	4	1101	1	1
087-008	28/01/2013	201	1st	28JAN2013	Yes	1	4	1101	1	1
087-008	28/01/2013	201	1st	28JAN2013	Yes	1	4	1101	1	1
087-008	08/03/2013	201	1st	08MAR2013	Yes	1	3	1101	1	1
087-008	25/02/2013	201	1st	25FEB2013	Yes	1	3	1101	1	1
087-008	25/02/2013	201	1st	25FEB2013	Yes	1	3	1101	1	1
087-008	13/03/2013	201	1st	13MAR2013	Yes	1	4	1101	1	1
087-008	24/04/2013	201	1st	24APR2013	Yes	1	4	1101	1	1
087-008	21/05/2013	201	1st	21MAY2013	Yes	1	4	1101	1	1
087-008	06/05/2013	201	1st	06MAY2013	Yes	1	4	1101	1	1
087-008	13/05/2013	201	1st	13MAY2013	Yes	1	4	1101	1	1
087-008	03/05/2013	201	1st	03MAY2013	Yes	1	4	1101	1	1
087-008	23/05/2013	201	1st	23MAY2013	Yes	1	3	1101	1	1
087-008	24/05/2013	201	1st	24MAY2013	Yes	1	4	1101	1	1
087-008	21/05/2012	601	2nd	18JUN2012	Yes	2	4	1101	1	1
087-008	04/06/2012	601	2nd	02JUL2012	Yes	2	4	1101	1	1
087-008	05/06/2012	601	2nd	10JUL2012	Yes	2	3	1101	1	1
087-008	07/01/2013	601	2nd	12FEB2013	Yes	2	4	1101	1	1
087-008	07/08/2012	601	2nd	10SEP2012	Yes	2	4	1101	1	1
087-008	08/08/2012	601	2nd	13SEP2012	Yes	2	4	1101	1	1
087-008	04/12/2012	601	2nd			1	3	1101	1	0
087-008	07/08/2012	601	2nd	04SEP2012	Yes	2	4	1101	1	1
087-008	13/08/2012	601	2nd	11SEP2012	Yes	2	4	1101	1	1
087-008	03/12/2012	601	2nd	07JAN2013	Yes	2	4	1101	1	1
087-008	14/08/2012	601	2nd	17SEP2012	Yes	2	4	1101	1	1
087-008	27/11/2012	601	2nd	02JAN2013	Yes	2	4	1101	1	1
087-008	26/11/2012	601	2nd	02JAN2013	Yes	2	4	1101	1	1
087-008	26/11/2012	601	2nd	03JAN2013	Yes	2	4	1101	1	1
087-008	28/11/2012	601	2nd	27DEC2012	Yes	2	4	1101	1	1
087-008	18/12/2012	601	2nd	16JAN2013	Yes	2	4	1101	1	1
087-008	03/12/2012	601	2nd	02JAN2013	Yes	2	4	1101	1	1
087-008	17/12/2012	601	2nd	23JAN2013	Yes	2	4	1101	1	1
087-008	18/02/2013	601	2nd	19MAR2013	Yes	2	4	1101	1	1
087-008	18/12/2012	601	2nd	15JAN2013	Yes	2	4	1101	1	1
087-008	08/01/2013	601	2nd	14FEB2013	Yes	2	4	1101	1	1
087-008	08/01/2013	601	2nd	14FEB2013	Yes	2	4	1101	1	1
087-008	31/01/2013	601	2nd	28FEB2013	Yes	2	4	1101	1	1
087-008	04/03/2013	601	2nd	01APR2013	Yes	2	4	1101	1	1
087-008	26/02/2013	601	2nd			1	3	1101	1	0
087-008	08/04/2013	601	2nd	13MAY2013	Yes	2	4	1101	1	1
087-008	18/03/2013	601	2nd	16APR2013	Yes	2	4	1101	1	1
087-008	02/05/2013	601	2nd	30MAY2013	Yes	2	4	1101	1	1
087-008	14/05/2013	601	2nd	13JUN2013	Yes	2	4	1101	1	1
087-008	22/05/2013	601	2nd	19JUN2013	Yes	2	4	1101	1	1
087-008	17/06/2013	601	2nd	15JUL2013	Yes	2	4	1101	1	1
087-008	26/06/2012	601	2nd	24JUL2012	Yes	2	4	1101	1	1
087-008	27/06/2012	601	2nd	25JUL2012	Yes	2	3	1101	1	1
087-008	09/08/2012	601	2nd	17SEP2012	Yes	2	4	1101	1	1
087-008	09/08/2012	601	2nd	10SEP2012	Yes	2	3	1101	1	1
087-008	17/01/2013	601	2nd	14FEB2013	Yes	2	4	1101	1	1
087-008	13/08/2012	601	2nd			1	1	1101	1	0
087-008	18/01/2013	601	2nd	25FEB2013	Yes	2	4	1101	1	1
087-008	31/01/2013	601	2nd	04MAR2013	Yes	2	2	1101	1	1
087-008	06/03/2013	601	2nd	03APR2013	Yes	2	4	1101	1	1
087-008	08/08/2012	601	2nd	05SEP2012	Yes	2	4	1101	1	1
087-008	13/08/2012	601	2nd	10SEP2012	Yes	2	3	1101	1	1
087-008	26/11/2012	601	2nd	07JAN2013	Yes	2	4	1101	1	1
087-008	29/11/2012	601	2nd	07JAN2013	Yes	2	4	1101	1	1
087-008	06/12/2012	601	2nd	03JAN2013	Yes	2	4	1101	1	1
087-008	07/12/2012	601	2nd	11JAN2013	Yes	2	4	1101	1	1
087-008	17/12/2012	601	2nd			1	1	1101	1	0
087-008	19/12/2012	601	2nd	22JAN2013	Yes	2	4	1101	1	1
087-008	15/04/2013	601	2nd	13MAY2013	Yes	2	3	1101	1	1
087-008	23/04/2013	601	2nd	28MAY2013	Yes	2	4	1101	1	1
087-008	30/04/2013	601	2nd	28MAY2013	Yes	2	4	1101	1	1
087-008	21/05/2013	601	2nd	20JUN2013	Yes	2	4	1101	1	1
087-008	29/05/2013	601	2nd	01JUL2013	Yes	2	4	1101	1	1
087-008	13/12/2012	601	2nd	16JAN2013	Yes	2	4	1101	1	1
087-008	07/08/2012	601	2nd	04SEP2012	Yes	2	4	1101	1	1
087-008	05/12/2012	601	2nd	04JAN2013	Yes	2	4	1101	1	1
087-008	09/04/2013	601	2nd	07MAY2013	Yes	2	4	1101	1	1
087-008	27/11/2012	601	2nd	08JAN2013	Yes	2	4	1101	1	1
087-008	30/04/2013	601	2nd	29MAY2013	Yes	2	2	1101	1	1
087-008	23/04/2013	601	2nd	22MAY2013	Yes	2	4	1101	1	1
087-008	13/06/2012	601	2nd	13JUL2012	Yes	2	2	1101	1	1
087-008	18/06/2012	601	2nd	16JUL2012	Yes	2	4	1101	1	1
087-008	21/06/2012	601	2nd	30JUL2012	Yes	2	4	1101	1	1
087-008	19/06/2012	601	2nd	17JUL2012	Yes	2	4	1101	1	1
087-008	09/07/2012	601	2nd	08AUG2012	Yes	2	3	1101	1	1
087-008	17/07/2012	601	2nd	15AUG2012	Yes	2	4	1101	1	1
087-008	11/07/2012	601	2nd	08AUG2012	Yes	2	4	1101	1	1
087-008	07/08/2012	601	2nd	04SEP2012	Yes	2	4	1101	1	1
087-008	07/08/2012	601	2nd	04SEP2012	Yes	2	4	1101	1	1
087-008	04/12/2012	601	2nd	03JAN2013	Yes	2	4	1101	1	1
087-008	28/11/2012	601	2nd			1	3	1101	1	0
087-008	18/12/2012	601	2nd	15JAN2013	Yes	2	2	1101	1	1
087-008	17/12/2012	601	2nd	14JAN2013	Yes	2	4	1101	1	1
087-008	14/06/2012	601	2nd	12JUL2012	Yes	2	4	1101	1	1
087-008	02/07/2012	601	2nd	30JUL2012	Yes	2	3	1101	1	1
087-008	05/07/2012	601	2nd		No	1	2	1101	1	1
087-008	06/08/2012	601	2nd	06SEP2012	Yes	2	4	1101	1	1
087-008	07/08/2012	601	2nd	04SEP2012	Yes	2	4	1101	1	1
087-008	17/12/2012	601	2nd	14JAN2013	Yes	2	4	1101	1	1
087-008	26/11/2012	601	2nd	27DEC2012	Yes	2	4	1101	1	1
087-008	26/11/2012	601	2nd	02JAN2013	Yes	2	4	1101	1	1
087-008	03/12/2012	601	2nd	02JAN2013	Yes	2	4	1101	1	1
087-008	29/11/2012	601	2nd	27DEC2012	Yes	2	4	1101	1	1
087-008	04/12/2012	601	2nd	08JAN2013	Yes	2	4	1101	1	1
087-008	20/12/2012	601	2nd			1	1	1101	1	0
087-008	04/03/2013	601	2nd	01APR2013	Yes	2	4	1101	1	1
087-008	08/01/2013	601	2nd	05FEB2013	Yes	2	4	1101	1	1
087-008	28/01/2013	601	2nd	25FEB2013	Yes	2	4	1101	1	1
087-008	28/01/2013	601	2nd	25FEB2013	Yes	2	4	1101	1	1
087-008	08/03/2013	601	2nd	08APR2013	Yes	2	3	1101	1	1
087-008	25/02/2013	601	2nd		No	1	3	1101	1	1
087-008	25/02/2013	601	2nd	26MAR2013	Yes	2	3	1101	1	1
087-008	13/03/2013	601	2nd	15APR2013	Yes	2	4	1101	1	1
087-008	24/04/2013	601	2nd	22MAY2013	Yes	2	4	1101	1	1
087-008	21/05/2013	601	2nd	18JUN2013	Yes	2	4	1101	1	1
087-008	06/05/2013	601	2nd	06JUN2013	Yes	2	4	1101	1	1
087-008	13/05/2013	601	2nd	11JUN2013	Yes	2	4	1101	1	1
087-008	03/05/2013	601	2nd	31MAY2013	Yes	2	4	1101	1	1
087-008	23/05/2013	601	2nd	01JUL2013	Yes	2	3	1101	1	1
087-008	24/05/2013	601	2nd	21JUN2013	Yes	2	4	1101	1	1
087-008	21/05/2012	801	3rd	06AUG2012	Yes	3	4	1101	1	1
087-008	04/06/2012	801	3rd	17SEP2012	Yes	3	4	1101	1	1
087-008	05/06/2012	801	3rd	15AUG2012	Yes	3	3	1101	1	1
087-008	07/01/2013	801	3rd	19MAR2013	Yes	3	4	1101	1	1
087-008	07/08/2012	801	3rd	14NOV2012	Yes	3	4	1101	1	1
087-008	08/08/2012	801	3rd	15NOV2012	Yes	3	4	1101	1	1
087-008	04/12/2012	801	3rd	25FEB2013	Yes	2	3	1101	1	1
087-008	07/08/2012	801	3rd	08NOV2012	Yes	3	4	1101	1	1
087-008	13/08/2012	801	3rd	05NOV2012	Yes	3	4	1101	1	1
087-008	03/12/2012	801	3rd	21FEB2013	Yes	3	4	1101	1	1
087-008	14/08/2012	801	3rd	06NOV2012	Yes	3	4	1101	1	1
087-008	27/11/2012	801	3rd	19FEB2013	Yes	3	4	1101	1	1
087-008	26/11/2012	801	3rd	20FEB2013	Yes	3	4	1101	1	1
087-008	26/11/2012	801	3rd	20FEB2013	Yes	3	4	1101	1	1
087-008	28/11/2012	801	3rd	06MAR2013	Yes	3	4	1101	1	1
087-008	18/12/2012	801	3rd	26FEB2013	Yes	3	4	1101	1	1
087-008	03/12/2012	801	3rd	21FEB2013	Yes	3	4	1101	1	1
087-008	17/12/2012	801	3rd	27MAR2013	Yes	3	4	1101	1	1
087-008	18/02/2013	801	3rd	30APR2013	Yes	3	4	1101	1	1
087-008	18/12/2012	801	3rd	07MAR2013	Yes	3	4	1101	1	1
087-008	08/01/2013	801	3rd	19MAR2013	Yes	3	4	1101	1	1
087-008	08/01/2013	801	3rd	19MAR2013	Yes	3	4	1101	1	1
087-008	31/01/2013	801	3rd	18APR2013	Yes	3	4	1101	1	1
087-008	04/03/2013	801	3rd	13MAY2013	Yes	3	4	1101	1	1
087-008	26/02/2013	801	3rd	29MAY2013	Yes	2	3	1101	1	1
087-008	08/04/2013	801	3rd	02JUL2013	Yes	3	4	1101	1	1
087-008	18/03/2013	801	3rd	28MAY2013	Yes	3	4	1101	1	1
087-008	02/05/2013	801	3rd	18JUL2013	Yes	3	4	1101	1	1
087-008	14/05/2013	801	3rd	21AUG2013	Yes	3	4	1101	1	1
087-008	22/05/2013	801	3rd	07AUG2013	Yes	3	4	1101	1	1
087-008	17/06/2013	801	3rd	26AUG2013	Yes	3	4	1101	1	1
087-008	26/06/2012	801	3rd	18SEP2012	Yes	3	4	1101	1	1
087-008	27/06/2012	801	3rd		No	2	3	1101	1	1
087-008	09/08/2012	801	3rd	14NOV2012	Yes	3	4	1101	1	1
087-008	09/08/2012	801	3rd	15NOV2012	Yes	3	3	1101	1	1
087-008	17/01/2013	801	3rd	11APR2013	Yes	3	4	1101	1	1
087-008	13/08/2012	801	3rd			1	1	1101	1	0
087-008	18/01/2013	801	3rd	12APR2013	Yes	3	4	1101	1	1
087-008	31/01/2013	801	3rd		No	2	2	1101	1	1
087-008	06/03/2013	801	3rd	30MAY2013	Yes	3	4	1101	1	1
087-008	08/08/2012	801	3rd	25OCT2012	Yes	3	4	1101	1	1
087-008	13/08/2012	801	3rd	05NOV2012	Yes	3	3	1101	1	1
087-008	26/11/2012	801	3rd	20FEB2013	Yes	3	4	1101	1	1
087-008	29/11/2012	801	3rd	14FEB2013	Yes	3	4	1101	1	1
087-008	06/12/2012	801	3rd	05MAR2013	Yes	3	4	1101	1	1
087-008	07/12/2012	801	3rd	01MAR2013	Yes	3	4	1101	1	1
087-008	17/12/2012	801	3rd			1	1	1101	1	0
087-008	19/12/2012	801	3rd	15MAR2013	Yes	3	4	1101	1	1
087-008	15/04/2013	801	3rd	11JUL2013	Yes	3	3	1101	1	1
087-008	23/04/2013	801	3rd	16JUL2013	Yes	3	4	1101	1	1
087-008	30/04/2013	801	3rd	23JUL2013	Yes	3	4	1101	1	1
087-008	21/05/2013	801	3rd	13AUG2013	Yes	3	4	1101	1	1
087-008	29/05/2013	801	3rd	14AUG2013	Yes	3	4	1101	1	1
087-008	13/12/2012	801	3rd	07MAR2013	Yes	3	4	1101	1	1
087-008	07/08/2012	801	3rd	23OCT2012	Yes	3	4	1101	1	1
087-008	05/12/2012	801	3rd	28FEB2013	Yes	3	4	1101	1	1
087-008	09/04/2013	801	3rd	03JUL2013	Yes	3	4	1101	1	1
087-008	27/11/2012	801	3rd	19FEB2013	Yes	3	4	1101	1	1
087-008	30/04/2013	801	3rd			2	2	1101	1	0
087-008	23/04/2013	801	3rd	16JUL2013	Yes	3	4	1101	1	1
087-008	13/06/2012	801	3rd			2	2	1101	1	0
087-008	18/06/2012	801	3rd	05SEP2012	Yes	3	4	1101	1	1
087-008	21/06/2012	801	3rd	30AUG2012	Yes	3	4	1101	1	1
087-008	19/06/2012	801	3rd	11SEP2012	Yes	3	4	1101	1	1
087-008	09/07/2012	801	3rd	20SEP2012	Yes	3	3	1101	1	1
087-008	17/07/2012	801	3rd	26SEP2012	Yes	3	4	1101	1	1
087-008	11/07/2012	801	3rd	26SEP2012	Yes	3	4	1101	1	1
087-008	07/08/2012	801	3rd	17OCT2012	Yes	3	4	1101	1	1
087-008	07/08/2012	801	3rd	24OCT2012	Yes	3	4	1101	1	1
087-008	04/12/2012	801	3rd	26FEB2013	Yes	3	4	1101	1	1
087-008	28/11/2012	801	3rd	06FEB2013	Yes	2	3	1101	1	1
087-008	18/12/2012	801	3rd			2	2	1101	1	0
087-008	17/12/2012	801	3rd	25FEB2013	Yes	3	4	1101	1	1
087-008	14/06/2012	801	3rd	07SEP2012	Yes	3	4	1101	1	1
087-008	02/07/2012	801	3rd	03OCT2012	Yes	3	3	1101	1	1
087-008	05/07/2012	801	3rd		No	1	2	1101	1	1
087-008	06/08/2012	801	3rd	22OCT2012	Yes	3	4	1101	1	1
087-008	07/08/2012	801	3rd	25OCT2012	Yes	3	4	1101	1	1
087-008	17/12/2012	801	3rd	11MAR2013	Yes	3	4	1101	1	1
087-008	26/11/2012	801	3rd	18FEB2013	Yes	3	4	1101	1	1
087-008	26/11/2012	801	3rd	19FEB2013	Yes	3	4	1101	1	1
087-008	03/12/2012	801	3rd	27FEB2013	Yes	3	4	1101	1	1
087-008	29/11/2012	801	3rd	22FEB2013	Yes	3	4	1101	1	1
087-008	04/12/2012	801	3rd	12MAR2013	Yes	3	4	1101	1	1
087-008	20/12/2012	801	3rd			1	1	1101	1	0
087-008	04/03/2013	801	3rd	22MAY2013	Yes	3	4	1101	1	1
087-008	08/01/2013	801	3rd	03APR2013	Yes	3	4	1101	1	1
087-008	28/01/2013	801	3rd	22APR2013	Yes	3	4	1101	1	1
087-008	28/01/2013	801	3rd	22APR2013	Yes	3	4	1101	1	1
087-008	08/03/2013	801	3rd	31MAY2013	Yes	3	3	1101	1	1
087-008	25/02/2013	801	3rd	20MAY2013	Yes	2	3	1101	1	1
087-008	25/02/2013	801	3rd	28MAY2013	Yes	3	3	1101	1	1
087-008	13/03/2013	801	3rd	05JUN2013	Yes	3	4	1101	1	1
087-008	24/04/2013	801	3rd	24JUL2013	Yes	3	4	1101	1	1
087-008	21/05/2013	801	3rd	13AUG2013	Yes	3	4	1101	1	1
087-008	06/05/2013	801	3rd	06AUG2013	Yes	3	4	1101	1	1
087-008	13/05/2013	801	3rd	05AUG2013	Yes	3	4	1101	1	1
087-008	03/05/2013	801	3rd	08AUG2013	Yes	3	4	1101	1	1
087-008	23/05/2013	801	3rd	26AUG2013	Yes	3	3	1101	1	1
087-008	24/05/2013	801	3rd	21AUG2013	Yes	3	4	1101	1	1
087-008	21/05/2012	1101	4th	12NOV2012	Yes	4	4	1101	1	1
087-008	04/06/2012	1101	4th	12NOV2012	Yes	4	4	1101	1	1
087-008	05/06/2012	1101	4th		No	3	3	1101	1	1
087-008	07/01/2013	1101	4th	03JUN2013	Yes	4	4	1101	1	1
087-008	07/08/2012	1101	4th	14JAN2013	Yes	4	4	1101	1	1
087-008	08/08/2012	1101	4th	24JAN2013	Yes	4	4	1101	1	1
087-008	04/12/2012	1101	4th	20MAY2013	Yes	3	3	1101	1	1
087-008	07/08/2012	1101	4th	03JAN2013	Yes	4	4	1101	1	1
087-008	13/08/2012	1101	4th	08JAN2013	Yes	4	4	1101	1	1
087-008	03/12/2012	1101	4th	20MAY2013	Yes	4	4	1101	1	1
087-008	14/08/2012	1101	4th	15JAN2013	Yes	4	4	1101	1	1
087-008	27/11/2012	1101	4th	06MAY2013	Yes	4	4	1101	1	1
087-008	26/11/2012	1101	4th	24APR2013	Yes	4	4	1101	1	1
087-008	26/11/2012	1101	4th	06MAY2013	Yes	4	4	1101	1	1
087-008	28/11/2012	1101	4th	15MAY2013	Yes	4	4	1101	1	1
087-008	18/12/2012	1101	4th	28MAY2013	Yes	4	4	1101	1	1
087-008	03/12/2012	1101	4th	11JUN2013	Yes	4	4	1101	1	1
087-008	17/12/2012	1101	4th	10JUN2013	Yes	4	4	1101	1	1
087-008	18/02/2013	1101	4th	22JUL2013	Yes	4	4	1101	1	1
087-008	18/12/2012	1101	4th	20MAY2013	Yes	4	4	1101	1	1
087-008	08/01/2013	1101	4th	25JUN2013	Yes	4	4	1101	1	1
087-008	08/01/2013	1101	4th	04JUN2013	Yes	4	4	1101	1	1
087-008	31/01/2013	1101	4th	05AUG2013	Yes	4	4	1101	1	1
087-008	04/03/2013	1101	4th	29JUL2013	Yes	4	4	1101	1	1
087-008	26/02/2013	1101	4th	23JUL2013	Yes	3	3	1101	1	1
087-008	08/04/2013	1101	4th	12SEP2013	Yes	4	4	1101	1	1
087-008	18/03/2013	1101	4th	13AUG2013	Yes	4	4	1101	1	1
087-008	02/05/2013	1101	4th	07OCT2013	Yes	4	4	1101	1	1
087-008	14/05/2013	1101	4th	22OCT2013	Yes	4	4	1101	1	1
087-008	22/05/2013	1101	4th	05NOV2013	Yes	4	4	1101	1	1
087-008	17/06/2013	1101	4th	03DEC2013	Yes	4	4	1101	1	1
087-008	26/06/2012	1101	4th	04DEC2012	Yes	4	4	1101	1	1
087-008	27/06/2012	1101	4th	03DEC2012	Yes	3	3	1101	1	1
087-008	09/08/2012	1101	4th	22JAN2013	Yes	4	4	1101	1	1
087-008	09/08/2012	1101	4th		No	3	3	1101	1	1
087-008	17/01/2013	1101	4th	30JUL2013	Yes	4	4	1101	1	1
087-008	13/08/2012	1101	4th			1	1	1101	1	0
087-008	18/01/2013	1101	4th	14JUN2013	Yes	4	4	1101	1	1
087-008	31/01/2013	1101	4th			2	2	1101	1	0
087-008	06/03/2013	1101	4th	21AUG2013	Yes	4	4	1101	1	1
087-008	08/08/2012	1101	4th	12FEB2013	Yes	4	4	1101	1	1
087-008	13/08/2012	1101	4th			3	3	1101	1	0
087-008	26/11/2012	1101	4th	20MAY2013	Yes	4	4	1101	1	1
087-008	29/11/2012	1101	4th	30MAY2013	Yes	4	4	1101	1	1
087-008	06/12/2012	1101	4th	28MAY2013	Yes	4	4	1101	1	1
087-008	07/12/2012	1101	4th	31MAY2013	Yes	4	4	1101	1	1
087-008	17/12/2012	1101	4th		No	1	1	1101	1	1
087-008	19/12/2012	1101	4th	05JUN2013	Yes	4	4	1101	1	1
087-008	15/04/2013	1101	4th			3	3	1101	1	0
087-008	23/04/2013	1101	4th	08OCT2013	Yes	4	4	1101	1	1
087-008	30/04/2013	1101	4th	15OCT2013	Yes	4	4	1101	1	1
087-008	21/05/2013	1101	4th	20NOV2013	Yes	4	4	1101	1	1
087-008	29/05/2013	1101	4th	13NOV2013	Yes	4	4	1101	1	1
087-008	13/12/2012	1101	4th	05JUN2013	Yes	4	4	1101	1	1
087-008	07/08/2012	1101	4th	09JAN2013	Yes	4	4	1101	1	1
087-008	05/12/2012	1101	4th	29MAY2013	Yes	4	4	1101	1	1
087-008	09/04/2013	1101	4th	24SEP2013	Yes	4	4	1101	1	1
087-008	27/11/2012	1101	4th	30MAY2013	Yes	4	4	1101	1	1
087-008	30/04/2013	1101	4th			2	2	1101	1	0
087-008	23/04/2013	1101	4th	08OCT2013	Yes	4	4	1101	1	1
087-008	13/06/2012	1101	4th			2	2	1101	1	0
087-008	18/06/2012	1101	4th	04DEC2012	Yes	4	4	1101	1	1
087-008	21/06/2012	1101	4th	03DEC2012	Yes	4	4	1101	1	1
087-008	19/06/2012	1101	4th	14NOV2012	Yes	4	4	1101	1	1
087-008	09/07/2012	1101	4th			3	3	1101	1	0
087-008	17/07/2012	1101	4th	14JAN2013	Yes	4	4	1101	1	1
087-008	11/07/2012	1101	4th	08JAN2013	Yes	4	4	1101	1	1
087-008	07/08/2012	1101	4th	08JAN2013	Yes	4	4	1101	1	1
087-008	07/08/2012	1101	4th	08JAN2013	Yes	4	4	1101	1	1
087-008	04/12/2012	1101	4th	14MAY2013	Yes	4	4	1101	1	1
087-008	28/11/2012	1101	4th	24APR2013	Yes	3	3	1101	1	1
087-008	18/12/2012	1101	4th			2	2	1101	1	0
087-008	17/12/2012	1101	4th	28JUN2013	Yes	4	4	1101	1	1
087-008	14/06/2012	1101	4th	03DEC2012	Yes	4	4	1101	1	1
087-008	02/07/2012	1101	4th		No	3	3	1101	1	1
087-008	05/07/2012	1101	4th	04DEC2012	Yes	2	2	1101	1	1
087-008	06/08/2012	1101	4th	22JAN2013	Yes	4	4	1101	1	1
087-008	07/08/2012	1101	4th	22JAN2013	Yes	4	4	1101	1	1
087-008	17/12/2012	1101	4th	03JUN2013	Yes	4	4	1101	1	1
087-008	26/11/2012	1101	4th	14MAY2013	Yes	4	4	1101	1	1
087-008	26/11/2012	1101	4th	13MAY2013	Yes	4	4	1101	1	1
087-008	03/12/2012	1101	4th	20MAY2013	Yes	4	4	1101	1	1
087-008	29/11/2012	1101	4th	17MAY2013	Yes	4	4	1101	1	1
087-008	04/12/2012	1101	4th	30APR2013	Yes	4	4	1101	1	1
087-008	20/12/2012	1101	4th			1	1	1101	1	0
087-008	04/03/2013	1101	4th	19AUG2013	Yes	4	4	1101	1	1
087-008	08/01/2013	1101	4th	04JUN2013	Yes	4	4	1101	1	1
087-008	28/01/2013	1101	4th	22JUL2013	Yes	4	4	1101	1	1
087-008	28/01/2013	1101	4th	15JUL2013	Yes	4	4	1101	1	1
087-008	08/03/2013	1101	4th			3	3	1101	1	0
087-008	25/02/2013	1101	4th	13AUG2013	Yes	3	3	1101	1	1
087-008	25/02/2013	1101	4th			3	3	1101	1	0
087-008	13/03/2013	1101	4th	30AUG2013	Yes	4	4	1101	1	1
087-008	24/04/2013	1101	4th	10OCT2013	Yes	4	4	1101	1	1
087-008	21/05/2013	1101	4th	07NOV2013	Yes	4	4	1101	1	1
087-008	06/05/2013	1101	4th	24OCT2013	Yes	4	4	1101	1	1
087-008	13/05/2013	1101	4th	28OCT2013	Yes	4	4	1101	1	1
087-008	03/05/2013	1101	4th	18OCT2013	Yes	4	4	1101	1	1
087-008	23/05/2013	1101	4th			3	3	1101	1	0
087-008	24/05/2013	1101	4th	08NOV2013	Yes	4	4	1101	1	1
087-009	21/05/2012	201	1st	21MAY2012	Yes	1	4	1101	1	1
087-009	04/06/2012	201	1st	04JUN2012	Yes	1	4	1101	1	1
087-009	05/06/2012	201	1st	05JUN2012	Yes	1	3	1101	1	1
087-009	07/01/2013	201	1st	07JAN2013	Yes	1	4	1101	1	1
087-009	07/08/2012	201	1st	07AUG2012	Yes	1	4	1101	1	1
087-009	08/08/2012	201	1st	08AUG2012	Yes	1	4	1101	1	1
087-009	04/12/2012	201	1st	04DEC2012	Yes	1	3	1101	1	1
087-009	07/08/2012	201	1st	07AUG2012	Yes	1	4	1101	1	1
087-009	13/08/2012	201	1st	13AUG2012	Yes	1	4	1101	1	1
087-009	03/12/2012	201	1st	03DEC2012	Yes	1	4	1101	1	1
087-009	14/08/2012	201	1st	14AUG2012	Yes	1	4	1101	1	1
087-009	27/11/2012	201	1st	27NOV2012	Yes	1	4	1101	1	1
087-009	26/11/2012	201	1st	26NOV2012	Yes	1	4	1101	1	1
087-009	26/11/2012	201	1st	26NOV2012	Yes	1	4	1101	1	1
087-009	28/11/2012	201	1st	28NOV2012	Yes	1	4	1101	1	1
087-009	18/12/2012	201	1st	18DEC2012	Yes	1	4	1101	1	1
087-009	03/12/2012	201	1st	03DEC2012	Yes	1	4	1101	1	1
087-009	17/12/2012	201	1st	17DEC2012	Yes	1	4	1101	1	1
087-009	18/02/2013	201	1st	18FEB2013	Yes	1	4	1101	1	1
087-009	18/12/2012	201	1st	18DEC2012	Yes	1	4	1101	1	1
087-009	08/01/2013	201	1st	08JAN2013	Yes	1	4	1101	1	1
087-009	08/01/2013	201	1st	08JAN2013	Yes	1	4	1101	1	1
087-009	31/01/2013	201	1st	31JAN2013	Yes	1	4	1101	1	1
087-009	04/03/2013	201	1st	04MAR2013	Yes	1	4	1101	1	1
087-009	26/02/2013	201	1st	26FEB2013	Yes	1	3	1101	1	1
087-009	08/04/2013	201	1st	08APR2013	Yes	1	4	1101	1	1
087-009	18/03/2013	201	1st	18MAR2013	Yes	1	4	1101	1	1
087-009	02/05/2013	201	1st	02MAY2013	Yes	1	4	1101	1	1
087-009	14/05/2013	201	1st	14MAY2013	Yes	1	4	1101	1	1
087-009	22/05/2013	201	1st	22MAY2013	Yes	1	4	1101	1	1
087-009	17/06/2013	201	1st	17JUN2013	Yes	1	4	1101	1	1
087-009	26/06/2012	201	1st	26JUN2012	Yes	1	4	1101	1	1
087-009	27/06/2012	201	1st	27JUN2012	Yes	1	3	1101	1	1
087-009	09/08/2012	201	1st	09AUG2012	Yes	1	4	1101	1	1
087-009	09/08/2012	201	1st	09AUG2012	Yes	1	3	1101	1	1
087-009	17/01/2013	201	1st	17JAN2013	Yes	1	4	1101	1	1
087-009	13/08/2012	201	1st	13AUG2012	Yes	1	1	1101	1	1
087-009	18/01/2013	201	1st	18JAN2013	Yes	1	4	1101	1	1
087-009	31/01/2013	201	1st	31JAN2013	Yes	1	2	1101	1	1
087-009	06/03/2013	201	1st	06MAR2013	Yes	1	4	1101	1	1
087-009	08/08/2012	201	1st	08AUG2012	Yes	1	4	1101	1	1
087-009	13/08/2012	201	1st	13AUG2012	Yes	1	3	1101	1	1
087-009	26/11/2012	201	1st	26NOV2012	Yes	1	4	1101	1	1
087-009	29/11/2012	201	1st	29NOV2012	Yes	1	4	1101	1	1
087-009	06/12/2012	201	1st	06DEC2012	Yes	1	4	1101	1	1
087-009	07/12/2012	201	1st	07DEC2012	Yes	1	4	1101	1	1
087-009	17/12/2012	201	1st	17DEC2012	Yes	1	1	1101	1	1
087-009	19/12/2012	201	1st	19DEC2012	Yes	1	4	1101	1	1
087-009	15/04/2013	201	1st	15APR2013	Yes	1	3	1101	1	1
087-009	23/04/2013	201	1st	23APR2013	Yes	1	4	1101	1	1
087-009	30/04/2013	201	1st	30APR2013	Yes	1	4	1101	1	1
087-009	21/05/2013	201	1st	21MAY2013	Yes	1	4	1101	1	1
087-009	29/05/2013	201	1st	29MAY2013	Yes	1	4	1101	1	1
087-009	13/12/2012	201	1st	13DEC2012	Yes	1	4	1101	1	1
087-009	07/08/2012	201	1st	07AUG2012	Yes	1	4	1101	1	1
087-009	05/12/2012	201	1st	05DEC2012	Yes	1	4	1101	1	1
087-009	09/04/2013	201	1st	09APR2013	Yes	1	4	1101	1	1
087-009	27/11/2012	201	1st	27NOV2012	Yes	1	4	1101	1	1
087-009	30/04/2013	201	1st	30APR2013	Yes	1	2	1101	1	1
087-009	23/04/2013	201	1st	23APR2013	Yes	1	4	1101	1	1
087-009	13/06/2012	201	1st	13JUN2012	Yes	1	2	1101	1	1
087-009	18/06/2012	201	1st	18JUN2012	Yes	1	4	1101	1	1
087-009	21/06/2012	201	1st	21JUN2012	Yes	1	4	1101	1	1
087-009	19/06/2012	201	1st	19JUN2012	Yes	1	4	1101	1	1
087-009	09/07/2012	201	1st	09JUL2012	Yes	1	3	1101	1	1
087-009	17/07/2012	201	1st	17JUL2012	Yes	1	4	1101	1	1
087-009	11/07/2012	201	1st	11JUL2012	Yes	1	4	1101	1	1
087-009	07/08/2012	201	1st	07AUG2012	Yes	1	4	1101	1	1
087-009	07/08/2012	201	1st	07AUG2012	Yes	1	4	1101	1	1
087-009	04/12/2012	201	1st	04DEC2012	Yes	1	4	1101	1	1
087-009	28/11/2012	201	1st	28NOV2012	Yes	1	3	1101	1	1
087-009	18/12/2012	201	1st	18DEC2012	Yes	1	2	1101	1	1
087-009	17/12/2012	201	1st	17DEC2012	Yes	1	4	1101	1	1
087-009	14/06/2012	201	1st	14JUN2012	Yes	1	4	1101	1	1
087-009	02/07/2012	201	1st	02JUL2012	Yes	1	3	1101	1	1
087-009	05/07/2012	201	1st	05JUL2012	Yes	1	2	1101	1	1
087-009	06/08/2012	201	1st	06AUG2012	Yes	1	4	1101	1	1
087-009	07/08/2012	201	1st	07AUG2012	Yes	1	4	1101	1	1
087-009	17/12/2012	201	1st	17DEC2012	Yes	1	4	1101	1	1
087-009	26/11/2012	201	1st	26NOV2012	Yes	1	4	1101	1	1
087-009	26/11/2012	201	1st	26NOV2012	Yes	1	4	1101	1	1
087-009	03/12/2012	201	1st	03DEC2012	Yes	1	4	1101	1	1
087-009	29/11/2012	201	1st	29NOV2012	Yes	1	4	1101	1	1
087-009	04/12/2012	201	1st	04DEC2012	Yes	1	4	1101	1	1
087-009	20/12/2012	201	1st	20DEC2012	Yes	1	1	1101	1	1
087-009	04/03/2013	201	1st	04MAR2013	Yes	1	4	1101	1	1
087-009	08/01/2013	201	1st	08JAN2013	Yes	1	4	1101	1	1
087-009	28/01/2013	201	1st	28JAN2013	Yes	1	4	1101	1	1
087-009	28/01/2013	201	1st	28JAN2013	Yes	1	4	1101	1	1
087-009	08/03/2013	201	1st	08MAR2013	Yes	1	3	1101	1	1
087-009	25/02/2013	201	1st	25FEB2013	Yes	1	3	1101	1	1
087-009	25/02/2013	201	1st	25FEB2013	Yes	1	3	1101	1	1
087-009	13/03/2013	201	1st	13MAR2013	Yes	1	4	1101	1	1
087-009	24/04/2013	201	1st	24APR2013	Yes	1	4	1101	1	1
087-009	21/05/2013	201	1st	21MAY2013	Yes	1	4	1101	1	1
087-009	06/05/2013	201	1st	06MAY2013	Yes	1	4	1101	1	1
087-009	13/05/2013	201	1st	13MAY2013	Yes	1	4	1101	1	1
087-009	03/05/2013	201	1st	03MAY2013	Yes	1	4	1101	1	1
087-009	23/05/2013	201	1st	23MAY2013	Yes	1	3	1101	1	1
087-009	24/05/2013	201	1st	24MAY2013	Yes	1	4	1101	1	1
087-009	21/05/2012	601	2nd	18JUN2012	Yes	2	4	1101	1	1
087-009	04/06/2012	601	2nd	02JUL2012	Yes	2	4	1101	1	1
087-009	05/06/2012	601	2nd	10JUL2012	Yes	2	3	1101	1	1
087-009	07/01/2013	601	2nd	12FEB2013	Yes	2	4	1101	1	1
087-009	07/08/2012	601	2nd	10SEP2012	Yes	2	4	1101	1	1
087-009	08/08/2012	601	2nd	13SEP2012	Yes	2	4	1101	1	1
087-009	04/12/2012	601	2nd			1	3	1101	1	0
087-009	07/08/2012	601	2nd	04SEP2012	Yes	2	4	1101	1	1
087-009	13/08/2012	601	2nd	11SEP2012	Yes	2	4	1101	1	1
087-009	03/12/2012	601	2nd	07JAN2013	Yes	2	4	1101	1	1
087-009	14/08/2012	601	2nd	17SEP2012	Yes	2	4	1101	1	1
087-009	27/11/2012	601	2nd	02JAN2013	Yes	2	4	1101	1	1
087-009	26/11/2012	601	2nd	02JAN2013	Yes	2	4	1101	1	1
087-009	26/11/2012	601	2nd	03JAN2013	Yes	2	4	1101	1	1
087-009	28/11/2012	601	2nd	27DEC2012	Yes	2	4	1101	1	1
087-009	18/12/2012	601	2nd	16JAN2013	Yes	2	4	1101	1	1
087-009	03/12/2012	601	2nd	02JAN2013	Yes	2	4	1101	1	1
087-009	17/12/2012	601	2nd	23JAN2013	Yes	2	4	1101	1	1
087-009	18/02/2013	601	2nd	19MAR2013	Yes	2	4	1101	1	1
087-009	18/12/2012	601	2nd	15JAN2013	Yes	2	4	1101	1	1
087-009	08/01/2013	601	2nd	14FEB2013	Yes	2	4	1101	1	1
087-009	08/01/2013	601	2nd	14FEB2013	Yes	2	4	1101	1	1
087-009	31/01/2013	601	2nd	28FEB2013	Yes	2	4	1101	1	1
087-009	04/03/2013	601	2nd	01APR2013	Yes	2	4	1101	1	1
087-009	26/02/2013	601	2nd			1	3	1101	1	0
087-009	08/04/2013	601	2nd	13MAY2013	Yes	2	4	1101	1	1
087-009	18/03/2013	601	2nd	16APR2013	Yes	2	4	1101	1	1
087-009	02/05/2013	601	2nd	30MAY2013	Yes	2	4	1101	1	1
087-009	14/05/2013	601	2nd	13JUN2013	Yes	2	4	1101	1	1
087-009	22/05/2013	601	2nd	19JUN2013	Yes	2	4	1101	1	1
087-009	17/06/2013	601	2nd	15JUL2013	Yes	2	4	1101	1	1
087-009	26/06/2012	601	2nd	24JUL2012	Yes	2	4	1101	1	1
087-009	27/06/2012	601	2nd	25JUL2012	Yes	2	3	1101	1	1
087-009	09/08/2012	601	2nd	17SEP2012	Yes	2	4	1101	1	1
087-009	09/08/2012	601	2nd	10SEP2012	Yes	2	3	1101	1	1
087-009	17/01/2013	601	2nd	14FEB2013	Yes	2	4	1101	1	1
087-009	13/08/2012	601	2nd			1	1	1101	1	0
087-009	18/01/2013	601	2nd	25FEB2013	Yes	2	4	1101	1	1
087-009	31/01/2013	601	2nd	04MAR2013	Yes	2	2	1101	1	1
087-009	06/03/2013	601	2nd	03APR2013	Yes	2	4	1101	1	1
087-009	08/08/2012	601	2nd	05SEP2012	Yes	2	4	1101	1	1
087-009	13/08/2012	601	2nd	10SEP2012	Yes	2	3	1101	1	1
087-009	26/11/2012	601	2nd	07JAN2013	Yes	2	4	1101	1	1
087-009	29/11/2012	601	2nd	07JAN2013	Yes	2	4	1101	1	1
087-009	06/12/2012	601	2nd	03JAN2013	Yes	2	4	1101	1	1
087-009	07/12/2012	601	2nd	11JAN2013	Yes	2	4	1101	1	1
087-009	17/12/2012	601	2nd			1	1	1101	1	0
087-009	19/12/2012	601	2nd	22JAN2013	Yes	2	4	1101	1	1
087-009	15/04/2013	601	2nd	13MAY2013	Yes	2	3	1101	1	1
087-009	23/04/2013	601	2nd	28MAY2013	Yes	2	4	1101	1	1
087-009	30/04/2013	601	2nd	28MAY2013	Yes	2	4	1101	1	1
087-009	21/05/2013	601	2nd	20JUN2013	Yes	2	4	1101	1	1
087-009	29/05/2013	601	2nd	01JUL2013	Yes	2	4	1101	1	1
087-009	13/12/2012	601	2nd	16JAN2013	Yes	2	4	1101	1	1
087-009	07/08/2012	601	2nd	04SEP2012	Yes	2	4	1101	1	1
087-009	05/12/2012	601	2nd	04JAN2013	Yes	2	4	1101	1	1
087-009	09/04/2013	601	2nd	07MAY2013	Yes	2	4	1101	1	1
087-009	27/11/2012	601	2nd	08JAN2013	Yes	2	4	1101	1	1
087-009	30/04/2013	601	2nd	29MAY2013	Yes	2	2	1101	1	1
087-009	23/04/2013	601	2nd	22MAY2013	Yes	2	4	1101	1	1
087-009	13/06/2012	601	2nd	13JUL2012	Yes	2	2	1101	1	1
087-009	18/06/2012	601	2nd	16JUL2012	Yes	2	4	1101	1	1
087-009	21/06/2012	601	2nd	30JUL2012	Yes	2	4	1101	1	1
087-009	19/06/2012	601	2nd	17JUL2012	Yes	2	4	1101	1	1
087-009	09/07/2012	601	2nd	08AUG2012	Yes	2	3	1101	1	1
087-009	17/07/2012	601	2nd	15AUG2012	Yes	2	4	1101	1	1
087-009	11/07/2012	601	2nd	08AUG2012	Yes	2	4	1101	1	1
087-009	07/08/2012	601	2nd	04SEP2012	Yes	2	4	1101	1	1
087-009	07/08/2012	601	2nd	04SEP2012	Yes	2	4	1101	1	1
087-009	04/12/2012	601	2nd	03JAN2013	Yes	2	4	1101	1	1
087-009	28/11/2012	601	2nd			1	3	1101	1	0
087-009	18/12/2012	601	2nd	15JAN2013	Yes	2	2	1101	1	1
087-009	17/12/2012	601	2nd	14JAN2013	Yes	2	4	1101	1	1
087-009	14/06/2012	601	2nd	12JUL2012	Yes	2	4	1101	1	1
087-009	02/07/2012	601	2nd	30JUL2012	Yes	2	3	1101	1	1
087-009	05/07/2012	601	2nd		No	1	2	1101	1	1
087-009	06/08/2012	601	2nd	06SEP2012	Yes	2	4	1101	1	1
087-009	07/08/2012	601	2nd	04SEP2012	Yes	2	4	1101	1	1
087-009	17/12/2012	601	2nd	14JAN2013	Yes	2	4	1101	1	1
087-009	26/11/2012	601	2nd	27DEC2012	Yes	2	4	1101	1	1
087-009	26/11/2012	601	2nd	02JAN2013	Yes	2	4	1101	1	1
087-009	03/12/2012	601	2nd	02JAN2013	Yes	2	4	1101	1	1
087-009	29/11/2012	601	2nd	27DEC2012	Yes	2	4	1101	1	1
087-009	04/12/2012	601	2nd	08JAN2013	Yes	2	4	1101	1	1
087-009	20/12/2012	601	2nd			1	1	1101	1	0
087-009	04/03/2013	601	2nd	01APR2013	Yes	2	4	1101	1	1
087-009	08/01/2013	601	2nd	05FEB2013	Yes	2	4	1101	1	1
087-009	28/01/2013	601	2nd	25FEB2013	Yes	2	4	1101	1	1
087-009	28/01/2013	601	2nd	25FEB2013	Yes	2	4	1101	1	1
087-009	08/03/2013	601	2nd	08APR2013	Yes	2	3	1101	1	1
087-009	25/02/2013	601	2nd		No	1	3	1101	1	1
087-009	25/02/2013	601	2nd	26MAR2013	Yes	2	3	1101	1	1
087-009	13/03/2013	601	2nd	15APR2013	Yes	2	4	1101	1	1
087-009	24/04/2013	601	2nd	22MAY2013	Yes	2	4	1101	1	1
087-009	21/05/2013	601	2nd	18JUN2013	Yes	2	4	1101	1	1
087-009	06/05/2013	601	2nd	06JUN2013	Yes	2	4	1101	1	1
087-009	13/05/2013	601	2nd	11JUN2013	Yes	2	4	1101	1	1
087-009	03/05/2013	601	2nd	31MAY2013	Yes	2	4	1101	1	1
087-009	23/05/2013	601	2nd	01JUL2013	Yes	2	3	1101	1	1
087-009	24/05/2013	601	2nd	21JUN2013	Yes	2	4	1101	1	1
087-009	21/05/2012	801	3rd	06AUG2012	Yes	3	4	1101	1	1
087-009	04/06/2012	801	3rd	17SEP2012	Yes	3	4	1101	1	1
087-009	05/06/2012	801	3rd	15AUG2012	Yes	3	3	1101	1	1
087-009	07/01/2013	801	3rd	19MAR2013	Yes	3	4	1101	1	1
087-009	07/08/2012	801	3rd	14NOV2012	Yes	3	4	1101	1	1
087-009	08/08/2012	801	3rd	15NOV2012	Yes	3	4	1101	1	1
087-009	04/12/2012	801	3rd	25FEB2013	Yes	2	3	1101	1	1
087-009	07/08/2012	801	3rd	08NOV2012	Yes	3	4	1101	1	1
087-009	13/08/2012	801	3rd	05NOV2012	Yes	3	4	1101	1	1
087-009	03/12/2012	801	3rd	21FEB2013	Yes	3	4	1101	1	1
087-009	14/08/2012	801	3rd	06NOV2012	Yes	3	4	1101	1	1
087-009	27/11/2012	801	3rd	19FEB2013	Yes	3	4	1101	1	1
087-009	26/11/2012	801	3rd	20FEB2013	Yes	3	4	1101	1	1
087-009	26/11/2012	801	3rd	20FEB2013	Yes	3	4	1101	1	1
087-009	28/11/2012	801	3rd	06MAR2013	Yes	3	4	1101	1	1
087-009	18/12/2012	801	3rd	26FEB2013	Yes	3	4	1101	1	1
087-009	03/12/2012	801	3rd	21FEB2013	Yes	3	4	1101	1	1
087-009	17/12/2012	801	3rd	27MAR2013	Yes	3	4	1101	1	1
087-009	18/02/2013	801	3rd	30APR2013	Yes	3	4	1101	1	1
087-009	18/12/2012	801	3rd	07MAR2013	Yes	3	4	1101	1	1
087-009	08/01/2013	801	3rd	19MAR2013	Yes	3	4	1101	1	1
087-009	08/01/2013	801	3rd	19MAR2013	Yes	3	4	1101	1	1
087-009	31/01/2013	801	3rd	18APR2013	Yes	3	4	1101	1	1
087-009	04/03/2013	801	3rd	13MAY2013	Yes	3	4	1101	1	1
087-009	26/02/2013	801	3rd	29MAY2013	Yes	2	3	1101	1	1
087-009	08/04/2013	801	3rd	02JUL2013	Yes	3	4	1101	1	1
087-009	18/03/2013	801	3rd	28MAY2013	Yes	3	4	1101	1	1
087-009	02/05/2013	801	3rd	18JUL2013	Yes	3	4	1101	1	1
087-009	14/05/2013	801	3rd	21AUG2013	Yes	3	4	1101	1	1
087-009	22/05/2013	801	3rd	07AUG2013	Yes	3	4	1101	1	1
087-009	17/06/2013	801	3rd	26AUG2013	Yes	3	4	1101	1	1
087-009	26/06/2012	801	3rd	18SEP2012	Yes	3	4	1101	1	1
087-009	27/06/2012	801	3rd		No	2	3	1101	1	1
087-009	09/08/2012	801	3rd	14NOV2012	Yes	3	4	1101	1	1
087-009	09/08/2012	801	3rd	15NOV2012	Yes	3	3	1101	1	1
087-009	17/01/2013	801	3rd	11APR2013	Yes	3	4	1101	1	1
087-009	13/08/2012	801	3rd			1	1	1101	1	0
087-009	18/01/2013	801	3rd	12APR2013	Yes	3	4	1101	1	1
087-009	31/01/2013	801	3rd		No	2	2	1101	1	1
087-009	06/03/2013	801	3rd	30MAY2013	Yes	3	4	1101	1	1
087-009	08/08/2012	801	3rd	25OCT2012	Yes	3	4	1101	1	1
087-009	13/08/2012	801	3rd	05NOV2012	Yes	3	3	1101	1	1
087-009	26/11/2012	801	3rd	20FEB2013	Yes	3	4	1101	1	1
087-009	29/11/2012	801	3rd	14FEB2013	Yes	3	4	1101	1	1
087-009	06/12/2012	801	3rd	05MAR2013	Yes	3	4	1101	1	1
087-009	07/12/2012	801	3rd	01MAR2013	Yes	3	4	1101	1	1
087-009	17/12/2012	801	3rd			1	1	1101	1	0
087-009	19/12/2012	801	3rd	15MAR2013	Yes	3	4	1101	1	1
087-009	15/04/2013	801	3rd	11JUL2013	Yes	3	3	1101	1	1
087-009	23/04/2013	801	3rd	16JUL2013	Yes	3	4	1101	1	1
087-009	30/04/2013	801	3rd	23JUL2013	Yes	3	4	1101	1	1
087-009	21/05/2013	801	3rd	13AUG2013	Yes	3	4	1101	1	1
087-009	29/05/2013	801	3rd	14AUG2013	Yes	3	4	1101	1	1
087-009	13/12/2012	801	3rd	07MAR2013	Yes	3	4	1101	1	1
087-009	07/08/2012	801	3rd	23OCT2012	Yes	3	4	1101	1	1
087-009	05/12/2012	801	3rd	28FEB2013	Yes	3	4	1101	1	1
087-009	09/04/2013	801	3rd	03JUL2013	Yes	3	4	1101	1	1
087-009	27/11/2012	801	3rd	19FEB2013	Yes	3	4	1101	1	1
087-009	30/04/2013	801	3rd			2	2	1101	1	0
087-009	23/04/2013	801	3rd	16JUL2013	Yes	3	4	1101	1	1
087-009	13/06/2012	801	3rd			2	2	1101	1	0
087-009	18/06/2012	801	3rd	05SEP2012	Yes	3	4	1101	1	1
087-009	21/06/2012	801	3rd	30AUG2012	Yes	3	4	1101	1	1
087-009	19/06/2012	801	3rd	11SEP2012	Yes	3	4	1101	1	1
087-009	09/07/2012	801	3rd	20SEP2012	Yes	3	3	1101	1	1
087-009	17/07/2012	801	3rd	26SEP2012	Yes	3	4	1101	1	1
087-009	11/07/2012	801	3rd	26SEP2012	Yes	3	4	1101	1	1
087-009	07/08/2012	801	3rd	17OCT2012	Yes	3	4	1101	1	1
087-009	07/08/2012	801	3rd	24OCT2012	Yes	3	4	1101	1	1
087-009	04/12/2012	801	3rd	26FEB2013	Yes	3	4	1101	1	1
087-009	28/11/2012	801	3rd	06FEB2013	Yes	2	3	1101	1	1
087-009	18/12/2012	801	3rd			2	2	1101	1	0
087-009	17/12/2012	801	3rd	25FEB2013	Yes	3	4	1101	1	1
087-009	14/06/2012	801	3rd	07SEP2012	Yes	3	4	1101	1	1
087-009	02/07/2012	801	3rd	03OCT2012	Yes	3	3	1101	1	1
087-009	05/07/2012	801	3rd		No	1	2	1101	1	1
087-009	06/08/2012	801	3rd	22OCT2012	Yes	3	4	1101	1	1
087-009	07/08/2012	801	3rd	25OCT2012	Yes	3	4	1101	1	1
087-009	17/12/2012	801	3rd	11MAR2013	Yes	3	4	1101	1	1
087-009	26/11/2012	801	3rd	18FEB2013	Yes	3	4	1101	1	1
087-009	26/11/2012	801	3rd	19FEB2013	Yes	3	4	1101	1	1
087-009	03/12/2012	801	3rd	27FEB2013	Yes	3	4	1101	1	1
087-009	29/11/2012	801	3rd	22FEB2013	Yes	3	4	1101	1	1
087-009	04/12/2012	801	3rd	12MAR2013	Yes	3	4	1101	1	1
087-009	20/12/2012	801	3rd			1	1	1101	1	0
087-009	04/03/2013	801	3rd	22MAY2013	Yes	3	4	1101	1	1
087-009	08/01/2013	801	3rd	03APR2013	Yes	3	4	1101	1	1
087-009	28/01/2013	801	3rd	22APR2013	Yes	3	4	1101	1	1
087-009	28/01/2013	801	3rd	22APR2013	Yes	3	4	1101	1	1
087-009	08/03/2013	801	3rd	31MAY2013	Yes	3	3	1101	1	1
087-009	25/02/2013	801	3rd	20MAY2013	Yes	2	3	1101	1	1
087-009	25/02/2013	801	3rd	28MAY2013	Yes	3	3	1101	1	1
087-009	13/03/2013	801	3rd	05JUN2013	Yes	3	4	1101	1	1
087-009	24/04/2013	801	3rd	24JUL2013	Yes	3	4	1101	1	1
087-009	21/05/2013	801	3rd	13AUG2013	Yes	3	4	1101	1	1
087-009	06/05/2013	801	3rd	06AUG2013	Yes	3	4	1101	1	1
087-009	13/05/2013	801	3rd	05AUG2013	Yes	3	4	1101	1	1
087-009	03/05/2013	801	3rd	08AUG2013	Yes	3	4	1101	1	1
087-009	23/05/2013	801	3rd	26AUG2013	Yes	3	3	1101	1	1
087-009	24/05/2013	801	3rd	21AUG2013	Yes	3	4	1101	1	1
087-009	21/05/2012	1101	4th	12NOV2012	Yes	4	4	1101	1	1
087-009	04/06/2012	1101	4th	12NOV2012	Yes	4	4	1101	1	1
087-009	05/06/2012	1101	4th		No	3	3	1101	1	1
087-009	07/01/2013	1101	4th	03JUN2013	Yes	4	4	1101	1	1
087-009	07/08/2012	1101	4th	14JAN2013	Yes	4	4	1101	1	1
087-009	08/08/2012	1101	4th	24JAN2013	Yes	4	4	1101	1	1
087-009	04/12/2012	1101	4th	20MAY2013	Yes	3	3	1101	1	1
087-009	07/08/2012	1101	4th	03JAN2013	Yes	4	4	1101	1	1
087-009	13/08/2012	1101	4th	08JAN2013	Yes	4	4	1101	1	1
087-009	03/12/2012	1101	4th	20MAY2013	Yes	4	4	1101	1	1
087-009	14/08/2012	1101	4th	15JAN2013	Yes	4	4	1101	1	1
087-009	27/11/2012	1101	4th	06MAY2013	Yes	4	4	1101	1	1
087-009	26/11/2012	1101	4th	24APR2013	Yes	4	4	1101	1	1
087-009	26/11/2012	1101	4th	06MAY2013	Yes	4	4	1101	1	1
087-009	28/11/2012	1101	4th	15MAY2013	Yes	4	4	1101	1	1
087-009	18/12/2012	1101	4th	28MAY2013	Yes	4	4	1101	1	1
087-009	03/12/2012	1101	4th	11JUN2013	Yes	4	4	1101	1	1
087-009	17/12/2012	1101	4th	10JUN2013	Yes	4	4	1101	1	1
087-009	18/02/2013	1101	4th	22JUL2013	Yes	4	4	1101	1	1
087-009	18/12/2012	1101	4th	20MAY2013	Yes	4	4	1101	1	1
087-009	08/01/2013	1101	4th	25JUN2013	Yes	4	4	1101	1	1
087-009	08/01/2013	1101	4th	04JUN2013	Yes	4	4	1101	1	1
087-009	31/01/2013	1101	4th	05AUG2013	Yes	4	4	1101	1	1
087-009	04/03/2013	1101	4th	29JUL2013	Yes	4	4	1101	1	1
087-009	26/02/2013	1101	4th	23JUL2013	Yes	3	3	1101	1	1
087-009	08/04/2013	1101	4th	12SEP2013	Yes	4	4	1101	1	1
087-009	18/03/2013	1101	4th	13AUG2013	Yes	4	4	1101	1	1
087-009	02/05/2013	1101	4th	07OCT2013	Yes	4	4	1101	1	1
087-009	14/05/2013	1101	4th	22OCT2013	Yes	4	4	1101	1	1
087-009	22/05/2013	1101	4th	05NOV2013	Yes	4	4	1101	1	1
087-009	17/06/2013	1101	4th	03DEC2013	Yes	4	4	1101	1	1
087-009	26/06/2012	1101	4th	04DEC2012	Yes	4	4	1101	1	1
087-009	27/06/2012	1101	4th	03DEC2012	Yes	3	3	1101	1	1
087-009	09/08/2012	1101	4th	22JAN2013	Yes	4	4	1101	1	1
087-009	09/08/2012	1101	4th		No	3	3	1101	1	1
087-009	17/01/2013	1101	4th	30JUL2013	Yes	4	4	1101	1	1
087-009	13/08/2012	1101	4th			1	1	1101	1	0
087-009	18/01/2013	1101	4th	14JUN2013	Yes	4	4	1101	1	1
087-009	31/01/2013	1101	4th			2	2	1101	1	0
087-009	06/03/2013	1101	4th	21AUG2013	Yes	4	4	1101	1	1
087-009	08/08/2012	1101	4th	12FEB2013	Yes	4	4	1101	1	1
087-009	13/08/2012	1101	4th			3	3	1101	1	0
087-009	26/11/2012	1101	4th	20MAY2013	Yes	4	4	1101	1	1
087-009	29/11/2012	1101	4th	30MAY2013	Yes	4	4	1101	1	1
087-009	06/12/2012	1101	4th	28MAY2013	Yes	4	4	1101	1	1
087-009	07/12/2012	1101	4th	31MAY2013	Yes	4	4	1101	1	1
087-009	17/12/2012	1101	4th		No	1	1	1101	1	1
087-009	19/12/2012	1101	4th	05JUN2013	Yes	4	4	1101	1	1
087-009	15/04/2013	1101	4th			3	3	1101	1	0
087-009	23/04/2013	1101	4th	08OCT2013	Yes	4	4	1101	1	1
087-009	30/04/2013	1101	4th	15OCT2013	Yes	4	4	1101	1	1
087-009	21/05/2013	1101	4th	20NOV2013	Yes	4	4	1101	1	1
087-009	29/05/2013	1101	4th	13NOV2013	Yes	4	4	1101	1	1
087-009	13/12/2012	1101	4th	05JUN2013	Yes	4	4	1101	1	1
087-009	07/08/2012	1101	4th	09JAN2013	Yes	4	4	1101	1	1
087-009	05/12/2012	1101	4th	29MAY2013	Yes	4	4	1101	1	1
087-009	09/04/2013	1101	4th	24SEP2013	Yes	4	4	1101	1	1
087-009	27/11/2012	1101	4th	30MAY2013	Yes	4	4	1101	1	1
087-009	30/04/2013	1101	4th			2	2	1101	1	0
087-009	23/04/2013	1101	4th	08OCT2013	Yes	4	4	1101	1	1
087-009	13/06/2012	1101	4th			2	2	1101	1	0
087-009	18/06/2012	1101	4th	04DEC2012	Yes	4	4	1101	1	1
087-009	21/06/2012	1101	4th	03DEC2012	Yes	4	4	1101	1	1
087-009	19/06/2012	1101	4th	14NOV2012	Yes	4	4	1101	1	1
087-009	09/07/2012	1101	4th			3	3	1101	1	0
087-009	17/07/2012	1101	4th	14JAN2013	Yes	4	4	1101	1	1
087-009	11/07/2012	1101	4th	08JAN2013	Yes	4	4	1101	1	1
087-009	07/08/2012	1101	4th	08JAN2013	Yes	4	4	1101	1	1
087-009	07/08/2012	1101	4th	08JAN2013	Yes	4	4	1101	1	1
087-009	04/12/2012	1101	4th	14MAY2013	Yes	4	4	1101	1	1
087-009	28/11/2012	1101	4th	24APR2013	Yes	3	3	1101	1	1
087-009	18/12/2012	1101	4th			2	2	1101	1	0
087-009	17/12/2012	1101	4th	28JUN2013	Yes	4	4	1101	1	1
087-009	14/06/2012	1101	4th	03DEC2012	Yes	4	4	1101	1	1
087-009	02/07/2012	1101	4th		No	3	3	1101	1	1
087-009	05/07/2012	1101	4th	04DEC2012	Yes	2	2	1101	1	1
087-009	06/08/2012	1101	4th	22JAN2013	Yes	4	4	1101	1	1
087-009	07/08/2012	1101	4th	22JAN2013	Yes	4	4	1101	1	1
087-009	17/12/2012	1101	4th	03JUN2013	Yes	4	4	1101	1	1
087-009	26/11/2012	1101	4th	14MAY2013	Yes	4	4	1101	1	1
087-009	26/11/2012	1101	4th	13MAY2013	Yes	4	4	1101	1	1
087-009	03/12/2012	1101	4th	20MAY2013	Yes	4	4	1101	1	1
087-009	29/11/2012	1101	4th	17MAY2013	Yes	4	4	1101	1	1
087-009	04/12/2012	1101	4th	30APR2013	Yes	4	4	1101	1	1
087-009	20/12/2012	1101	4th			1	1	1101	1	0
087-009	04/03/2013	1101	4th	19AUG2013	Yes	4	4	1101	1	1
087-009	08/01/2013	1101	4th	04JUN2013	Yes	4	4	1101	1	1
087-009	28/01/2013	1101	4th	22JUL2013	Yes	4	4	1101	1	1
087-009	28/01/2013	1101	4th	15JUL2013	Yes	4	4	1101	1	1
087-009	08/03/2013	1101	4th			3	3	1101	1	0
087-009	25/02/2013	1101	4th	13AUG2013	Yes	3	3	1101	1	1
087-009	25/02/2013	1101	4th			3	3	1101	1	0
087-009	13/03/2013	1101	4th	30AUG2013	Yes	4	4	1101	1	1
087-009	24/04/2013	1101	4th	10OCT2013	Yes	4	4	1101	1	1
087-009	21/05/2013	1101	4th	07NOV2013	Yes	4	4	1101	1	1
087-009	06/05/2013	1101	4th	24OCT2013	Yes	4	4	1101	1	1
087-009	13/05/2013	1101	4th	28OCT2013	Yes	4	4	1101	1	1
087-009	03/05/2013	1101	4th	18OCT2013	Yes	4	4	1101	1	1
087-009	23/05/2013	1101	4th			3	3	1101	1	0
[truncated: 38,001 more rows]
